# Supplementary material for: Aneuploidy generates enhanced nucleotide dependency and sensitivity to metabolic perturbation
Source: Genes Dev. 2025 Jun 1;39(11-12):770–86. doi: 10.1101/gad.352512.124 (PMC12128873; doi:10.1101/gad.352512.124)
Supplement: Supplement 1 [file Supplemental_Table_S1_CRISPRlibrary_guideRNAs.csv]

#Table S1 CRISPR library guide RNAs
sequence	guide_ID
GGTCCAGGAAGCTGGCCACA	A1BG_1
GGAAGTCTGGAGTCTCCAGG	A1BG_11434
GCAATGGTCACAGTAGCGCT	A1BG_22784
GAAACAACAGCAGTGTGCCG	A1BG_34066
GCAGTCACCGAGCTCCTCAA	A1BG_45273
GGATGCCCCCAACAAATAAT	A1CF_1
GCTCCACGAAGGCAAAGCCT	A1CF_15184
GGTGCAGCATCCCAACCAGG	A1CF_22767
GTGACTCTCATACTCCACGA	A1CF_30344
GGAATCAAATCACAAATCCG	A1CF_7594
GCAAATCAATCTACAAACCA	A2M_15185
GCTTCCTTGGAGTCTGTCAG	A2M_2
GTGTGGGCAGGAGGACCAAG	A2M_22768
GCACAGCGAAGGCGACACAG	A2M_30345
GTTTCCCCTGACAGACTCCA	A2M_7595
GAAAATGGCATAGATCACCA	A2ML1_11435
GCAGACAGTTACTCACAGAG	A2ML1_2
GCAGCTACAACACCTCCACT	A2ML1_22785
GTCCCTGTGTGCGCTCCGGG	A2ML1_34067
GCATTGACCCAATGCCCCAA	A2ML1_45274
GCTGGAAGAGAATCTTCTGG	A3GALT2_11436
GCGCATGCGCACGTTGCACG	A3GALT2_22786
GCTGGGACATTGTGGCCGAA	A3GALT2_3
GCTTTTACCTGAATTTAGGG	A3GALT2_34068
GGCTTCTTACCAGGGACGCA	A3GALT2_45275
GTTGAAGCCGATGATGAACA	A4GALT_15186
GCTGGTACGCGGCCGTGCAG	A4GALT_22769
GGTGAGATGCCCAGGTGCCG	A4GALT_3
GTGCACGGCCGCGTACCAGT	A4GALT_30346
GTTCATCAGGACCAGCACGT	A4GALT_7596
GCTGGGTATGTGGAGTTTGA	A4GNT_15187
GCCACGTCTGTGGCTCAGGA	A4GNT_22770
GTACGGAACAGGAGACCAAA	A4GNT_30347
GCAGCCTTTTCATATCCAAA	A4GNT_4
GCCATCATCTGGAAATACGG	A4GNT_7597
GCCAAGACAGAGGCACTAAG	AAAS_11437
GCAGGCCACAGCCAAGACAG	AAAS_22787
GCTTGGGCACAGCCAGAAGA	AAAS_34069
GCTGCTCTCAGCTTCACCCG	AAAS_4
GCCATGGTCCAGCCTTCCAG	AAAS_45276
GGACTTACTTGCAATGTAAA	AACS_15188
GGGCGGCGCCCACAGCCGCC	AACS_22771
GCAGGATCTCCTCCCGACCG	AACS_30348
GCAGATGGACCGCTTCCGGG	AACS_5
GCAGAGTTCTGGAAATTCAG	AACS_7598
GTTCTGGAGATAGTGCAGGA	AADAC_15189
GCACGCACCAGCCTCCACCA	AADAC_22772
GGTGTGAACCCTGAGAGAAT	AADAC_30349
GGAGGATCCCCACAATCAGA	AADAC_6
GGTCTGAAGCACTAAGAAGG	AADAC_7599
GCTTCAATGTTGTCTGGCAT	AADACL2_15190
GTTCAAACTGAGCAGGAAAG	AADACL2_22773
GAAGAAAGTCAGAAACCCGA	AADACL2_30350
GGACTTCCTGAATAGATGGA	AADACL2_7
GCTGTGATATATTTTCATGG	AADACL2_7600
GCTGGCATCGTGTACTACCA	AADACL3_11438
GCGGGGTCATACTTTAGCGG	AADACL3_22788
GCACCCAACTGCCAGAACCA	AADACL3_34070
GGAAGGGGTTTGTAAATCCA	AADACL3_45277
GATTTTCTAGAAACCCACCA	AADACL3_5
GTTTGAGCACTTCCTCACCA	AADACL4_11439
GCAGTCTTGGAAAAGGGCAG	AADACL4_22789
GTTTTGGGACGATACCCGTG	AADACL4_34071
GTATGGGGTGGACCCCTCCA	AADACL4_45278
GAGAAGATGATGCCTCGCCG	AADACL4_6
GAGAAGACATGAATTACGCA	AADAT_15191
GCGTGCAGATGGGTGTACAG	AADAT_22774
GTTCTCACTCATGGTCCGGA	AADAT_30351
GTAATAATGTTGCAGCCCAG	AADAT_7601
GTAGCTGACATATTGAGCAG	AADAT_8
GCTAACCTGCCGCGTGACCG	AAED1_11440
GTAGATTTGATTTTATGTGG	AAED1_22790
GACCCGCACGAACACCACCA	AAED1_34072
GGAACGGTACCCGCTGCCCG	AAED1_45279
GCACGAACACCACCACGGCG	AAED1_7
GTTTGCCAGTGGAAGCCATG	AAGAB_11441
GGAATATCCAGATCTAACAT	AAGAB_22791
GAATCCCTCTCTGATCATCG	AAGAB_34073
GTTGGTAGAACTTAGTCCAG	AAGAB_45280
GCAGCTGGTGACTAACGCAC	AAGAB_8
GAGAAATTATCGTCATCAAA	AAK1_15192
GCAAAACTCCTATTATCCAC	AAK1_22775
GCGTTTATAATCCTTCAGAA	AAK1_30352
GGCTTTTCTAGATCTCCAGA	AAK1_7602
GCTCCAGCTGAAAAAAGGAA	AAK1_9
GCCCTGACATGAACACCTGA	AAMDC_11442
GGATAAGGAAGCAATTTCAG	AAMDC_22792
GGACTCTTGTGATTGGCCGA	AAMDC_34074
GCCATGAAGCTGTAGCCAGG	AAMDC_45281
GTAATGCCTTGGTTGCCCAA	AAMDC_9
GTAGGGACTGAGGGTCACCA	AAMP_10
GGATGAAGAGATTATCGAGG	AAMP_11443
GAGGCTGCAGGTATATACCA	AAMP_22793
GACTGACTACCGGGGCCACA	AAMP_34075
GGACCCCAAGACCAATACCT	AAMP_45282
GTATGTCCAGAGCTGTCCCT	AANAT_10
GCACCACCTGGGCAGCCAGC	AANAT_15193
GGAAGTGTCCTCCTAAGCCA	AANAT_22776
GTTTCGCTGCCTCACCCCGG	AANAT_30353
GCCCTCCTCGAACCAGCCCA	AANAT_7603
GATTGACTATAACTCCTGGG	AAR2_11
GGAACTGGTCCAGCTCCTGG	AAR2_11444
GTCATCCTGAACATGCCCAA	AAR2_22794
GGAGAGCACAGGTAGCACAT	AAR2_34076
GTGTGCTTCATGGAGAGCAC	AAR2_45283
GTAAAGTTCTAGCCAGCTGG	AARD_11445
GCAGAGAGAGAATTTCCCAG	AARD_12
GCTGACGCGCGCCTTCCAGT	AARD_22795
GGTCTCCGCGATGGGCCCCG	AARD_34077
GGGAAATTCTCTCTCTGCAG	AARD_45284
GTATGTTACTTACTTTGGCG	AARS_11
GCAGTGAGATCCACTACGAC	AARS_15194
GCAGCAGCGAAAGCCATCCA	AARS_22777
GCTCATCAAACACAGCCCGT	AARS_30354
GTATACCCAGGATTGCCCCC	AARS_7604
GCTGGCTGTTGGCCACACGT	AARS2_12
GCAGGGGGCTCCGATGAGAG	AARS2_15195
GCAGGTCTATGGGATCCCTG	AARS2_22778
GGCAAACTGGGGTCGCCGCG	AARS2_30355
GCCGCTTCCGTGCGGCCCCG	AARS2_7605
GCTGAGAGTGACTCGCCGTG	AARSD1_13
GATGATCAGCCTGTTCCCCA	AARSD1_15196
GGCAAGAAAGAAGTGCTGAG	AARSD1_22779
GGTGCTGAGCGGTTTCCAAG	AARSD1_30356
GGTGGTCTCCTGCTGTCCCG	AARSD1_7606
GTATTACCCTAAAATCCAAG	AASDH_14
GCTTCACTGGAAAAATACTG	AASDH_15197
GACTCTGTCCATATAACAGG	AASDH_22780
GTACTACACCTACAAGACTG	AASDH_30357
GAATGTTTATGGTATCACAG	AASDH_7607
GTATGGTTTTCCCTGCCAAA	AASDHPPT_15
GCTGAACCTGAGCTGCAAGT	AASDHPPT_15198
GTTGCTCTTAGGAAACCCGA	AASDHPPT_22781
GCAAACGAATATGATTCCAA	AASDHPPT_30358
GGTGCGATCGATTCAGCCCG	AASDHPPT_7608
GTAGCTCCCAAGCACATCAA	AASS_15199
GTTCACATCCTCCCTCCGGA	AASS_16
GATTGATTATGAGAAAATGG	AASS_22782
GGTGGTGAAGACCCTTGGAG	AASS_30359
GGAATGATCAACATTTTACA	AASS_7609
GGTCCCAGAGAGTTTGCCAG	AATF_11446
GGAGCTGGCCAAAAAGAGAG	AATF_13
GCTGGAGATGAAGATTCAGA	AATF_22796
GATGGAAGAAGGGGATGACG	AATF_34078
GTTGTCCGTGTCCAAGAGGG	AATF_45285
GTGCCTGGCCCAGTGCGCCG	AATK_15200
GTACCTTCCCGAACCAGCCA	AATK_17
GTACCTGCGGAGCTGCCGGG	AATK_22783
GCGTGCAATCAGGTAGCACA	AATK_30360
GTACGTCCTGCCACTCACGG	AATK_7610
GTCTTTCTCCAAGAATGCAG	ABAT_15201
GGCAATTACGAAGAGAGCCG	ABAT_18
GTGTTGGATGAGTTTCAGCA	ABAT_22784
GGATGGGCCTCTGATGAAGA	ABAT_30361
GGATGAAGACGGAAGTCCCA	ABAT_7611
GACATTCAAGAAGAAGACAA	ABBA01031664.1_11447
GGTGGTTTCTCTTTCAGCAC	ABBA01031664.1_14
GTGAATGTCATCTTTTTTCG	ABBA01031664.1_22797
GTTATTAGATGCAATGAAGC	ABBA01031664.1_34079
GTTAAAAAAGCTCAGAAAGA	ABBA01031664.1_45286
GGAGGCATCAGCTTACCTTG	ABCA1_15202
GAGTCGGGTAACGGAAACAG	ABCA1_19
GCCTGTTCTCAGATGCTCGG	ABCA1_22785
GAGTAGACTTTGGGAGAGAG	ABCA1_30362
GAAGCTTCAAGATTTCCTGG	ABCA1_7612
GACAGGTTGTACAAGAAGCG	ABCA10_15203
GCTCCCTTAGAAATGAAAGG	ABCA10_20
GTGAAAACCCACCTGCTCCA	ABCA10_22786
GAAAGGCCCGAGATAGAGGG	ABCA10_30363
GTACCACCTTTCATTTCTAA	ABCA10_7613
GCTTGGACTGGGAAATACTG	ABCA12_15204
GGAAACTGACTCAAGATACA	ABCA12_21
GATTGAAAGTATATGTTCCG	ABCA12_22787
GGATCTGCAACTCCTCGAAG	ABCA12_30364
GATCTGAAGCTGATGAAACA	ABCA12_7614
GTAACACTGGATCAAGGTGT	ABCA13_15205
GATGGATCTCAATAAGACCG	ABCA13_22
GTGCACCTCCAGCTTCACTG	ABCA13_22788
GAGGGGATAACACCACAGCT	ABCA13_30365
GTAGGAACTTCAGCTATGAA	ABCA13_7615
GCTGCCAGCCTTCTACACAG	ABCA2_15206
GCAACCTGTTTGACCCAGCG	ABCA2_22789
GGATAAAGAACAGCACCAGG	ABCA2_23
GCTTGAGCGCCTGGACCGCG	ABCA2_30366
GGTTGCCTTCCTCCACCACG	ABCA2_7616
GGCTCTCTCTTTGCAGTGCG	ABCA3_15207
GGGGTGCTCGAAGACCACGG	ABCA3_22790
GTTCCGACTGAATCTTCAAG	ABCA3_24
GGAGGGAAGGTGAAGAACAG	ABCA3_30367
GGGATCCCAGAAAACAGCAA	ABCA3_7617
GACCTTTTGCCTTTTCCGCA	ABCA4_15208
GTATTTCTCATTAAAAACAT	ABCA4_22791
GATTTTTCTGAAGGTCACGG	ABCA4_25
GCTCCAATGTCTGCTCCCCA	ABCA4_30368
GTGTCCTTACAGCTTGGCAA	ABCA4_7618
GATGTCCACTGCAATTAGGG	ABCA5_15209
GCTTGTATATAGAAGAACCC	ABCA5_22792
GCTACTGAAAGCCTATCCCA	ABCA5_26
GATGCCACCTTACTTTGCCA	ABCA5_30369
GAAATAGATACCTTTCCCCG	ABCA5_7619
GATAAGTTAATATTTTTCCA	ABCA6_15210
GTTTTCAACATAAAGAACAG	ABCA6_22793
GCAGTCCTAGAAGTATTGAG	ABCA6_27
GGAATTTTCTTAAGAAATGG	ABCA6_30370
GTACACCTACCTTTCAAAAG	ABCA6_7620
GTGCAAAGAGTAGCTTCCCG	ABCA7_15211
GCTGCGTGCAGCCCTCAGCG	ABCA7_22794
GCAGTGCCCGAAGCTCCACC	ABCA7_28
GCTCTGACAGCAACTCCAGG	ABCA7_30371
GGCAGCCCGCAACATCTCAA	ABCA7_7621
GTGAGATTTGAGCCGTCCGA	ABCA8_15212
GTATGAGTATGTATTAGTAA	ABCA8_22795
GCATTTCCTCATCCATCGGA	ABCA8_29
GGAAGTTTCAGTATTTTGGA	ABCA8_30372
GAGCGCCTCCAGAATTCCAA	ABCA8_7622
GTGGCCTGATGAAAAAAGCA	ABCA9_15213
GGCAAGAGACGCATGAGCGT	ABCA9_22796
GGGCAGGAAGAACAATCATG	ABCA9_30
GTCCCCAAGAAAACTTCAAA	ABCA9_30373
GCAAGAACTGTCTCAAAAAA	ABCA9_7623
GTTGGCTGCCATCATCCATG	ABCB1_15214
GTATTTGTCTTCCAGCTGCC	ABCB1_22797
GGAGAGGAAGTCCAGCCCCA	ABCB1_30374
GCTGATGGCCAAAATCACAA	ABCB1_31
GTTATAGTAGGATTTACACG	ABCB1_7624
GCACTGGCCTGAGGCCGGCG	ABCB10_15215
GGGGCGTCCTGGGCCTCGCG	ABCB10_22798
GGCAGCGGCCGGACTCCCGG	ABCB10_30375
GGTAGCCTGCGTGTGGGCCG	ABCB10_32
GCGCGCGCCCGGTTCCCGGG	ABCB10_7625
GTTTGACTGCAATTCAGTGG	ABCB11_15216
GGTTTGACTGCAATTCAGTG	ABCB11_22799
GAGTATAAAGAAATTTGGAG	ABCB11_30376
GCTGTCGCAGTACTTATCAC	ABCB11_33
GTTCTGTATCTGACGAGCTG	ABCB11_7626
GTAGGTTGTCCAAGAAGCCC	ABCB4_15217
GCCTTCTCTGGCTTTGTCCA	ABCB4_22800
GCTATTCTACGACAGGAAAT	ABCB4_30377
GCACCACTGAACTCAATACG	ABCB4_34
GTTAGTTTCGATACTCCGAT	ABCB4_7627
GGGTCAAAATGAATACCTGG	ABCB5_15218
GCAGTGATGCCAGTATACCC	ABCB5_22801
GTGCAGCACGACAGACCAAG	ABCB5_30378
GCTGAACTAATGGCAAAACG	ABCB5_35
GGTCCAGTCCATCAGCAAAG	ABCB5_7628
GCTTCTGGCCACACTTCAGG	ABCB6_15219
GCGAGCGTGAAGAAGAAGCA	ABCB6_22802
GCACGTAGGGAGAGATGCGA	ABCB6_30379
GCACGCTCGTGCCCTCGACG	ABCB6_36
GCAACTACTGCGAGGCCGAA	ABCB6_7629
GGTTGATGTGGCCTCCACTG	ABCB7_15220
GAGCCGCTAACAGAGACTAA	ABCB7_22803
GTAGCGGCTCAGGTCCGCAG	ABCB7_30380
GATGCATTCTTGGCGCTGGG	ABCB7_37
GTTTTCGAAAGCAGCCGCCG	ABCB7_7630
GCTGCACGTCAGTTGTCAAG	ABCB8_15221
GGACTCCTTGCAGATCGCCA	ABCB8_22804
GTTGGAACAAGGCGATGCCG	ABCB8_30381
GGTCGTGGCCAAGTACACAA	ABCB8_38
GCTTTGACGCCAATAAGACA	ABCB8_7631
GAGCTCTTCCCACTGCCCGA	ABCB9_15222
GCACCCGGCCCCCCTCCAGG	ABCB9_22805
GATGCATGACGGCCTCCAGG	ABCB9_30382
GTACAAGCTGAACAGGAAGG	ABCB9_39
GGCCAGAGCGAGCAACACGG	ABCB9_7632
GATCTCTCCCGACATGACCG	ABCC1_15223
GCTCTGGTCCTTAAACAAGG	ABCC1_22806
GGAAGGGGAAACAGGCCCAG	ABCC1_30383
GTAGACAGCCCCAATGACAG	ABCC1_40
GTACCCTGTGATCCACCAGA	ABCC1_7633
GTAACGATGGAGATGACAAC	ABCC10_15224
GTAGGGCTAGAGGTGTTGGC	ABCC10_22807
GCTGGAAGAAGGTCTAGCAG	ABCC10_30384
GGAGACCATTGATCACCCAA	ABCC10_41
GGAATGTGCCAACACCCACA	ABCC10_7634
GAAGCTTTGGATCATGAGCG	ABCC11_15225
GATCATGGACTGACAGTGGA	ABCC11_22808
GGAGAAATCCTGAGGCTCCA	ABCC11_30385
GCAGCATCATACTTCCCCCA	ABCC11_42
GGTCGATGCCACGATTCACG	ABCC11_7635
GAAGGCCTCTCTGAGCCACG	ABCC12_15226
GTAGTTGATGGCCCAGGCAA	ABCC12_22809
GTTCTGACTTACCTTGCACA	ABCC12_30386
GCATCATCATGGCAGCCATA	ABCC12_43
GCCAACCCAGACTTTCCCAG	ABCC12_7636
GTTCTGGTGTGGATTCCCTT	ABCC2_15227
GCAGTTTGCTCAAAACAAAG	ABCC2_22810
GGGAGCCATAGGTAGCCCAA	ABCC2_30387
GGAGTCTTCTGTGAGTACAA	ABCC2_44
GTAGGAGATGAAGAACAGGC	ABCC2_7637
GCGCTCATACTGTATCAGCA	ABCC3_15228
GATTGTCTGTCAGATCCGTG	ABCC3_22811
GCTGTATGTGGGTCAAAGTG	ABCC3_30388
GGACACACTCAGCAACCACA	ABCC3_45
GATGAGGGCAGAGAGTACCA	ABCC3_7638
GATGCTGCCCGTGTACCAGG	ABCC4_15229
GCCTGTGGTTGTCTTCCCCA	ABCC4_22812
GACAGCGTACGCCTATGCCA	ABCC4_30389
GTATGGCCAATTTTAAACAA	ABCC4_46
GGAAGAACACGCGTGAGCAG	ABCC4_7639
GCTTAGACACCAGCACCCAG	ABCC5_15230
GATCCACACAACCCTTCGCA	ABCC5_22813
GCCTGGGTATAGAAGTGTGA	ABCC5_30390
GTGGATGAGGAGCATCCCAA	ABCC5_47
GGACGCTGCTTCCCTGCGAA	ABCC5_7640
GGGTCTTCAGGGAAGAAGGG	ABCC6_15231
GTTCACACCGAGAGGAAAAA	ABCC6_22814
GGAAGAGTGGGGACATCCGG	ABCC6_30391
GTTTGTGCTGTCCTGCCTGG	ABCC6_48
GGTTCCTGATTCACACCGAG	ABCC6_7641
GTTGTGATAGTAGACCACGG	ABCC8_15232
GGTCTTGGTGATGAAGGCCA	ABCC8_22815
GATCCAGAAGTACTTCCGGG	ABCC8_30392
GGATGACATTGACCTCCACG	ABCC8_49
GCATGGGCTCCTGAAAACCG	ABCC8_7642
GTACTGCTCTTTCTAGGCGG	ABCC9_15233
GAGACTGGCATTAACCTCCG	ABCC9_22816
GGTTTTCTTGAGTCTCTCAG	ABCC9_30393
GTACCAGCAGAGCTCCACGG	ABCC9_50
GTACGTCTAACTTATCCATG	ABCC9_7643
GGTAGGCGTGGGCCACCAGA	ABCD1_15234
GCTGCCAGCCAAAAGCCCGC	ABCD1_22817
GGTGGGCTCCATAGGCCGCG	ABCD1_30394
GCTGGGTGCTGAGCTCACGA	ABCD1_51
GGGCCGTGAGGAACACCACG	ABCD1_7644
GACTGTTGACGAAGGTAGCA	ABCD2_15235
GAGCATATGCCGCAGCCACC	ABCD2_22818
GCAAACAGCTACTAGAACTT	ABCD2_30395
GATTTGATGATGAAAGTCCG	ABCD2_52
GTTGCCAATGATGGGATAGA	ABCD2_7645
GCTGAAGATACTCCTCATAG	ABCD3_15236
GCCCGTGCAGGCCGAGGGCG	ABCD3_22819
GTTATTTTAGACAGGTTACT	ABCD3_30396
GCTCACTAAATACCTCTATG	ABCD3_53
GTTCTTACCCGTGCAGGCCG	ABCD3_7646
GGTATGATGTTCTGTCCCCG	ABCD4_15237
GTATGATGTTCTGTCCCCGG	ABCD4_22820
GCTGAGCCTAAAGATCTCCG	ABCD4_30397
GTAGTAGACGAGGGTGAACG	ABCD4_54
GGAGCTGATGAGAATCAAAG	ABCD4_7647
GCAATTGATAAGGCGCCAAA	ABCE1_15238
GAGATTTTGACTTATTTCCG	ABCE1_22821
GCTGCTTTAAAAATTTTAGC	ABCE1_30398
GATTTTGTAATTCAGATCCA	ABCE1_55
GCAAAACTTCACCTGGACGA	ABCE1_7648
GAGATACCCGAAAAGGCAGG	ABCF1_15239
GCTGGCAGTAGAAGATAAAC	ABCF1_22822
GCATCCTCCTCATCACTGGT	ABCF1_30399
GTACCCGCCCCAAAACCCCG	ABCF1_56
GTGGTTTTCTTCCCTCCGCG	ABCF1_7649
GGCTGGAGAAAGAGGCAGAG	ABCF2_15240
GGGCTGCCAAAGCTCGACAG	ABCF2_22823
GAAGGCAGCCAAAAAGAAGG	ABCF2_30400
GCTTCCATCACACAATGCAA	ABCF2_57
GACCAATGAGGCCATAACGA	ABCF2_7650
GGTCTTGCACAGCGGCAGCG	ABCF3_15241
GCTATTGCAAGAGGTGTCCG	ABCF3_22824
GGACTTGCGCCGAAATCCTG	ABCF3_30401
GTTCCCCTACAGCTTCCACC	ABCF3_58
GGCCCAGGCGTCTTGCACAG	ABCF3_7651
GGACCTGCGCTGCTTCCGGA	ABCG1_15242
GTTGGAAGACCACCTCCTGG	ABCG1_22825
GTTCCTGTCAGAGTATCCAG	ABCG1_30402
GTACCTTTCTTCCTCCACCA	ABCG1_59
GTAGCCAGTACACCCAGCCA	ABCG1_7652
GCTGCAAGGAAAGATCCAAG	ABCG2_15243
GATCGAGTAAAACTGAAGAG	ABCG2_22826
GCATCTCCAGATAATCCACT	ABCG2_30403
GGAATCATGAAAAAAACGAA	ABCG2_60
GGTCATTGGAAGCTGTCGCG	ABCG2_7653
GCCTGGTTAATGGAAGGCCA	ABCG4_15244
GCATGGCTTCCAACACCGTG	ABCG4_22827
GTAGACTTGCCAGCCCCTGA	ABCG4_30404
GGATGCCAATCAGCTCCCGG	ABCG4_61
GCAGGGAGTCTGGAATGAAG	ABCG4_7654
GCTCATCTTTGACCCCCGGA	ABCG5_15245
GGTGGGACATCACATCTTGC	ABCG5_22828
GCGCTGCTGGCCATCCGCCG	ABCG5_30405
GGAAGGAGCCGGGATTGCCG	ABCG5_62
GTGGGTCTCCAAGTAAACAG	ABCG5_7655
GTTGAGGTCTCTGACCTCCA	ABCG8_15246
GGGAGAACAATCTATCCTGG	ABCG8_22829
GCTCTCGCACAGTCAAGTTG	ABCG8_30406
GCACTCACCGAGGTATCCTG	ABCG8_63
GAGCCAGCTGCTCAAACCAA	ABCG8_7656
GGTTGGGTAGAAAGTCTCGG	ABHD1_15247
GCACCCGCAGTTCCTCCCCA	ABHD1_22830
GACATCCTCCAAACACCAGA	ABHD1_30407
GCTGTCGTGTTTAACAACCG	ABHD1_64
GGTTTGCCCTCAGACCCACA	ABHD1_7657
GAGTTCAGATGGTAACTCAG	ABHD10_11448
GCATATAAGAAAGATAGCCA	ABHD10_15
GAGAAGGTCGTGGCTCTTAT	ABHD10_22798
GCAGCTCCGACAAGGTACCC	ABHD10_34080
GTGTTGGATCTAGCCTTGGA	ABHD10_45287
GTACCTTGTGAGATGCGAGC	ABHD11_15248
GCTGGGGCAGAAGGTCCTGC	ABHD11_22831
GTCCCGTGCCCGAAAACTGG	ABHD11_30408
GCACGGCCCTAGCTTCGCGA	ABHD11_65
GGACACCTGTGCTTTCCACT	ABHD11_7658
GGAAGAACCAGTCAAACCCA	ABHD12_15249
GATGGCTCTTAGCTTCTTCG	ABHD12_22832
GCACGCTGAGGACGACCCGG	ABHD12_30409
GCACCTTGTAAAGCTCCACG	ABHD12_66
GCAGTCGGCGTCCAGCGCCG	ABHD12_7659
GCTACCTGAGAGTTGAACCT	ABHD12B_11449
GGACGCGCAGGACTGCCAGG	ABHD12B_16
GAGAGTCTCACCTTTAACAA	ABHD12B_22799
GACAGTCCCCAGCTGCCGGG	ABHD12B_34081
GATTGGGTTCCCATCACGAA	ABHD12B_45288
GTTTCATGTGGAATGCCAGT	ABHD13_11450
GTAAAGGTAAAAGAGAAATA	ABHD13_17
GGGAACATAAAGACGTGAAG	ABHD13_22800
GTAATATTCATATCAATAGC	ABHD13_34082
GGTGGAATGCCAGTGGGCAT	ABHD13_45289
GGTTGAGTGGGAGCACCTCG	ABHD14A_15250
GTGCAGCTACTGTCACAGAG	ABHD14A_22833
GCAGGCCCTCTTCTTCCGAG	ABHD14A_30410
GCAAGCGTGGAGCAGCGCGA	ABHD14A_67
GCCTGGCTCGAGAGTCACTG	ABHD14A_7660
GGACAGGCACCACATCCGTG	ABHD14A-ACY1_11451
GATCTTGCTCAACTCCCACA	ABHD14A-ACY1_18
GCTCAACTCCCACACGGATG	ABHD14A-ACY1_22801
GTGTTACCTGGACAAACCAG	ABHD14B_15251
GACCTCAGCTTCCCACACAA	ABHD14B_22834
GTATGGAGACCAGGACCCCA	ABHD14B_30411
GCTTCATGATCAGCACCCGG	ABHD14B_68
GGATGGACTGATCACAACCG	ABHD14B_7661
GCACGGCCAAGATGAGCGCG	ABHD15_11452
GAGCGCCTCTGAGCGCCGCA	ABHD15_19
GCTAGTGGCCCTGGACTGGG	ABHD15_22802
GGTGCCTGCTGCGCGCCCTG	ABHD15_34083
GGGCAGGACGAAGTGGCAGA	ABHD15_45290
GCTGTCAGCATGTTTCTCCA	ABHD16A_11453
GTACAAGTAGAAGAAGGCGA	ABHD16A_20
GGAAGATAAAAACAGAGCCG	ABHD16A_22803
GCATGTTTCTCCAGGGCACG	ABHD16A_34084
GATTCTGAAATTCAAGGCGA	ABHD16A_45291
GGCTACACCTACCCATTCCG	ABHD16B_11454
GGGCGCGCACGTCATCCCAG	ABHD16B_21
GGAAGGCCACGGGCCAGCCG	ABHD16B_22804
GAGCAACCACACGCCCGCCG	ABHD16B_34085
GGCCGTGGTAGCGCTCCACG	ABHD16B_45292
GCTCGGGCAGGCCTTCCGAG	ABHD17A_11455
GTACGGGCAGAGCATCGGCA	ABHD17A_22
GAACATACATGCAGGAGACG	ABHD17A_22805
GTCGCGCTACGAGTGTGCCG	ABHD17A_34086
GTTCTCGCACGGCAATGCCG	ABHD17A_45293
GCACTGATGTGTGATGAAAG	ABHD17B_11456
GGAGCAGCAAGATCCACAGA	ABHD17B_22806
GCTGCTGTCCACCTTGTCCA	ABHD17B_23
GCAATCTTCCCTGGACAAGG	ABHD17B_34087
GCACACATCAGTGTGTAAGT	ABHD17B_45294
GTGCTGGCGCCGGAGCAGCG	ABHD17C_11457
GCGCGAGAAGAAGACCTCGA	ABHD17C_22807
GCGCTGCGAGTACTGCCAGT	ABHD17C_24
GTTCTCGCACGGCAACGCCG	ABHD17C_34088
GTACCATGAATGACCAACAC	ABHD17C_45295
GTTTTCCCCCAGATCAACGG	ABHD2_15252
GGCTCTTCAGGTTCAAACAC	ABHD2_22835
GGCTATAGATGATATCACCA	ABHD2_30412
GCACTTTTCCCCCAGATCAA	ABHD2_69
GCTCAGCCAAGGGCTCGAAG	ABHD2_7662
GCTTCAAGACCACTGTCCCG	ABHD3_15253
GACAGAAACGTACTACCCGA	ABHD3_22836
GCAGCTGCAACTTTTTCCGT	ABHD3_30413
GTACTTCCTGTACTGCACCG	ABHD3_70
GTAACAACAGAGGAGTGGCG	ABHD3_7663
GTCAAGGCCAGCATTCCCAA	ABHD4_11458
GATCATGCTGGGGATCCCCA	ABHD4_22808
GCATTCCCAAGGGACCCGGA	ABHD4_25
GACCATGCACCATCACCAAG	ABHD4_34089
GGACATCGATAGAGACATGG	ABHD4_45296
GTGGAGTCTGCACATTACAG	ABHD5_15254
GAAGACCTCCTCCAAAACCA	ABHD5_22837
GTTCCATTAGATATACGAAC	ABHD5_30414
GTAAGGTGTGATATAGACGT	ABHD5_71
GCTGCATCACTGTCAAACCT	ABHD5_7664
GCATAGATGGGCAAGTTAAG	ABHD6_15255
GCGTGGAGCATGAGGATGGA	ABHD6_22838
GCAGGTCATCCAGGGAGGAG	ABHD6_30415
GTATGCTGCTTACTACCCAT	ABHD6_72
GCAGGCTGGAGACATCCGAT	ABHD6_7665
GCACGCCCCCCAACGCCGTG	ABHD8_15256
GAGGCAACAGAAGATACCGT	ABHD8_22839
GAGAGCGTCGAGTCCAGCGA	ABHD8_30416
GCACCGTGTACCGCAATGGG	ABHD8_73
GATGCTTCACCCGCAGCACG	ABHD8_7666
GTCAGCGCCCTCTTGCCAGA	ABI1_11459
GTTCTTACCCCAGTGTTCCC	ABI1_22809
GGTCCTCCCATGTCAGGCCG	ABI1_26
GAGTCATTAGGAACTGTTGG	ABI1_34090
GCTGACATGGGAGGACTTGG	ABI1_45297
GCAGCAGTGGGAGTAGTGGA	ABI2_11460
GATACTCCCCCAACAATAGG	ABI2_22810
GGAGTTGGAGGTGTTGTACG	ABI2_27
GGCAGCAGTCGAGAGAACAG	ABI2_34091
GTACCTGGAAAGACACTGGG	ABI2_45298
GCACCTTAGCCACTGTCCAG	ABI3_11461
GTAGTCAGCGACCCGCAGCA	ABI3_22811
GTACCCATACACCAGCCAGA	ABI3_28
GGGCCGCTGGAACACCTCGA	ABI3_34092
GCGGGCTTCCACCTGCCGCA	ABI3_45299
GTAGGTTTCTCAAAAGGGAA	ABI3BP_11462
GTACCAGGTTTGGTTCTTGG	ABI3BP_22812
GCAGCTCCTCTAGAGACACG	ABI3BP_29
GAGCTTCCAAAACATCACAA	ABI3BP_34093
GCTAGTATCACTCCTCCCAG	ABI3BP_45300
GCATCTCGCTGAGATACGAA	ABL1_15257
GCTCGCTGAGATACGAAGGG	ABL1_22840
GGCTCCTTTGATAAAATGCA	ABL1_30417
GCTGCTCAGCAGATACTCAG	ABL1_74
GCTGAGTATCTGCTGAGCAG	ABL1_7667
GTGCTGCCCCGGATCCCGCG	ABL2_15258
GCTCTGCCATAACTATTAGG	ABL2_22841
GTTCGCTCTAAGAATGGGCA	ABL2_30418
GGTTCAACATCACAACCATA	ABL2_75
GTTGAGGGAGACAAGACTGG	ABL2_7668
GTACATCCGCTGGTAGTCCA	ABLIM1_11463
GCTGATTGTTGAGGACCGGA	ABLIM1_22813
GTTACAGTCGGGATGCCAAA	ABLIM1_30
GCTAGAATAAATACTTTCCG	ABLIM1_34094
GCTGCACCCTGGACTACCAG	ABLIM1_45301
GTGCTTGTCCAAGGCTACCA	ABLIM2_11464
GTAGCTGGTACTGTGAGTGT	ABLIM2_22814
GGTTGGCGAGAGCAACTGAG	ABLIM2_31
GCTGACTTACATAAATCACA	ABLIM2_34095
GTAGTGCTGTGGTGACCGTG	ABLIM2_45302
GTGACATTGGAGCTGCCCCG	ABLIM3_11465
GTTTCTCTCCTGCAGCCCCT	ABLIM3_22815
GAGAATCCTTACAATCCACG	ABLIM3_32
GCACCAGCAGCAGTTCATAA	ABLIM3_34096
GCTTCGGTAGGCAGGCAGGG	ABLIM3_45303
GTTCACCGACCAGCCGGCCG	ABO_15259
GGATCAGTGACTTCTGCGAG	ABO_22842
GATGTCCTCGTGGTACCCCT	ABO_30419
GGTCACTGATCATCTCCATG	ABO_76
GCGTGACGCTGGGGACCGGT	ABO_7669
GCAGCTGGACCCACAAACCG	ABR_11466
GGCGATGGAGAGGTTCCAGT	ABR_22816
GTTCGGTGTGAAGATCAGCG	ABR_33
GGACATCTATGAGATCCACA	ABR_34097
GGTCAGCAAAGCCAAAACCA	ABR_45304
GCTCAGCCACAGGTACGAGA	ABRA_11467
GACAGAATCCTCCACAGCCA	ABRA_22817
GCTCCGGGCGAAAAGGAAAG	ABRA_34
GAGCTCAGAGAAAGCCCCTG	ABRA_34098
GAAAGAGGTGTCCAAAACGG	ABRA_45305
GTCCTACCAATGCTTCAAAG	ABRACL_11468
GGAGGTTAACCTCTTAGTGG	ABRACL_22818
GCTAAGGGCAGTTATAACCT	ABRACL_34099
GTAAGGGCAGTTATAACCTG	ABRACL_35
GCACGAGGTTAACCTCTTAG	ABRACL_45306
GAGCTGCCGGAGGAAAAAAG	ABT1_11469
GTACACCAAGGACTACACCG	ABT1_22819
GCACCTGGCGCTCAAAGGCG	ABT1_34100
GGAGGTTCCAAAGATCATAA	ABT1_36
GGAAGGTTGCGGACGTGCAG	ABT1_45307
GGTAATCGCGTAGAGCCCGG	ABTB1_11470
GTGCCCACAGATCAACCCCG	ABTB1_22820
GCTCTACGCCAATGTCCAGG	ABTB1_34101
GCAGGGCCCCAAAGGCCACG	ABTB1_37
GCAACATGCTGGACACCAAA	ABTB1_45308
GCTGCGCCTCGCGGGCCACG	ABTB2_15260
GCGCAGGGCACTGATCCGCG	ABTB2_22843
GCTGCCCCAGTTCTCCGCCG	ABTB2_30420
GGCACCACCAGGCCGCCCCG	ABTB2_7670
GCTTCGGCGCAGCAGCACCG	ABTB2_77
GCTTCTCCCCCAGGAGTCGG	AC002310.13_11471
GCTGCTTGCGGCCAGCGCAG	AC002310.13_22821
GACCCGAGTGGAGGGAGCCG	AC002310.13_34102
GGCCGTGTACTTCTGCCGGG	AC002310.13_38
GCAAGCAGCCCCACTCCTCC	AC002310.13_45309
GCCATATTCGCCACTCCACG	AC002365.5_11472
GCGCCCTTACCACCATAGGA	AC002365.5_22822
GATGCCGTCATAAACTCACA	AC002365.5_34103
GTGCCGTCATAAACTCACAG	AC002365.5_39
GATCCCCTGTGAGTTTATGA	AC002365.5_45310
GCACTCCACTCACCTGTGCA	AC003002.4_11473
GGGCACAGAATGTCTTTCAA	AC003002.4_22823
GCATGGAGCTGAGGATGAGG	AC003002.4_34104
GGCCATATATTTCTCCCAGG	AC003002.4_40
GTGGGCCACATGTCTCACTA	AC003002.4_45311
GGTGAGCTACATGTCTCACA	AC003002.6_11474
GTCCATTTCTGCCATCGCCA	AC003002.6_22824
GGCTCACCAGAAGTGATGAA	AC003002.6_34105
GCACGTCCTCAAAGACCACA	AC003002.6_41
GCAATCTCTGAGCCTCATCA	AC003002.6_45312
GCTGGTGTAAGATATCTCCC	AC003006.7_11475
GGTGGCTGTGAACTTTTCCC	AC003006.7_22825
GTGGGAGATATCTTACACCA	AC003006.7_34106
GGACTCCTGTTGTATAGAAA	AC003006.7_42
GCGTACAGAAGCAATGCCAA	AC003006.7_45313
GGAATGCCCATGAACATCCG	AC003976.2_11476
GTTCTCTGTTTCCTAGGCAG	AC003976.2_22826
GTACAGATCATGAAGGAGAA	AC003976.2_34107
GATACTCCTCATATGCCAGG	AC003976.2_43
GTTGTCTCACAGGATGGACG	AC003976.2_45314
GGAGGATCACTTGAGCCCAG	AC004076.7_11477
GTGAGCCCAGGGGTTCCAGG	AC004076.7_22827
GGTAGTCCCAGCTACTTGAG	AC004076.7_34108
GTTACAGGCCGAAAGAATGA	AC004076.7_44
GCCACTGTACTCCAGCTTAG	AC004076.7_45315
GCAGTACTGTGGCATCCTAC	AC004076.9_11478
GTACTTCTCCCAGGAGGAGT	AC004076.9_22828
GGAGTATCAGGACAGTACTG	AC004076.9_34109
GTTCGTGTACTTCTCCCAGG	AC004076.9_45
GTAGTCCACAGGCCTGATGG	AC004076.9_45316
GTAATCCATTTAACCCTGAG	AC004158.1_11479
GGTTTCAGAGAGCACAGGGT	AC004158.1_22829
GGATAAGGTCACAGATCAAC	AC004158.1_34110
GACATGTTTCAGAGAGCACA	AC004158.1_45317
GCACATGTTTCAGAGAGCAC	AC004158.1_46
GTCAGTGCCTCACATCCAAG	AC004381.6_11480
GCAAACTCAAAGATGTACAG	AC004381.6_22830
GCCTTCCAGCTCATTCACGA	AC004381.6_34111
GCTCGAGGAGAGTCAGCCCG	AC004381.6_45318
GCTCTCCTCGAGATCCCAAC	AC004381.6_47
GTGTAGAAAGAAGTAGACAT	AC004813.1_11481
GGCTTTGTGGAATAGAAAGG	AC004813.1_22831
GGTTGGGCACACCTCCCAGA	AC004813.1_34112
GAAAAGATTGAGAAATCGGA	AC004813.1_45319
GCAACAGGATCCCAAGGCAG	AC004813.1_48
GGTCTCAAACTCCTGACCTC	AC004824.2_11482
GTGTATTTTTAATAGAGATG	AC004824.2_22832
GCCTCGGCCTCCCAAAGTGC	AC004824.2_34113
GTTGTATTTTTAATAGAGAT	AC004824.2_45320
GCTCGGCCTCCCAAAGTGCT	AC004824.2_49
GAGAATCGCTTGAACCCTGG	AC004953.1_11483
GCTCAGCCTCCCAAAGTGCT	AC004953.1_22833
GACAGGGGTGAGGGGAGTGT	AC004953.1_34114
GCCCTCTGCAAGTGGGACAG	AC004953.1_45321
GGTAATCCCAGCACTTTGGG	AC004953.1_50
GGAGTGTTACATAATTTCAG	AC005477.1_11484
GCAGCCTCAGAGGTGAGAAT	AC005477.1_22834
GTGATGAGATGTTTCAGCAA	AC005477.1_34115
GGTGATGAGATGTTTCAGCA	AC005477.1_45322
GCTTTATGTGGAAAGCAGAG	AC005477.1_51
GCTGCATCATGAGAGCTAAG	AC005480.1_11485
GGCACAAAAGAAGAAAGATG	AC005480.1_22835
GAAGAAGAAAGATGAGGCAG	AC005480.1_34116
GAACAAGCTAGCGGTTTACT	AC005480.1_45323
GCATCATGAGAGCTAAGTGG	AC005480.1_52
GCTCACTAGAAAGAACAGCA	AC006116.20_11486
GTTCGTATCCTACAACAAAG	AC006116.20_22836
GTTTGTTGTAGGATACGAAG	AC006116.20_34117
GGAAACAAGTGGCTGCAAGG	AC006116.20_45324
GCATTTTTAGAAGAAACAAG	AC006116.20_53
GTTGGATGACATAATGGCGG	AC006156.1_11487
GAGCCTCTCTGGCACCCGGT	AC006156.1_22837
GGAAGGCCTTTTCTCGGCAG	AC006156.1_34118
GACAGCCTCCATCCTGAAGG	AC006156.1_45325
GCTGTTGGATGACATAATGG	AC006156.1_54
GCTGATGCTACACACATGGA	AC006157.1_11488
GATGGTGCATGATAGTGTAG	AC006157.1_22838
GAGCAGTCATAGATGCCAGC	AC006157.1_34119
GTGCTCAGATATCTTAGAAG	AC006157.1_45326
GAAGCAGTCATAGATGCCAG	AC006157.1_55
GATGGAAGTGATCGTAGGAG	AC006157.2_11489
GTTTATATGGAAGTGATCGT	AC006157.2_22839
GCATGAGCAGCAAATTGATG	AC006157.2_34120
GGAAATGGATCCTTGTAAAG	AC006157.2_45327
GACCTAAGTCATCTTCTCCA	AC006157.2_56
GCAGAGTCCACAGACCTTAT	AC006328.4_11490
GACAGTGCTGGGTCAAGGCG	AC006328.4_22840
GGAGAAACTAACAATGAAAA	AC006328.4_34121
GCTCTTACCTGCTGCATCCA	AC006328.4_45328
GATCGCTCAAACAGCACCAG	AC006328.4_57
GCTGCGCCATGAGAGCCAAG	AC006386.1_11491
GGCGCCAAAGAAGAAAGATG	AC006386.1_22841
GGAGGAAGAAGCGAACGCTC	AC006386.1_34122
GGTTCGCTTCTTCCTCCACT	AC006386.1_45329
GCGCCATGAGAGCCAAGTGG	AC006386.1_58
GCTTCAACATGGCAACCTCG	AC006449.2_11492
GTGGGGTTCTCATCTCCAAG	AC006449.2_22842
GGACCTCTCACTCTTCAACA	AC006449.2_34123
GTCTCATGAGAGATGTGGGG	AC006449.2_45330
GGAGAAGTAAGTCTACCCCG	AC006449.2_59
GGTGGATGTAGGCCAAGCTG	AC006486.9_11493
GGTGGCCCGCCACTTCACCA	AC006486.9_22843
GCAGCCTCACAATATTGCAG	AC006486.9_34124
GTTGACATAGAGGATAGGGA	AC006486.9_45331
GGAAGGTTCTCCAGGACAAG	AC006486.9_60
GTGTCTCGATGATCTTCACG	AC006538.4_11494
GTGTTCCGGCATCTTCCCCG	AC006538.4_22844
GCTTACCTTTTCCCTCACAG	AC006538.4_34125
GTGTTCTTCTTCATGCTGCT	AC006538.4_45332
GCGCCCCGAACACCACCACG	AC006538.4_61
GAGACCTTTCCCAGTCCCAG	AC006547.14_11495
GGACTGCACTGAGTGAGCAG	AC006547.14_22845
GCAGAGAGCGAGAGACACTG	AC006547.14_34126
GCCGAGACAAGGAGACCTGG	AC006547.14_45333
GGAGAGCGAGAGACACTGAG	AC006547.14_62
GGTCACATTTATAGGCACCA	AC006994.4_11496
GGTCTGTTACCATCTTCACA	AC006994.4_22846
GTATGTCCAAGTCTTAACCC	AC006994.4_34127
GATCTTACCCTGGATTAACC	AC006994.4_45334
GCATCTACCTGGTTAATCCA	AC006994.4_63
GGAGGAGGCCAAAGTAGACG	AC007040.11_11497
GGACAGGATGAAGTTAGGCG	AC007040.11_22847
GCTGATAGAAGAATACACAG	AC007040.11_34128
GTAGGAAGATCAACTGGGCA	AC007040.11_45335
GTAGAGGCCAATCAGTACAG	AC007040.11_64
GGTTTTGTGGAATAGAAAGG	AC007163.2_11498
GGTCTGGGAGGTGTGCCCAG	AC007163.2_22848
GGTGGAATAGAAAGGCGGGA	AC007163.2_34129
GAAAAAATTGAGAAATCGCA	AC007163.2_45336
GTGTGGATAGAAGTAGACAT	AC007163.2_65
GGTTTTGTCGAAAAGAAAAG	AC007326.1_11499
GTTTTGTCGAAAAGAAAAGG	AC007326.1_22849
GATCGGAGATGCAAAGAAAA	AC007326.1_34130
GTGTAGAAAGAAGTAGACAT	AC007326.1_45337
GACTGGTGTTACCATCTCCG	AC007326.1_66
GTTCTCTTCTGACAGAAAGG	AC007379.1_11500
GTGTGAACACACCTTCCCTG	AC007379.1_22850
GGGAAGGTGTGTTCACACAA	AC007379.1_34131
GCTATTTTCCAAAGTTTCCT	AC007379.1_45338
GCCGTAAGTCTGAGTCCCCA	AC007379.1_67
GTGTGATCTCAGCTTCTCCT	AC007557.5_11501
GATCCCAGGGTGTTAGAAAA	AC007557.5_22851
GCAAAAGATCTGCTCTGCCA	AC007557.5_34132
GCACCCTTTTCTAACACCCT	AC007557.5_45339
GAGCTGTTAAGATAAAAGTA	AC007557.5_68
GGCTGGCAGCAAATAACTTG	AC007562.2_11502
GATGGCTTCCCAGGAGTTTG	AC007562.2_22852
GTTGACCACAAAACTGTGAG	AC007562.2_34133
GCACAGTTTTGTGGTCAAAG	AC007562.2_45340
GCTGCTGATCTGCTGCAATA	AC007562.2_69
GCTCAGGTAATCAAAATGTT	AC007678.1_11503
GGTGTTTTGATGGTGTAAAG	AC007678.1_22853
GCTCTCCTCAGAGTATGCTC	AC007678.1_34134
GGAGGTTATGCCATATCAGA	AC007678.1_45341
GGATGAAGCTAGAAGCCTGA	AC007678.1_70
GGGGGTGGTGAAAAAGCAGA	AC007906.1_11504
GCATCTTCCAAGAAGAGCGA	AC007906.1_22854
GAAGAAGCAGAGAAAAAAGG	AC007906.1_34135
GCAAAATGTGTATTTGTGGA	AC007906.1_45342
GCTTCAGTGAAGAGGCCAAG	AC007906.1_71
GCATGGCTTGAGATACCAGT	AC008074.1_11505
GCAGCAGAAAGTGGTTTCAG	AC008074.1_22855
GCATACATGGGCACTATAAC	AC008074.1_34136
GGCTTGAGATACCAGTGGGG	AC008074.1_45343
GTTCGAAAATTCGCTCCAGG	AC008074.1_72
GGCTGTTCAGAGAGTAGGGG	AC008622.1_11506
GGGGGCTGTTCAGAGAGTAG	AC008622.1_22856
GCTGGGGCTGTTCAGAGAGT	AC008622.1_34137
GTTCAAAGCACAGATCTAAC	AC008622.1_45344
GCTCAGCCTCCAGAATAGCT	AC008622.1_73
GCTCTGTTCACCTACCAAGT	AC008641.1_11507
GAGCTCACTACTTACCTACT	AC008641.1_22857
GTTCTCTCGATTGCAAAACA	AC008641.1_34138
GCGTGCGGGTTATGATGAGT	AC008641.1_45345
GTCTCTCGATTGCAAAACAA	AC008641.1_74
GCCTGCCTCAGCCTCCCAAG	AC008686.1_11508
GTTTGTTTTTTCTTGAGACG	AC008686.1_22858
GGTAATCCCAGCCACTTGGG	AC008686.1_34139
GCGCCCAGACTGGAGTGCAG	AC008686.1_45346
GTAAAAATACAAAAATTAGC	AC008686.1_75
GCACCACCGCACTCCAGCCT	AC008759.1_11509
GCTCAGCCTCCCAAAGTGCT	AC008759.1_22859
GTAAAAAAAAAATTCTAGGC	AC008759.1_34140
GGCCTGTAATCCCAGCACTT	AC008759.1_45347
GGTAATCCCAGCACTTTGGG	AC008759.1_76
GGCTGGGCACACCTCCCAGA	AC008810.1_11510
GTGGGCACACCTCCCAGACG	AC008810.1_77
GTTTTTTTTTTTTTTTGAGA	AC008914.1_11511
GTTTTTGTTTGTTTGTTTTT	AC008914.1_22860
GTTTTGTTTGTTTGTTTTTT	AC008914.1_34141
GAGTTTTGCTCTTGTTGCCC	AC008914.1_78
GGTTTCAGAGAGCACAGGGT	AC009060.2_11512
GTGGGCACACCTCCCAGACG	AC009060.2_22861
GCCGTTCTCAATGAGCTGTT	AC009060.2_34142
GGCACACCTCCCAGACGGGG	AC009060.2_45348
GGGTAAGGTCACAGATCAAC	AC009060.2_79
GTACCTTCTCCTCATCCGTG	AC009065.4_11513
GGGAGGGCTGAATCTCCTGG	AC009065.4_22862
GTGCCTGTCAAGATTCCCTC	AC009065.4_34143
GGTGGCGCAGGTCTCCCCCA	AC009065.4_45349
GTTCTAGCCAGAAAACCGGA	AC009065.4_80
GCTGTGGGCCAAATCCCCTG	AC009133.22_11514
GGTGGACAGCTGGCTCCGAG	AC009133.22_22863
GGTCTCCTGGTTCCTCCCCG	AC009133.22_34144
GGAGAAGTATGGGCTCCTGG	AC009133.22_45350
GTACGCAGCCTTGGTCAGCG	AC009133.22_81
GTTCCTCCTGGGGCTCACAG	AC009491.1_11515
GTAGCCATATCATCAGATAA	AC009491.1_22864
GGATATAAGCTGGTGAGAGG	AC009491.1_34145
GGGGACTTGTCTCTTGGCAA	AC009491.1_45351
GCTCCTGTGGGAACAGACCA	AC009491.1_82
GCTTCATCCTGGGTTTCACA	AC009491.2_11516
GCTGACTCCATTCCTGAAAG	AC009491.2_22865
GGACAGTATTCCAATCCCCA	AC009491.2_34146
GGTACTCTCACACCTCAAAC	AC009491.2_45352
GGAGAAGGAGACCTCCAAGG	AC009491.2_83
GCACTTAAAACATAAAAAAA	AC009977.1_84
GCACTTATATTAAAAAAGAG	AC010287.1_11517
GATAATCCCATCACTGTGGG	AC010287.1_22866
GCTTTTTTAATATAAGTGGT	AC010287.1_34147
GAAAGAACTATACACCTAAA	AC010287.1_45353
GATAATCCCAGCACTCTGGG	AC010287.1_85
GCGGCGGAGACCTCTTCCCG	AC010646.3_11518
GCACTCGCTGCCTGGTGCCG	AC010646.3_22867
GTGGCGGCAGTGGCGAGCGG	AC010646.3_34148
GCGCTGGCGGCAGTGGCGAG	AC010646.3_45354
GCTCCCGCAGCGGTGCAGCG	AC010646.3_86
GATGGTGTAGTTTTTCTCCT	AC010722.1_11519
GCAACACTGACCAAAAGAAG	AC010722.1_22868
GGTGGAGGTTGCCATTTTGC	AC010722.1_34149
GCATTGCTTTTATGAAGTGG	AC010722.1_45355
GTTATGTGCTGGTATCCCAA	AC010722.1_87
GTATGAGGACTGAATGACAG	AC010722.2_11520
GGTCAGGATCAACAGCCGCT	AC010722.2_22869
GTATGTTGATAACTGTTGCT	AC010722.2_34150
GTCTAAATATACTCTCCCAG	AC010722.2_88
GTTTAACATGACACAGACAG	AC010879.1_11521
GTAATGGTGTTCTTAGGCCC	AC010879.1_22870
GTTTCGGATGCCAGTCCAGG	AC010879.1_34151
GCACATAGATGTTTAAGTAA	AC010879.1_45356
GGAACCATGTTGCGTCCCCA	AC010879.1_89
GATCCAGCAGACCATCACCC	AC010879.2_11522
GAGAAGGCCATCATTCAGAG	AC010879.2_22871
GAGACATTCTACCATGTCCG	AC010879.2_34152
GGACGACCCCCAGATCCTGA	AC010879.2_45357
GCTTACCTAGTATTCCCAGA	AC010879.2_90
GCTGAATTCCAAGACCCGCT	AC010889.1_11523
GAAAGATTCCCAATGTGGAG	AC010889.1_22872
GCTACAGTCGACGGGCAAAA	AC010889.1_34153
GCTTTTACCTCATTGTCAAA	AC010889.1_45358
GTTTTCGCAATGTAGCCAAG	AC010889.1_91
GTAAGGCCCGACATGGAACC	AC010889.2_11524
GGGCTATGAAGCCATCTGCA	AC010889.2_22873
GGACTACTCTTACCTTACTA	AC010889.2_92
GGATATCCTGTGCCTGAGGC	AC011155.1_11525
GGAGGCAGGTGCAATGTAAA	AC011155.1_22874
GGTCAGCTGCTTTTTTTCCT	AC011155.1_34154
GTGATACATCCCAACAGTCC	AC011155.1_45359
GTAGTGATATCCTGTGCCTG	AC011155.1_93
GCTATCTCGACCTCAGGTAG	AC011530.4_11526
GCGATCTTCTTGCACACAAG	AC011530.4_22875
GCTGAAGGTGATCGGACGCG	AC011530.4_34155
GGTGTGCAAGAAGATCGCCC	AC011530.4_45360
GCTGGCCCAGGACAAGTACG	AC011530.4_94
GCCTTCCGGAACCAACCACG	AC013269.5_11527
GTGATGGTGCAGCTGCAGCA	AC013269.5_22876
GTATAACGAGTTGCACCGCA	AC013269.5_34156
GCTGCCTCCTGAAGTTGGAA	AC013269.5_45361
GAGTGACTACACCATCCACG	AC013269.5_95
GCACCACCAAATCATCCCCG	AC013412.1_11528
GGTGCTGTTGGGACACCACG	AC013412.1_22877
GTCTCATCACCACATCCCAG	AC013412.1_34157
GATGTGGTGATGAGACTGCA	AC013412.1_45362
GCTCTGGTACCACTTCAAAG	AC013412.1_96
GAAAAAATTGAGAAATCAGA	AC016142.1_97
GCGGGCCATGATGATGATGG	AC016577.1_11529
GGGTTTTGTCGAAAAGAAAA	AC016577.1_22878
GACTGGTGTTACCATCTCCG	AC016577.1_98
GTCTGGCGTCTGCATTGCTG	AC016753.1_11530
GTAGACATTGCAGTGGGAGG	AC016753.1_22879
GAACTAGACATTGCAGTGGG	AC016753.1_34158
GTCAGCAATGCAGACGCCAG	AC016753.1_45363
GAGACATTGCAGTGGGAGGA	AC016753.1_99
GCTGTGCTCCTCTTCAGAAA	AC017028.10_100
GCAGCTCTCCATCCTCCGCC	AC017028.10_11531
GGTGGCAAACAGAGTGGCTG	AC017028.10_22880
GTGCTCGGCTGCCTCACAGG	AC017028.10_34159
GTTGCTCGGCTGCCTCACAG	AC017028.10_45364
GGTTGGGTACACCTCCCAGA	AC017081.1_101
GGTTTTGTGGAATAGAAAAG	AC017081.1_11532
GGAACGGGCCATGATGACAA	AC017081.1_22881
GCGGGCCATGATGACAATGG	AC017081.1_34160
GGGTTTTGTGGAATAGAAAA	AC017081.1_45365
GCAGCAGAAGGAGCAGCAGA	AC019206.1_102
GAAGAAGCAGGAGCAGCAGC	AC019206.1_11533
GAAGCAGAACCAGAAGAAGC	AC019206.1_22882
GAAGAAGCAAGAGCAGCAGA	AC019206.1_34161
GAAGAAGCAAGAGCAGCAGA	AC019206.1_45366
GTCCTGACAGCCATGAAGCA	AC022210.1_103
GCAGGGCTATTATTATTCTG	AC022431.2_104
GAGTCACCCAAACAGACAAG	AC022431.2_11534
GCTGAGCTCTATCTCATAAG	AC022431.2_22883
GCAGAACTCCAGATCCAGGT	AC022431.2_34162
GGACCAGAACTAGCTCTGGG	AC022431.2_45367
GGGCCCCGACAGCAGCTGCG	AC024592.12_105
GATCGTCTCGGGACACACGC	AC024592.12_11535
GCAGGTGGTGAGGCCAAACA	AC024592.12_22884
GCAGCAGCCCGGCCAGACAG	AC024592.12_34163
GAGTGTGACTCTGTAGGCAG	AC024592.12_45368
GTTTCTTGAGAAAAAGGTCA	AC026449.1_106
GTTCTTGAGAAAAAGGTCAT	AC026449.1_11536
GCAGCAATTTCTTGAGAAAA	AC026449.1_22885
GTGCTGCAGGAAAATCGCGA	AC037459.4_107
GAGAGAGGTGACAAGTTCAG	AC037459.4_11537
GATGCTGCAGGAAAATCGCG	AC037459.4_22886
GGGCTTGCTTGCCAGCCGCA	AC037459.4_34164
GGTTGTCCTGACAAGCTGGT	AC037459.4_45369
GCCTGTTTAGAGAGGAAGGT	AC044839.1_108
GGTCGGAGAAACCAGTGCCG	AC044839.1_11538
GGCTTTCTCCTGCTCCCCAG	AC044839.1_22887
GGAGAAAGCCAGGTGCCATG	AC044839.1_34165
GGTCACGGTCCTGTTTAGAG	AC044839.1_45370
GTGGGCACACCTCCCAGACG	AC055733.1_109
GTGCCTAGAGGATCAAGTTC	AC063956.1_110
GCCTGCTGACATTAATGATA	AC063956.1_11539
GCAGGAATAAGATTAGATAG	AC064829.1_111
GAAAGGCCTCCTCCTCCAGA	AC064829.1_11540
GAGAGGATACAATCTGGTGA	AC064829.1_22888
GCTCCAGAGGGACCCTACAA	AC064829.1_34166
GCATTGATGCAAAGCCAGAG	AC064829.1_45371
GCATGGATGCCACTAGTGAG	AC068533.7_112
GTTCATGGCCGAGACCAAGG	AC068533.7_11541
GATGAACACAGCTTTCCCGG	AC068533.7_22889
GGATCAGCTCCAAACTGTCG	AC068533.7_34167
GCTCATCCTCTACTGCACCA	AC068533.7_45372
GAGCATTGGTATAAGATCAA	AC069063.1_113
GAATTGAATGATGGGTACAA	AC069063.2_114
GAGCTACTCCAGAAAAAAAA	AC069063.2_11542
GGAAAAAAAAAGGATGTTAG	AC069063.2_22890
GACTTATTGAAATTGAATGA	AC069063.2_34168
GAAAGGATGTTAGTGGCAAT	AC069063.2_45373
GTATCCTGCTGCGATCCCCA	AC069368.3_115
GCCACCATCTGTGCTCCCCG	AC069368.3_11543
GGTCTTTCCAGAAACCCAGG	AC069368.3_22891
GTTCTCATAGACCAGCAGCT	AC069368.3_34169
GGATCAAAGCCCTCAATGAA	AC069368.3_45374
GCCCATAGAGAGTGTAACGT	AC069547.1_11544
GTGTATGTGTGAGACTTGGT	AC069547.1_116
GGAGTCATTCTTGTGCGTCA	AC069547.1_22892
GTAGATTATTAATAAGATGG	AC069547.1_34170
GCAAGGAATGCTGTATGCAT	AC069547.1_45375
GTACCCCCCGAATTTCCATC	AC073107.1_11545
GCTTTTTGTCCCCCCCGCCG	AC073107.1_117
GCATAGGGCGGCACTGCGCG	AC073107.1_22893
GTTTTTGCCCCCCGTCGCCG	AC073107.1_34171
GGACAGCTCCAGAAGCTCAT	AC073107.1_45376
GCTGAGATCACAGACAAGCT	AC073610.5_11546
GTACCAGTTACGGTGACGAA	AC073610.5_118
GGCCACCTGTGCCACCAGCG	AC073610.5_22894
GCAGCAGCGTTCATAGCATT	AC073610.5_34172
GGCCTCTCCAGCGGATGCAG	AC073610.5_45377
GGTAATCCCAGCTACTCGGG	AC073657.1_11547
GAGAATGGCGTGAACCCGGG	AC073657.1_119
GAGAATCACTTGAACCCGGG	AC073657.1_22895
GCAAGAGAATCACTTGAACC	AC073657.1_34173
GCGCCACTGCACTCCAGCCT	AC073657.1_45378
GCCCAGCTCTCGCCTCACGG	AC079355.1_11548
GCAGGGTCTACAAAAGCCGG	AC079355.1_120
GCCCCGCTCTTGCCTCCCAG	AC079355.1_22896
GCTTCGCTGGAGAAAGTTCA	AC079355.1_34174
GGCCTGTACAGGCCACCGGG	AC079355.1_45379
GGGAGGCCAGCCAAACACCG	AC087762.1_11549
GATGGTGCCTGCAAGCCCCA	AC087762.1_121
GGGCCTCCTCCAGTTCTCCA	AC087762.1_22897
GTAAGGAGCTGCCAGCAGTG	AC087762.1_34175
GCTCCGTCCACACCTCCCTG	AC087762.1_45380
GCTCAGTCTCCCAAAGTGCT	AC090154.1_11550
GTTTTATTTTTGTAGAAACG	AC090154.1_122
GCCTCAGTCTCCCAAAGTGC	AC090154.1_22898
GGTCTTGAACTCCTGACCTC	AC090154.1_34176
GTATTTTATTTTTGTAGAAA	AC090154.1_45381
GATATTTGCTGAGTTTTTAT	AC092159.1_11551
GAAATTACATTTTAAGACAT	AC092159.1_123
GTATGGCAGTAACCACATTC	AC092159.1_22899
GATGTCTTAAAATGTAATTT	AC092159.1_34177
GTATAAAAACTCAGCAAATA	AC092159.1_45382
GATGATCAGGGATATGGCCG	AC092835.2_11552
GGAGTCTCCATGGAACCTGA	AC092835.2_124
GCTGGAGAGAGAAGTCTCAA	AC092835.2_22900
GTAAACTTACTTGGGACCCA	AC092835.2_34178
GCTTTCTTCTGGAGAAAGGA	AC092835.2_45383
GGCATTTTCTGGCTACCTCA	AC092881.1_11553
GGTGATTATGCAGTGCCATG	AC092881.1_125
GTGACTCTTACTTCTAGAGA	AC092881.1_22901
GTGGTTAGAAAGGTTAGAGG	AC092881.1_34179
GGAGGTGGAAGAGATATAGA	AC092881.1_45384
GCTGCAGGACACCTGGGCAG	AC093323.1_11554
GGTGCGACCTTATCCCAAGA	AC093323.1_126
GCAGCAGGTCTCACAAGAGC	AC093323.1_22902
GACCTGTCCCTGCTCCCCAA	AC093323.1_34180
GCAGTGTGTTCTGAGAAAGC	AC093323.1_45385
GCGGGAGCAGAAAGCCGCGG	AC104057.1_127
GGACAGCTCCAGAAGCTCAT	AC104073.2_11555
GCATAGAGCGGCACTGCGCG	AC104073.2_128
GCGGCGGCAAAAATGCGCGG	AC104073.2_22903
GCTTTTTGCCCCCGCCCCGG	AC104073.2_34181
GTGTCTACCCATGGACCCAG	AC104389.1_11556
GAGCACCTGGATGATCTCAA	AC104389.1_129
GATGCTGGAGGAGAAACCCT	AC104389.1_22904
GTGAATGTGGAAGATGCTGG	AC104389.1_34182
GACCAGAGCCTACCTTCCCA	AC104389.1_45386
GAGCACCTGGATGATCTCAA	AC104389.2_130
GTATGACTGACCAGGCATGA	AC104534.3_11557
GATTCATGAAAAGCAAGCCG	AC104534.3_131
GCGATGAGCTGGGAGTGAAG	AC104534.3_22905
GACCTCAAAGAAGTTCTCCT	AC104534.3_34183
GTCCCACTCCAGCAGTCCAG	AC104534.3_45387
GCACCTGCTCGCTGACCACA	AC104809.3_11558
GGAGCGCGTTCACCTGACAG	AC104809.3_132
GGACCTCCGCAGCTGAGCCT	AC104809.3_22906
GCTCCTCGGCAGCCTCCAGA	AC104809.3_34184
GCTGGCCAGCAGGTGCCGTG	AC104809.3_45388
GTAATCCATTTAACCCTGAG	AC108925.1_133
GTTCTGAGCCACAAGAACAG	AC109829.1_11559
GGTGTTTCAGAACTCCCTGT	AC109829.1_134
GTATACTCTGGTCAATGGAG	AC109829.1_22907
GCTTCTCCCAGATCCACAGT	AC109829.1_34185
GTGGGAAGAAAACCTCAGGA	AC109829.1_45389
GGGATGGGCCACGATGACAA	AC109829.2_11560
GAAAAAATTGAGAAATCGGA	AC109829.2_135
GTGGGCCACGATGACAATGG	AC109829.2_22908
GTAGGAATGGAAAACTTGCC	AC110615.1_11561
GTATTTGTCGAACTGGAAAA	AC110615.1_136
GCTTCCTCACAAATTCTTTT	AC110615.1_22909
GCTCACCTGTTTTTCTCGGA	AC110615.1_34186
GAGACCGAAAAGAATTTGTG	AC110615.1_45390
GGGCTATGAGACCCAGTGGT	AC114494.1_11562
GGAAAGGGCTGTGAGCCAGG	AC114494.1_137
GCTCGGGGCATCCCACCACT	AC114494.1_22910
GACAGTTGTGGCAGGCCCCG	AC114494.1_34187
GCTCATGCCATGCCCTCTGA	AC114494.1_45391
GCCGCTCGCGGGCTGCCGGG	AC118758.1_11563
GCCCCGCTCTTGCCTCCCAG	AC118758.1_138
GCCTACCTCCTGCCTCCCGG	AC118758.1_22911
GGCCCCAAATGGCCTCCGGT	AC118758.1_34188
GCTTGGCTGGAGAAAGTTTG	AC118758.1_45392
GTAAATGGAGCCGATCTACA	AC124312.1_11564
GGTGGCACAGAAGAGTTAGC	AC124312.1_139
GTGCTGCTACGAAAACACCA	AC124312.1_22912
GATCTACCTCTGGGGAACAA	AC124312.1_34189
GGACAAACCTGGCCACACAG	AC124312.1_45393
GGGTGCTGCGGGATCTGGAG	AC129492.1_11565
GATTCCCCCAATCGACCCCG	AC129492.1_140
GCCGGACTCGGCACTCCCTG	AC129492.1_22913
GCAGATCCCGCAGCACCTCG	AC129492.1_34190
GTCCAGATCCCGCAGCACCT	AC129492.1_45394
GTGACAGTTGAACAGTGCAG	AC135068.1_11566
GGTCCACTCCATTATCCAGG	AC135068.1_141
GGATTACCTTCTTCTCAGAG	AC135068.1_22914
GGTTGCCCAGAAATAAATAG	AC135068.1_34191
GAGAAGGTAATCTCCTACAG	AC135068.1_45395
GCGCAGCCCTCGCAGCCAGG	AC231657.1_11567
GCGAACCCTAAGGGGAGCAG	AC231657.1_142
GTACTTCCTCTGCTCCCCTT	AC231657.1_22915
GACTTCCTCTGCTCCCCTTA	AC231657.1_34192
GCGTCCAGCCGCGCCAGGAG	AC231657.1_45396
GCAAGCCCACGGTGTCACCT	AC234582.1_11568
GCCACCGCCCCCCAAGCCCA	AC234582.1_143
GCCACCGCCCCCCCAGCCCA	AC234582.1_22916
GCACGGTGTCACCTCGGCCC	AC234582.1_34193
GGGCCTGGTGTCCGGGGCCG	AC234582.1_45397
GCACGGTGTCACCTCGGCCC	AC234582.2_144
GGTAAAAAGTACAAGGAGAC	AC242988.1_11569
GATATAATGTAAAAAGTACA	AC242988.1_145
GGGCAAGCACAATATTACAG	AC244230.1_11570
GCATAGATCTCAGATTCAGA	AC244230.1_146
GGGCAAGCACAATATTCCAG	AC244230.1_22917
GATATGATGAGGTATCTCCA	AC244230.1_34194
GCATCTCCCGGTCACGAACG	AC244230.1_45398
GATGCCTCACAGGCTTCACA	AC253572.1_11571
GTGTCAATGGAGGCACCTGT	AC253572.1_147
GGCAGCGGTTCTTCTCACAG	AC253572.1_22918
GAGATGAGACAGGCAGGCAT	AC253572.1_34195
GAAGGTCGAGACACAAAGCA	AC253572.1_45399
GCAGCAAGAGCCCAGAGCAA	ACAA1_15261
GATTGTGCCTGTGACCACCA	ACAA1_22844
GCCTCACCTTGAAGCCGCCG	ACAA1_30421
GCTCTCGGCAGTCATGACCG	ACAA1_7671
GTTCACGTCCTTGAGAACCG	ACAA1_78
GAGTTTCTGTAACTGTTCCA	ACAA2_15262
GCTCCAGTATTCAAGAAAGA	ACAA2_22845
GAGATGGAACTGTTACTGCA	ACAA2_30422
GCAGCATGTCCAGCTCCCCA	ACAA2_7672
GTTGCGTGTGGGAATCCCAA	ACAA2_79
GGATGGGTCCATGATAACCG	ACACA_15263
GGTGTCTGAAGATAACTCAG	ACACA_22846
GGCTTGCACCTAGTAAAGCA	ACACA_30423
GGTTCATCAGAATCACCTCG	ACACA_7673
GTATCTCCCAAGGCTCCCCG	ACACA_80
GCCAGCCTCTGATAACTCAG	ACACB_15264
GGTCTCCCCTGAGTTATCAG	ACACB_22847
GCTGCACAGAGACTTTACCG	ACACB_30424
GAAGCGTGTGACAAACTCAG	ACACB_7674
GCAGAGCTCTTCATGGACAG	ACACB_81
GCTGATCCCGAGAAAAAATA	ACAD10_15265
GAGTTCTCATTCCTTCTCCA	ACAD10_22848
GGGAGGCAGCACCTACAGAG	ACAD10_30425
GTACTCCATCACATAGAAGG	ACAD10_7675
GCTCTCATAAATCTCATCCA	ACAD10_82
GTATGGCTGAACGTTCTGCT	ACAD11_15266
GTACAGTATAGGCTTGGGAA	ACAD11_22849
GTTCGACAGCAAGTCCCTGG	ACAD11_30426
GTACAGTCACTGCAGCTGGA	ACAD11_7676
GTAGGAAGAAGTGAACCTGG	ACAD11_83
GCTTCGGAAATGAGGAACAG	ACAD8_15267
GCAGCTTCGTCCCTTTCGGG	ACAD8_22850
GCTGGGATGATAAAAAGCTA	ACAD8_30427
GCTAGCTTCCTGCTCCCTGG	ACAD8_7677
GTAGGAAGCAAACTTCTCCA	ACAD8_84
GTTGGCCAACACCTTCTGCG	ACAD9_15268
GGGTCTCTACCGCGAACCGG	ACAD9_22851
GTCGGGAGTCCACTGCCAAG	ACAD9_30428
GTTCCCCGTCTGCACCTGAA	ACAD9_7678
GCTAGGGGAGATCATCAGCA	ACAD9_85
GAAGATGTTCTCATTCCGGA	ACADL_15269
GGGTCCCTACGCGTCCTGGG	ACADL_22852
GTAAGATGTTCTCATTCCGG	ACADL_30429
GAGATGTTCTCATTCCGGAG	ACADL_7679
GTCCTCCCAGACAATAGCTG	ACADL_86
GATACCCCAGGAATTCAGAT	ACADM_15270
GACGGGAGCCAACATGGCAG	ACADM_22853
GAGAAGATGTGGATAACCAA	ACADM_30430
GAGAGAGGAAATCATCCCAG	ACADM_7680
GTTGGCTTATGGATGTACAG	ACADM_87
GCTGATCTCCTCCATGGCGA	ACADS_15271
GGCCCGGGCGAGCAGCGCGG	ACADS_22854
GACGTGCCCGAGGAGCTTGG	ACADS_30431
GAAGGAACATCTCTTCCCAG	ACADS_7681
GCCATGGAGGAGATCAGCCG	ACADS_88
GTCACGATCTACTAAGAAGG	ACADSB_15272
GATTGAGTAGAGCTTCTGAC	ACADSB_22855
GCAGCAGTGCTGAGCACGCA	ACADSB_30432
GGTGAGCTGAGGCAAATAGG	ACADSB_7682
GCATCTGTAAATGTTTGCAG	ACADSB_89
GCTGAGTGAGGGCCACCCCA	ACADVL_15273
GATGCTCTGATGGGCCCCCA	ACADVL_22856
GGATAGAAGCAGAAGCACAG	ACADVL_30433
GCATCTTCCGGATCTTTGAG	ACADVL_7683
GTATCCCTTCCCTTACCGGA	ACADVL_90
GCAGACCGTGAGCATCACCC	ACAN_15274
GTACACCCTCGACTTTGACA	ACAN_22857
GGTGCGGTACCAGTGCACAG	ACAN_30434
GGCCATGCATCACCTCGCAG	ACAN_7684
GTGCAGGTCCCAGCTCCACA	ACAN_91
GCAGGGTCACCTTTTCCAGA	ACAP1_11572
GTTCACACTTACCGGAAACG	ACAP1_148
GCCTTCCCCTACTTACCGCA	ACAP1_22919
GAATGCCGACAACGAAGGCG	ACAP1_34196
GCCATCCTCAGAGGTCTGCG	ACAP1_45400
GTAGCAACCACAGGGCACAG	ACAP2_11573
GTGCGCTCGTAGCAACCACA	ACAP2_149
GATTGCTGTAAATAGCGACG	ACAP2_22920
GTATTGGCTGACACCGTGGA	ACAP2_34197
GCAGCTTTGGAAGAAGTAGA	ACAP2_45401
GCACATAGTCCAGTGCCAGG	ACAP3_11574
GCTCTGGAGCTGCTGCCGCA	ACAP3_150
GTTTAGGGCGACCATTGACG	ACAP3_22921
GACGCACTCCTCGAACTCCA	ACAP3_34198
GGAGGAACGCCCAGGCCCCG	ACAP3_45402
GTGCCTAAAAAAGATCCAAT	ACAT1_15275
GATGGCTCCCTGAATTGCAA	ACAT1_22858
GTACTGACCTGCCTTTTCAA	ACAT1_30435
GCACCAGCCTCCGGAGCAGG	ACAT1_7685
GTTCCATATGTAATGAACAG	ACAT1_92
GGGTCATCGTCTCGGCGGCG	ACAT2_15276
GATCAAAGAAGTCTTGAAGA	ACAT2_22859
GGTCTCCTATCCCTATTGAC	ACAT2_30436
GCCTGTGGTCATCGTCTCGG	ACAT2_7686
GAGAGTATACTGTCAGTCAG	ACAT2_93
GCTGAGCGTGAGGCCGTCGA	ACBD3_11575
GCAGCAGCCGGAGATGGCGG	ACBD3_151
GGGCCGCGACCGGATCCAGG	ACBD3_22922
GATTCCTTACAGGAGAGAAT	ACBD3_34199
GCTGAACGCAGAGCGACTCG	ACBD3_45403
GCAGCATCTCTTCATAGGAG	ACBD4_11576
GGGTGATCCCTGACATGCCG	ACBD4_152
GCATCTCTTCATAGGAGGGG	ACBD4_22923
GCCTCTGCCACCTCACCCAG	ACBD4_34200
GCAGGGATCACCTGGTACAG	ACBD4_45404
GCAGGCCTTGAAAGTTTACA	ACBD5_11577
GCACGAGACTAGGTTTGAGG	ACBD5_153
GTTGTCGAGGACAAAAAGAG	ACBD5_22924
GCTGGGTGATATGACCAAAG	ACBD5_34201
GCTTTCAGCTTTACCATTAA	ACBD5_45405
GCTTTAGGCTGATTTTGACA	ACBD7_11578
GATCTTTCTAGGGTTGTCGA	ACBD7_154
GCAGGGCTGCAGAAGATGTG	ACBD7_22925
GCAAAGCCAAATGGGAAGCA	ACBD7_34202
GCAGGAATGCTAGATTTAAA	ACBD7_45406
GGACAGGTAGGAGGTATCAG	ACCS_15277
GCTGAAGTCCTTTTGAGGAA	ACCS_22860
GTCCTTCCAGATCTTCCCCA	ACCS_30437
GCTCTTCTCTGCTCTGGCCA	ACCS_7687
GCAGTCAGCATACTGCAGCA	ACCS_94
GGACAGAGATGTCAATCCCA	ACCSL_11579
GCACCCCTAGAGTCCTCAGA	ACCSL_155
GTAGAGTCCTCAGAAGGAAG	ACCSL_22926
GCATATTAAGCGACTCAGAA	ACCSL_34203
GTTCCTTCTGAGGACTCTAG	ACCSL_45407
GCAGGTACTACAGGACGCCG	ACD_11580
GCAGCCGGCCCTCTGTCCCG	ACD_156
GCTTCTGGATGAAATGCGGG	ACD_22927
GCTACAGGACGCCGAGGCCG	ACD_34204
GCCTCTTCCGAGGAAAGGCG	ACD_45408
GCAGTTTTACCCGAAATACG	ACE_15278
GCTGAAGCCCAGCTTCATGG	ACE_22861
GATCCAGTTCCAGTTCCACG	ACE_30438
GTATGACCGGACATCCCAGG	ACE_7688
GCTGCTGGACTGGCTCCGCA	ACE_95
GCTTTGATAGAACAGGTCTT	ACE2_15279
GGTCTTGGCCTGTTCCTCAA	ACE2_22862
GGTGGACTGTTCCTTTAAAA	ACE2_30439
GAGCAGCAGTTACAGCAACA	ACE2_7689
GTCATTTCAGAATAATGCTG	ACE2_96
GCACCTGATTGAGGTCTCCG	ACER1_15280
GACGATGTAGAGAATGTGCA	ACER1_22863
GGCAACAGCCCATAAAACCA	ACER1_30440
GTTCGCCTATCAGAGCTCCG	ACER1_7690
GAGTGGTGATGAAGACCAGG	ACER1_97
GCTGCAGGCTGGTAGCTCGG	ACER2_15281
GAGCTGGTCCCACCAGTGCG	ACER2_22864
GAGCACACATCAGAACCCAA	ACER2_30441
GATCTGACCCAAGAAACTAA	ACER2_7691
GTACCTTCTGGGGAACCACA	ACER2_98
GTGGTAATACCTATGATAGG	ACER3_15282
GCAGTTCAGAGTGTTAGAGA	ACER3_22865
GCAGTAGCCCTCTCGGTCCG	ACER3_30442
GAGAAGGTACCACCTATCAT	ACER3_7692
GCTTCCTGAGAGGCTCAAAC	ACER3_99
GTAGATCCAGACGAGGACAG	ACHE_100
GCTCCGGTGGCAGAAAGCGA	ACHE_15283
GTGGTAGCAGACACTCTGGA	ACHE_22866
GCCGGTGGCAGAAAGCGACG	ACHE_30443
GCTCGGTGCCCTCAAAACCT	ACHE_7693
GGGCTGCTCTGAAAGTCAGG	ACIN1_101
GAGTACCTCACGCAAGATGG	ACIN1_15284
GTTCAACACTGCCCTCCGGG	ACIN1_22867
GGAAACAGTGACACAGAGGG	ACIN1_30444
GGATAGGTAGTACCTGCAGA	ACIN1_7694
GATTCCCACAGTGAGCCCCA	ACKR1_11581
GCACTGGTGAGGATGAAGAA	ACKR1_157
GTCTGGGTATGTCCTCCAGG	ACKR1_22928
GTATGGCTCAGCCTTTGCCC	ACKR1_34205
GCAGTGCAGAGTCATCCAGC	ACKR1_45409
GCAAGACCATGAGAAGAAGG	ACKR2_11582
GCAGTGTCACCAGAAACAGA	ACKR2_158
GCCGCCTGCGAGGCACGTAA	ACKR2_22929
GCCCTTCTGGGGCATCTCCG	ACKR2_34206
GTACGTGCCTCGCAGGCGGA	ACKR2_45410
GGATGGTGAGGACAACCCAC	ACKR3_11583
GCTTCGACTACTCAGAGCCA	ACKR3_159
GATATTCACCCAGACCACCA	ACKR3_22930
GGTGTTGGTGAAGTAGGTGA	ACKR3_34207
GGTAGGTGATGGAGAGGTAG	ACKR3_45411
GGGCTGTTAATGCAGTTCAT	ACKR4_11584
GTATTGTGAGGAATACAGGG	ACKR4_160
GGGACTTGCAGGCAATTCCA	ACKR4_22931
GCTGCATTAACAGCCCAAAA	ACKR4_34208
GTGGTTTTCCCACTCCTGAT	ACKR4_45412
GGTGGCCCCAACTATCAGGA	ACLY_102
GGGCACAGAGACTCACATGA	ACLY_15285
GTACTTGAACCGATTCTGGA	ACLY_22868
GCTCGATCAGAAAGTTCTTG	ACLY_30445
GTACGTCCTGTTCCACCACG	ACLY_7695
GCATCCATCTGCATGTCCCA	ACMSD_103
GAAAGAGCTGGGCTTTCCCG	ACMSD_15286
GTTTTGGTAGAATATGACTA	ACMSD_22869
GACACAAACCTACAAGCCAA	ACMSD_30446
GTTCTTTGAAGGCAGCCGAA	ACMSD_7696
GAGAAGCCACAAAACCCAAT	ACN9_11585
GTGTGCCTCGTCAGAACCAA	ACN9_161
GGAGGTCCGGGGGCAGAACA	ACN9_22932
GTTCACGTACTGGTCGCCCA	ACN9_34209
GATTAAGTTTTTCTTCTGGG	ACN9_45413
GATCTATTACAAGATCAGCA	ACO1_104
GAACTCATCACAATTCCGAA	ACO1_15287
GATGCTGTGAAAAAGTTAGG	ACO1_22870
GATATTCCAAATTCACCTGG	ACO1_30447
GGTGGATGATTCCTGAGCCA	ACO1_7697
GCTGCAGCCGAGTCACCAGT	ACO2_105
GCCAGCCAGGAAATTGAGCG	ACO2_15288
GTCTTCTCCGAGAGTGTCAG	ACO2_22871
GTTCAATCAGATGGTCACAG	ACO2_30448
GCAGGTGCCAAATATGGCGT	ACO2_7698
GGCGGAGGTGAGTCACCTGG	ACOT1_106
GCTCCAGGTCCAGCTCGCCA	ACOT1_15289
GAGCGTGACCGGCTGCTCCG	ACOT1_22872
GTCCAGGTCCAGCTCGCCAA	ACOT1_30449
GCTCGCCAAGGGTGTCGGCG	ACOT1_7699
GGCTGAAGCAGATCACGCCG	ACOT11_107
GTTACCGGACAGGCAAGCCG	ACOT11_15290
GGTGCGGTTGGAGAACACAG	ACOT11_22873
GAAGATGGAGCACAGTGTGG	ACOT11_30450
GCTCCAGGTGGGCATCCAGG	ACOT11_7700
GCATTTGTAGCCAAACCAGT	ACOT12_108
GGAAGGAGCGGTTTCCACAA	ACOT12_15291
GTTTGATGAAGAGGAAGGAG	ACOT12_22874
GCTCAGCTCGCCGCGCGCAG	ACOT12_30451
GATGAGCCAAGCCATCCAGC	ACOT12_7701
GCAATAGGCACTCTCCACGG	ACOT13_109
GCGTGGCTGTCAAACCGCCG	ACOT13_15292
GTTGTTGGTCAGATCCACAG	ACOT13_22875
GCTCTGCTATGCACGGAAAG	ACOT13_30452
GATGCAATAGGCACTCTCCA	ACOT13_7702
GCTCGCCAAGAGTGTCGGCG	ACOT2_110
GCTCAGGTCTGAATTCAAAA	ACOT2_15293
GGTCTGGCACAGCAGCCGCC	ACOT2_22876
GCTGGCACAGCAGCCGCCCG	ACOT2_30453
GCCACGACCCCGACCCCGGG	ACOT2_7703
GCTCCAGGTCCAGCTCGCCG	ACOT4_111
GAGCAGCCTGGCTCACCTGG	ACOT4_15294
GAGCCAACGTGGCAAAGCCA	ACOT4_22877
GCGCTGATCCTGGAGCCCCC	ACOT4_30454
GGCTGGCTCGATATTCCAAG	ACOT4_7704
GCAGGCATTGATAAGTACAG	ACOT6_112
GTAGAAGGAGGAAAATAAGG	ACOT6_15295
GGTGAGGCAATATTCTATGG	ACOT6_22878
GGTTCCATTGGAAAAGGCGC	ACOT6_30455
GCGTGCACAGAAGCTCTAGA	ACOT6_7705
GCAGTAATGCAGGCTCCACA	ACOT7_113
GGAGCGCAGCACCCTCGCCG	ACOT7_15296
GGTGCGCTCGACACGAGCCA	ACOT7_22879
GGACCAATAAGGCCACCCTG	ACOT7_30456
GTACCGGCAGATCTGGATGG	ACOT7_7706
GGTCCCCAGGGGGATCGCCG	ACOT8_114
GCTGCCAGTACTGTACCAAG	ACOT8_15297
GATCTACGCAGAACACATGA	ACOT8_22880
GGCATAGTCGGAGATATAGG	ACOT8_30457
GGACCTCCTGAGCAGCAATT	ACOT8_7707
GCTCATCCCTGAAAGCCCAG	ACOT9_115
GTTACCAATCTTATCCACCA	ACOT9_15298
GCCCTTGTTCCAGTGAACAA	ACOT9_22881
GGAGGAGCTCTTTAGACAAG	ACOT9_30458
GTTCAGTTCGAGATAAGTTG	ACOT9_7708
GATGATCTCCAAGTTCCAGG	ACOX1_116
GCTCGAAGTTTTGTGCACCG	ACOX1_15299
GATCATGGTGAAGAAGATGA	ACOX1_22882
GCATTTCTCTTTCTGAGCAG	ACOX1_30459
GTATGGAATCAGTCAGAACG	ACOX1_7709
GTATAAGGCTGCCATGCGGA	ACOX2_117
GGCGTTATAAGGCTGCCATG	ACOX2_15300
GCAGGCGCCGAGCTATCAAC	ACOX2_22883
GGGTATCCCCCAATGACACT	ACOX2_30460
GATGTGGAATGCCCTCCGCA	ACOX2_7710
GCTCTGACCGAATTAAGCCA	ACOX3_118
GCAGGCACTGAATCAAGGCG	ACOX3_15301
GTACTTCTCCAAGGACAGAT	ACOX3_22884
GCGCTGTTCACGGAAGGGGA	ACOX3_30461
GCTGCTCCCAGAATTCCCCA	ACOX3_7711
GTTCCTGTCCGGGATGAAAA	ACOXL_119
GGACAAGGTTCGGATACCCA	ACOXL_15302
GACCCCTTCGAGATTAGCTG	ACOXL_22885
GTACTGTCCATCTGGAGCCA	ACOXL_30462
GGACCTGCACGTTTTAACAG	ACOXL_7712
GCTGTTTCTGACTGGAACGT	ACP1_120
GCTGCCCTCGGTAGTCAGGG	ACP1_15303
GTAGGCAGCTCACAGCTCTT	ACP1_22886
GACAACTTCAAGTCCAAGGA	ACP1_30463
GCCCAGACACACAAACAGCA	ACP1_7713
GGTGTCATAGACATTCCAGA	ACP2_121
GCTGGACTCTTCCCTCCCAA	ACP2_15304
GGTAGATTCCGAAGAGGAAG	ACP2_22887
GTTTGGGGTGAGGCCCAGGG	ACP2_30464
GCTGTCCCCTCACCACCCCA	ACP2_7714
GTTCCGGCTAGCACGTACCA	ACP5_122
GTGGGATCTTGAAGTGCAGG	ACP5_15305
GCCCAATGCCCCATTCCACA	ACP5_22888
GTTGGAGCTGATCTCCACAT	ACP5_30465
GCTCAAGAAACAGCTGGCGG	ACP5_7715
GCAGGTCGTGTTTCGACACG	ACP6_123
GTTTCAACTTCAGCAGGCTG	ACP6_15306
GTTACAGCCAGGAATCTCAG	ACP6_22889
GGAGATTCCTGGCTGTAAAG	ACP6_30466
GGACTCACAAGACCTCCTGT	ACP6_7716
GGACATGTAGATCTGCCACA	ACPP_124
GACACCTTCTGGGGGAAACA	ACPP_15307
GCTCAAGTTCTTGAAAACGA	ACPP_22890
GTTTTACCTCACAATATAAA	ACPP_30467
GTTTGTGGTCATACACTCCG	ACPP_7717
GCAGCAGGAGAGGTCCAGCA	ACPT_125
GCTGCTGCGGGAGGCCACCG	ACPT_15308
GCAGGTGTACATCCGCAGCA	ACPT_22891
GCTCCTTGTGTGGGTCCATG	ACPT_30468
GACTCAGGAAGGCCTCGTAG	ACPT_7718
GCAGCTTGCTGAATTCACGA	ACR_126
GGGAGGGGTGATCTCCACGA	ACR_15309
GAGCTTGCTGAATTCACGAT	ACR_22892
GCTGGTCTTGGCAGTGTCCG	ACR_30469
GCACCCCTCCCATTTCGTGT	ACR_7719
GGAGAGGCTCAGCAACAACG	ACRBP_11586
GCAGAAAGACTCAAACCAGG	ACRBP_162
GTGCTGAGCCTCTCAGGCCA	ACRBP_22933
GCAAGAAGAGGAACAGGAAG	ACRBP_34210
GGCCGTCTCCGTGCAACCCA	ACRBP_45414
GATGACAATGACGATGACAA	ACRC_11587
GGTTTCATCACTCAGCTCCG	ACRC_163
GCATCACTAATAACTATTGG	ACRC_22934
GTCAGAGTCAATCACTACCA	ACRC_34211
GCAAGAGCCGGAGGAGGACG	ACRC_45415
GCTGAAGGTGAGCATACTGT	ACRV1_11588
GTAAAGCCTCAGCATCAGAA	ACRV1_164
GCTGCGACTGAACATGCTGA	ACRV1_22935
GCTTCAGGTGAACATGGCTC	ACRV1_34212
GCTGAAGGCTGTTCTCCTGA	ACRV1_45416
GATCCAGCTCCAGAATTGCG	ACSBG1_127
GTAAGCAGATGGCTGCCAGG	ACSBG1_15310
GGCCGAGAAGAACCACTCCG	ACSBG1_22893
GGTCCTCCAGATCACGTGGA	ACSBG1_30470
GGTGCATCGGATGTTCTACG	ACSBG1_7720
GTACTATGAGGCTTGTCGGA	ACSBG2_128
GTGACTCTCGAAAAAATTCA	ACSBG2_15311
GGAACCCCAAAGACTCAAGA	ACSBG2_22894
GGGGGTTTAACTCTGCAGAG	ACSBG2_30471
GTATGCCACCAACTCTGCCG	ACSBG2_7721
GCTCCTGGATGAAGTGGTGG	ACSF2_129
GCAACCTGACGTCTTCATGG	ACSF2_15312
GAATTGCTTGGGGAACACAA	ACSF2_22895
GGGTGGATGCCCCTTTGCCG	ACSF2_30472
GCGTAGCTGAGGCCTCCGAT	ACSF2_7722
GCCATAAAGACATTGATCCG	ACSF3_130
GCAGTATTCTCGAAACACGG	ACSF3_15313
GCAGCGCGTTGACCACACCA	ACSF3_22896
GGGACACTCACTGTCCCACA	ACSF3_30473
GCTCTACAGGAAGCATCCCG	ACSF3_7723
GCAGCAGTCTTGGAACCACG	ACSL1_131
GCAGAAGCTTTGGACAAAGA	ACSL1_15314
GTTTCCGAGAGCCTAAACAA	ACSL1_22897
GCACCTTGAAAATTATCGAC	ACSL1_30474
GCAACCCACTGTCTTCCCCG	ACSL1_7724
GGATCCACAGGACTTCCAAA	ACSL3_132
GCTGTGAGACCAGGGCCGAG	ACSL3_15315
GCTGATAAGCCACACCCCAG	ACSL3_22898
GCAGTAATCATGTACACAAG	ACSL3_30475
GCCTGGTCCGAGTTCCCCAA	ACSL3_7725
GCATTGGTAAGAAAATACCA	ACSL4_133
GCTGTGAGACCAGGGCCGAA	ACSL4_15316
GATCCAGAGTATCTGCTCCA	ACSL4_22899
GTGCCCTTATATTTATTCCA	ACSL4_30476
GGTCTCACAGAAGATGGCAA	ACSL4_7726
GAGGATGCAGATCAACGCCG	ACSL5_134
GGTTTTCTATATCCCAAGCA	ACSL5_15317
GGTGATCAGCCACAAGAAGA	ACSL5_22900
GCGTGGTTCCTCCAGAGACA	ACSL5_30477
GGTCCCAAGGTGTCATACAG	ACSL5_7727
GTTACCTACGAATAGCCAGA	ACSL6_135
GCAGGATTAAGTTTGCACCA	ACSL6_15318
GCATCTTCTCCAGAAGTGAG	ACSL6_22901
GGATTGCAGAGAAAGCAGAG	ACSL6_30478
GGATGTAGCGGATAGCCCCA	ACSL6_7728
GGAGGAGTGGAAAAGACGGA	ACSM1_136
GTACAGTTGTCTAAAGCCAA	ACSM1_15319
GCATCCTCCAGGTATCGCAT	ACSM1_22902
GAGACCTGTGGCCTACAACA	ACSM1_30479
GCCAGTATAGCAGTGCTCCA	ACSM1_7729
GTTCCCATTCACCCACCACA	ACSM2A_137
GCTGAGTGAAAACAGCCAGC	ACSM2A_15320
GTACAGGCCTGAATATGCAT	ACSM2A_22903
GCAGGCCACAGGCTCCCGAG	ACSM2A_30480
GGACATCTGAGTACCCCACA	ACSM2A_7730
GTACCTTTAGAATAACCAGT	ACSM2B_138
GGAAACTCTGGAGAACTGGA	ACSM2B_15321
GCAAACTTCGAGACAAGGAG	ACSM2B_22904
GTACAGGCCTGAACATGCAT	ACSM2B_30481
GTGTCTCCTTCTGTGCCGGG	ACSM2B_7731
GTAGTTGGAGAAATTCTGAG	ACSM3_139
GTATCTCCTTCTTGTCCAGG	ACSM3_15322
GGTAATTCTGATTCTGCCCA	ACSM3_22905
GTTTCTGTTGATCCACCAGA	ACSM3_30482
GTAGAAGTCGGCTCAAAACG	ACSM3_7732
GTTGCCATTCACCCACCACA	ACSM4_140
GCTGGACCAGTGGTCCCAAA	ACSM4_15323
GGGGCAGAATCACGGCCAAA	ACSM4_22906
GGTGATCTTTGTGTAAGCGC	ACSM4_30483
GCTCCTCTCTGCAGGCCACA	ACSM4_7733
GCAGGCACTGAGGAACTCCA	ACSM5_141
GCATGCACCCCCCAGCACAT	ACSM5_15324
GCACACATCCAGCACATCAT	ACSM5_22907
GAATGATGCTGGTACTCCCA	ACSM5_30484
GGTGCCATTGACCCACCAGA	ACSM5_7734
GGTGTCTGAGAGGATGCTGG	ACSM6_11589
GTTGGCACTAACCTTCCAGA	ACSM6_165
GCTAGGCACCTGGAGTCAGG	ACSM6_22936
GGTCAGATAAGAGCTATGAT	ACSM6_34213
GGGGCAAGATTATCATCAGC	ACSM6_45417
GCTGAAGTCGCAGTCCCAGA	ACSS1_142
GGTGGAGCTGAAGAAAATAG	ACSS1_15325
GTTTGCGCCCCAGAGAGCAT	ACSS1_22908
GCATTGCTGCCACAGCCAAT	ACSS1_30485
GGGAGCACCGGAATGCCCAA	ACSS1_7735
GTACCTGCAGGCATTCAGAA	ACSS2_143
GTTCAGAGTCTCTATGTGAA	ACSS2_15326
GGATGGGGCTTCCTGAGGAG	ACSS2_22909
GGCGCTCCGTGGAGGAGCCG	ACSS2_30486
GGTACCGAAGGAATGGGCCA	ACSS2_7736
GTAGTGGTCCCGGGCCCGCG	ACSS3_144
GTACGACACTGCAGCCAAGA	ACSS3_15327
GTACATGCCTATGATCCCAC	ACSS3_22910
GCTGGTGTCTTGGTCAAGCA	ACSS3_30487
GTAAAGTCACCAGCGCCGGG	ACSS3_7737
GGTGAAAGCCGGCTTCGCCG	ACTA1_145
GCATGCGGTCAGCGATCCCA	ACTA1_15328
GCACCCCACCCTGCTCACCG	ACTA1_22911
GTGAAGATCCTCACTGAGCG	ACTA1_30488
GGAGGCGTAGAGGGACAGCA	ACTA1_7738
GTGAAGATCCTGACTGAGCG	ACTA2_11590
GATGTATGTGGCTATCCAGG	ACTA2_166
GCTCAGTCAGGATCTTCATG	ACTA2_22937
GGGACAAAAAGACAGCTACG	ACTA2_34214
GGACAAAAAGACAGCTACGT	ACTA2_45418
GCCGTTGTCGACGACGAGCG	ACTB_11591
GCTATTCTCGCAGCTCACCA	ACTB_167
GCACTGTGCCCATCTACGAG	ACTB_22938
GTGAAGATCCTCACCGAGCG	ACTB_34215
GCTCGGTGAGGATCTTCATG	ACTB_45419
GTAGGGCGTCCTCGACACCA	ACTBL2_11592
GCATCCCATCCTCCTCACCG	ACTBL2_168
GATGCTCATCTGGTGCCACA	ACTBL2_22939
GGTCCCTCTATGCCTCAGGA	ACTBL2_34216
GCATGCCTACCATAACGCCC	ACTBL2_45420
GGTGCTCCTCGGGAGCCACA	ACTC1_146
GGATGGACGGGAAGACAGCG	ACTC1_15329
GCTCAGTGAGGATCTTCATG	ACTC1_22912
GTGAAGATCCTCACTGAGCG	ACTC1_30489
GTTGGCCTTGGGGTTCAGCG	ACTC1_7739
GATGGCCACGTACATGGCCG	ACTG1_11593
GGAGGCGTAGAGGGACAGCA	ACTG1_169
GCTTCACCACCACGGCCGAG	ACTG1_22940
GCCATTGTCAATGACCAGCG	ACTG1_34217
GCTCAGTGAGGATCTTCATG	ACTG1_45421
GTGAGGCTCAGAGCAAGCGA	ACTG2_11594
GCCATTGTCACACACGAGCG	ACTG2_170
GCTGGCATAAGAATGCAACA	ACTG2_22941
GCAGAAAGACAGCTATGTGG	ACTG2_34218
GAGCTCATAGCTCTTCTCCA	ACTG2_45422
GGAAGATGCCCAAAACGCTG	ACTL10_11595
GTACCCACGCTGAAACTGGC	ACTL10_171
GGAGCCGCCGGCTAGCACCA	ACTL10_22942
GGAGCAGAGCGCCAGCAACG	ACTL10_34219
GGATGTGTGATGGCCTTGCG	ACTL10_45423
GTAATGCTCTGCGTGTTCCG	ACTL6A_147
GTGGTGGTAGAAAGAGATGA	ACTL6A_15330
GGTGCCTCTGACATGAGAAC	ACTL6A_22913
GGCGATAAAGGCAAACAAGG	ACTL6A_30490
GTACCCATCCCATTTTTTAG	ACTL6A_7740
GCAGCGGGCACTATGAGCGG	ACTL6B_11596
GTGCCAGCTTTGCAAACGGG	ACTL6B_172
GTACTCATGCCATTCTTGAG	ACTL6B_22943
GTCATGTACTGGAATGGCCG	ACTL6B_34220
GGTGGAACACACGGGCCAAG	ACTL6B_45424
GGGCGATCTTCATCTCTTGT	ACTL7A_11597
GCGATTATCCCCAGTCTTGG	ACTL7A_173
GCTTAAAGAGGCAGTCTGGA	ACTL7A_22944
GGATGATGCCATGTCGCAGA	ACTL7A_34221
GCTCGTATGGCGGACCCACA	ACTL7A_45425
GCCGTGTTCCTGCCTCTCCA	ACTL7B_11598
GTACTGCAAGTGCGGCTACG	ACTL7B_174
GAAGGTGCACAAGATCAAGG	ACTL7B_22945
GCTGAAGCACGGCATCGTGG	ACTL7B_34222
GGCCATGAAGATCCTCCCCG	ACTL7B_45426
GCTCCAACACAAATGACCAG	ACTL8_11599
GGTCTCCGTGATGATCACAG	ACTL8_175
GAGACTCTTGAGGAGATAGG	ACTL8_22946
GGTGTTGGAGAACCACAGAC	ACTL8_34223
GCTTTAGCTACCCCATCGAG	ACTL8_45427
GCTGCAGACGTTCATCGGCG	ACTL9_11600
GCTGGAGCACGACCTCCGAG	ACTL9_176
GCTGCCACCAAAGACCGGCG	ACTL9_22947
GGTGGGTCGGAGAACAGCAG	ACTL9_34224
GCGACGATGCCGCTGCGCAG	ACTL9_45428
GCAGGGCCTTGATCTCCGAG	ACTN1_11601
GGAATGTCACTACCCCCAGG	ACTN1_177
GAGCTGCCCACCTTTCCCGG	ACTN1_22948
GGCCATCCAGGACATCTCCG	ACTN1_34225
GCAGCTGCTCCCAGCCCACA	ACTN1_45429
GCTCCGCGCCCGCAAAAGCG	ACTN2_11602
GTACAACTACGTGTACGACG	ACTN2_178
GGATGAGTACATGATCCAGG	ACTN2_22949
GCAGGCTGAGAAGGGTTACG	ACTN2_34226
GATGGTCCAGATCATACCCA	ACTN2_45430
GTGATGGTTATGCAGCCCGA	ACTN3_11603
GGCTCACGAGGAGCTCCAGA	ACTN3_179
GCAGACTCAGAGAGGTCCCG	ACTN3_22950
GGACTTCATTGCCAGCAAGG	ACTN3_34227
GCAGCCTCTAGAGCGGCCCG	ACTN3_45431
GGTACGACTGGTTCGCCGCG	ACTN4_11604
GCTGGAATACGCCAAGCGCG	ACTN4_180
GCAGCTGCTCCCAGCCCACG	ACTN4_22951
GCAGGCTGAGAAGGGCTACG	ACTN4_34228
GATGGTCCAGATCATTCCCA	ACTN4_45432
GTTCGATAATCACAACTCGG	ACTR10_11605
GTTGTAAGTGATCTGAAGCG	ACTR10_181
GGAAGAGCTTTTCCTCCTAG	ACTR10_22952
GTATGTGGATGAATTCCTTT	ACTR10_34229
GCTACCATGCCGCTCTACGA	ACTR10_45433
GCAGCTGCAGACTTTCTCAG	ACTR1A_11606
GAAGGTCTCGAAGAAAACTT	ACTR1A_182
GCTTTCAATCCGCTATCCCA	ACTR1A_22953
GCTTTTCCCAGGAGCACCGA	ACTR1A_34230
GTGCATGGAGATGAAAAGAG	ACTR1A_45434
GCAGCTGCAGACCTTCTCGG	ACTR1B_11607
GTTCTTACTCGGGTTGAGCG	ACTR1B_183
GCTCAACCCGAGTAAGAACC	ACTR1B_22954
GCACCACGCCGTGCTCCATG	ACTR1B_34231
GCTGACCATCCGCTACCCCA	ACTR1B_45435
GTACTATGCCATTTTCCATA	ACTR2_148
GACCAGCTACTTCTGTTGCG	ACTR2_15331
GGATGACATGAAACACCTGT	ACTR2_22914
GTAAGATTCAACTAATACTG	ACTR2_30491
GTAGTGGTAGACTCTGGAGA	ACTR2_7741
GGGTGATCAAGCTCAAAGGA	ACTR3_149
GCCGGTACGGTAATAGACAG	ACTR3_15332
GTAGGAGAACGGACGTTGAC	ACTR3_22915
GATGACCTAGACTTCTTCAT	ACTR3_30492
GTTCCCCTCTCTAGGCTGAA	ACTR3_7742
GCTCCAGTGACTGCTCAGGA	ACTR3B_11608
GCGGGGATAGTCATTGACAG	ACTR3B_184
GTTTCTGGTGTATTGAGTGG	ACTR3B_22955
GAGTGGATCAAACAGTACAC	ACTR3B_34232
GATGAAGGAATAATGAACTG	ACTR3B_45436
GCGGGGATAGTCATTGACAG	ACTR3C_11609
GCAGCTCATACCTTATACAG	ACTR3C_185
GCAGAGGGAGAGATGGGTAA	ACTR3C_22956
GGACCTTGAGGATAGCTCAG	ACTR3C_34233
GCGAGGTTCAGGGAAGGGGG	ACTR3C_45437
GCATTTGCCGTGAATACAGT	ACTR5_11610
GGAGTGCTACGGGATTCCCA	ACTR5_186
GCAGTGGCCCGTGTGCCACC	ACTR5_22957
GCACTGGGTCCGGTGCGGCA	ACTR5_34234
GCTCACCTCCCTTCTAAGAT	ACTR5_45438
GGATTACCTTTTGAAAAGGG	ACTR6_150
GTAGAACTCTGCTAGGACCT	ACTR6_15333
GGATGTAAAAGAGTCCAGAA	ACTR6_22916
GTTGGATTACCTTTTGAAAA	ACTR6_30493
GACTTCAGTACAATTAAAAA	ACTR6_7743
GTAATGACCCAGGCTGAGAA	ACTR8_11611
GAGAACGGAAAGGAGAAGGG	ACTR8_187
GAGAAGGAGAAGGAGCAGCG	ACTR8_22958
GGTCAGTTAAATATTCACCC	ACTR8_34235
GCCGAAGACACAAACAACAA	ACTR8_45439
GTACCAGTCCACGCTCAATG	ACTRT1_11612
GTACCTGTCTAATCATGCGG	ACTRT1_188
GTTTCCCTAGGATTCAAAGA	ACTRT1_22959
GATGGGGTAGTGCAAATGTA	ACTRT1_34236
GAGGGCCTCATACTTGTACA	ACTRT1_45440
GTTCTACCTGTCGGACCAGG	ACTRT2_11613
GGAGCCCTCCCTGAACCCCA	ACTRT2_189
GTGGAGCTGACCATGTGCCG	ACTRT2_22960
GCTTCTCACGGTTCTCCCTG	ACTRT2_34237
GTTGTCAAAAATCACAGCCG	ACTRT2_45441
GGTTCTTCATTAGCACCATG	ACTRT3_11614
GTTTCCTTACAGTTACCCAG	ACTRT3_190
GTAGCCCGCCCTGGGCCGCG	ACTRT3_22961
GTACCGGTGGTGATCGACAA	ACTRT3_34238
GGGCGGGCTAGAACTCTGCG	ACTRT3_45442
GTACCTTCCATACTAGGGGA	ACVR1_151
GCCGTCCCCTGGCCAAGCCG	ACVR1_15334
GGAGCAATCATGATAAGCAC	ACVR1_22917
GGGAACACAGAATTTCCACT	ACVR1_30494
GGGAGTATGGCACTATCGAA	ACVR1_7744
GGAGCAGGAGGACAACAAGG	ACVR1B_152
GGATGCCTACCAGCTCCACC	ACVR1B_15335
GCTACGATCTCTCCACCTCA	ACVR1B_22918
GATAATCTCTTGTAAAACGA	ACVR1B_30495
GCTGTGCGCTGGACAAAGAG	ACVR1B_7745
GGAGGCAGAAATTTACCAGA	ACVR1C_153
GCATCAGTCATGCTAACCAA	ACVR1C_15336
GGAGCAGCAGGAGAGCCTGG	ACVR1C_22919
GGAAAGATCTTGGTTTCGTG	ACVR1C_30496
GTGACAGTATGGGCATGCCA	ACVR1C_7746
GGAACAGGAGATAAGAAAGA	ACVR2A_15337
GAGTTGGAACAAGTACAGGA	ACVR2A_154
GGCCACTTATGTTAATTGCG	ACVR2A_22920
GTTATGGTGACAAAGATAAA	ACVR2A_30497
GTATCTTTGTCACCATAACA	ACVR2A_7747
GCACAGCGATCCCCAGAGGA	ACVR2B_15338
GCAGCAGCAGAAGTACACCT	ACVR2B_155
GCGCTTCACTCATTTGCCAG	ACVR2B_22921
GGTACATCCAAAAGGCCAGC	ACVR2B_30498
GCGATGCCGGTACATCCAAA	ACVR2B_7748
GGACGTACCCTCCAGCACCA	ACVRL1_15339
GCTGGACGAGCAGATCCGCA	ACVRL1_156
GATCTGCTCGTCCAGCACCT	ACVRL1_22922
GGTGAGAGCCCACATTGCAA	ACVRL1_30499
GCTCGAGGAGAAGATCTTGA	ACVRL1_7749
GCATGGAGCTGTTCGTGCAG	ACY1_15340
GGAGGGCTACATCTATGCCA	ACY1_157
GCACTGTCTTTTATAGTGAG	ACY1_22923
GTGAACCTGACTAAGCTAGA	ACY1_30500
GATCCTTGAAGGCCTCAAAG	ACY1_7750
GCTTGACCTGCACAACACCA	ACY3_15341
GTACCCCGTGTTCATTAACG	ACY3_158
GCTCTATGAGGGAGAGTCCA	ACY3_22924
GCAGGTGCCCATGTTGGCCG	ACY3_30501
GGTCATGGTCCACGTAGCGG	ACY3_7751
GCTGGGTCCAGAACACTGAC	ACYP1_15342
GCAGCCCCGCTCCCGCCAGG	ACYP1_159
GTTTACCCCCCTTAGGCTGA	ACYP1_22925
GTTTCTGACAGGTTTGAGCA	ACYP1_30502
GCCCAGCGCAGCCGAGCGCG	ACYP1_7752
GGTTTGGTGGTCTCTTCCCA	ACYP2_15343
GGAAGCTAGGAAAATAGGAG	ACYP2_160
GACCTCTATTTGTAGAACAA	ACYP2_22926
GAATTGTGAGTGAAGAACCA	ACYP2_30503
GCTCAAATCCGTGGACTACG	ACYP2_7753
GATGAAGGCCAAAGAGGGCG	ADA_15344
GCCCAGCTAACACAGCAGAG	ADA_161
GAAGTACCAGCAGCAGACCG	ADA_22927
GTACCTGCCATAGTATAAGA	ADA_30504
GTAGAGATGAAGGCCAAAGA	ADA_7754
GAGACGATAACTACACCCAC	ADAD1_11615
GTAAAACAACAGGTTCTGCA	ADAD1_191
GGATAACTACACCCACAGGA	ADAD1_22962
GGATGGTCCTCAGAAAGTTA	ADAD1_34239
GCAGCATCTGGGCAAAGCTG	ADAD1_45443
GGGCACTGCGAATAGCAAGA	ADAD2_11616
GTACTCCGTGAGCAAGGACA	ADAD2_192
GCTGCAACGATGCAGCCAGG	ADAD2_22963
GCTTGTAGATCTCCTTCACG	ADAD2_34240
GGCGCCCGCGACGTATCGCG	ADAD2_45444
GACAAAGTCCACCAGATCCA	ADAL_11617
GGAGACTGTAAAACTTGCCG	ADAL_193
GTACCATTAGAATATCTTCA	ADAL_22964
GTAGCAGTTGACAGAAGAGG	ADAL_34241
GCTAATGGATCCATTCAAGT	ADAL_45445
GGATTCATCCAGACTCGTGG	ADAM10_15345
GTAATGTGAGAGACTTTGGG	ADAM10_162
GGAAATCTAGACGTAAAAAT	ADAM10_22928
GATAAATACGGTCCTCAGGG	ADAM10_30505
GAACTTCCCACGAGTCTGCG	ADAM10_7755
GGGAGCTCTCCCTAACCAGA	ADAM11_15346
GCTCAGGCAGACCCTCCCGT	ADAM11_163
GTAGACCATGAGCCGGGCCA	ADAM11_22929
GCTCCTCTCCTCGCAATACG	ADAM11_30506
GCATGATGTGGAACAAACAC	ADAM11_7756
GTCCCTCGCTCGAAATTACA	ADAM12_15347
GATGTGATCCACATGATCCC	ADAM12_164
GGTACCGTCTTGCAGATAGT	ADAM12_22930
GACCGTGTAATTTCGAGCGA	ADAM12_30507
GCAGGGCGCGAGCAGAGCAC	ADAM12_7757
GTCGGGCTGGTACCACACCA	ADAM15_15348
GGGATTCGCGAAATAATGGG	ADAM15_165
GTAAGTCTCAGCATGCAATG	ADAM15_22931
GAGGTCAAAGAATCACAGCA	ADAM15_30508
GGAGTCAGAGAAGGCCCCGA	ADAM15_7758
GTGAAGAGTTGCTCCCAAAA	ADAM17_15349
GGACTTCTTCACTGGACACG	ADAM17_166
GAAGCGAGTACACTGTAAAA	ADAM17_22932
GCGAAGCCCGGGTCATCCGG	ADAM17_30509
GTCTTTACCGAGTCTCTGGT	ADAM17_7759
GTCTGCATGTCACAGTTCCA	ADAM18_15350
GCAGTCTTCCAAGCTCAGTG	ADAM18_167
GTGACAGTGAAGTTTCAGAG	ADAM18_22933
GCATTTGACTTAATCTTCCG	ADAM18_30510
GTATAAACCAAAAAGTTCTG	ADAM18_7760
GTAATTGTACCCTGAGGCCG	ADAM19_15351
GTAACCCTCAAACCACCACA	ADAM19_168
GCGAACCCACAGTTTCCCGG	ADAM19_22934
GGCCCGTACAGAACTCCGGG	ADAM19_30511
GCTCACCTCCAATTTCCGTG	ADAM19_7761
GTGCACCCTGAACAGCTCAG	ADAM20_15352
GGACCCCCTCCACATAACCA	ADAM20_169
GATGGCTCTCCTATAGCCTG	ADAM20_22935
GGGAGAAGTGAAATACTGGG	ADAM20_30512
GGTGACCCTGATGTGCACCA	ADAM20_7762
GCTGATCCTCCAGGAGTGCA	ADAM21_15353
GGTGACTCTGATGTACACGA	ADAM21_170
GATGGCTCTCCTATAGTCTG	ADAM21_22936
GGAGGAGTATTAAAAATAAG	ADAM21_30513
GTACTATCATGGTTACGTGG	ADAM21_7763
GAGTTTGTGCTGACTCCGGG	ADAM22_15354
GACTCAGTTGAATTAGACCG	ADAM22_171
GTTGCATTGTCAACATGCCA	ADAM22_22937
GCTTGCCAAGAGTTACTTCG	ADAM22_30514
GGCCTTAGACAGTTACCCCA	ADAM22_7764
GAGAATCCAACAGTGCAAGG	ADAM23_11618
GTATGAGCCATGAAGCCGCC	ADAM23_194
GCTTCCTGCGGCCCCCAACG	ADAM23_22965
GGCTGTCCACTCGATTCCAA	ADAM23_34242
GCTTTACCCTTGGAATCGAG	ADAM23_45446
GTACCTACGGAAGACCACTG	ADAM28_15355
GTACGGGTACTGTCGCAGAG	ADAM28_172
GTAAGCCCCATACATCGGGA	ADAM28_22938
GCTAGCATCAGCACATGTAG	ADAM28_30515
GTTCATACTTCTTCACCCCA	ADAM28_7765
GCAGGTACTGAGGGAAACCA	ADAM29_15356
GTGTGTTTCTGGCCTCCAAA	ADAM29_173
GTGTTCACCTACACAGACCA	ADAM29_22939
GTATACCAGATGTTCAAACG	ADAM29_30516
GAGGAATCACCACATCCGGA	ADAM29_7766
GCATTGTCGGAACTAGTAGA	ADAM30_15357
GAACTAGTAGAAGGAGCAAA	ADAM30_174
GTAGAAGGAGCAAACGGCAT	ADAM30_22940
GAACTGGGAGAGGCCTTGAG	ADAM30_30517
GATCAATGTTAAATACACCT	ADAM30_7767
GGGGAAGTCGGGAATTGCCA	ADAM32_11619
GGCAATTCCCGACTTCCCAA	ADAM32_195
GGGCATTTCATATTGAAAAG	ADAM32_22966
GCTGCCAGCGGGAAGCCGTT	ADAM32_34243
GACCGGGTCTTGACGCCAGG	ADAM32_45447
GCCAGGCTGACGGTGCGCCA	ADAM33_15358
GGATACATAGAAACCCACTA	ADAM33_175
GAGAAGTCCTTGGAGCCCCG	ADAM33_22941
GTAGCTGGCATTCCTGCTGA	ADAM33_30518
GTACTCCAGGACATATCCCT	ADAM33_7768
GTATCTCGCTTCTGTATCAG	ADAM7_15359
GGTGTTCAAATATAACCTGA	ADAM7_176
GATAACCTGAGGGTGCCGTA	ADAM7_22942
GTTGTTGACCCTCTACTCCA	ADAM7_30519
GTACCAGAAAAACTGTTCCA	ADAM7_7769
GGTCCGGGTACCCCTCTACG	ADAM8_15360
GCTACGTCCTTGGGGCCACA	ADAM8_177
GAGCCTCCTGGGACCCCGGA	ADAM8_22943
GCGAGGCTGCTCCGTCACCT	ADAM8_30520
GCAGACGGCCGGGACCTGCG	ADAM8_7770
GGTAGCTGAGTCATGCTGGG	ADAM9_15361
GAGAAAGAAGAGAAGCCCCT	ADAM9_178
GGTGGTTTATACTTACAACA	ADAM9_22944
GCCAGAATACCCAAAATAAT	ADAM9_30521
GCCCAGTCCTCGGTGCGGCG	ADAM9_7771
GGTCTTTACATCTAACCAGG	ADAMDEC1_11620
GAAACATTGTACTCACCCAG	ADAMDEC1_196
GTTGTACTCACCCAGAGGAG	ADAMDEC1_22967
GTCTCGTCTGTGCTTTTCAG	ADAMDEC1_34244
GCAGCATCAGTACTTGTGAC	ADAMDEC1_45448
GCAAAAGTTCCGCAGAGTGA	ADAMTS1_15362
GATGCTTTAGACCACTGCCG	ADAMTS1_179
GCCCTCGCAGAGGCTGAGGG	ADAMTS1_22945
GATGTGGCATGTTAAACACG	ADAMTS1_30522
GGACACGGCCAGTAGCGCCG	ADAMTS1_7772
GCACTTGTCCTCCCGCAGGT	ADAMTS10_15363
GCAGGGTGTCCCGTCCACCA	ADAMTS10_180
GTGCCCCGTTGTGGTCCACG	ADAMTS10_22946
GGAAGTTGAAGCCTTCCGCT	ADAMTS10_30523
GGAAGGCTTCAACTTCTACA	ADAMTS10_7773
GTCGGACTGGACCCACCACG	ADAMTS12_15364
GGATTTTTCCAACTACCACA	ADAMTS12_181
GTACTACAGAATTTCTCACG	ADAMTS12_22947
GAATCATGCCATGTGCCCAG	ADAMTS12_30524
GGGCCTGCCAGAATACCACG	ADAMTS12_7774
GACCTTTTAAGGGAGCACCA	ADAMTS13_15365
GCACCCACAGACGCTCAGCA	ADAMTS13_182
GCTTCCAGAGGCAGAGGCAG	ADAMTS13_22948
GGTCTTCCAGGCTCACCAGG	ADAMTS13_30525
GGAGGGTCACCACCTCCCCG	ADAMTS13_7775
GTTGCCATCAGCAACTGTGA	ADAMTS14_15366
GCACTCCAGTCACCTCCGGG	ADAMTS14_183
GCAGCCCTCTGCACCCAGGA	ADAMTS14_22949
GTGCTGGGCCAGACACCACG	ADAMTS14_30526
GAGGGCTGCGAGCCACCCGG	ADAMTS14_7776
GTTTTACCTACACCTGACGC	ADAMTS15_15367
GCACACCTTCTCCAGCGCCG	ADAMTS15_184
GCGGGGTCCCGAGGACTCCG	ADAMTS15_22950
GGTAGTCGTTCCCATCCGAC	ADAMTS15_30527
GCGACGCTGCTTCTATTCTG	ADAMTS15_7777
GAATCATGCACCATCAGCGG	ADAMTS16_11621
GGGAAGTCCTCAGATCCATG	ADAMTS16_197
GAGGACTTCCAGCAGCCTAG	ADAMTS16_22968
GATCCAGCCCGGCCGCTCCG	ADAMTS16_34245
GTCCAGGCACGACTTCCACA	ADAMTS16_45449
GCCCGAGTAGAAGCACAGCT	ADAMTS17_11622
GCAGGCGCTGAGCGAGACGA	ADAMTS17_198
GTGCAATCTGGAACTCTCCG	ADAMTS17_22969
GGCCAAAGAGGACAGATGCG	ADAMTS17_34246
GGTAGAAGCACAGCTCGGCG	ADAMTS17_45450
GTAGCCAGTGACAGCAGCAG	ADAMTS18_15368
GCTGTCACTGGCTAAGGCCG	ADAMTS18_185
GGCTTTCTCACATAGCCCAG	ADAMTS18_22951
GCTTGAGGACCATCACAACA	ADAMTS18_30528
GATAATTCCGGCCAGAGCCG	ADAMTS18_7778
GCTGCCGCGGGGATCCAGCG	ADAMTS19_15369
GAGTCGCAGGAGCTGCCGCG	ADAMTS19_186
GCTGCCTCCTTTACCAGCTG	ADAMTS19_22952
GCTGGCGCCGCGCTTCGCAG	ADAMTS19_30529
GCAGTTCGCCCCCGACCGCG	ADAMTS19_7779
GCAGTTGCTGAGCGCCACAG	ADAMTS2_15370
GCACCACGTGGGACACCAAG	ADAMTS2_187
GCTGCCATGGATCCGCCGGC	ADAMTS2_22953
GCGTAGCTGCCGACACCACG	ADAMTS2_30530
GCCCGAGCAGGGGCTCCACG	ADAMTS2_7780
GGTCACTCCTCTCTTCCAAA	ADAMTS20_15371
GCTGTGAGTTGACCTGGCCG	ADAMTS20_188
GCTGGCCGCCGGCTACACCG	ADAMTS20_22954
GCTACCCAAGAACTATGCCA	ADAMTS20_30531
GTAGGCAGTGAAGCGATAGT	ADAMTS20_7781
GGTCCTAACCTCTACCAGAG	ADAMTS3_15372
GCACAAAAAGAGGTCAGCGA	ADAMTS3_189
GCAGTCAGCACAAATCTAGA	ADAMTS3_22955
GTTCTGCGAGTCACAAAAAG	ADAMTS3_30532
GCAGTTGCTGATGGCAACAG	ADAMTS3_7782
GCTCCGGTGTGCAGGTCGAG	ADAMTS4_15373
GTGTTTCCAGAGAAGCTCAA	ADAMTS4_190
GTAGGCGTGTTACAATATCG	ADAMTS4_22956
GGGCGTGTTACAATATCGGG	ADAMTS4_30533
GAGCCCCTCGACCTGCACAC	ADAMTS4_7783
GCTCCTGCGCCGCTGCGCCA	ADAMTS5_15374
GGTGGGCTACCTCGTCTACG	ADAMTS5_191
GCTGTCTTTGACCTCTGTGG	ADAMTS5_22957
GGGTCTCGACGGCTTCTTCG	ADAMTS5_30534
GTTCCGCCTGCCCCTGGCCG	ADAMTS5_7784
GCCTTTAAAGAATACCACAG	ADAMTS6_15375
GTACAGATGTCGTTGTTGAA	ADAMTS6_192
GTGCCTGCTGTGGATCAATA	ADAMTS6_22958
GCTTTTTGTAAATAACATGA	ADAMTS6_30535
GTAAACACTCAAGGAGAAGA	ADAMTS6_7785
GCACGATGTCCAGTGCCGCC	ADAMTS7_15376
GTCTACGAGCTACAATACCG	ADAMTS7_193
GCCCGGTTCGAGTCGACGCG	ADAMTS7_22959
GTATTGTAGCTCGTAGAAGG	ADAMTS7_30536
GCTTTGTGAGCGAGACGCGG	ADAMTS7_7786
GCGGCGGTCAGCCTGTGCCG	ADAMTS8_15377
GAGTTCACCATCCAGCCGCA	ADAMTS8_194
GGAGCCCGCCCCCTCCCGCG	ADAMTS8_22960
GGGCCCGGCCCGCAGCCGGG	ADAMTS8_30537
GGAAGGAGCCGCTCAGCCCG	ADAMTS8_7787
GCCACTTCAAAAGAACGCGA	ADAMTS9_11623
GCTGGCCGAAGGCAGAGAGG	ADAMTS9_199
GATGGGGAGCCCAGACGCCG	ADAMTS9_22970
GTTCTCCGAGAGCGTTCACT	ADAMTS9_34247
GGGAGGGTGACAGTGAACAG	ADAMTS9_45451
GTGCCTGCTGAACAGCACGG	ADAMTSL1_11624
GTGTGCCAGGAGTTGCCCGA	ADAMTSL1_200
GGGCCTGTACTCCTGCAGGG	ADAMTSL1_22971
GTTGGCACTTGAGTGAACAT	ADAMTSL1_34248
GGCCTCCTGTGGTAACCGGG	ADAMTSL1_45452
GCTCCCACGTGTACAACGGG	ADAMTSL2_11625
GGACGGGAGGAGCTTCCGCG	ADAMTSL2_201
GATCCTCTTCCAGATGACCA	ADAMTSL2_22972
GTACCACCGTGGACGGCCAG	ADAMTSL2_34249
GTACAACTGCCAGAACCAGC	ADAMTSL2_45453
GGATGGAACTCGTTGCAACA	ADAMTSL3_11626
GTTCCTTTAGGAATTGTGAA	ADAMTSL3_202
GGAAATCTTCTGCATCTGGA	ADAMTSL3_22973
GCAGCAGGATCATTATATCG	ADAMTSL3_34250
GTTTCTGGAAGACACAACAG	ADAMTSL3_45454
GGAGACTGTGTCCTGTACAA	ADAMTSL4_11627
GGAGACCCAGGAGATTCGAG	ADAMTSL4_203
GTCCAAGCAGAGCTGAGGGA	ADAMTSL4_22974
GCACCTACAGAGGAGGGCCA	ADAMTSL4_34251
GCAGAAGCCCTCCTCCCCCG	ADAMTSL4_45455
GGGCGCCAGACACATCCGCG	ADAMTSL5_11628
GGCGGCTCCTGTGTTCCACG	ADAMTSL5_204
GACATCCTAGGATACCCAGG	ADAMTSL5_22975
GACGAGTCCTTACAAGGCAG	ADAMTSL5_34252
GCACACTGTAGGTCTCGGAA	ADAMTSL5_45456
GCTTCCAGAGAAAACCCTCA	ADAP1_11629
GCTGCAGGTGGCATTCCCAG	ADAP1_205
GATCCACCGGAATATCCCCC	ADAP1_22976
GCTCTCCAGGAACTACCTGA	ADAP1_34253
GCCAAGATCGGCCACCCCCA	ADAP1_45457
GCACTGCGCCGACTGCGGGG	ADAP2_11630
GCCTACGAAGACCTGCCCAA	ADAP2_206
GCAGCTGCATCAACAGAGAG	ADAP2_22977
GTTCCTGTGGAAGCGAGGAA	ADAP2_34254
GGCTTTCTACTACATCCCCC	ADAP2_45458
GAGCAAATAGAATTTCTCAA	ADAR_15378
GGTGGCAGACTCCTGCCACG	ADAR_195
GCGTGCATCTCAGAAGTCAG	ADAR_22961
GTAGTACTGGAAACCTTGGC	ADAR_30538
GCAATGGCCCCTCAAAAGCA	ADAR_7788
GGTACCGCCTGAAGAAAAGG	ADARB1_15379
GGAAAAGGAGGAAAACACCA	ADARB1_196
GATGCTCGCTGGATGAATGA	ADARB1_22962
GCATGGGCCTGGCCTCTAGG	ADARB1_30539
GATGAGTGATGAAGATCCCG	ADARB1_7789
GTACCTGCAGAGCATCGTGG	ADARB2_15380
GTATCAACGCCACCACTGGG	ADARB2_197
GGAGGAGGCGGAGGTCCAAG	ADARB2_22963
GCTGGCCGACACCCTCCATG	ADARB2_30540
GGAGCGGCAGAGGGTCTGGA	ADARB2_7790
GAGCTGAGCAATCTCATCCG	ADAT1_15381
GATGCTATCCTCTTTCAGGG	ADAT1_198
GCTGCCAATGGCTTTCCACA	ADAT1_22964
GTATGCTGTACCTTGCCTGA	ADAT1_30541
GTTTGAACAGAGCCGCAGTG	ADAT1_7791
GAGACCATAAGACAGCCAAC	ADAT2_15382
GCAGCTGCACACATAATGCA	ADAT2_199
GAAAATACTGAAGTTCCTGT	ADAT2_22965
GCACCCAAGCCAGCTGCAAG	ADAT2_30542
GTATCGGGCTGAGGAAGCAG	ADAT2_7792
GCTGTCCGAGAAGCAGTCAG	ADAT3_11631
GCTTGAGGTGAGGCTGGGCG	ADAT3_207
GCGCTTGTCCAGGACGGGCG	ADAT3_22978
GGCGGGCTCCATCCTCAGCG	ADAT3_34255
GGGCCGGCTGTGGACCCCCG	ADAT3_45459
GCAGAGCTCACAGAGACGCC	ADCK1_15383
GATCTTCTCGGATGACCTGG	ADCK1_200
GAGCTCTGCTGTGCCAACCG	ADCK1_22966
GGGATTTCCTCAATGAAGGG	ADCK1_30543
GGGCAGTGCTGCATGATGGG	ADCK1_7793
GCCTGTGTCCAGTTACCAGC	ADCK2_15384
GCCCCAGTATGTGAGAAGGG	ADCK2_201
GTTCCCGGTTCTCAAAAGAG	ADCK2_22967
GCATCGCGAGGGCACTCGGA	ADCK2_30544
GCTGGATGCTGGCATTGTGG	ADCK2_7794
GCCAATCTGCTCCACAGCCG	ADCK3_15385
GTTTGCAAAGAGCCTCCCGT	ADCK3_202
GCTTGTCAAGCTGACCCAGG	ADCK3_22968
GATGCCCAAGTGCTGCAGGT	ADCK3_30545
GCAGCACTTGGGCATCGGAG	ADCK3_7795
GGGCACAAGCCGCCTCACGA	ADCK4_15386
GCTAAGAAGTCCATGCCAGG	ADCK4_203
GAAGGTCTGCACAATCCGCT	ADCK4_22969
GTTCTCCCTTTACAGTACCC	ADCK4_30546
GGGTGAGGAGGACATTCGCA	ADCK4_7796
GCTCCTGAAGAACACAGCAG	ADCK5_15387
GCTATGTCATGGCAGAGGCA	ADCK5_204
GGAGAGCACCTTCCTCCACA	ADCK5_22970
GCACCAATGTTGTCCTTCGA	ADCK5_30547
GGTGCACCACCAGTAGTCCA	ADCK5_7797
GTCTGACTGAGCGTTCACAG	ADCY1_15388
[truncated: 92,337 more rows]
