# Supplementary material for: Aneuploidy generates enhanced nucleotide dependency and sensitivity to metabolic perturbation
Source: Genes Dev. 2025 Jun 1;39(11-12):770–86. doi: 10.1101/gad.352512.124 (PMC12128873; doi:10.1101/gad.352512.124)
Supplement: Supplement 2 [file Supplemental_Table_S2_PD6vsPD0_CRISPR_dropout_enriched_geneLists.csv]

#Table S2 Magesh et al. PD6 vs PD0 CRISPR dropout enriched gene lists
aneup_enriched_genes2	diploid_enriched_genes2	overlap_enriched2	aneup_dropout_genes2	diploid_dropout_genes2	overlap_dropout2
AC006156.1	ATXN3	CDKN1A	AARS	AC004158.1	AC003976.2
ACAP1	CHD8	CH507-42P11.8	ACTR10	AC004824.2	AC004076.7
AJUBA	EP300	CNOT4	AFG3L2	AC004953.1	AC004813.1
APPBP2	TGFBR1	DHX29	ALG1	AC007326.1	AC008759.1
BCAR3		FAM122A	ALG1L	AC017081.1	AC008810.1
CCDC6		KLF6	ALG1L2	AC055733.1	AC009060.2
CDKN2A		PTPN14	ALG2	AC104057.1	AC073657.1
CDKN2B		TGFBR2	ANAPC1	AC109829.2	AC079355.1
CSK		TP53	ANAPC10	AC118758.1	AC090154.1
CUX1		USP28	ARIH1	ACTB	AC104534.3
DAZ1			ARL2	AL023806.1	ACAT2
DCUN1D5			ASNA1	ATP6C	AL049872.1
E2F7			ASNS	B3GALNT2	AL354828.2
FAM129B			ATP1A1	CCT2	AL365202.1
FAM193A			ATP5J2	CCT4	AL591806.1
FRMD6			ATP6V0B	CDK1	AL645728.1
FRYL			ATP6V0D1	CENPK	ALDOA
FUBP3			ATP6V1A	CH17-3B23.1	ALG14
GAPVD1			ATP6V1B2	CHMP6	ANAPC2
GOLGA1			ATP6V1G1	CIRH1A	ANAPC4
HOXB7			AURKB	CLTC	ANAPC5
HOXC13			BANF1	COPG1	ANKRD20A1
KLF7			BARD1	CPSF2	ANKRD20A2
LARP4B			BLM	CTAGE15	ANKRD49
MAP3K7			BUB1B	CTAGE9	ARL10
MAP7D1			C16orf59	DNAJC17	ATP2A2
MNT			C9orf114	DONSON	ATP6V0C
MTFP1			CCDC84	EEF1E1	ATP6V1E1
NF2			CCT8	EFTUD2	BIRC5
OR1L3			CDC23	EIF1AX	BRAT1
PLEKHM3			CDC73	EIF3C	BRD4
POU3F2			CDCA8	EIF4B	BRF2
RBM15			CDK9	FAM210A	BRIX1
RIC1			CENPE	FAM27C	BUB3
SBNO2			CENPN	FKSG52	BX649567.1
SERTAD4			CHAF1B	FKSG54	C1orf109
SIVA1			CIAO1	FKSG56	CCS
SRSF6			CINP	FKSG62	CCT3
SRY			CKS1B	FKSG70	CCT7
SYDE1			CNOT3	FO538757.3	CDC123
TAOK1			COPS3	GBF1	CDC16
TCF7L2			COPS5	GEMIN6	CDC20
TMSB4Y			COPS6	GINS4	CDC27
WDR34			CSNK2B	GNL3	CDC45
ZC3H12A			CTD-2410N18.5	GOLGA8B	CDK6
ZMAT3			CYP51A1	GOLGA8F	CDK7
ZNF318			DAD1	GPN3	CENPM
ZSWIM6			DARS	GTF2A2	CH507-9B2.5
			DCLRE1B	GTF2H3	CHMP4B
			DCTN6	HIST1H2BC	CLP1
			DDB1	HIST2H2AA4	COPA
			DDOST	HMGB3	COPE
			DDX18	HNRNPA1L2	CPSF1
			DDX46	HSPA9	CPSF3
			DDX47	HSPE1-MOB4	CPSF3L
			DDX52	HTATSF1	CTAGE4
			DDX55	IMP4	CTD-2545M3.6
			DDX56	INTS4	CYB5B
			DDX6	LINC00493	DBR1
			DHDDS	LSG1	DDX10
			DHPS	LYRM4	DDX49
			DHX16	MAK16	DHX37
			DHX33	MDM2	DKC1
			DHX36	MED12	DNAJC9
			DTYMK	MED18	DPAGT1
			ECT2	MED21	DPH3
			EEF1G	NAA15	DSCR8
			EIF1AD	NBPF10	DTL
			EIF2B3	NIP7	DUX4
			EIF2S1	NMD3	EEF1A1
			EIF3B	NOL6	EEF2
			EIF3G	NPIPB15	EFTUD1
			EIF5A	NPIPB4	EIF2B5
			ELP3	NUDC	EIF2S3
			ELP5	NUDT21	EIF3I
			ERCC2	NUS1	EIF4A1
			ESPL1	PAM16	EIF5
			EXOC1	PDRG1	EIF6
			EXOSC2	PNN	EMC3
			EXOSC5	PPP1R10	ENO1
			EXOSC7	PRELID1	ERH
			EXOSC8	PRPF38B	ETF1
			FARSA	PSMA4	FAM86A
			FCER1G	PSMA7	FARSB
			FDX1L	PSMC1	FASN
			FEN1	RPL18A	FAU
			FNTA	RPL26	FBL
			FNTB	RPL38	FCF1
			FTSJ3	RPL41	FDPS
			GGTLC2	RPL7A	FKSG51
			GMPPB	RPLP0	FKSG59
			GOLGA6L10	RPS19BP1	FKSG68
			GPN1	RPS26	FO538757.2
			GPN2	RPS3A	GAPDH
			GRB2	RPS4X	GEMIN5
			GRWD1	RPS5	GINS1
			GSPT1	RRN3	GTF2F2
			GTF2H2	RSL1D1	HARS
			GTPBP4	SART3	HAUS4
			H3F3A	SC5D	HAUS5
			HAUS1	SF3B2	HEATR1
			HAUS3	SF3B4	HERC4
			HAUS6	SNAI2	HNRNPA1
			HDAC3	SNRPD3	HNRNPK
			HMGB1	SNRPE	HSCB
			HMGCR	SNRPF	HSD17B7
			HMGCS1	SRSF3	HSPA5
			HNRNPC	TBC1D3	HSPC047
			HSD17B10	THOC3	IMP3
			HSPE1	TIGD1	INO80C
			IARS	TIMM10	INTS3
			ICE1	TUBGCP3	INTS9
			IGBP1	U2AF1	KIF11
			INCENP	URB1	KIF23
			KARS	URB2	KPNB1
			KAT8	VWA9	KRT14
			KEAP1	XAB2	KRT17
			KTI12	ZBTB8OS	MAU2
			LARS	ZNF431	MCM6
			LONP1	ZNF66	METAP2
			LPA	ZNF714	MYC
			LRR1	ZNF91	NBPF11
			LSM6	ZNHIT2	NCAPG
			LSM7	ZNHIT3	NDC80
			LSM8	ZNRD1	NEDD8
			LSS		NELFB
			LTV1		NFS1
			MAD2L1BP		NLE1
			MARS		NMT1
			MBD6		NOC4L
			MBTPS1		NOP58
			MCM2		NPIPA1
			MCM3		NPIPA2
			MCM5		NPIPB3
			MCM7		NPIPB6
			MED20		NPIPB8
			METAP1		NPIPB9
			MFAP1		NPLOC4
			MMS19		NPM1
			MNAT1		NUTF2
			MOCS3		OSGEP
			MSTO1		PAK1IP1
			MVD		PCBP1
			MVK		PCNA
			MYBL2		PDCD2
			MYH9		PES1
			MYL12A		PGAM1
			NAA10		PGK1
			NAA50		PHB
			NAE1		PLK4
			NAPA		POLD1
			NAT10		POLR1C
			NCAPH		POLR2B
			NCAPH2		POLR2E
			NCBP2		POLR2G
			NDOR1		POLR2I
			NDUFAB1		POLR2L
			NHP2		POLR3A
			NOB1		POLR3H
			NOP14		POM121L7
			NPIPA8		POP7
			NRF1		PPIL2
			NSA2		PPIL3
			NSDHL		PPP1R12A
			NSF		PPP4C
			NUP88		PRIM2
			OAT		PRMT5
			OGT		PRPF38A
			PAFAH1B1		PRPF8
			PAXIP1		PSMA1
			PGD		PSMA2
			PGS1		PSMA6
			PHF5A		PSMB2
			PI4KA		PSMB3
			PIK3C3		PSMB4
			PMPCB		PSMB5
			PMVK		PSMB6
			POGZ		PSMB7
			POLR1A		PSMD14
			POLR1B		PSMD2
			POLR2A		PSMD4
			POLR2C		PSMD7
			POLR2D		RAD51
			POLR2J		RAN
			POLR3C		RBBP4
			POP1		RFC3
			POP5		RFT1
			PPIA		RNGTT
			PPIAL4B		RP11-1035H13.3
			PPP1R11		RP11-298I3.5
			PPP2CA		RP3-509I19.11
			PPP2R1A		RPL10
			PPWD1		RPL11
			PRIM1		RPL13
			PRMT1		RPL13A
			PRPF19		RPL15
			PRPF6		RPL19
			PSMC3		RPL23
			PSMC5		RPL24
			PSMG3		RPL27A
			PTPMT1		RPL3
			PTPN11		RPL31
			PTPN23		RPL32
			QARS		RPL36
			RAD1		RPL36AL
			RAD9A		RPL37
			RANGAP1		RPL39
			RARS2		RPL5
			RBM25		RPL6
			RCL1		RPL7
			RFC5		RPL8
			RHEB		RPL9
			RNF113A		RPLP1
			RNPC3		RPLP2
			RP11-345J4.5		RPS11
			RP11-812E19.9		RPS12
			RPE		RPS13
			RPF2		RPS14
			RPL17		RPS15
			RPL18		RPS15A
			RPL21		RPS16
			RPL35		RPS18
			RPL35A		RPS19
			RPL4		RPS2
			RPN1		RPS27A
			RPP30		RPS29
			RPP38		RPS3
			RPP40		RPS6
			RPS7		RPS8
			RPS9		RPSA
			RRM1		RPSAP58
			RRM2		RRAGC
			RRP1		RSL24D1
			RTEL1		RTFDC1
			RUVBL2		RUVBL1
			SACM1L		SAP18
			SAE1		SARS
			SBDS		SCAP
			SCD		SDHD
			SEC61G		SEC22B
			SEPHS1		SF3A3
			SF1		SF3B3
			SKP1		SLC31A1
			SMC2		SLMO2
			SMU1		SMC4
			SNAPC1		SNRPA1
			SNAPC2		SNRPD2
			SNF8		SOD1
			SNRNP200		SPATA31A3
			SNRNP70		SPATA31A6
			SPTLC1		SUPT4H1
			SRCAP		TCEB1
			SRP9		TCP1
			SSB		TIMELESS
			SUPT5H		TOE1
			TAF1C		TONSL
			TARS2		TRAPPC8
			TBCD		TRIM48
			TBL1XR1		TRMT112
			TECR		TUBG1
			TERF1		TUBGCP2
			TERF2		TXNL4A
			THG1L		U2AF2
			TIMM13		UBC
			TIMM44		UBL5
			TKT		USP17L11
			TLN1		UTP23
			TNPO3		VCP
			TOMM22		VHL
			TOMM40		VPS25
			TP53RK		WASH4P
			TPI1		WDR12
			TRRAP		WDR18
			TSEN34		WDR43
			TTC1		WDR5
			TTK		WDR74
			TUBA1B		WDR77
			TUBB		WDR82
			TUBB8		XPO1
			TUT1		XRCC5
			UBA3		YARS
			UBE2C		ZPR1
			UBE2L3
			UBE2M
			UMPS
			USP8
			UTP15
			VARS
			VPRBP
			WBSCR22
			WDHD1
			WDR1
			WDR46
			WDR55
			WDR61
			WDR73
			WRB
			XRCC6
			YARS2
			YEATS4
			YKT6
			YRDC
			ZBTB11
			ZBTB17
			ZRSR1
