# Supplementary material for: Aneuploidy generates enhanced nucleotide dependency and sensitivity to metabolic perturbation
Source: Genes Dev. 2025 Jun 1;39(11-12):770–86. doi: 10.1101/gad.352512.124 (PMC12128873; doi:10.1101/gad.352512.124)
Supplement: Supplement 3 [file Supplemental_Table_S3_PD6vsPD0_CRISPR_MetaAnalysis.csv]

#Table S3 Magesh et al. PD6 vs PD0 CRISPR MetaAnalysis
genes	NGuides_diploid_StE	Direction_diploid_StE	PValue_diploid_StE	FDR_diploid_StE	log2FC_diploid_StE	neglogP_diploid_StE	NGuides_aneup_StE	Direction_aneup_StE	PValue_aneup_StE	FDR_aneup_StE	log2FC_aneup_StE	neglogP_aneup_StE
A1BG	5	Up	0.623785332	0.883316455	0.223059132	0.204964842	5	Up	0.156792703	0.51689663	0.487202878	0.804674153
A1CF	5	Up	0.546709463	0.853023509	0.336729987	0.262243408	5	Down	0.729345898	0.91937862	-0.082093815	-0.137066455
A2M	5	Up	0.434773482	0.804642827	0.378571193	0.361736953	5	Down	0.583518675	0.860943462	-0.195485537	-0.23394524
A2ML1	5	Up	0.544938499	0.852471972	0.249215922	0.263652509	5	Up	0.122675497	0.46365181	0.758723322	0.911242176
A3GALT2	5	Up	0.801662429	0.946071143	-0.077926014	-0.096008469	5	Up	0.239742368	0.621961423	0.091384612	0.62025521
A4GALT	5	Up	0.374483918	0.776101464	0.354212068	0.426566828	5	Down	0.413790651	0.761590642	-0.032423609	-0.383219326
A4GNT	5	Up	0.768864984	0.933474756	0.155918961	0.114149918	5	Up	0.612658852	0.872825884	0.338363926	0.212781287
AAAS	5	Down	0.262038475	0.70325741	-0.385715588	-0.581634936	5	Down	0.78935689	0.939959015	-0.295082089	-0.102726596
AACS	4	Up	0.082050683	0.46234368	0.629018289	1.085917802	4	Up	0.430053628	0.770828657	0.456489931	0.366477385
AADAC	5	Up	0.41410639	0.794840705	0.157649541	0.382888068	5	Down	0.875350988	0.96453999	-0.06356539	-0.057817774
AADACL2	5	Up	0.407243027	0.790616199	0.39423653	0.390146343	5	Down	0.746508496	0.925344226	0.094714237	0.126965245
AADACL3	5	Up	0.167033614	0.617468999	0.501679336	0.777196123	5	Up	0.285083861	0.665440683	0.53649492	0.545027368
AADACL4	5	Up	0.772422982	0.935609718	0.151074643	0.112144813	5	Up	0.486269998	0.806908428	0.338929305	0.313122525
AADAT	4	Up	0.231917609	0.679875519	0.53933054	0.634666276	4	Up	0.325210709	0.697444152	0.490278519	0.487835162
AAED1	5	Up	0.244682469	0.688600677	0.516959788	0.611397146	5	Up	0.115474591	0.45121319	0.657026898	0.937513567
AAGAB	4	Down	0.91997091	0.980024736	0.12556295	0.036225905	4	Down	0.480961788	0.804004441	0.170167791	0.317889426
AAK1	4	Up	0.457547557	0.813548911	0.523336573	0.339563759	4	Up	0.742091742	0.924164624	0.289093063	0.129542401
AAMDC	5	Up	0.675236571	0.901521712	0.226343197	0.170544044	5	Up	0.335367414	0.70659274	0.463290089	0.474479138
AAMP	5	Down	0.000128032	0.004524423	-1.921783704	-3.892682349	5	Down	0.001090838	0.025317353	-1.972754412	-2.962239746
AANAT	5	Down	0.469680271	0.820666154	-0.030824293	-0.328197682	5	Down	0.017868772	0.174436012	-0.533031678	-1.747905295
AAR2	5	Down	0.422399708	0.799080666	-0.166590557	-0.374276391	5	Down	0.875715845	0.964598642	0.031127835	0.057636792
AARD	5	Down	0.43185949	0.803364285	-0.124354554	-0.364657532	5	Down	0.577772041	0.857843753	0.022150076	0.238243478
AARS	5	Down	0.000356867	0.009919237	-1.764323727	-3.447493454	5	Down	0.000464889	0.01342756	-2.319422663	-3.332651116
AARS2	5	Down	0.121638663	0.546004809	-0.26948591	-0.914928361	5	Down	0.000808787	0.020205863	-1.229218146	-3.092165739
AARSD1	5	Up	0.189860272	0.640344774	0.434381023	0.721565901	5	Up	0.831661199	0.95301927	0.522758847	0.08005356
AASDH	3	Down	0.9058378	0.975514641	0.010498472	0.04294956	3	Down	0.360822347	0.726390546	-0.571037654	-0.442706572
AASDHPPT	4	Down	0.000493776	0.012895138	-1.200965723	-3.306470418	4	Down	0.000624017	0.016454667	-1.348063223	-3.204803451
AASS	3	Up	0.372523768	0.774377959	0.667413661	0.428846012	3	Up	0.434644003	0.773441762	0.651612713	0.361866308
AATF	5	Down	0.002009668	0.037018286	-0.917257181	-2.69687565	5	Down	0.152721175	0.510496149	-0.471838696	-0.816100742
AATK	5	Up	0.166083418	0.616464133	0.41896008	0.779673725	5	Down	0.600643992	0.8676827	0.048458981	0.221382863
ABAT	4	Up	0.200466865	0.652805491	0.428803723	0.697957401	4	Up	0.416671243	0.763526114	0.33917559	0.380206472
ABCA1	5	Up	0.189205947	0.639673532	0.464906562	0.723065216	5	Up	0.777177809	0.936139629	0.945894728	0.109479608
ABCA10	4	Up	0.85856796	0.962843983	0.079196305	0.066225323	4	Down	0.297330075	0.675026401	-0.396987668	-0.52676116
ABCA12	5	Up	0.43545538	0.804642827	0.493718558	0.36105634	5	Down	0.563040511	0.849386706	0.076960753	0.249460356
ABCA13	5	Up	0.209479045	0.66290688	0.426073188	0.678859415	5	Up	0.211946034	0.590653017	0.459443463	0.673774705
ABCA2	5	Up	0.168686375	0.619603045	0.398447835	0.772919994	5	Down	0.829602236	0.952631425	0.04981405	0.081130086
ABCA3	4	Down	0.993668608	0.997907101	-0.268478677	-0.00275843	4	Down	0.740265288	0.923477807	-0.410560471	-0.130612615
ABCA4	4	Up	0.09241207	0.486282388	0.504354656	1.034271303	4	Up	0.422566245	0.766720031	0.468368259	0.374105198
ABCA5	3	Up	0.527688269	0.845966235	0.262417781	0.277622561	3	Down	0.662547015	0.895644472	-0.139306395	-0.178783298
ABCA6	2	Up	0.392880539	0.786311433	0.956958034	0.405739483	2	Down	0.47844125	0.802329306	-0.347496424	-0.320171384
ABCA7	5	Up	0.402656629	0.78823186	0.258552423	0.395065147	5	Up	0.447674659	0.782040798	0.31136693	0.349037488
ABCA8	4	Up	0.371069812	0.77348062	0.448860548	0.430544376	4	Down	0.92835172	0.981159452	0.17444224	0.032287454
ABCA9	5	Up	0.186970862	0.638493306	0.939938971	0.728226069	5	Up	0.523565377	0.831149348	0.834494177	0.28102908
ABCB1	3	Down	0.527153322	0.845966235	-0.285422454	-0.278063052	3	Down	0.491687455	0.810610639	-0.48446633	-0.308310873
ABCB10	5	Up	0.125589617	0.553959536	0.44516512	0.901046266	5	Down	0.645036667	0.888421156	0.053680997	0.190415597
ABCB11	4	Up	0.091009112	0.483179347	0.38771686	1.040915122	4	Up	0.48163292	0.804820547	0.460225861	0.317283837
ABCB4	4	Up	0.181186171	0.632403557	0.543452977	0.741874952	4	Up	0.699611296	0.909346411	0.244758611	0.155143187
ABCB5	5	Up	0.335056845	0.75515137	0.395979194	0.474881506	5	Up	0.678603119	0.901778135	0.2264295	0.168384148
ABCB6	5	Up	0.140154728	0.578511007	0.476355372	0.853392246	5	Up	0.986486782	0.996758971	0.092934152	0.00590873
ABCB7	5	Down	1.10461833861496e-05	0.000758774	-1.433599698	-4.956787751	5	Down	4.74311045370659e-08	1.84032685603816e-05	-1.8347438	-7.323936762
ABCB8	5	Up	0.096030658	0.492744551	0.481023118	1.017590097	5	Up	0.764552497	0.933029852	0.152780561	0.116592689
ABCB9	5	Down	0.668380307	0.899250554	0.017941215	0.174976354	5	Down	0.187699956	0.560468196	-0.253156961	-0.726535829
ABCC1	5	Down	0.358636749	0.767833347	-0.308859716	-0.445345211	5	Down	0.112192361	0.446234552	-0.596611249	-0.950036714
ABCC10	5	Up	0.25663873	0.699982168	0.484304796	0.590677802	5	Down	0.761191182	0.931619206	0.068697865	0.118506251
ABCC11	5	Up	0.162359579	0.611243626	0.425153055	0.789522084	5	Up	0.583541234	0.860943462	0.301901493	0.23392845
ABCC12	5	Up	0.070984793	0.431120133	0.569685907	1.148834682	5	Up	0.840319196	0.955922154	0.221052084	0.075555716
ABCC2	5	Up	0.250871045	0.694940052	0.445031463	0.600549462	5	Up	0.845015378	0.957185324	0.264897064	0.073135387
ABCC3	5	Down	0.876253817	0.96671701	-0.04516486	-0.057370077	5	Down	0.314796068	0.688483291	-0.507811617	-0.501970701
ABCC4	4	Up	0.074736458	0.440722562	0.483945573	1.126467489	4	Up	0.62117633	0.876275442	0.246681528	0.206785101
ABCC5	5	Up	0.061650491	0.402368396	0.542575189	1.21006346	5	Up	0.972960554	0.993591668	0.153498539	0.011904767
ABCC6	4	Down	0.129584335	0.560124352	-0.599795108	-0.887447496	4	Down	0.005033364	0.076801217	-1.128846526	-2.298141663
ABCC8	5	Up	0.061292326	0.400856452	0.597519602	1.212593895	5	Down	0.659708166	0.894286749	0.009380683	0.18064814
ABCC9	5	Up	0.13919582	0.576284501	0.371449061	0.856373805	5	Down	0.944141402	0.985993756	0.031973215	0.024962958
ABCD1	5	Down	0.942232358	0.985967522	0.06229654	0.025841986	5	Down	0.330547592	0.702242801	-0.1530818	-0.480766002
ABCD2	5	Up	0.044108308	0.332640676	0.685433309	1.355479605	5	Up	0.659009522	0.894232319	0.618621378	0.181108311
ABCD3	3	Up	0.512309922	0.840279243	0.249513204	0.290467233	3	Down	0.325325703	0.697461915	-0.291240169	-0.487681623
ABCD4	5	Up	0.10004175	0.500656422	0.548243865	0.999818721	5	Up	0.668481902	0.8981804	0.272518637	0.174910346
ABCE1	5	Down	0.005785126	0.0809561	-1.421570922	-2.237687206	5	Down	0.00019303	0.007084733	-2.154102924	-3.714374537
ABCF1	4	Down	0.001132791	0.023929581	-1.01031756	-2.945850194	4	Down	0.000165575	0.006295807	-1.36643424	-3.781006395
ABCF2	5	Down	0.314152658	0.742769542	-0.266655942	-0.502859261	5	Down	0.730009178	0.919721028	-0.001094528	-0.13667168
ABCF3	5	Up	0.713641603	0.915784699	0.158712894	0.14651984	5	Down	0.122741625	0.46365181	-0.420580404	-0.91100813
ABCG1	3	Down	0.399259401	0.787704383	-0.120371282	-0.39874485	3	Down	0.170461587	0.536860843	-0.312177908	-0.768373473
ABCG2	5	Up	0.350261871	0.763434253	0.418886899	0.455607136	5	Down	0.945509901	0.986677934	0.082519096	0.024333919
ABCG4	5	Up	0.328764415	0.7512583	0.343807413	0.483115196	5	Down	0.479098431	0.802768101	-0.045591159	-0.319575251
ABCG5	5	Up	0.531818776	0.847737485	0.294869391	0.274236334	5	Up	0.801065119	0.943547172	0.250196585	0.096332178
ABCG8	5	Up	0.23353793	0.681172671	0.371352488	0.631642574	5	Up	0.541484635	0.838880164	0.220294078	0.266413862
ABHD1	5	Up	0.398107055	0.787704383	0.217359808	0.400000126	5	Down	0.904456454	0.973740959	0.193633263	0.043612338
ABHD10	4	Up	0.536513559	0.850131503	0.296132412	0.270419298	4	Up	0.029064228	0.230333097	0.850206241	1.536641211
ABHD11	5	Up	0.765769368	0.93244601	0.1768513	0.11590201	5	Down	0.133930749	0.483442453	-0.346158322	-0.873119702
ABHD12	5	Up	0.22403209	0.675217081	0.390040191	0.64968977	5	Up	0.476929187	0.801164369	0.417798761	0.321546099
ABHD12B	5	Down	0.206594977	0.660003021	-0.191135563	-0.684880243	5	Down	0.78345309	0.938202013	0.530654338	0.105987002
ABHD13	3	Up	0.561921564	0.859461885	0.387411911	0.250324302	3	Up	0.404306363	0.758044887	0.358058686	0.393289423
ABHD14A	5	Up	0.135712196	0.570201165	0.427442546	0.867381122	5	Up	0.685956028	0.904647337	0.218969667	0.163703723
ABHD14A-ACY1	3	Up	0.502008024	0.836532126	0.354423543	0.299289341	3	Up	0.497087573	0.813678438	0.343593749	0.303567094
ABHD14B	5	Up	0.680177878	0.903756213	0.289306576	0.167377497	5	Down	0.198879285	0.573849288	-0.304576158	-0.701410451
ABHD15	5	Up	0.245508016	0.689656973	0.334413171	0.609934324	5	Up	0.097045773	0.42084075	0.680614832	1.013023377
ABHD16A	5	Up	0.95590538	0.9902018	0.241945434	0.019585094	5	Up	0.09378484	0.413516712	0.912673043	1.027867356
ABHD16B	5	Down	0.735092077	0.922242951	0.059858385	0.133658258	5	Up	0.665885148	0.896841062	0.197438988	0.176600672
ABHD17A	5	Down	1.30008673754816e-05	0.000861228	-1.624446547	-4.886027672	5	Down	0.000274648	0.009176805	-1.949139887	-3.561224053
ABHD17B	5	Down	0.728659904	0.920059415	0.098659367	0.137475128	5	Up	0.725095234	0.91858546	0.29728204	0.13960495
ABHD17C	4	Up	0.090014483	0.480717794	0.566633209	1.045687609	4	Up	0.035246233	0.255548276	0.654669968	1.452887289
ABHD2	4	Up	0.521368295	0.842998412	0.448595607	0.282855382	4	Up	0.939608019	0.984979223	0.148847109	0.027053285
ABHD3	5	Up	0.070831753	0.431120133	0.726247151	1.149772009	5	Up	0.255453697	0.635691845	0.58712477	0.592687807
ABHD4	5	Down	0.740863239	0.923565137	0.122357503	0.130261954	5	Up	0.716030383	0.915761898	0.20571616	0.145068549
ABHD5	2	Up	0.475080792	0.82345131	0.412748761	0.323232528	2	Up	0.249617025	0.63116357	1.091336091	0.602725797
ABHD6	5	Up	0.536992856	0.85014177	0.304503509	0.270031492	5	Down	0.415519739	0.762602468	-0.227887943	-0.381408341
ABHD8	5	Up	0.496193152	0.834538588	0.206051878	0.304349234	5	Up	0.647288566	0.888736313	0.229331678	0.188902064
ABI1	5	Up	0.929963927	0.983177121	0.080186574	0.031533897	5	Up	0.39493103	0.750617689	0.401307686	0.403478742
ABI2	5	Up	0.520777333	0.842875793	0.232058169	0.283347927	5	Up	0.283115954	0.663768079	0.546275667	0.548035657
ABI3	5	Down	0.917603097	0.979477294	0.063649702	0.037345129	5	Up	0.408194777	0.75951801	0.366089678	0.389132557
ABI3BP	5	Up	0.689563147	0.907090376	0.248718281	0.161425957	5	Up	0.291638451	0.67083655	0.649922378	0.535155216
ABL1	5	Up	0.442482109	0.807314635	0.324711898	0.354104284	5	Down	0.706497354	0.911813705	-0.001388124	-0.15088946
ABL2	5	Down	0.848621554	0.959554484	0.06279012	0.071285942	5	Down	0.665526147	0.896462288	-0.161818866	-0.176834877
ABLIM1	4	Up	0.008879148	0.111794941	0.726388931	2.051628706	4	Up	0.154710655	0.513601233	0.571489168	0.810479777
ABLIM2	4	Up	0.693784895	0.908790536	0.214926244	0.15877516	4	Up	0.108951501	0.442037117	0.62704191	0.962766784
ABLIM3	5	Up	0.733451744	0.921230925	0.277590874	0.134628455	5	Up	0.240885089	0.623365974	0.737713807	0.618190082
ABO	5	Up	0.029177038	0.25693092	0.533247722	1.534958792	5	Down	0.881492688	0.965820538	0.108344283	0.054781286
ABR	5	Up	0.774614704	0.936532575	0.302641249	0.110914264	5	Up	0.868795681	0.963099374	0.132606703	0.061082346
ABRA	5	Up	0.059753345	0.395829478	0.502120763	1.223637776	5	Up	0.038322671	0.267935346	0.671551567	1.416544229
ABRACL	5	Up	0.215340288	0.668135407	0.476384136	0.66687471	5	Up	0.73639615	0.922512545	0.417239091	0.13288849
ABT1	5	Down	0.002157497	0.039102314	-1.184641776	-2.66604986	5	Down	0.021809703	0.197030852	-1.569564997	-1.661350239
ABTB1	5	Up	0.159740251	0.608008612	0.512495163	0.796585639	5	Up	0.037143574	0.262668549	0.696203014	1.430116307
ABTB2	5	Up	0.011202843	0.132868648	0.639731199	1.950671766	5	Up	0.213141328	0.592346577	0.54351026	0.671332332
AC002310.13	5	Down	0.289061095	0.724952979	-0.201048903	-0.539010357	5	Up	0.846352379	0.957270535	0.075077486	0.072448781
AC003002.4	5	Up	0.931999899	0.983967552	-0.020626988	-0.030584135	5	Up	0.86733017	0.962913744	-0.21100386	-0.061815547
AC003002.6	5	Up	0.630245204	0.886476819	0.350229026	0.200490451	5	Up	0.1367725	0.487882719	0.642065317	0.864001216
AC003006.7	4	Down	0.835514002	0.956454251	0.377761531	0.078046268	4	Up	0.400281389	0.755036908	0.59783856	0.397634601
AC004076.7	5	Down	1.0292623848604e-06	0.000143895	-3.30739803	-5.987473899	5	Down	3.95318368009032e-05	0.002165935	-3.837288374	-4.403053006
AC004076.9	5	Down	0.519564832	0.842499363	-0.10478982	-0.284360253	5	Down	0.390867979	0.747893194	-0.43660441	-0.407969906
AC004381.6	5	Up	0.274188989	0.713409204	0.462859588	0.56194999	5	Up	0.209373612	0.587544074	0.684401106	0.679078056
AC004824.2	3	Down	1.30241739734312e-07	3.86899368098241e-05	-6.222973539	-6.885249811	3	Down	0.00527726	0.079313258	-4.072721265	-2.277591491
AC005477.1	4	Up	0.700340773	0.911416166	0.250412084	0.154690589	4	Up	0.555434559	0.845339092	0.33797176	0.255367102
AC006116.20	2	Up	0.570560411	0.862543472	0.37529057	0.243698366	2	Up	0.270137598	0.650197845	0.944407803	0.568414965
AC006156.1	5	Up	0.022035349	0.212119526	0.61503714	1.656880058	5	Up	0.000748131	0.018889066	1.162159964	3.126022352
AC006486.9	4	Up	0.619575522	0.881003006	0.233931027	0.207905749	4	Up	0.219731009	0.600516926	0.487170887	0.658108649
AC006538.4	5	Up	0.959852915	0.990325263	0.195426119	0.017795312	5	Up	0.634482058	0.883072685	0.393079122	0.197580655
AC006547.14	5	Down	0.011289176	0.13380911	-0.735114499	-1.947337761	5	Down	0.465812462	0.794411824	-0.227955403	-0.331788897
AC007040.11	4	Up	0.153631282	0.599023364	0.53317888	0.813520347	4	Up	0.058691448	0.32845136	0.707157582	1.231425179
AC008686.1	4	Down	0.010863457	0.129936843	-1.955256677	-1.964031945	4	Down	0.014838139	0.155986883	-3.031565343	-1.828620552
AC008914.1	3	Down	0.151706782	0.595919284	-0.762625081	-0.818995005	3	Down	0.631688602	0.881867141	-0.885086732	-0.199496959
AC010646.3	5	Up	0.463351746	0.816729409	0.133444348	0.334089196	5	Up	0.054465913	0.31686228	0.484327033	1.263875215
AC011530.4	5	Up	0.405128959	0.790083585	0.29220626	0.392406711	5	Up	0.666154301	0.896885884	0.232313158	0.176425164
AC013269.5	5	Up	0.831562801	0.955000923	0.159399593	0.080104947	5	Up	0.194383902	0.568708533	0.59185446	0.711339704
AC017028.10	5	Up	0.875020276	0.966680844	0.113433648	0.057981883	5	Up	0.125869249	0.469312837	0.660096265	0.90008036
AC017081.1	4	Down	2.72038243692183e-05	0.001456899	-3.598525876	-4.565370038	4	Down	0.000535432	0.014774516	-3.701187762	-3.271295328
AC019206.1	5	Down	0.026936564	0.243170915	-0.679811791	-1.56965781	5	Down	0.179853594	0.549749508	-0.604538014	-0.745080879
AC022210.1	1	Up	0.19790984	0.650836226	0.715644547	0.703532613	1	Up	0.007493491	0.100328343	1.248143352	2.12531582
AC022431.2	5	Up	0.360545607	0.768769013	0.570122434	0.443039792	5	Up	0.469594456	0.796340621	0.942918162	0.328277039
AC024592.12	5	Down	0.114938684	0.532006978	-0.353160918	-0.93953378	5	Down	0.270328486	0.650433918	-0.223097612	-0.568108188
AC037459.4	5	Up	0.391086552	0.785788678	0.276959651	0.407727117	5	Up	0.008400589	0.107333328	1.175978585	2.07569028
AC068533.7	5	Down	0.577568677	0.865142883	-0.068927882	-0.238396368	5	Up	0.354587709	0.72179649	0.397085633	0.450276323
AC069368.3	5	Up	0.287342901	0.724576677	0.402262609	0.541599528	5	Up	0.302709328	0.679555337	0.503658655	0.518974197
AC069547.1	4	Up	0.436861032	0.804642827	0.392760222	0.359656693	4	Up	0.588088073	0.862760476	0.340860101	0.230557628
AC073107.1	5	Down	0.104463172	0.51042247	-0.649662318	-0.98103679	5	Down	0.501519063	0.816762072	-0.728411388	-0.299712554
AC073610.5	5	Down	0.870716969	0.965812868	-0.050683041	-0.060122992	5	Up	0.771365355	0.933941212	0.151380195	0.112739871
AC073657.1	5	Down	2.80304656776706e-07	6.12546222372268e-05	-5.046422016	-6.552369687	5	Down	0.000124904	0.005084941	-4.017388362	-3.903425027
AC092835.2	5	Up	0.787190285	0.941305651	0.0888912	0.103920274	5	Up	0.148483756	0.502443853	0.680096364	0.828321056
AC093323.1	5	Down	0.041240285	0.319763581	-0.395261959	-1.38467834	5	Down	0.282113136	0.662933936	-0.286400391	-0.549576692
AC104057.1	1	Down	0.000938673	0.020727123	-2.789776226	-3.027485629	1	Down	0.095075604	0.416606673	-2.374521101	-1.021930905
AC104534.3	5	Down	4.78233875879873e-07	8.65922137926489e-05	-2.643250483	-6.320359664	5	Down	0.000110936	0.004625232	-2.900804891	-3.954929403
AC104809.3	5	Up	0.51801153	0.842010143	0.086613056	0.285660574	5	Up	0.130267789	0.477104838	0.544879284	0.885162957
AC109829.1	5	Up	0.755201208	0.928291548	0.200127606	0.121937324	5	Up	0.124649377	0.467047569	0.627856319	0.904309888
AC110615.1	5	Up	0.76224776	0.930666388	-0.066887798	-0.117903843	5	Up	0.595185785	0.865664303	-0.17404386	-0.22534745
AC114494.1	5	Up	0.219720011	0.673000942	0.386304371	0.658130388	5	Up	0.140165486	0.491212205	0.502416924	0.853358914
AC118758.1	5	Down	1.43696496051323e-08	1.21386873592365e-05	-2.551234748	-7.842553822	5	Down	0.000499335	0.014065279	-1.944147052	-3.301607627
AC129492.1	5	Down	0.680219674	0.903756213	0.045048412	0.167350811	5	Up	0.451829567	0.785787192	0.359426961	0.345025353
AC231657.1	5	Down	0.287422353	0.724576677	-0.265248402	-0.541479459	5	Up	0.901431054	0.972953297	0.071243913	0.045067485
AC242988.1	1	Up	0.881981161	0.96839856	0.069116439	0.054540691	1	Up	0.851701702	0.958343223	0.571239613	0.069712485
AC244230.1	4	Down	0.017708954	0.183178801	-1.183493806	-1.751807087	4	Down	0.016728753	0.168186704	-1.936155683	-1.776536437
AC253572.1	5	Down	0.016980167	0.178717618	-0.729227757	-1.770058051	5	Down	0.159759325	0.520579859	-0.545849412	-0.796533783
ACAA1	5	Up	0.629702397	0.886180431	0.24370714	0.200864653	5	Down	0.822980352	0.950756036	0.109380406	0.084610533
ACAA2	4	Down	0.628723593	0.886019787	0.111144836	0.201540242	4	Down	0.141621667	0.493277302	-0.357572106	-0.848870299
ACACA	5	Down	0.009933229	0.121839065	-1.128487017	-2.002909552	5	Down	0.017553596	0.172809558	-1.376472766	-1.7556339
ACACB	5	Up	0.220947812	0.674173442	0.427915276	0.655710294	5	Down	0.885101657	0.966822907	0.130955774	0.053006846
ACAD10	4	Up	0.450301361	0.810336523	0.387841669	0.34649674	4	Up	0.856566633	0.959517909	0.180015703	0.067238847
ACAD11	5	Up	0.094921454	0.49173922	0.483296802	1.02263562	5	Up	0.570371256	0.853149746	0.168289364	0.243842369
ACAD8	5	Down	0.867327424	0.965091627	0.16665143	0.061816921	5	Down	0.520770548	0.829081365	-0.102667013	-0.283353585
ACAD9	5	Up	0.648634234	0.893470214	0.182353054	0.188000134	5	Down	0.296669858	0.674433498	-0.017508442	-0.527726576
ACADL	5	Up	0.229613737	0.678491821	0.409666735	0.639002132	5	Up	0.666852403	0.897258661	0.273856311	0.175970279
ACADM	4	Down	0.335089436	0.75515137	-0.464329367	-0.474839263	4	Down	0.051539606	0.307444537	-1.138569703	-1.287858903
ACADS	5	Up	0.993272443	0.997801611	0.180956819	0.002931613	5	Down	0.20187317	0.578885778	-0.180103501	-0.694921397
ACADSB	5	Down	0.693233577	0.908448807	0.145628725	0.15912041	5	Down	0.617787619	0.874758189	-0.027660824	-0.2091608
ACADVL	5	Down	0.301926551	0.733573843	-0.172149594	-0.520098694	5	Down	0.235339891	0.616969412	-0.443107491	-0.628304451
ACAN	5	Up	0.816405876	0.951085296	0.196646183	0.088093878	5	Down	0.84951866	0.9580228	0.029205259	0.070827077
ACAP1	5	Up	0.495345126	0.833923805	0.31582879	0.305092106	5	Up	0.000878438	0.021444248	1.03029772	3.056288738
ACAP2	5	Up	0.215837683	0.668757046	0.452099515	0.66587273	5	Up	0.132583326	0.481504144	0.477917421	0.87751109
ACAP3	5	Down	0.412294951	0.793777377	-0.183462808	-0.384791984	5	Up	0.468002326	0.795357132	0.322935283	0.329751988
ACAT1	4	Up	0.258064544	0.700548855	0.524664076	0.58827166	4	Up	0.630461163	0.881238073	0.315848064	0.200341661
ACAT2	4	Down	3.07742063024129e-07	6.50088011357193e-05	-2.617250828	-6.511813139	4	Down	1.24859693552019e-06	0.000186916	-2.354165218	-5.903577735
ACBD3	4	Down	0.745501259	0.925373456	0.055938959	0.127551619	4	Down	0.806191886	0.944847746	0.090457861	0.093561577
ACBD4	5	Down	0.450714156	0.810437467	-0.070624495	-0.346098802	5	Up	0.835216656	0.953731656	0.230523459	0.078200853
ACBD5	4	Up	0.21510741	0.667802429	0.435570174	0.667344629	4	Up	0.139094041	0.49038163	0.725388339	0.856691477
ACBD7	4	Up	0.207998955	0.661627114	0.514617663	0.681938847	4	Up	0.097307898	0.421324193	0.815776387	1.01185191
ACCS	5	Up	0.941471391	0.985746452	0.070851482	0.026192873	5	Down	0.479317139	0.802958625	-0.106243161	-0.319377042
ACCSL	5	Down	0.273427614	0.712110383	-0.391959446	-0.563157628	5	Down	0.39829316	0.753392652	-0.430026077	-0.399797152
ACD	5	Down	0.599524123	0.873151451	0.04018201	0.222193337	5	Up	0.428085303	0.770065819	0.384691322	0.368469683
ACE	5	Up	0.445830688	0.809212574	0.236122118	0.350830041	5	Down	0.26910875	0.649523367	-0.285978693	-0.57007218
ACE2	4	Up	0.091007562	0.483179347	0.679722242	1.040922518	4	Up	0.586753025	0.862463481	0.096831545	0.231544663
ACER1	4	Up	0.060538217	0.39880547	0.576482382	1.217970373	4	Down	0.93834165	0.984514015	0.083249122	0.027639006
ACER2	4	Up	0.475183966	0.823536696	0.316990948	0.323138222	4	Up	0.403019695	0.757230136	0.254757949	0.39467373
ACER3	5	Up	0.139770243	0.5778021	0.67846719	0.85458528	5	Up	0.807704216	0.94557097	0.428316657	0.09274765
ACHE	5	Up	0.275475182	0.714701714	0.378114936	0.559917521	5	Up	0.396646378	0.751548828	0.35933003	0.401596507
ACIN1	5	Down	0.372283678	0.774297123	-0.255509988	-0.429126004	5	Down	0.019374974	0.182898218	-0.984863953	-1.712758865
ACKR2	5	Up	0.672192796	0.900805628	0.208286132	0.172506146	5	Up	0.427409246	0.77000294	0.395553603	0.369156087
ACKR3	5	Up	0.818489534	0.951931565	0.2080984	0.08698687	5	Up	0.127145563	0.470711575	0.786551735	0.895698791
ACKR4	5	Down	0.995794786	0.998473206	0.273527122	0.001830152	5	Down	0.766720545	0.933651802	-0.047247524	-0.115362899
ACLY	5	Down	0.512092967	0.840279243	-0.044147476	-0.290651189	5	Down	0.030094772	0.234300494	-0.712712015	-1.521508943
ACMSD	4	Up	0.776000345	0.937492442	0.152789792	0.110138086	4	Down	0.979748797	0.995038708	0.248892382	0.008885261
ACN9	5	Up	0.266794895	0.706676636	0.490184174	0.573822484	5	Up	0.042795372	0.282878294	0.813298552	1.368603197
ACO1	4	Up	0.393959378	0.786443183	0.305380573	0.404548557	4	Down	0.932820209	0.982724212	0.011063681	0.030202054
ACO2	5	Down	0.615762129	0.879884975	0.062257179	0.210587025	5	Down	0.068070135	0.354173349	-0.340230753	-1.167043385
ACOT1	5	Up	0.623761255	0.883316455	0.199227994	0.204981605	5	Down	0.086430703	0.396721516	-0.358373722	-1.063331956
ACOT11	5	Down	0.588252134	0.868760163	-0.200041982	-0.230436489	5	Down	0.088953783	0.403240182	-0.598321079	-1.050835577
ACOT12	5	Down	0.750818233	0.927240056	0.013047816	0.124465189	5	Down	0.284556623	0.664968386	-0.352792106	-0.545831302
ACOT13	5	Up	0.184450851	0.636092794	0.449640254	0.734119337	5	Up	0.503988002	0.817718276	0.36111884	0.297579802
ACOT2	5	Up	0.344185246	0.760234426	0.447167044	0.46320775	5	Up	0.786628429	0.939243909	0.227705404	0.104230362
ACOT4	5	Up	0.497401922	0.83515577	0.304301638	0.303292541	5	Down	0.629032441	0.880684066	0.039977935	0.201326956
ACOT6	4	Up	0.320291618	0.746280837	0.382035138	0.494454426	4	Up	0.949011046	0.988053932	0.055223283	0.022728732
ACOT7	5	Up	0.644074875	0.891402737	0.234209355	0.191063642	5	Down	0.343574998	0.712116653	-0.126195036	-0.463978447
ACOT8	4	Down	0.887397319	0.969365843	0.075621713	0.051881888	4	Down	0.306023424	0.681465885	-0.203722274	-0.51424533
ACOT9	5	Down	0.951932026	0.989408111	0.194904574	0.021394062	5	Up	0.711023468	0.913588172	0.250463508	0.148116065
ACOX1	4	Up	0.227884923	0.676605908	0.380255111	0.642284407	4	Down	0.98571814	0.996758971	0.10524323	0.006247251
ACOX2	5	Up	0.132709768	0.565499497	0.514637439	0.877097111	5	Up	0.928160592	0.981159452	0.115519785	0.032376875
ACOX3	5	Up	0.643979612	0.891402737	0.288435734	0.191127882	5	Down	0.604467882	0.869423442	-0.041817454	-0.21862677
ACOXL	5	Up	0.990481073	0.996719746	0.205841613	0.004153819	5	Down	0.541468558	0.838880164	-0.013023565	-0.266426757
ACP1	5	Up	0.553166534	0.856463821	0.248170938	0.257144102	5	Down	0.955890513	0.98978217	0.099582478	0.019591849
ACP2	5	Down	0.079543791	0.455645241	-0.537513525	-1.099393715	5	Down	0.300412942	0.676900158	-0.151768498	-0.522281362
ACP5	5	Up	0.142432658	0.582977331	0.426987373	0.84639042	5	Up	0.797916931	0.943011816	0.155139387	0.098042319
ACP6	5	Up	0.263844273	0.704826537	0.329827602	0.578652327	5	Up	0.871577912	0.964070239	0.135059557	0.059693784
ACPP	4	Down	0.889190943	0.969365843	0.013412926	0.051004969	4	Down	0.650611515	0.890335141	-0.027306994	-0.186678255
ACPT	5	Up	0.112734117	0.525963442	0.455134782	0.947944634	5	Up	0.722102505	0.917512383	0.302121248	0.141401148
ACR	5	Down	0.857085358	0.96231659	0.086208623	0.066975924	5	Down	0.163556276	0.527396866	-0.246407522	-0.786332786
ACRBP	5	Up	0.905108264	0.975394985	-0.026052115	-0.04329947	5	Up	0.381809461	0.741877868	0.271713575	0.418153314
ACRC	4	Up	0.709902783	0.914595641	0.191561279	0.148801121	4	Up	0.337039011	0.707862673	1.272110271	0.472319828
ACRV1	5	Up	0.299279718	0.731844222	0.391112809	0.523922714	5	Up	0.146237916	0.499247178	0.590581497	0.834940011
ACSBG1	5	Up	0.09099381	0.483179347	0.453055699	1.040988152	5	Up	0.745407337	0.924803204	0.24076833	0.127606337
ACSBG2	5	Up	0.226587049	0.676605908	0.46007243	0.644764916	5	Up	0.737820629	0.922653916	0.328502509	0.132049206
ACSF2	4	Up	0.618048402	0.880629736	0.354491199	0.208977512	4	Up	0.798609796	0.943011816	0.361109741	0.097665367
ACSF3	5	Up	0.142158266	0.582355733	0.515698226	0.847227882	5	Up	0.537168169	0.83662171	0.214538179	0.269889731
ACSL1	4	Up	0.047421123	0.346620359	0.708991171	1.324028166	4	Up	0.340536245	0.709354123	0.434793737	0.467836658
ACSL3	4	Down	0.332943586	0.754370572	-0.164679682	-0.477629347	4	Down	0.033437165	0.248420235	-0.7083512	-1.475770552
ACSL4	4	Up	0.226219552	0.6762853	0.81649485	0.645469861	4	Down	0.325406712	0.697478287	-0.405609567	-0.487573494
ACSL5	5	Up	0.224448843	0.675585016	0.435766633	0.64888263	5	Up	0.879525234	0.965220588	0.173321642	0.055751696
ACSL6	5	Up	0.097095572	0.494503207	0.429330159	1.012800576	5	Up	0.481703401	0.804820547	0.429722588	0.317220287
ACSM1	5	Up	0.264937419	0.70527468	0.391171032	0.576856699	5	Down	0.830523762	0.952631425	0.144703791	0.080647938
ACSM2A	5	Up	0.294380565	0.728278465	0.463103751	0.531090866	5	Down	0.392190268	0.74900265	-0.101677507	-0.406503187
ACSM2B	4	Up	0.152254672	0.596424275	0.482373102	0.817429373	4	Up	0.697754246	0.908510914	0.190364599	0.156297512
ACSM3	5	Up	0.35428028	0.765937294	0.488469435	0.450653021	5	Down	0.814791356	0.947972172	-0.047659457	-0.088953587
ACSM4	5	Up	0.060127416	0.397123422	0.521954811	1.220927458	5	Down	0.842267194	0.95652069	0.078518953	0.074550115
ACSM5	5	Down	0.601202254	0.873301865	0.026726753	0.2209794	5	Down	0.484011958	0.805923572	-0.091916604	-0.315143909
ACSS1	5	Up	0.106868896	0.51411727	0.516904222	0.971148677	5	Down	0.897359822	0.971837365	0.085819691	0.047033379
ACSS2	5	Down	0.199399375	0.651650726	-0.579156189	-0.700276208	5	Down	0.012785989	0.141990205	-0.848334196	-1.89326566
ACSS3	5	Up	0.119772024	0.541731891	0.401357785	0.921644613	5	Up	0.781785384	0.937950844	0.236577845	0.106912453
ACTA1	5	Down	0.045801127	0.338981302	-0.660253598	-1.339123836	5	Down	0.022361519	0.199220805	-1.026762311	-1.650498701
ACTA2	5	Down	0.452245114	0.810952176	-0.172717796	-0.344626116	5	Down	0.949354146	0.988053932	0.131985711	0.022571748
ACTB	5	Down	6.6512396967756e-06	0.000531317	-2.366380356	-5.177097401	5	Down	0.007492017	0.100328343	-1.838413745	-2.125401257
ACTBL2	5	Up	0.53758059	0.85014177	0.283504119	0.269556421	5	Up	0.085055755	0.394215154	0.581473423	1.070296296
ACTC1	4	Down	0.005525215	0.078567979	-1.480225373	-2.257650816	4	Down	0.009572105	0.117262295	-1.410837551	-2.018992525
ACTG1	5	Down	0.000365756	0.010103584	-1.643631597	-3.436808325	5	Down	0.03175556	0.241978637	-1.346340404	-1.49818023
ACTG2	5	Down	0.807237002	0.948035634	-0.486164577	-0.092998939	5	Up	0.877332589	0.96498082	-0.319116566	-0.056835738
ACTL10	5	Up	0.387451322	0.782891331	0.281411187	0.411782853	5	Up	0.1916139	0.565697459	0.451763985	0.717572989
ACTL6A	5	Down	0.006822682	0.091692966	-1.397933382	-2.16604489	5	Down	0.00264158	0.04861734	-1.598450417	-2.578136289
ACTL6B	5	Up	0.631393001	0.886979419	0.359882193	0.199700236	5	Up	0.050171485	0.30426165	0.785546981	1.299543045
ACTL7A	5	Down	0.792735283	0.942613078	-0.014686562	-0.100871812	5	Up	0.146069802	0.499247178	0.568793069	0.83543956
ACTL7B	5	Up	0.904293988	0.975108437	0.104625036	0.043690357	5	Up	0.588180436	0.862760476	0.267120975	0.230489425
ACTL8	5	Up	0.499272996	0.835726202	0.272609463	0.301661923	5	Up	0.192821264	0.567312655	0.590293205	0.714845075
ACTL9	5	Up	0.893601256	0.97136347	0.066448254	0.048856229	5	Up	0.137765146	0.48856388	0.485924417	0.860860643
ACTN1	5	Down	0.025363044	0.234192417	-0.561652967	-1.595798629	5	Down	0.280105742	0.660470093	-0.402264287	-0.552677989
ACTN2	5	Up	0.426176533	0.800955738	0.291067437	0.370410468	5	Up	0.02124533	0.193817765	1.38384222	1.67273651
ACTN3	5	Up	0.406722443	0.790151483	0.294361935	0.390701863	5	Up	0.604698551	0.869423442	0.274174116	0.218461072
ACTN4	5	Down	0.239936882	0.684217788	-0.191840684	-0.61990299	5	Down	0.775225221	0.935684524	-0.185781771	-0.110572107
ACTR10	4	Down	0.002967401	0.049057593	-1.46372904	-2.527623733	4	Down	0.000411295	0.012451497	-1.990720279	-3.3858466
ACTR1A	5	Down	0.000104964	0.003912875	-1.509031139	-3.978961666	5	Down	0.009016154	0.112122976	-1.381405539	-2.04497866
ACTR1B	5	Up	0.560325024	0.859382007	0.220828272	0.251559981	5	Up	0.431559517	0.771854142	0.030465201	0.364959302
ACTR2	4	Down	0.364789091	0.770245709	-0.360305611	-0.437958158	4	Down	0.005403277	0.080633515	-1.408907113	-2.267342785
ACTR3	5	Down	0.04041303	0.316446677	-0.562200167	-1.393478584	5	Down	0.008059892	0.104914406	-0.823791036	-2.093670755
ACTR3B	4	Down	0.552463547	0.856091416	-0.216896299	-0.257696372	4	Down	0.705356587	0.911726264	-0.299921713	-0.151591274
ACTR3C	5	Down	0.155423422	0.602550999	-0.474180429	-0.808483533	5	Down	0.96724021	0.992345138	0.183994984	0.014465657
ACTR5	5	Down	0.030510031	0.265350737	-0.64355062	-1.51555735	5	Down	0.365033544	0.72993087	-0.496357108	-0.437667225
ACTR6	2	Up	0.96978002	0.992025901	0.135358078	0.013326768	2	Down	0.21588794	0.595885817	-0.689280282	-0.665771619
ACTR8	3	Down	0.000892679	0.019965573	-1.78826309	-3.049304722	3	Down	0.018472123	0.177408289	-1.544492626	-1.733483182
ACTRT1	5	Up	0.336680788	0.756527022	0.378467783	0.472781665	5	Up	0.192379008	0.566704322	0.79959654	0.715842319
ACTRT2	5	Down	0.653377601	0.894140411	-0.243385557	-0.184835758	5	Down	0.772506714	0.934578279	-0.07041512	-0.112097737
ACTRT3	5	Up	0.090463043	0.48216523	0.62193024	1.043528807	5	Up	0.037244118	0.263094278	0.810088514	1.428942309
ACVR1	5	Up	0.323217484	0.748306498	0.365405064	0.490505154	5	Up	0.522952503	0.830885258	0.586052427	0.281537754
ACVR1B	4	Down	0.973399761	0.99341222	-0.10203098	-0.011708765	4	Up	0.708571017	0.9125783	-0.036323703	-0.149616616
ACVR1C	5	Up	0.65438931	0.894197269	0.038149271	0.184163804	5	Down	0.257751096	0.638634811	-0.728189911	-0.58879948
ACVR2A	2	Up	0.520454825	0.842621963	0.522490787	0.283616961	2	Up	0.240119239	0.622208937	0.747970058	0.619573042
ACVR2B	5	Up	0.065770006	0.415826607	0.565912608	1.18197212	5	Up	0.812463628	0.946939316	0.36439756	0.090196072
ACVRL1	5	Up	0.223909728	0.675217081	0.427922925	0.649927038	5	Down	0.515878988	0.825441115	-0.008089242	-0.287452161
ACY1	5	Up	0.731429963	0.921106607	0.33466873	0.135827253	5	Down	0.41363163	0.761579465	-0.110571312	-0.383386258
ACY3	5	Up	0.374653051	0.776169097	0.351305342	0.426370726	5	Up	0.409972873	0.760462388	0.370418418	0.387244879
ACYP1	5	Up	0.096033545	0.492744551	0.527121976	1.01757704	5	Up	0.368904182	0.732640423	0.407419716	0.433086421
ACYP2	4	Down	0.337280951	0.75686439	-0.450078647	-0.472008186	4	Down	0.454097485	0.787494425	-0.545404914	-0.342850904
ADA	4	Up	0.30313604	0.733983089	0.369693059	0.518362426	4	Down	0.451772854	0.785787192	-0.074403772	-0.345079868
ADAD1	5	Up	0.783229147	0.939599428	0.360403519	0.106111159	5	Up	0.767912011	0.933873864	0.26763411	0.114688539
ADAD2	5	Up	0.090295436	0.48154189	0.499646034	1.044334199	5	Up	0.101249555	0.429007474	0.55325687	0.994606877
ADAL	3	Down	0.099932085	0.50063473	-0.732703116	-1.000295051	3	Up	0.866153044	0.962493523	-0.190170777	-0.062405364
ADAM10	4	Down	0.361588251	0.769564069	-0.543158353	-0.441785689	4	Down	0.236017476	0.617641329	-0.671470761	-0.627055838
ADAM11	5	Up	0.847504811	0.959554484	0.106942125	0.071857828	5	Down	0.07199601	0.364815605	-0.602895818	-1.142691569
ADAM12	5	Up	0.251991949	0.695507471	0.358684089	0.598613334	5	Down	0.980015979	0.995095335	0.310448391	0.008766843
ADAM15	5	Up	0.204451004	0.657925269	0.45811511	0.689410752	5	Down	0.577298483	0.857401669	-0.018840866	-0.238599584
ADAM17	4	Up	0.468259224	0.820133059	0.318793024	0.329513659	4	Down	0.516498798	0.826015743	-0.063394658	-0.286930685
ADAM18	5	Up	0.606337251	0.874464453	-0.002045929	-0.217285749	5	Up	0.781821589	0.937950844	0.16206059	0.106892341
ADAM19	5	Up	0.185761649	0.637238926	0.42099464	0.731043942	5	Up	0.857910632	0.960011592	0.832333964	0.06655795
ADAM20	5	Up	0.207810727	0.661627114	0.393597607	0.682332038	5	Up	0.895096042	0.971095221	0.587727444	0.048130363
ADAM21	4	Up	0.454253418	0.811577907	0.455828102	0.342701796	4	Up	0.252087972	0.6326132	0.626137911	0.598447875
ADAM22	5	Up	0.100146517	0.500785267	0.493096023	0.999364149	5	Up	0.617578149	0.874663411	0.264067037	0.209308079
ADAM23	5	Up	0.418845947	0.797682312	0.268386133	0.377945683	5	Up	0.028017146	0.225704225	0.946021176	1.552576113
ADAM28	4	Up	0.264357638	0.70494618	0.471638382	0.577808138	4	Up	0.736963882	0.922512545	0.142651667	0.132553796
ADAM29	5	Up	0.087673054	0.475666691	0.625873956	1.057133864	5	Down	0.816040809	0.948322891	-0.055271509	-0.088288122
ADAM30	4	Down	0.922740537	0.98074058	0.011248817	0.0349204	4	Down	0.696970278	0.908148785	0.128112903	0.156785742
ADAM32	5	Up	0.363332813	0.769665888	0.391864401	0.439695378	5	Up	0.068996376	0.356262658	0.953793686	1.161173718
ADAM33	4	Up	0.729445185	0.920212063	0.211281981	0.137007338	4	Down	0.355013622	0.72179649	-0.196405017	-0.449754983
ADAM7	5	Up	0.105629206	0.51246767	0.564171997	0.976215985	5	Up	0.532051537	0.834693654	0.315177057	0.274046298
ADAM8	5	Down	0.95056609	0.988890314	0.107198596	0.022017683	5	Down	0.293423382	0.671734421	-0.127174975	-0.532505282
ADAM9	3	Up	0.546319316	0.852909401	0.199697545	0.262553444	3	Up	0.965282264	0.991914356	0.127186323	0.015345673
ADAMDEC1	4	Down	0.776514453	0.937696442	0.246918025	0.109850456	4	Up	0.903586997	0.973421577	0.218127211	0.044030027
ADAMTS1	5	Up	0.067862256	0.421680234	0.595842508	1.168371707	5	Up	0.701941015	0.910583131	0.30272538	0.153699381
ADAMTS10	5	Up	0.260142744	0.70160189	0.356696003	0.584788282	5	Up	0.271591051	0.651708831	0.934020906	0.566084544
ADAMTS12	5	Up	0.021774587	0.210354903	0.764636833	1.662050073	5	Up	0.302970425	0.679555337	0.423116249	0.518599764
ADAMTS13	5	Down	0.768179808	0.933259401	-0.353263597	-0.114537113	5	Down	0.146840054	0.499950412	-0.642230358	-0.833155466
ADAMTS14	5	Up	0.87904668	0.967586023	0.108608154	0.055988062	5	Down	0.314909042	0.688483291	-0.190527623	-0.50181487
ADAMTS15	5	Up	0.040778764	0.31832501	0.670044954	1.389565945	5	Up	0.160235519	0.521108056	0.683829607	0.795241208
ADAMTS16	5	Up	0.12350454	0.550351878	0.484456957	0.908317076	5	Up	0.012539944	0.140737551	0.745089804	1.901704411
ADAMTS17	5	Up	0.169770754	0.621586734	0.465491343	0.770137123	5	Up	0.257684703	0.638588303	0.509448192	0.588911361
ADAMTS18	5	Up	0.033041909	0.278948836	0.534627508	1.480934866	5	Up	0.531909802	0.834693654	0.263847699	0.274162007
ADAMTS19	5	Up	0.051043495	0.36183405	0.474699624	1.292059599	5	Up	0.978604179	0.994924529	0.140919057	0.009392934
ADAMTS2	5	Up	0.03631829	0.296368581	0.538466705	1.439874605	5	Up	0.183761071	0.555159779	0.62821754	0.735746486
ADAMTS20	5	Up	0.490995394	0.831608412	0.292410045	0.308922582	5	Up	0.78794441	0.939479817	0.230568137	0.103504421
ADAMTS3	5	Up	0.068331944	0.423306262	0.529195786	1.165376224	5	Up	0.52815483	0.832044372	0.360959991	0.277238744
ADAMTS4	5	Down	0.901393689	0.974710559	0.170091602	0.045085487	5	Down	0.419153299	0.764626993	-0.166283237	-0.377627111
ADAMTS5	5	Up	0.005545919	0.078685826	0.605998075	2.256026502	5	Up	0.648034711	0.888984482	0.265578752	0.188401731
ADAMTS6	2	Up	0.725218311	0.91900289	0.386063057	0.139531239	2	Down	0.536928928	0.83662171	-0.415861415	-0.270083197
ADAMTS7	5	Up	0.200128468	0.652163027	0.289979281	0.698691129	5	Up	0.194664683	0.569029052	0.767875121	0.710712833
ADAMTS8	5	Up	0.482072666	0.82716894	0.143549526	0.316887493	5	Down	0.471264021	0.797049816	-0.278531265	-0.326735715
ADAMTS9	5	Down	0.332035456	0.753428165	-0.548362044	-0.478815539	5	Up	0.60570822	0.870018988	-0.039558237	-0.217736532
ADAMTSL1	5	Up	0.182594582	0.63394598	0.461798968	0.738512114	5	Up	0.076986606	0.37665192	0.488258107	1.113584823
ADAMTSL2	5	Up	0.150939457	0.594988856	0.445927453	0.821197215	5	Up	0.018284453	0.176583852	0.833265292	1.737918017
ADAMTSL3	3	Up	0.334817327	0.75496772	0.41863794	0.475192075	3	Up	0.156522234	0.516452743	0.828105287	0.805423963
ADAMTSL4	5	Down	0.389040926	0.784222613	-0.169571851	-0.41000471	5	Up	0.458152559	0.789819738	0.365786047	0.338989884
ADAMTSL5	5	Up	0.847064043	0.959554484	0.154781484	0.072083753	5	Up	0.917404839	0.97772024	0.091545085	0.037438974
ADAP1	5	Down	0.827559944	0.953652097	-0.007638264	-0.082200538	5	Up	0.162705251	0.52581204	0.911311744	0.788598431
ADAP2	4	Up	0.616619488	0.880555013	0.220233278	0.209982754	4	Up	0.295188117	0.67286604	0.477525702	0.52990113
ADAR	4	Up	0.171244444	0.624109548	0.486023587	0.76638351	4	Up	0.381714306	0.741877868	0.434646314	0.418261563
ADARB1	5	Up	0.485811379	0.829061227	0.242478031	0.313532317	5	Down	0.951943183	0.98855386	0.012532513	0.021388972
ADARB2	5	Up	0.579697964	0.865759058	0.225083898	0.236798225	5	Down	0.112663693	0.447267096	-0.387921989	-0.948216019
ADAT1	5	Up	0.00857282	0.108777867	0.743035149	2.066876318	5	Up	0.624512216	0.878304289	0.212919687	0.204459062
ADAT2	4	Down	0.058814122	0.392145282	-0.396299711	-1.230518384	4	Down	0.002902496	0.052157139	-1.072746604	-2.537228375
ADAT3	5	Down	0.175901054	0.628851229	-0.226676204	-0.754731559	5	Down	0.032835602	0.246369111	-0.640503251	-1.483655011
ADCK1	5	Up	0.136465044	0.571092541	0.404248648	0.864978581	5	Down	0.489944905	0.809358274	0.009320288	0.309852755
ADCK2	5	Down	0.83250584	0.955285387	0.117652937	0.079612711	5	Down	0.967135298	0.992345138	0.149030692	0.014512766
ADCK3	5	Up	0.394620303	0.786443183	0.273741859	0.403820574	5	Down	0.7269902	0.919037033	0.038799028	0.138471444
ADCK4	5	Up	0.896485637	0.972608133	0.245465963	0.047456664	5	Down	0.164196447	0.52848161	-0.387763614	-0.784636244
ADCK5	5	Up	0.314959054	0.743516053	0.296765048	0.501745902	5	Down	0.39381472	0.749390907	-0.086917925	-0.404708055
ADCY1	5	Up	0.211301067	0.664172507	0.361194902	0.67509831	5	Up	0.634790454	0.883178868	0.329209412	0.197369613
ADCY10	3	Up	0.194258342	0.645671258	0.610493475	0.711620323	3	Up	0.87397758	0.964237846	0.914099053	0.058499708
ADCY2	5	Up	0.080615392	0.459792845	0.601811889	1.093582032	5	Up	0.404659579	0.758165364	0.411635766	0.392910174
ADCY3	4	Down	0.286822142	0.724576677	-0.25303461	-0.542387326	4	Down	0.02878428	0.229373084	-0.815119659	-1.540844636
ADCY4	5	Down	0.482272827	0.82716894	-0.072467837	-0.316707207	5	Down	0.093830796	0.413516712	-0.3496097	-1.027654599
ADCY5	5	Up	0.041142212	0.319763581	0.738817095	1.385712361	5	Up	0.17242811	0.539678361	0.652501733	0.763391933
ADCY6	5	Up	0.686072502	0.905824534	0.282447551	0.163629987	5	Down	0.768916911	0.933873864	0.090532169	0.114120587
ADCY7	5	Up	0.267811166	0.707268493	0.372601389	0.57217132	5	Up	0.820363451	0.950094416	0.255506413	0.085993697
ADCY8	5	Up	0.273939184	0.712954382	0.168919368	0.562345843	5	Up	0.389750521	0.747126836	0.625640487	0.409213296
ADCY9	5	Down	0.611583414	0.877351225	0.065782311	0.213544301	5	Down	0.368493318	0.732540056	-0.213726911	-0.433570383
ADCYAP1	5	Up	0.093706155	0.487739661	0.531218621	1.028231883	5	Up	0.716636649	0.916112018	0.202082334	0.144700986
ADCYAP1R1	5	Up	0.391361958	0.785880665	-0.013495841	-0.407421391	5	Down	0.321747348	0.694588899	-0.231050136	-0.492485024
ADD1	5	Down	0.803063984	0.946649538	0.032527455	0.095249851	5	Up	0.484138501	0.805993098	0.081585407	0.315030379
ADD2	5	Up	0.881598432	0.968393193	0.099511294	0.054729191	5	Up	0.240974403	0.623389858	0.439264246	0.618029087
ADD3	3	Up	0.827340506	0.95364361	0.489593113	0.082315712	3	Up	0.122176751	0.463287791	1.127294083	0.913011428
ADGB	4	Up	0.402503903	0.788163825	0.20523024	0.395229904	4	Up	0.073997713	0.369930193	0.734215458	1.130781702
ADH1A	5	Up	0.31048054	0.741375406	0.534277351	0.507965615	5	Up	0.992801639	0.997892929	0.193740322	0.003137515
ADH1B	5	Up	0.246261387	0.69021236	0.366677698	0.608603678	5	Down	0.77051042	0.933932531	-0.011934587	-0.113221484
ADH1C	5	Up	0.175046902	0.627947696	0.565517805	0.756845571	5	Up	0.978942509	0.994924529	0.271666015	0.009242812
ADH4	4	Up	0.072302261	0.433884333	0.665642758	1.140848123	4	Up	0.48855443	0.808379114	0.31012135	0.311087045
ADH5	4	Down	0.788875843	0.942092182	0.249397252	0.102991343	4	Down	0.339188196	0.709105168	-0.290067296	-0.46955927
ADH6	5	Up	0.105672961	0.512513861	0.585666048	0.976036123	5	Up	0.63883625	0.885373581	0.269201486	0.194610448
ADH7	5	Up	0.283167961	0.721370665	0.367741433	0.547955886	5	Up	0.250669351	0.631226468	0.502237734	0.600898763
ADHFE1	5	Up	0.542555546	0.851745981	0.290263134	0.265555792	5	Up	0.529055313	0.832577957	0.345242622	0.27649892
ADI1	4	Up	0.066921008	0.419071874	0.511183607	1.174437525	4	Up	0.844381272	0.957156324	0.183404718	0.073461408
ADIG	5	Down	0.639378522	0.890409058	0.043810405	0.194241957	5	Down	0.990864617	0.99748324	0.035402436	0.00398568
ADIPOQ	5	Up	0.209767615	0.66290688	0.515261502	0.67826156	5	Up	0.007583478	0.100893689	0.821183451	2.120131576
ADIPOR1	5	Down	0.002762196	0.046930177	-1.008278848	-2.558745528	5	Down	0.004311276	0.068633813	-1.257868575	-2.365394133
ADIPOR2	5	Down	0.721031807	0.916954092	0.022680065	0.142045577	5	Up	0.870064608	0.963629752	0.202508133	0.060448497
ADIRF	5	Up	0.465395647	0.818567291	0.330926613	0.332177683	5	Up	0.176587117	0.546103208	0.508560143	0.753040984
ADK	5	Up	0.676861601	0.902608736	0.262869249	0.169500123	5	Down	0.669976737	0.89871241	0.009037804	0.173940277
ADM	5	Up	0.247918393	0.692709193	0.266821275	0.605691251	5	Up	0.083551296	0.390169729	0.519114648	1.078046809
ADM2	5	Down	0.804003576	0.947129066	0.128224191	0.09474202	5	Up	0.278739143	0.659188994	0.452494796	0.55480204
ADM5	4	Up	0.837177409	0.956584779	0.152188442	0.0771825	4	Up	0.084202055	0.391884813	0.789465847	1.074677312
ADNP	5	Down	0.43330053	0.804377279	-0.131333152	-0.36321078	5	Down	0.834981094	0.953731656	-0.089945035	-0.078323358
ADNP2	5	Up	0.342965842	0.760140496	0.482715307	0.464749132	5	Up	0.054149057	0.315501648	0.732120802	1.2664091
ADO	5	Up	0.085248215	0.470597868	0.413782203	1.069314708	5	Down	0.56476265	0.850476634	-0.03648965	-0.248134033
ADORA1	5	Down	0.75877243	0.929993687	0.02255703	0.119888457	5	Down	0.031101517	0.239850483	-0.475129994	-1.507218426
ADORA2A	5	Up	0.068668211	0.423849675	0.559291126	1.163244269	5	Up	0.408272669	0.759573343	0.481025163	0.389049692
ADORA2B	5	Up	0.696744113	0.909819146	0.026998164	0.156926692	5	Down	0.500540848	0.815727979	-0.209131866	-0.300560475
ADORA3	4	Up	0.619678834	0.881003006	0.337640346	0.207833338	4	Down	0.482392604	0.805281034	-0.056892417	-0.316599359
ADPGK	5	Up	0.112080021	0.524456156	0.541368925	0.950471796	5	Up	0.713652616	0.914591408	0.193021466	0.146513138
ADPRH	5	Down	0.851620564	0.960548775	-0.013179961	-0.06975386	5	Down	0.719140436	0.916803994	-0.207598128	-0.143186291
ADPRHL1	5	Down	0.606270564	0.874464453	-0.079624779	-0.217333517	5	Down	0.160848366	0.522118685	-0.535230456	-0.793583346
ADPRHL2	5	Down	0.947532094	0.987852609	0.073395207	0.023406071	5	Down	0.169307259	0.535295197	-0.335394004	-0.771324421
ADPRM	4	Up	0.349386684	0.762934063	0.329491053	0.456693651	4	Up	0.102780138	0.431396608	0.723565294	0.988090804
ADRA1A	5	Up	0.542624965	0.851745981	0.333591662	0.26550023	5	Down	0.664786958	0.896187922	-0.011830204	-0.177317509
ADRA1B	5	Up	0.237780076	0.682466783	0.354300025	0.623824539	5	Down	0.554342254	0.844957503	-0.067698467	-0.256222017
ADRA1D	5	Up	0.117834742	0.537641481	0.367704359	0.928726646	5	Down	0.221783761	0.602269423	-0.177640317	-0.654070256
ADRA2A	5	Up	0.719846659	0.9168757	0.170887163	0.142760007	5	Down	0.273004242	0.652957184	-0.192386385	-0.563830604
ADRA2B	5	Up	0.396804585	0.787704383	0.277633321	0.401423319	5	Down	0.323779355	0.696396862	-0.105138676	-0.489750847
ADRA2C	4	Up	0.103595555	0.508798422	0.558823541	0.984658878	4	Up	0.565717049	0.850700984	0.422806616	0.247400733
ADRB1	5	Up	0.01757945	0.182335249	0.552404603	1.754994706	5	Up	0.343688089	0.712116653	0.384413298	0.463835519
ADRB2	4	Down	0.045442966	0.33819153	-0.426401006	-1.342533332	4	Down	0.030042502	0.234166688	-0.833115207	-1.522263903
ADRB3	5	Up	0.055048637	0.377810377	0.489543935	1.259253426	5	Down	0.967349124	0.992345138	0.634626554	0.014416757
ADRBK1	5	Up	0.498805983	0.835395873	0.293974006	0.302068346	5	Down	0.686806762	0.904987519	0.076034363	0.163165438
ADRBK2	4	Up	0.532242324	0.847761842	0.117400495	0.273890594	4	Up	0.79702239	0.942936508	0.218091484	0.098529478
ADRM1	5	Down	0.033433157	0.281377236	-0.748152001	-1.475822615	5	Down	0.054905694	0.318235698	-0.833806963	-1.260382613
ADSL	3	Up	0.022795281	0.217562194	0.730430044	1.642155042	3	Up	0.78396873	0.938247429	0.257928885	0.105701259
ADSS	3	Up	0.85391826	0.961269617	0.222101907	0.0685837	3	Down	0.385247954	0.744331144	-0.143955569	-0.414259659
ADSSL1	5	Up	0.393089274	0.786426736	0.326084462	0.405508807	5	Down	0.564882417	0.850522254	-0.052345415	-0.248041944
ADTRP	5	Up	0.096027706	0.492744551	0.801825447	1.017603445	5	Up	0.061646654	0.336936729	0.679272458	1.210090491
AEBP1	5	Down	0.112847901	0.525978008	-0.403004531	-0.947506515	5	Down	0.119891536	0.459366763	-0.306459668	-0.921211477
AEBP2	5	Up	0.054212301	0.374521901	0.622238245	1.265902157	5	Up	0.042488385	0.282459138	0.846385581	1.371729776
AEN	5	Up	0.83522144	0.956435607	0.129155346	0.078198366	5	Down	0.178608674	0.548352623	-0.310057887	-0.748097453
AES	5	Down	0.23563187	0.681663544	-0.762331791	-0.62776597	5	Down	0.009768677	0.119128982	-1.179589625	-2.010164259
AF165138.7	4	Up	0.653135849	0.894140411	0.284836029	0.184996478	4	Up	0.593202486	0.864779482	0.277591395	0.226797038
AF196779.12	5	Up	0.867200538	0.965091627	0.187360353	0.061880461	5	Up	0.460591764	0.791465168	0.427583019	0.336683832
AFAP1	5	Up	0.852662282	0.960775611	-0.029670412	-0.069222948	5	Up	0.157131047	0.516942386	0.423524593	0.803737997
AFAP1L1	5	Up	0.503109789	0.836532126	0.359858501	0.298337232	5	Up	0.119291086	0.458526395	0.824023516	0.923392007
AFAP1L2	5	Up	0.175596864	0.628472814	0.572578655	0.755483243	5	Up	0.134446291	0.484108501	0.561139502	0.871451174
AFF1	5	Down	0.53824692	0.850565243	-0.141831746	-0.269018447	5	Up	0.441791658	0.777990525	0.585007088	0.354782489
AFF2	5	Up	0.606854873	0.874478778	0.229194878	0.216915156	5	Up	0.243997409	0.62636764	0.558627307	0.612614786
AFF3	5	Up	0.672408878	0.900913912	0.499486465	0.172366561	5	Up	0.155100354	0.514349893	0.805449375	0.80938721
AFF4	5	Up	0.245815511	0.68985472	0.399150775	0.609390716	5	Up	0.10569258	0.43759306	0.757999377	0.975955501
AFG3L2	4	Down	2.22427536645193e-05	0.001276275	-1.306369654	-4.652811448	4	Down	1.07776885050357e-06	0.000163924	-2.25604524	-5.967474372
AFMID	5	Up	0.438201431	0.805714276	0.311021426	0.358326208	5	Up	0.975478087	0.994161619	0.160642071	0.010782482
AFP	4	Up	0.231104815	0.679182078	0.677068792	0.636191006	4	Up	0.924381107	0.980272958	0.090255051	0.03414894
AFTPH	5	Up	0.878864131	0.967561646	0.287493353	0.05607826	5	Down	0.526948841	0.831714759	-0.256492888	-0.278231546
AGA	4	Up	0.532269027	0.847761842	0.269428075	0.273868805	4	Up	0.579026431	0.858295082	0.256392932	0.237301611
AGAP1	4	Up	0.667283752	0.899114902	0.19781462	0.17568945	4	Down	0.469538196	0.796340621	-0.585272814	-0.328329073
AGAP10	4	Down	0.000300629	0.008635306	-1.572472646	-3.521968551	4	Down	0.013008241	0.143536089	-1.461609131	-1.88578142
AGAP2	4	Down	0.918685054	0.979677277	0.063118071	0.036833349	4	Down	0.715418751	0.915414085	1.390238738	0.145439681
AGAP3	5	Up	0.064232253	0.411588675	0.583526875	1.192246843	5	Up	0.007397685	0.099804512	0.850861303	2.130904162
AGAP4	5	Down	7.17877250507115e-05	0.002935114	-1.464873219	-4.143949809	5	Down	0.001371639	0.030112712	-1.822514954	-2.862760043
AGAP5	2	Down	0.087432243	0.475337294	-0.353075426	-1.058328382	2	Down	0.248207376	0.630176095	-0.476302291	-0.605185316
AGAP6	5	Down	0.007478687	0.098534163	-1.227624472	-2.126174643	5	Down	0.04418706	0.287358024	-1.411360943	-1.354704895
AGBL1	3	Down	0.750980559	0.927240056	-0.391791877	-0.124371306	3	Up	0.579914697	0.858769487	-0.170061121	-0.236635885
AGBL2	5	Up	0.877504385	0.966895491	-0.059751677	-0.056750705	5	Down	0.600965349	0.867750627	-0.245726899	-0.221150568
AGBL3	4	Up	0.131674082	0.563318552	0.484737116	0.880499701	4	Up	0.310316671	0.684622859	0.695363717	0.508194892
AGBL4	4	Up	0.173408024	0.626655267	0.566030942	0.76093081	4	Up	0.118859281	0.457717773	0.544205534	0.924966902
AGBL5	4	Down	0.464780686	0.81783139	-0.336240469	-0.332751927	4	Up	0.354597119	0.72179649	0.326766716	0.450264798
AGER	5	Up	0.595837131	0.872261148	0.293667046	0.224872436	5	Down	0.624844291	0.878304289	-0.006592646	-0.204228194
AGFG1	4	Down	0.77926036	0.938430083	-0.005525673	-0.108317415	4	Up	0.353563594	0.721084643	0.589080353	0.451532461
AGFG2	5	Up	0.189577038	0.640001678	0.451465977	0.722214268	5	Up	0.002054896	0.040568716	0.884171855	2.687210255
AGGF1	5	Up	0.737347357	0.922994993	0.097616193	0.132327872	5	Up	0.432355161	0.772049724	0.451314796	0.364159353
AGK	4	Up	0.148281719	0.592628137	0.582657843	0.828912387	4	Down	0.70448713	0.911508733	-0.221149018	-0.152126936
AGL	4	Up	0.849628753	0.959785996	0.123490109	0.070770799	4	Down	0.77208067	0.934291484	0.086956333	0.112337321
AGMAT	5	Down	0.90476119	0.975242076	0.051988003	0.043466037	5	Down	0.529272943	0.832577957	0.054551737	0.276320307
AGMO	4	Up	0.125824611	0.554129607	1.472455179	0.900234402	4	Up	0.849831009	0.9580228	0.240529917	0.070667426
AGO1	5	Up	0.825950849	0.95351239	0.177260798	0.083045796	5	Up	0.526750583	0.831714759	0.506244927	0.278394975
AGO2	5	Down	0.365626477	0.770468856	-0.102238225	-0.436962363	5	Up	0.737894174	0.922653916	0.173731505	0.132005919
AGO3	4	Up	0.160149104	0.609078791	0.5460046	0.795475486	4	Up	0.647206042	0.888736313	0.332069172	0.188957437
AGO4	4	Up	0.98444172	0.995897328	0.133146637	0.006809989	4	Up	0.272783261	0.652839296	0.495517814	0.564182283
AGPAT1	5	Down	0.917455889	0.97943014	0.02274595	0.037414807	5	Down	0.325908092	0.697923478	-0.253315442	-0.486904857
AGPAT2	5	Up	0.111446942	0.522651522	0.391345188	0.952931842	5	Up	0.713405779	0.914566987	0.28280955	0.146663377
AGPAT3	5	Up	0.05355031	0.373066504	0.508405107	1.271238012	5	Up	0.134514089	0.484260907	0.516642171	0.871232227
AGPAT4	4	Up	0.025226226	0.233449251	0.567436154	1.598147717	4	Up	0.413676595	0.761579465	0.533014076	0.383339049
AGPAT5	3	Up	0.204405631	0.657925269	0.694953557	0.689507145	3	Up	0.906249443	0.974178372	0.174097458	0.042752247
AGPAT6	5	Up	0.014245564	0.157104752	0.622986342	1.84632034	5	Up	0.331399327	0.703132068	0.375370104	0.479648378
AGPAT9	3	Up	0.66843093	0.899250554	0.599216728	0.174943463	3	Up	0.933971297	0.982959058	0.094694487	0.029666471
AGPS	5	Up	0.333337111	0.754428916	0.321873291	0.477116333	5	Down	0.76786931	0.933873864	0.044609652	0.11471269
AGR2	4	Up	0.33952057	0.758426163	0.388039461	0.469133909	4	Up	0.052452347	0.31046825	0.808176795	1.280235076
AGR3	4	Up	0.900481411	0.974424037	0.203669374	0.045525248	4	Up	0.963543882	0.99171617	0.216614624	0.016128502
AGRN	5	Up	0.921999257	0.980704687	0.221167226	0.035269429	5	Up	0.568813295	0.8525249	0.326634289	0.245030261
AGRP	5	Up	0.666046259	0.898394571	0.216696432	0.176495607	5	Up	0.046474702	0.295115912	0.659588834	1.332783383
AGT	5	Up	0.660012692	0.896681528	0.216467526	0.180447713	5	Up	0.117121728	0.453969072	0.565261441	0.931362527
AGTPBP1	4	Up	0.233307818	0.681172671	0.493155521	0.632070708	4	Up	0.811461537	0.946530876	0.229249323	0.090732061
AGTR1	4	Up	0.169730315	0.621586734	0.389083797	0.770240584	4	Up	0.723151406	0.917995365	0.245988806	0.140770765
AGTR2	5	Up	0.269796169	0.708102851	0.425117497	0.568964221	5	Up	0.85358458	0.9586906	-0.049328185	-0.068753439
AGTRAP	5	Down	0.649800792	0.893470214	0.090027512	0.187219764	5	Down	0.211536092	0.589955139	-0.197658773	-0.674615523
AGXT	5	Up	0.189724476	0.640113883	0.349739901	0.721876639	5	Up	0.94010043	0.984979223	0.210698735	0.026825749
AGXT2	5	Up	0.522701654	0.844101235	0.18228251	0.281746126	5	Down	0.347131749	0.714404504	-0.277652896	-0.459505664
AHCTF1	2	Down	0.105982749	0.512591236	-1.278528968	-0.974764821	2	Down	0.488763283	0.808434772	-0.670963032	-0.310901427
AHCY	5	Down	0.035974654	0.294933216	-0.46843556	-1.44400337	5	Down	0.016303053	0.165662021	-0.96703535	-1.787731064
AHCYL1	5	Down	0.686777896	0.906156945	-0.037739598	-0.163183691	5	Down	0.043010828	0.283537402	-0.587864616	-1.366422194
AHCYL2	5	Up	0.017218742	0.180088478	0.566223619	1.763998581	5	Up	0.174907288	0.543267007	0.608729586	0.757192095
AHI1	5	Up	0.850326861	0.959977587	0.1055852	0.070414102	5	Up	0.45626349	0.788703296	0.464302567	0.340784282
AHNAK	4	Up	0.701370494	0.911944729	0.279176927	0.154052509	4	Up	0.211177227	0.589300079	0.445580876	0.675352918
AHNAK2	4	Up	0.210175531	0.663433038	0.543825792	0.677417848	4	Up	0.09592076	0.418171402	1.030900293	1.01808739
AHR	5	Up	0.719080439	0.9168757	0.139254538	0.143222525	5	Up	0.623865418	0.877972152	0.369151679	0.204909088
AHRR	3	Down	0.379461597	0.780124203	-0.126487581	-0.42083217	3	Up	0.759625144	0.930960694	0.18480273	0.119400668
AHSA1	4	Up	0.108617836	0.518348887	0.66293402	0.964098853	4	Up	0.19999575	0.575934443	0.734546574	0.698979234
AHSA2	4	Up	0.31072555	0.741375406	0.349628878	0.507623035	4	Up	0.23373612	0.615927421	0.864677554	0.631274169
AHSG	5	Up	0.149068405	0.593423512	0.504658918	0.826614395	5	Up	0.020246239	0.1878134	0.78225737	1.693655644
AHSP	5	Down	0.628324486	0.885664853	0.093871465	0.201816016	5	Up	0.869554369	0.963509217	0.264935233	0.060703259
AICDA	5	Up	0.104058757	0.509756531	0.48917805	0.982721364	5	Up	0.691204416	0.906118595	0.27241135	0.160393496
AIDA	4	Up	0.815395354	0.951028108	0.284646669	0.088631768	4	Down	0.478309155	0.802329306	-0.696929427	-0.320291307
AIF1	5	Down	0.691673334	0.907967509	0.047788487	0.160098967	5	Up	0.371217906	0.733619972	0.379155904	0.430371083
AIF1L	5	Up	0.810546575	0.949453841	0.23913129	0.091222025	5	Up	0.469546223	0.796340621	0.366258021	0.328321648
AIFM1	5	Down	0.112194305	0.524474583	-0.289867364	-0.950029187	5	Down	0.028127268	0.226168352	-0.683736413	-1.550872453
AIFM2	5	Up	0.688778453	0.906797033	0.304950633	0.161920447	5	Down	0.974256463	0.993903558	0.053119387	0.011326704
AIFM3	5	Down	0.933767648	0.984399739	0.088162711	0.029761177	5	Down	0.275717275	0.6561023	-0.253213298	-0.559536022
AIG1	4	Up	0.231961954	0.679875519	0.421960532	0.634583242	4	Up	0.395567866	0.750902061	0.606853845	0.402778996
AIM1	4	Up	0.348980181	0.762575684	0.321821106	0.457199237	4	Up	0.160772257	0.521960748	0.696960851	0.793788893
AIM1L	5	Up	0.595279727	0.871781135	0.256981759	0.225278908	5	Up	0.065265916	0.346364236	0.69911061	1.185313561
AIM2	4	Up	0.719310438	0.9168757	0.257536249	0.143083637	4	Up	0.41332611	0.761579465	0.55325197	0.383707159
AIMP1	5	Down	0.637501995	0.889921916	-0.095059942	-0.195518452	5	Up	0.986004127	0.996758971	-0.028457789	-0.006121267
AIMP2	4	Up	0.595325819	0.871781135	0.249578481	0.225245282	4	Up	0.454369267	0.787679196	0.552871226	0.342591051
AIP	5	Up	0.492273447	0.832137763	0.230072979	0.307793589	5	Up	0.111477229	0.445066164	0.553869005	0.952813836
AIPL1	5	Up	0.5616255	0.859461885	0.294679627	0.250553182	5	Up	0.226260681	0.607751917	0.435064405	0.64539091
AIRE	4	Up	0.130049482	0.560758574	0.455450237	0.885891374	4	Up	0.488344493	0.808235107	0.349666922	0.311273705
AJUBA	5	Up	0.014246191	0.157104752	0.739511846	1.846301223	5	Up	0.000634168	0.01663008	1.081221447	3.197795456
AK1	5	Down	0.762996803	0.931011823	-0.058632645	-0.117477282	5	Down	0.526191586	0.831714759	-0.173209697	-0.2788561
AK2	4	Up	0.488785918	0.831347099	0.27318856	0.310881315	4	Down	0.881914865	0.965950306	0.150076548	0.054573337
AK3	5	Up	0.264305754	0.70494618	0.486506901	0.577893382	5	Up	0.650774957	0.890430621	0.417810452	0.186569168
AK4	5	Down	0.069070899	0.425526873	-0.479654609	-1.160704891	5	Down	0.276506998	0.656380452	-0.002991522	-0.558293873
AK5	4	Up	0.772144269	0.935389757	0.283602048	0.112301547	4	Down	0.802198866	0.943547172	0.007903419	0.095717956
AK7	5	Up	0.552546797	0.856091416	0.255935762	0.257630934	5	Up	0.514306602	0.824104267	0.328309067	0.2887779
AK8	5	Up	0.338824172	0.757952947	0.346313248	0.470025614	5	Down	0.944222012	0.986023777	0.104827993	0.02492588
AK9	4	Up	0.371565923	0.773644189	0.430749207	0.429964122	4	Up	0.157952811	0.517576356	0.534635248	0.801472642
AKAP1	4	Up	0.292672427	0.727080593	0.458040708	0.533618192	4	Up	0.65649915	0.893320659	0.861718626	0.182765832
AKAP10	4	Down	0.967597464	0.992025901	0.094063955	0.014305279	4	Up	0.68704427	0.905077998	0.056985562	0.163015278
AKAP11	3	Down	0.82122626	0.952253821	0.189173221	0.085537172	3	Up	0.590939209	0.863759604	0.631057721	0.228457194
AKAP13	4	Up	0.025241065	0.233449251	0.85145106	1.597892325	4	Up	0.137400054	0.488214836	0.757666123	0.862013096
AKAP14	3	Up	0.759929285	0.930254045	0.617057427	0.119226819	3	Down	0.955628156	0.989672214	0.272061869	0.019711063
AKAP17A	5	Up	0.842095475	0.95793492	0.12511202	0.074638667	5	Down	0.491917861	0.810771883	-0.206691498	-0.308107408
AKAP2	5	Down	0.615447729	0.879567934	-0.078356818	-0.210808827	5	Up	0.402233294	0.75685465	0.403187983	0.395521985
AKAP3	5	Up	0.516276151	0.841732457	0.290074285	0.287117936	5	Up	0.127332418	0.470711575	0.600112382	0.895061012
AKAP4	4	Up	0.156582844	0.604463282	0.445380209	0.805255822	4	Up	0.246753627	0.629026544	0.486193061	0.607736454
AKAP5	5	Up	0.864867391	0.964625737	0.222097267	0.063050477	5	Up	0.276286293	0.6561023	0.558448165	0.55864066
AKAP6	5	Up	0.727682379	0.920049801	0.24977527	0.138058141	5	Up	0.501238581	0.816406075	0.556923438	0.299955508
AKAP7	5	Up	0.185114184	0.637238926	0.689242711	0.732560304	5	Up	0.076934124	0.37649946	0.867956807	1.113880986
AKAP8	5	Up	0.500493725	0.836190744	0.198952324	0.300601363	5	Up	0.207377102	0.585003332	0.446151466	0.683239199
AKAP8L	5	Up	0.97267206	0.993012	0.059115663	0.012033559	5	Up	0.608338049	0.870521302	0.207931756	0.215855019
AKAP9	4	Up	0.542672792	0.851745981	0.324009295	0.265461952	4	Up	0.052446994	0.31046825	0.866105657	1.280279396
AKIP1	5	Up	0.95635372	0.9902018	-0.110380217	-0.019381449	5	Up	0.733271784	0.920963814	0.332575953	0.134735026
AKIRIN1	5	Down	0.399782508	0.787704383	-0.098814961	-0.398176212	5	Down	0.077854912	0.379182955	-0.717448927	-1.108713985
AKIRIN2	5	Down	0.00433642	0.065276341	-1.713466716	-2.362868654	5	Down	0.065602697	0.347323442	-1.244155438	-1.183078305
AKNA	5	Up	0.990341804	0.996632351	0.078925847	0.004214888	5	Up	0.49955096	0.81495305	0.194011873	0.301420202
AKNAD1	4	Up	0.711366086	0.914820098	0.095608211	0.147906843	4	Up	0.176807262	0.546401117	0.795132269	0.7524999
AKR1A1	4	Up	0.469058277	0.820666154	0.297282643	0.328773196	4	Up	0.658331796	0.894039509	0.319256619	0.181555169
AKR1B1	5	Up	0.656657997	0.895122622	0.314151708	0.182660763	5	Down	0.779748149	0.937055829	0.033734701	0.108045648
AKR1B10	5	Up	0.077093675	0.446997546	0.530747837	1.11298125	5	Down	0.890149982	0.969028778	0.053614604	0.050536813
AKR1B15	5	Up	0.775259983	0.937074372	0.255014981	0.110552632	5	Down	0.075176565	0.371525049	-0.467966642	-1.123917519
AKR1C1	5	Up	0.768225838	0.933259401	0.155658951	0.11451109	5	Down	0.62465161	0.878304289	0.015938763	0.204362136
AKR1C2	4	Up	0.230874641	0.67907117	0.463730781	0.636623767	4	Down	0.960246215	0.990395682	0.177290672	0.017617396
AKR1C3	5	Up	0.354657927	0.766384383	0.398755587	0.450190329	5	Down	0.417217507	0.763526114	-0.097305741	-0.379637476
AKR1C4	4	Up	0.241091785	0.685762569	0.360390684	0.617817588	4	Up	0.581049004	0.859279999	0.602396994	0.235787239
AKR1D1	5	Up	0.230492997	0.67907117	0.504828001	0.637342265	5	Down	0.993245684	0.99798917	0.210515085	0.002943314
AKR1E2	4	Up	0.15301	0.59794987	0.401649905	0.815280185	4	Up	0.21072773	0.588931956	0.553219388	0.676278312
AKR7A2	5	Down	0.300692678	0.732825176	-0.183703651	-0.521877147	5	Down	0.111857186	0.44564045	-0.504665867	-0.951336111
AKR7A3	5	Down	0.000201909	0.006471607	-1.091097051	-3.694843562	5	Down	0.000648048	0.016877649	-1.334238331	-3.188392982
AKT1	5	Down	0.919335373	0.979948375	0.064881683	0.036526029	5	Down	0.343204619	0.711917979	-0.262050681	-0.464446876
AKT1S1	5	Down	0.265562355	0.705568776	-0.287309955	-0.575833489	5	Down	0.639329301	0.885902435	-0.226847292	-0.194275391
AKT2	4	Up	0.592427652	0.870690252	0.243232529	0.227364678	4	Down	0.584864482	0.861463734	-0.092460894	-0.232944752
AKT3	4	Up	0.292607157	0.727080593	0.484119407	0.533715056	4	Up	0.986018284	0.996758971	0.154237134	0.006115032
AKTIP	3	Down	0.784469994	0.940374749	0.049271041	0.105423664	3	Up	0.790201857	0.940130658	0.60501763	0.102261954
AL021546.6	5	Down	0.766542301	0.932942976	0.112854418	0.115463874	5	Down	0.14933549	0.503892141	-0.287746729	-0.82583697
AL022328.1	5	Up	0.797077753	0.94394309	0.194921414	0.098499312	5	Up	0.177848704	0.547760787	0.554534961	0.749949296
AL022578.1	5	Up	0.249532402	0.694065966	0.418267166	0.602873053	5	Up	0.090634601	0.406498003	0.590235345	1.042705972
AL109659.1	3	Up	0.299951065	0.732332047	0.620272063	0.522949592	3	Up	0.416598648	0.763526114	0.397261698	0.380282144
AL109927.1	5	Down	0.018107555	0.186115265	-1.243012911	-1.742140196	5	Down	0.047356299	0.297239336	-1.635674603	-1.324622249
AL161784.1	5	Up	0.963718811	0.991413436	0.142364265	0.016049664	5	Up	0.053491451	0.314076424	0.779310007	1.271715624
AL365202.1	4	Down	2.96004643536721e-06	0.000291588	-3.967266264	-5.528701476	4	Down	0.000295029	0.009670834	-3.813135605	-3.530135905
AL513478.1	5	Down	0.000590744	0.014586905	-1.8545036	-3.228600833	5	Down	0.039593028	0.273091961	-1.792145227	-1.402381286
AL589743.1	5	Up	0.652288576	0.893951521	0.186356377	0.185560228	5	Up	0.838482197	0.955231571	0.114303376	0.076506154
AL591806.1	4	Down	7.98910501466262e-07	0.000121436	-3.965841837	-6.09750187	4	Down	0.000922317	0.022196323	-3.564105605	-3.035119681
AL596220.1	1	Down	0.84878164	0.959560507	-0.025928937	-0.071204023	1	Up	0.455413033	0.787820261	0.985193549	0.341594545
AL645728.1	4	Down	1.79627718282334e-05	0.001080722	-3.517890582	-4.745626647	4	Down	4.29767460517393e-05	0.002308118	-4.888298445	-4.36676647
AL645922.1	5	Down	0.479730689	0.826433911	-0.477173368	-0.319002498	5	Down	0.502454801	0.817235921	-0.423798327	-0.298902999
ALAD	5	Up	0.470929563	0.820666154	0.350944017	0.327044045	5	Down	0.10104868	0.428729636	-0.512050391	-0.995469356
ALAS1	5	Up	0.235720795	0.681663544	0.462532348	0.627602103	5	Down	0.894979015	0.971095221	0.098502996	0.048187148
ALAS2	4	Up	0.087005456	0.475058021	0.690605938	1.060453512	4	Up	0.372935779	0.734424197	0.426046638	0.428365949
ALB	4	Up	0.588007504	0.868760163	0.210949928	0.230617132	4	Up	0.480945515	0.804004441	0.27548666	0.317904121
ALDH16A1	5	Up	0.063257079	0.408327019	0.515617805	1.198890866	5	Up	0.59629495	0.86586417	0.223614994	0.224538869
ALDH18A1	5	Up	0.693051324	0.908448807	0.100840752	0.159234603	5	Down	0.078485406	0.380768716	-0.587611848	-1.105211093
ALDH1A1	5	Up	0.024484152	0.229116435	0.659150656	1.611114925	5	Up	0.536903193	0.83662171	0.29403831	0.270104014
ALDH1A2	4	Up	0.33558147	0.755582243	0.391997841	0.474202028	4	Down	0.965190329	0.991914356	0.228184688	0.015387038
ALDH1A3	5	Up	0.118345792	0.539048919	0.522284612	0.926847181	5	Up	0.606755383	0.870022879	0.438979656	0.216986362
ALDH1B1	4	Down	0.806328225	0.947821404	0.074132786	0.093488138	4	Down	0.279918984	0.660264869	-0.223946002	-0.552967647
ALDH1L1	5	Up	0.780809762	0.938787354	0.242133647	0.107454765	5	Up	0.586137796	0.86231152	0.579684059	0.232000273
ALDH1L2	5	Up	0.468141045	0.820133059	0.315754859	0.32962328	5	Up	0.805852694	0.94462491	0.338967911	0.093744338
ALDH2	5	Up	0.446625764	0.809212574	0.303153676	0.350056228	5	Down	0.505538461	0.818761824	-0.141603848	-0.296245798
ALDH3A1	5	Up	0.315446009	0.743516053	0.321012157	0.501074963	5	Up	0.819484227	0.949654646	0.349819132	0.086459401
ALDH3A2	5	Up	0.25888796	0.700789334	0.491999472	0.586888147	5	Up	0.756783829	0.930056507	0.309007838	0.121028156
ALDH3B1	5	Up	0.822870407	0.952570477	0.067463336	0.084668556	5	Down	0.422885967	0.766927848	-0.162315232	-0.373776726
ALDH3B2	5	Up	0.181577332	0.633152881	0.371046325	0.740938369	5	Up	0.807904763	0.945672425	0.229756789	0.092639832
ALDH4A1	5	Up	0.248675059	0.693225569	0.342212193	0.60436777	5	Up	0.788121376	0.939479817	0.241704599	0.103406893
ALDH5A1	5	Up	0.6733447	0.901205874	-0.155363665	-0.171762554	5	Up	0.984382127	0.996452525	0.244158249	0.00683628
ALDH6A1	5	Up	0.365357312	0.770330748	0.273595274	0.437282196	5	Down	0.411626228	0.761120196	-0.240023542	-0.38549696
ALDH7A1	5	Up	0.124055114	0.550912245	0.443785322	0.906385327	5	Down	0.898829287	0.972262401	0.087851033	0.046322785
ALDH8A1	5	Up	0.191478387	0.641447534	0.358880778	0.71788024	5	Down	0.898692146	0.972174655	0.175268412	0.046389054
ALDH9A1	5	Up	0.591137849	0.86987217	0.144654386	0.228311233	5	Down	0.75286226	0.928005791	-0.027259694	-0.123284473
ALDOA	5	Down	2.38122370687536e-06	0.000257226	-2.352893084	-5.623199802	5	Down	1.11262651384906e-07	3.25434696635358e-05	-3.426560829	-6.953650595
ALDOB	5	Up	0.095231371	0.491994248	0.489295585	1.021219961	5	Up	0.75434003	0.928913941	0.183318808	0.122432846
ALDOC	5	Up	0.88908419	0.969365843	0.167025089	0.051057112	5	Down	0.170643611	0.536991483	-0.270115022	-0.767909968
ALG1	5	Down	6.29836412446047e-07	0.000104126	-1.507651412	-6.200772235	5	Down	1.30747402357894e-08	8.01861165686544e-06	-1.988789571	-7.883566931
ALG10	5	Down	0.416984605	0.796834989	-0.12986724	-0.379879979	5	Down	0.210284901	0.588364464	-0.292104233	-0.67719191
ALG10B	4	Down	0.537725163	0.85014177	-0.241868604	-0.26943964	4	Down	0.114457274	0.449706852	-0.518723562	-0.941356602
ALG11	3	Down	0.060367907	0.397959307	-0.702152762	-1.219193884	3	Down	0.053905103	0.315045746	-0.896960851	-1.268370123
ALG12	5	Up	0.402899587	0.788413529	0.295029717	0.394803177	5	Down	0.958697514	0.99000176	0.186319244	0.018318399
ALG13	4	Down	0.731946972	0.921119934	-0.174243317	-0.135520382	4	Down	0.282991035	0.663768079	-0.677575069	-0.548227322
ALG14	5	Down	2.60789841469668e-05	0.00141661	-2.012734687	-4.58370933	5	Down	8.5195880685272e-06	0.000698166	-3.110292671	-5.069581403
ALG1L	4	Down	0.001679915	0.032293773	-1.429884922	-2.774712729	4	Down	8.25249578039182e-05	0.003744545	-2.193115872	-4.083414689
ALG1L2	5	Down	1.00817343482893e-05	0.000712543	-1.795627038	-4.99646475	5	Down	0.000140031	0.005581293	-2.248377398	-3.85377459
ALG2	5	Down	1.37161182363427e-07	3.95717217373088e-05	-1.412778742	-6.86276878	5	Down	5.31944940919401e-08	1.88422438536318e-05	-2.111039894	-7.274133317
ALG3	4	Down	0.343348424	0.760200989	-0.091619947	-0.464264941	4	Down	0.240108721	0.622208937	-0.355131822	-0.619592065
ALG5	5	Down	0.854974263	0.961298318	-0.026575578	-0.068046959	5	Down	0.25856664	0.639837168	-0.633899927	-0.587427508
ALG6	4	Down	0.545424962	0.852624517	-0.311111638	-0.26326499	4	Down	0.231505954	0.613690908	-0.607162916	-0.635437836
ALG8	4	Down	0.066485538	0.418314975	-0.699042365	-1.177272813	4	Down	0.007257088	0.098692238	-1.595523218	-2.139237639
ALG9	4	Up	0.675051852	0.901521712	0.202135219	0.170662867	4	Up	0.413355054	0.761579465	0.673915519	0.383676748
ALK	5	Up	0.067676005	0.421223345	0.53703048	1.169565289	5	Up	0.613775457	0.873206807	0.335084249	0.211990482
ALKBH1	5	Up	0.665514	0.89812267	0.200610912	0.176842804	5	Down	0.279735171	0.660105572	-0.171224989	-0.553252926
ALKBH2	5	Down	0.100429858	0.501410837	-0.42605189	-0.99813715	5	Down	0.0130301	0.143693889	-0.736570562	-1.885052245
ALKBH3	5	Up	0.067560125	0.421212071	0.614776135	1.170309558	5	Up	0.471572285	0.797325604	0.741990029	0.326451727
ALKBH4	5	Up	0.671162824	0.900567973	0.174717288	0.173172107	5	Up	0.112898843	0.447639791	0.559042384	0.94731051
ALKBH5	5	Down	0.707937142	0.913655635	-0.114765508	-0.150005302	5	Down	0.884544329	0.966714003	-0.294122086	-0.053280397
ALKBH6	5	Up	0.464699504	0.81783139	0.217665401	0.332827791	5	Up	0.428307419	0.77015469	0.306229139	0.368244403
ALKBH7	5	Up	0.534693994	0.848748068	0.186814291	0.271894694	5	Up	0.162244959	0.525038497	0.490995049	0.789828787
ALKBH8	5	Up	0.50024033	0.836190744	0.304997249	0.300821298	5	Down	0.774989251	0.935684524	-0.132248854	-0.110704321
ALLC	5	Up	0.202258158	0.655023569	0.358269019	0.694093952	5	Up	0.766094709	0.933488344	0.223833219	0.115717537
ALMS1	5	Up	0.370334419	0.772701805	0.446162044	0.431405923	5	Up	0.171821134	0.538593381	0.701679442	0.764923419
ALOX12	5	Up	0.247007931	0.690922344	0.332059733	0.607289103	5	Up	0.419518678	0.765073295	0.377847756	0.377248699
ALOX12B	5	Up	0.603737636	0.87357942	0.099420068	0.21915175	5	Down	0.536728285	0.83662171	-0.181686505	-0.270245518
ALOX15	5	Up	0.470722924	0.820666154	0.262744165	0.327234652	5	Down	0.846200804	0.957270535	0.156626466	0.072526566
ALOX15B	5	Up	0.499665785	0.836056975	0.291963337	0.301320388	5	Up	0.7017285	0.910558612	0.318439337	0.153830884
ALOX5	5	Up	0.310210221	0.741105393	0.448475619	0.508343897	5	Up	0.752003089	0.927862995	0.068974147	0.123780376
ALOX5AP	5	Up	0.341645432	0.759780436	0.274217166	0.466424382	5	Down	0.664421006	0.896187922	-0.200951187	-0.177556645
ALOXE3	5	Up	0.257605661	0.700357332	0.237758401	0.589044598	5	Down	0.691553619	0.906246031	-0.020525374	-0.160174141
ALPI	5	Down	0.191245453	0.641447534	-0.406630846	-0.718408882	5	Down	0.02141248	0.195061843	-0.735166412	-1.669333033
ALPK1	4	Up	0.189836688	0.640344774	0.449531835	0.721619851	4	Up	0.824168043	0.951312994	0.203799753	0.083984229
ALPK2	5	Up	0.295386709	0.728994026	0.413443132	0.52960905	5	Up	0.376811366	0.738093725	0.495434418	0.423876005
ALPK3	5	Down	0.605456144	0.874225884	-0.258493131	-0.217917309	5	Down	0.031654764	0.241485003	-0.757007457	-1.499560916
ALPL	5	Up	0.036488233	0.296830074	0.559226997	1.437847166	5	Up	0.802559113	0.943547172	0.223521812	0.095522969
ALPP	5	Up	0.147343051	0.591058079	0.437901122	0.83167034	5	Up	0.821661229	0.950264482	0.172289824	0.085307205
ALPPL2	5	Down	0.004942037	0.071614332	-0.719725009	-2.306094025	5	Down	0.000457219	0.013271218	-1.172557468	-3.339875706
ALS2	5	Up	0.170294361	0.621904801	0.591383104	0.768799733	5	Up	0.051419517	0.30738092	1.155582969	1.28887201
ALS2CL	5	Up	0.47865603	0.825940138	0.164827176	0.319976465	5	Up	0.687248666	0.90520181	0.117566407	0.162886094
ALS2CR11	5	Up	0.753412749	0.927554566	0.248681898	0.122967035	5	Up	0.386351351	0.74531873	0.404438209	0.413017565
ALS2CR12	5	Up	0.481208454	0.827083814	0.378497723	0.317666751	5	Up	0.011876547	0.136183449	1.231178525	1.925309813
ALX1	5	Up	0.039272257	0.31093049	0.573775255	1.405914141	5	Up	0.009467252	0.116423929	0.909721134	2.023776063
ALX3	5	Down	0.895343104	0.972084215	-0.085587425	-0.048010507	5	Up	0.160443894	0.521242967	0.281104928	0.794676807
ALX4	5	Up	0.232796753	0.680284641	0.356026406	0.633023081	5	Up	0.252503201	0.632739008	0.4813732	0.597733112
ALYREF	5	Down	0.003337642	0.054328117	-1.049755101	-2.476560309	5	Down	0.076887873	0.37649946	-0.830435134	-1.114142155
AMACR	5	Up	0.038755119	0.308160738	0.558037158	1.411670924	5	Up	0.243629982	0.625901279	0.419665879	0.613269266
AMBN	4	Up	0.631939124	0.886979419	0.264518538	0.199324756	4	Up	0.717090086	0.916340685	0.186523776	0.144426282
AMBP	5	Down	0.201092406	0.653421437	-0.198636765	-0.696604329	5	Down	0.029147064	0.230674261	-0.727782452	-1.535405179
AMBRA1	5	Up	0.484068618	0.827915848	0.43463227	0.315093072	5	Up	0.177073477	0.546726254	0.667670866	0.751846484
AMD1	4	Down	0.605133139	0.874225884	-0.072456344	-0.218149063	4	Down	0.025947246	0.216833669	-0.796546676	-1.585908728
AMDHD1	5	Up	0.092597486	0.486769196	0.491217224	1.033400804	5	Up	0.462650097	0.792413091	0.472208558	0.334747343
AMDHD2	5	Up	0.048616727	0.351697754	0.522269045	1.313214281	5	Up	0.502374306	0.817235921	0.362343306	0.298972581
AMELX	5	Up	0.292054469	0.727080593	0.299755282	0.534536143	5	Down	0.850152424	0.9580228	-0.099754622	-0.070503203
AMER1	5	Up	0.753930417	0.9276508	0.152103312	0.122668735	5	Up	0.170669244	0.536991483	0.533332014	0.767844734
AMER2	4	Up	0.362412549	0.769595374	0.380573056	0.440796773	4	Up	0.497870504	0.813951197	0.367641091	0.302883603
AMER3	5	Down	0.431955164	0.803397727	-0.181234046	-0.36456133	5	Down	0.698781131	0.90913754	0.04846822	0.155658831
AMFR	5	Up	0.639677289	0.890472268	0.220974287	0.194039068	5	Down	0.230094893	0.611875543	-0.085006305	-0.63809302
AMH	5	Down	0.422103133	0.798938503	-0.014110906	-0.374581424	5	Down	0.737025471	0.922512545	0.181825439	0.132517503
AMHR2	5	Down	0.868068777	0.965386121	0.07904145	0.061445864	5	Down	0.341486365	0.710321529	-0.274521771	-0.466626632
AMICA1	5	Up	0.946053689	0.987339997	0.270429237	0.024084217	5	Up	0.970672089	0.993445053	0.215600799	0.012927458
AMIGO1	4	Up	0.595083696	0.871773547	0.199693667	0.225421948	4	Up	0.21173929	0.590262079	0.529077136	0.674198548
AMIGO2	5	Up	0.110246744	0.519972983	0.56615491	0.957634229	5	Up	0.059172479	0.329908259	0.636798403	1.227880239
AMIGO3	5	Up	0.335504495	0.755580604	0.378247552	0.474301657	5	Up	0.550029925	0.841755229	0.470254173	0.259613682
AMMECR1	5	Up	0.172501048	0.625267669	0.417118955	0.763208261	5	Up	0.116021226	0.452074725	0.58004346	0.93546255
AMMECR1L	4	Up	0.39874029	0.787704383	0.369302384	0.399309879	4	Up	0.046703312	0.295580347	0.665238441	1.330652322
AMN	5	Up	0.10400349	0.509748478	0.387107817	0.982952088	5	Down	0.699794844	0.909398467	-0.067202839	-0.155029262
AMN1	4	Down	0.000425898	0.011404456	-1.986690878	-3.370694891	4	Down	0.039204119	0.271636905	-1.200533793	-1.406668302
AMOT	5	Up	0.694297859	0.909036911	-0.057180013	-0.158454174	5	Down	0.941352038	0.985307935	-0.232593172	-0.026247933
AMOTL1	5	Down	0.27614324	0.715848824	-0.160481991	-0.558865584	5	Down	0.789733207	0.940056217	0.040134955	0.1025196
AMOTL2	5	Up	0.990002105	0.996472099	0.151264363	0.004363882	5	Up	0.411074904	0.760905543	0.366873751	0.386079036
AMPD1	5	Up	0.317746593	0.745158285	0.52553264	0.497919098	5	Up	0.671755989	0.899372461	0.342713578	0.172788453
AMPD2	5	Up	0.672531551	0.900913912	0.150041756	0.172287336	5	Down	0.317002196	0.690360338	-0.375953559	-0.498937729
AMPD3	5	Up	0.25592319	0.699383598	0.60139439	0.59189036	5	Up	0.388126512	0.746204694	0.497822078	0.411026691
AMPH	5	Up	0.076704829	0.446997546	0.489299163	1.115177292	5	Up	0.016468013	0.166826327	0.817953372	1.783358796
AMT	5	Up	0.160942215	0.61001463	0.397864197	0.793330027	5	Down	0.866753126	0.962715894	0.09603063	0.062104583
AMTN	4	Up	0.661825315	0.897042838	0.263774229	0.179256625	4	Up	0.204853026	0.582550555	0.60139031	0.688557616
AMY1A	5	Down	0.004308387	0.06490575	-0.932086209	-2.365685277	5	Down	0.048479187	0.30003099	-0.78181334	-1.314444674
AMY2A	4	Down	0.426518869	0.801195068	-0.269545038	-0.370061751	4	Down	0.214707761	0.594447654	-0.471937338	-0.668152256
AMZ1	5	Up	0.422800055	0.799430595	0.384933448	0.373864965	5	Up	0.145915627	0.499247178	0.528947285	0.835898195
AMZ2	4	Up	0.702104614	0.912213006	0.374391188	0.153598173	4	Up	0.369669093	0.732709425	0.339681904	0.432186858
ANAPC1	5	Down	2.92301052370842e-05	0.001530127	-1.627706721	-4.534169621	5	Down	6.36731956349107e-06	0.000560442	-2.691548257	-5.196043353
ANAPC10	5	Down	0.007238758	0.096374839	-1.187969644	-2.140335934	5	Down	0.000437347	0.012911241	-2.216853663	-3.359173963
ANAPC11	5	Down	0.003518894	0.056481564	-1.670395892	-2.453593798	5	Down	0.000497902	0.014065279	-1.867207778	-3.302856038
ANAPC13	5	Down	0.176106627	0.629067104	-0.537750399	-0.754224301	5	Down	0.220955792	0.601663066	-0.674741222	-0.655694609
ANAPC15	3	Down	0.12370399	0.550351878	-0.650208471	-0.907616292	3	Down	0.045936018	0.292967318	-1.318067086	-1.337846654
ANAPC16	5	Up	0.287101071	0.724576677	0.380547321	0.541965188	5	Up	0.513510809	0.823801156	0.321895541	0.289450411
ANAPC2	5	Down	9.79185118839859e-07	0.000141032	-2.29626497	-6.009135195	5	Down	5.45789344303064e-08	1.88422438536318e-05	-3.244057651	-7.262974948
ANAPC4	5	Down	1.84242429023617e-06	0.000213586	-2.624846731	-5.734610349	5	Down	8.9021305604059e-09	6.26841874868285e-06	-3.761562179	-8.050506041
ANAPC5	5	Down	4.73946051971919e-07	8.65922137926489e-05	-2.043559019	-6.32427109	5	Down	1.56726020075245e-08	9.02931846566834e-06	-2.499750989	-7.804858895
ANAPC7	4	Down	0.229763657	0.678551678	-0.762394183	-0.638718664	4	Down	0.001394324	0.030367946	-1.449683936	-2.855636389
ANG	5	Up	0.64266149	0.891402737	0.237617299	0.192017724	5	Down	0.971596262	0.993445053	0.305773525	0.012514165
ANGEL1	5	Down	0.318584122	0.745494098	-0.217414681	-0.496775873	5	Down	0.796001972	0.942609124	-0.174321967	-0.099085856
ANGEL2	5	Up	0.267263938	0.707198608	0.427704603	0.573059636	5	Up	0.121684402	0.46305723	0.528667868	0.914765087
ANGPT1	5	Up	0.485538866	0.828939019	0.315448232	0.313776001	5	Up	0.958451777	0.99000176	0.028943401	0.018429733
ANGPT2	3	Up	0.358550455	0.767833347	0.519640757	0.445449722	3	Up	0.74005576	0.923453469	0.247878295	0.130735557
ANGPT4	5	Up	0.352999541	0.764899392	0.289392635	0.45222586	5	Down	0.686832785	0.904987519	-0.050041539	-0.163148982
ANGPTL1	5	Up	0.149751672	0.593883768	0.622465747	0.82462832	5	Down	0.927016689	0.980925258	0.112866325	0.032912447
ANGPTL2	5	Up	0.340855608	0.759384833	0.325275456	0.467429556	5	Up	0.247312722	0.629864368	0.433946867	0.606753542
ANGPTL3	4	Down	0.729604676	0.920212063	-0.570087668	-0.136912391	4	Down	0.809712268	0.946155594	0.227908143	0.091669281
ANGPTL4	5	Up	0.030298078	0.264475237	0.559184395	1.518584915	5	Up	0.27572687	0.6561023	0.515188543	0.559520909
ANGPTL5	4	Up	0.50721796	0.838708202	0.566876675	0.294805377	4	Up	0.366728742	0.73143288	0.433969163	0.435655051
ANGPTL6	5	Up	0.299678685	0.732332047	0.43147032	0.523344145	5	Up	0.022340115	0.199220805	0.761820171	1.650914599
ANGPTL7	5	Up	0.492853016	0.832381766	0.228936479	0.307282582	5	Down	0.382334982	0.741893423	-0.204031385	-0.417555964
ANHX	5	Down	0.615050757	0.879567934	0.006343667	0.211089043	5	Up	0.821244465	0.950264482	0.131669511	0.085527544
ANK1	5	Up	0.458719845	0.814135752	0.226941941	0.338452472	5	Up	0.55380936	0.844645344	0.116883298	0.256639708
ANK2	4	Up	0.513833263	0.840949163	0.404560275	0.289177785	4	Up	0.233373128	0.615837048	0.835583916	0.631949153
ANK3	2	Up	0.786730827	0.941269934	0.231995304	0.104173832	2	Up	0.19257299	0.567055348	0.750905137	0.715404627
ANKAR	4	Up	0.633459621	0.88780428	0.325154059	0.198281063	4	Up	0.217516394	0.597928136	0.674153594	0.662508005
ANKDD1A	5	Up	0.021936095	0.211592522	0.783144695	1.65884068	5	Up	0.022677381	0.200497446	0.8205032	1.644407103
ANKDD1B	5	Up	0.105636482	0.51246767	0.433790723	0.97618607	5	Up	0.006595321	0.093304395	0.845882128	2.18076405
ANKEF1	5	Up	0.316343561	0.744162803	0.332489322	0.499841001	5	Up	0.121427515	0.462641265	0.701533999	0.915682894
ANKFN1	4	Up	0.345383006	0.760741766	0.345445814	0.461699035	4	Up	0.563138744	0.849386706	0.238443398	0.249384592
ANKFY1	5	Up	0.29805812	0.730713214	0.431010057	0.525699042	5	Down	0.917384366	0.97772024	0.157420754	0.037448665
ANKH	5	Up	0.583149133	0.866592229	0.220036611	0.234220366	5	Down	0.243264735	0.625725401	-0.225339808	-0.613920845
ANKHD1	4	Down	0.91333955	0.978399093	0.130346437	0.039367736	4	Down	0.131307723	0.479670918	-0.607951172	-0.881709729
ANKHD1-EIF4EBP3	4	Down	0.058245656	0.390605437	-0.535743109	-1.234736458	4	Down	0.674043408	0.900366281	-0.030402778	-0.171312134
ANKIB1	4	Up	0.828158854	0.953777328	0.187245644	0.081886351	4	Down	0.711659055	0.914094672	0.042871092	0.14772802
ANKK1	5	Up	0.19194077	0.642121751	0.462418983	0.716832768	5	Up	0.47452496	0.799526145	0.365287099	0.323740939
ANKLE1	5	Down	0.840814193	0.95727645	0.118163457	0.075299966	5	Up	0.215965018	0.596012038	0.354884527	0.66561659
ANKLE2	5	Down	0.004784056	0.070126814	-1.266436918	-2.320203721	5	Down	0.318597702	0.691757268	-0.417601865	-0.496757361
ANKMY1	5	Up	0.781713132	0.939348112	0.141562869	0.106952592	5	Up	0.578422845	0.857867497	0.12910185	0.237754563
ANKMY2	3	Down	0.532324894	0.847761842	-0.158628355	-0.273823223	3	Down	0.527962353	0.831824003	-0.498773929	-0.277397045
ANKRA2	4	Up	0.779434687	0.938430083	0.268655335	0.108220271	4	Up	0.415580539	0.762602468	0.575899511	0.381344798
ANKRD1	5	Up	0.563314001	0.859461885	0.243090152	0.249249455	5	Up	0.051865649	0.308725646	0.706612852	1.285120185
ANKRD10	4	Up	0.406872053	0.790151483	0.358990545	0.39054214	4	Up	0.095460545	0.417090044	0.573517664	1.020176091
ANKRD11	5	Down	0.020373772	0.20121215	-0.430603153	-1.690928561	5	Down	0.015189077	0.158170644	-0.879991012	-1.81846863
ANKRD12	1	Up	0.726301358	0.919605515	0.359782445	0.138883144	1	Up	0.512962583	0.823499136	0.803590353	0.289914312
ANKRD13A	5	Up	0.821013176	0.952253821	0.227439477	0.085649873	5	Up	0.721080175	0.917429632	0.339165001	0.142016444
ANKRD13B	5	Up	0.527440447	0.845966235	0.302376507	0.277826569	5	Up	0.11075889	0.444134977	0.49275973	0.955621404
ANKRD13C	4	Down	0.818183393	0.951879941	-0.148512351	-0.08714934	4	Up	0.694106779	0.907217563	-0.223059218	-0.158573714
ANKRD13D	5	Up	0.095037781	0.49173922	0.544327967	1.022103711	5	Up	0.498713372	0.814537946	0.341239636	0.302148987
ANKRD16	5	Down	0.484114813	0.827920376	-0.168914054	-0.315051629	5	Down	0.60646354	0.870018988	-0.214319738	-0.217195303
ANKRD17	5	Down	0.410853233	0.793347927	-0.171694266	-0.386313292	5	Down	0.96256252	0.991345538	0.064134109	0.016571053
ANKRD18A	5	Down	0.02472465	0.230763401	-1.081330336	-1.606869846	5	Down	0.16433155	0.52848161	-0.876362368	-0.784279049
ANKRD18B	4	Down	0.037539743	0.302545824	-1.685852611	-1.425508703	4	Down	0.458263282	0.789819738	-0.773018688	-0.338884938
ANKRD2	5	Up	0.204872834	0.658809899	0.404473699	0.688515624	5	Up	0.021395121	0.194997146	0.805228612	1.669685247
ANKRD20A1	5	Down	3.83165757083244e-05	0.001867884	-2.352032843	-4.41661331	5	Down	0.000557041	0.015260041	-2.813062984	-3.254112643
ANKRD20A2	2	Down	3.52620372283728e-05	0.001745838	-2.814254301	-4.4526926	2	Down	0.002482616	0.046547824	-2.568578952	-2.605090463
ANKRD22	5	Up	0.573181798	0.863093737	0.201960417	0.24170761	5	Up	0.406711464	0.759269281	0.42744597	0.390713586
ANKRD23	5	Up	0.434750082	0.804642827	0.291274557	0.361760327	5	Up	0.042327083	0.282458435	0.673348657	1.373381659
ANKRD24	5	Down	0.634109593	0.888342169	-0.013557844	-0.197835677	5	Up	0.298254602	0.675676622	0.406698533	0.525412847
ANKRD26	5	Up	0.818870897	0.951990182	0.252175918	0.086784564	5	Up	0.594238851	0.865263456	0.467910947	0.226038957
ANKRD27	5	Up	0.175819334	0.628844014	0.487160094	0.754933369	5	Up	0.165018933	0.529126429	0.47473942	0.782466225
ANKRD28	5	Up	0.616239274	0.880356683	0.393211173	0.210250627	5	Up	0.12412591	0.466103455	0.946992739	0.906137556
ANKRD29	5	Up	0.357878775	0.767511706	0.373899093	0.446264058	5	Up	0.032924409	0.246634701	0.685726141	1.482482007
ANKRD30B	4	Up	0.258474529	0.70061599	0.398387099	0.587582247	4	Up	0.08413345	0.391757322	0.70572972	1.075031303
ANKRD30BL	4	Down	0.000560447	0.014131602	-1.725626895	-3.251465064	4	Down	0.002272066	0.04367697	-1.948777278	-2.643579008
ANKRD31	5	Down	0.754290643	0.928012276	0.011509109	0.12246128	5	Down	0.85273809	0.958668801	-0.2027734	-0.069184337
ANKRD32	4	Up	0.706150817	0.91328839	0.387932748	0.151102534	4	Up	0.309629298	0.683997143	0.892730286	0.509157952
ANKRD33	5	Up	0.200675093	0.652942997	0.387802846	0.697506526	5	Up	0.146088146	0.499247178	0.571209906	0.835385022
ANKRD33B	5	Down	0.805800823	0.947660846	0.02543761	0.093772294	5	Up	0.729547006	0.91937862	0.113814807	0.13694672
ANKRD34A	5	Up	0.138266799	0.574585437	0.495857839	0.859282093	5	Up	0.184457683	0.55616204	0.408253793	0.734103251
ANKRD34B	4	Up	0.283962922	0.722572079	0.662990546	0.546738363	4	Up	0.314992734	0.688508621	0.883602952	0.501699465
ANKRD34C	5	Up	0.431059278	0.803293095	0.431513789	0.365463003	5	Up	0.11669477	0.453145621	0.600378097	0.932948609
ANKRD36	5	Down	0.327209344	0.749969158	-0.136293705	-0.485174303	5	Down	0.278116486	0.658521258	-0.369684759	-0.555773267
ANKRD36C	3	Up	0.978452102	0.994368274	0.04203645	0.009460429	3	Down	0.963243979	0.99171617	-0.138944128	-0.016263697
ANKRD37	4	Up	0.381466535	0.780587855	0.354627051	0.418543556	4	Up	0.227386893	0.60934141	0.835118878	0.643234573
ANKRD39	5	Up	0.375625934	0.777059327	0.396686459	0.425244431	5	Up	0.146786741	0.499942517	0.75826411	0.833313171
ANKRD40	4	Down	0.619901204	0.881031748	-0.161150324	-0.20767752	4	Down	0.978371098	0.994916043	-0.198734875	-0.009496385
ANKRD42	5	Up	0.168280778	0.61895031	0.479862292	0.773965488	5	Up	0.06228789	0.338541273	0.744730702	1.205596377
ANKRD44	4	Up	0.819872106	0.951990182	0.086998457	0.086253889	4	Up	0.304664655	0.680484543	0.79824678	0.516177926
ANKRD45	4	Up	0.191435754	0.641447534	0.506267019	0.717976947	4	Up	0.261130863	0.641410515	0.663697144	0.583141796
ANKRD46	4	Down	0.696267587	0.909588004	0.082311949	0.157223822	4	Up	0.639528971	0.885902435	0.276321165	0.194139777
ANKRD49	4	Down	0.001420052	0.028418985	-2.06788009	-2.847695638	4	Down	0.000642026	0.016766761	-2.267148512	-3.192447254
ANKRD52	5	Down	0.011008033	0.13121299	-1.090521208	-1.958290288	5	Down	0.021117251	0.193205568	-0.978782849	-1.675362623
ANKRD53	5	Up	0.153430427	0.598619067	0.512723285	0.814088505	5	Up	0.044454096	0.288549428	0.740364834	1.352088216
ANKRD54	5	Down	0.88244325	0.96839856	0.264834824	0.054313214	5	Up	0.474737177	0.799719419	0.333527357	0.323546757
ANKRD55	5	Up	0.348642194	0.762575684	0.478891031	0.457620054	5	Up	0.067465941	0.352767457	0.658106134	1.170915416
ANKRD6	4	Up	0.681455089	0.90418771	0.213868535	0.166562761	4	Up	0.047284307	0.297098185	0.816971292	1.325282976
ANKRD60	5	Down	0.596781213	0.872756841	-0.101841093	-0.224184857	5	Up	0.903401783	0.973421577	0.271989066	0.044119057
ANKRD61	5	Up	0.247303743	0.691320791	0.59466516	0.60676931	5	Up	0.080666378	0.385012074	0.941891826	1.093307441
ANKRD62	4	Down	0.417456177	0.79730842	-0.083972468	-0.379389108	4	Up	0.544349498	0.839852604	0.258227175	0.264122174
ANKRD63	5	Up	0.335702479	0.755668427	0.35210184	0.474045451	5	Up	0.032124952	0.243621694	0.648867599	1.493157513
ANKRD65	5	Down	0.17551751	0.628388184	-0.310664828	-0.755679551	5	Down	0.678059699	0.901653888	-0.110502297	-0.168732067
ANKRD66	5	Up	0.272439558	0.710998062	0.438171807	0.564729832	5	Up	0.021219443	0.193767553	0.846872293	1.673266025
ANKRD7	3	Up	0.447123691	0.809212574	0.312322335	0.349572319	3	Up	0.171431738	0.538331787	0.813639386	0.765908771
ANKRD9	5	Up	0.282253693	0.720489689	0.404692353	0.549360368	5	Up	0.014704933	0.155058341	0.732585669	1.832536946
ANKS1A	5	Down	0.901486853	0.974710559	-0.00284883	-0.045040603	5	Up	0.212674481	0.591567994	0.146817419	0.672284618
ANKS1B	5	Up	0.427131904	0.801240935	0.194531352	0.369437989	5	Up	0.193351384	0.56779462	0.224825538	0.713652714
ANKS3	5	Down	0.779305977	0.938430083	0.011248613	0.108291993	5	Up	0.72566403	0.91858546	0.02010028	0.139264404
ANKS4B	4	Down	0.757110808	0.929525234	0.002904751	0.120840554	4	Up	0.392675172	0.74914793	0.277099746	0.405966558
ANKS6	5	Down	0.186643848	0.638329346	-0.55321753	-0.728986321	5	Up	0.465910808	0.794411824	0.091523649	0.331697215
ANKUB1	5	Up	0.759331518	0.929993687	0.255881056	0.119568573	5	Up	0.511758407	0.822655859	0.606864809	0.290935014
ANKZF1	5	Up	0.849904022	0.959873349	0.334429287	0.070630116	5	Up	0.302976201	0.679555337	0.491226595	0.518591484
ANLN	4	Down	0.041207747	0.319763581	-0.77412495	-1.385021125	4	Down	0.023625145	0.205942804	-1.76403685	-1.626625518
ANO1	4	Up	0.264795238	0.705180987	0.396196796	0.577089829	4	Up	0.669958593	0.89871241	0.291810814	0.173952038
ANO10	5	Up	0.244624695	0.688600046	0.463512836	0.611499702	5	Up	0.046986796	0.296289541	0.804249325	1.328024168
ANO2	5	Up	0.789632169	0.942428785	0.216385855	0.102575167	5	Down	0.792586722	0.940644387	-0.00415	-0.100953208
ANO3	5	Up	0.080751542	0.459792845	0.595034967	1.092849178	5	Up	0.040978892	0.278545116	0.751768005	1.387439791
ANO5	5	Up	0.089983334	0.480717794	0.537348653	1.045837918	5	Up	0.139238953	0.49038163	0.614924935	0.856239252
ANO6	5	Down	0.619190485	0.880913026	-0.567024573	-0.208175726	5	Down	0.377625432	0.738785837	-0.561634947	-0.422938765
ANO7	5	Up	0.066855921	0.418802231	0.499542335	1.174860123	5	Down	0.972255295	0.993445053	0.109269444	0.012219683
ANO8	5	Up	0.573074799	0.863093737	0.299996585	0.241788689	5	Up	0.154458663	0.513206587	0.467926724	0.81118773
ANO9	5	Down	0.559884952	0.858984241	-0.073322143	-0.251901205	5	Up	0.188677566	0.560894644	0.524299032	0.724279736
ANP32A	5	Down	0.401009459	0.788163825	-0.158481892	-0.396845383	5	Down	0.596762534	0.866311119	-0.113027617	-0.224198451
ANP32B	5	Up	0.546757716	0.853023509	0.262638632	0.26220508	5	Up	0.845998596	0.957270535	0.181752176	0.072630358
ANP32D	5	Up	0.477662348	0.825231401	0.261784189	0.32087899	5	Up	0.079979953	0.383693884	0.734247389	1.097018856
ANP32E	4	Down	0.05076448	0.360663042	-1.020621192	-1.294440055	4	Down	0.27080202	0.65088344	-0.744401586	-0.5673481
ANPEP	5	Up	0.121725262	0.546004809	0.474287879	0.914619281	5	Down	0.970957745	0.993445053	0.095601729	0.01279967
ANTXR1	5	Up	0.301350584	0.733573843	0.530341505	0.520927963	5	Up	0.755118087	0.929391149	0.481193148	0.121985127
ANTXR2	5	Up	0.525749879	0.845147264	0.282408999	0.279220819	5	Up	0.177913289	0.547760787	0.514903049	0.749791611
ANTXRL	5	Down	0.137889092	0.573420785	-0.427666005	-0.860470088	5	Down	0.647334256	0.888736313	-0.102380819	-0.18887141
ANXA1	5	Up	0.068855382	0.424611914	0.712248518	1.162062105	5	Up	0.770676211	0.933941212	0.125597865	0.113128047
ANXA10	5	Up	0.350329189	0.763434253	0.368305772	0.455523677	5	Up	0.773964825	0.935330489	0.31466893	0.111278777
ANXA11	5	Up	0.102678637	0.507125301	0.478757395	0.988519906	5	Down	0.936487561	0.98400607	0.122422242	0.028497987
ANXA13	5	Up	0.221185746	0.674173442	0.429032443	0.655242864	5	Down	0.824306216	0.951312994	0.080165485	0.083911425
ANXA2	5	Down	0.26182488	0.703081161	-0.16150736	-0.581989087	5	Down	0.139809757	0.490907091	-0.393225895	-0.854462518
ANXA2R	5	Down	0.551864267	0.855878737	-0.296174602	-0.258167725	5	Up	0.413084193	0.761579465	0.965970497	0.383961424
ANXA3	4	Up	0.152274533	0.596424275	0.682679068	0.817372722	4	Up	0.412033581	0.761499175	0.450886542	0.385067387
ANXA4	5	Up	0.063900096	0.410013033	0.561205228	1.194498492	5	Down	0.846236835	0.957270535	0.043637217	0.072508075
ANXA5	5	Up	0.1430237	0.583750886	0.544651138	0.84459199	5	Up	0.84653211	0.957270535	0.140088517	0.072356564
ANXA6	5	Down	0.577898136	0.865142883	-0.128283931	-0.238148706	5	Down	0.152404433	0.509856251	-0.57837386	-0.817002401
ANXA7	5	Up	0.898613683	0.973528027	0.000150832	0.046426973	5	Down	0.976084419	0.994161619	0.363722652	0.01051262
ANXA8	5	Down	0.927443862	0.982206033	0.021267905	0.032712369	5	Down	0.348540494	0.715908801	-0.251458862	-0.457746758
ANXA8L1	5	Up	0.453796899	0.811577907	0.319827042	0.343138476	5	Up	0.41011583	0.760543874	0.422841926	0.387093467
ANXA9	5	Up	0.987977073	0.996353064	0.169314562	0.005253133	5	Down	0.452987766	0.786574428	-0.085659652	-0.343913527
AOAH	5	Up	0.047185926	0.345569655	0.687732285	1.326187518	5	Up	0.272569594	0.652574377	0.379142343	0.564522592
AOC1	5	Up	0.092011525	0.48534985	0.464965236	1.03615777	5	Up	0.017287175	0.171625726	0.835149366	1.762275972
AOC2	5	Up	0.868198597	0.965430414	0.179237205	0.06138092	5	Down	0.171281427	0.53814776	-0.264628524	-0.766289727
AOC3	4	Down	0.031267948	0.269111009	-0.491472481	-1.504900625	4	Down	0.010306876	0.123414307	-0.817041412	-1.986872948
AOX1	4	Up	0.218105132	0.671516562	0.366929189	0.661334116	4	Up	0.738676966	0.923026329	0.360875683	0.131545443
AP000275.65	5	Down	0.001794604	0.033881837	-1.254833742	-2.746031384	5	Down	0.003462815	0.058781292	-1.508899863	-2.460570653
AP000295.9	5	Up	0.364164358	0.769893727	0.572140244	0.438702563	5	Up	0.964360165	0.99171617	0.097206858	0.015760737
AP000304.12	4	Down	0.143796724	0.583750886	-1.016504252	-0.842251007	4	Down	0.316038474	0.689287997	-0.897790708	-0.500260044
AP000322.53	5	Down	0.457371324	0.813548911	-0.102072214	-0.339731068	5	Up	0.342523389	0.71121868	0.186705463	0.465309768
AP000350.10	5	Up	0.392867029	0.786311433	0.374032924	0.405754417	5	Up	0.02158945	0.19592297	0.705720731	1.665758422
AP000721.4	5	Up	0.539738056	0.850864018	0.290561964	0.267816959	5	Up	0.103339985	0.432331778	0.514078897	0.985731607
AP003419.11	5	Up	0.703814911	0.912925739	-0.041155338	-0.152541537	5	Up	0.727659653	0.919037033	0.013800872	0.138071705
AP1AR	5	Up	0.433312913	0.804377279	0.277311506	0.363198369	5	Up	0.046594114	0.295410745	0.869782298	1.331668938
AP1B1	5	Up	0.571554441	0.862543472	0.406702183	0.242942397	5	Down	0.156162851	0.515893679	-0.243212181	-0.806422271
AP1G1	4	Down	0.516722471	0.841853444	-0.016628605	-0.286742651	4	Down	0.315078547	0.688508621	-0.193299667	-0.501581165
AP1G2	5	Up	0.458979842	0.814156069	0.276342964	0.338206388	5	Down	0.65028722	0.890295686	0.040113777	0.186894781
AP1M1	5	Up	0.274537345	0.713534382	0.280609817	0.56139857	5	Down	0.799029514	0.943011816	-0.027074841	-0.097437179
AP1M2	3	Up	0.157100856	0.60523766	0.491224618	0.803821447	3	Up	0.227409785	0.60934141	0.43373118	0.643190853
AP1S1	5	Up	0.974182791	0.993651025	0.074629493	0.011359546	5	Down	0.385742824	0.744996197	-0.102092388	-0.413702145
AP1S2	4	Up	0.223459563	0.674779735	0.822677194	0.650801055	4	Up	0.799173109	0.943011816	0.529744853	0.097359138
AP1S3	5	Down	0.285093613	0.72327192	-0.759632748	-0.545012512	5	Down	0.023055929	0.202761498	-1.355590496	-1.637217376
AP2A1	5	Down	0.895389163	0.972084215	0.170713638	0.047988166	5	Down	0.664506614	0.896187922	0.066194139	0.177500692
AP2A2	5	Up	0.041660462	0.321840187	0.613242425	1.38027592	5	Up	0.799239253	0.943011816	0.1860701	0.097323195
AP2B1	5	Up	0.290321584	0.725490195	0.44023761	0.537120675	5	Up	0.78794015	0.939479817	0.287127711	0.103506769
AP2M1	4	Up	0.827045995	0.95364361	0.377473794	0.082470337	4	Up	0.784301212	0.938304903	0.353689841	0.105517114
AP2S1	5	Down	0.792778753	0.942613078	-0.018595532	-0.100847998	5	Down	0.541393955	0.838880164	-0.063741614	-0.266486598
AP3B1	4	Down	0.804470644	0.947327091	-0.207340956	-0.094489799	4	Down	0.445233822	0.780124745	-0.134487983	-0.351411852
AP3B2	4	Up	0.819585237	0.951990182	0.192757468	0.086405873	4	Down	0.771031513	0.933941212	0.025540896	0.112927871
AP3D1	5	Up	0.235168334	0.681663544	0.370982141	0.628621158	5	Down	0.997840109	0.99968131	0.111612171	0.000939043
AP3M1	4	Up	0.33367484	0.754504559	0.321530809	0.47667654	4	Up	0.763709106	0.932371929	0.405898355	0.117072031
AP3M2	5	Up	0.986579042	0.996049368	0.030594125	0.005868114	5	Down	0.196206672	0.571126953	-0.331138857	-0.707286229
AP3S1	3	Down	0.914937925	0.97919651	0.080165085	0.03860837	3	Down	0.401157944	0.755640786	-0.164523629	-0.396684603
AP3S2	5	Up	0.13890289	0.575850936	0.506100097	0.857288717	5	Up	0.959846242	0.990395682	0.113639811	0.017798331
AP4B1	4	Up	0.434674547	0.804642827	0.280103522	0.361835789	4	Down	0.722990814	0.917995365	-0.126040036	-0.140867221
AP4E1	3	Up	0.113525012	0.527710885	0.575273611	0.944908445	3	Up	0.101110571	0.428800841	0.758189145	0.995203439
AP4M1	5	Up	0.326317	0.749425828	0.435196199	0.486360301	5	Up	0.78183291	0.937950844	0.134415105	0.106886053
AP4S1	5	Down	0.364429495	0.769982939	-0.517947028	-0.438386481	5	Down	0.207825496	0.585702187	-0.864263651	-0.682301175
AP5B1	5	Up	0.349058003	0.762575684	0.336080921	0.4571024	5	Up	0.036038582	0.259218533	0.690182782	1.443232301
AP5M1	3	Up	0.806435884	0.947821404	0.324046229	0.093430156	3	Up	0.508928664	0.820535258	0.465254469	0.293343088
AP5S1	5	Up	0.199622019	0.651650726	0.396633004	0.699791556	5	Up	0.098212837	0.422448518	0.680265001	1.007831745
AP5Z1	5	Up	0.109694666	0.519560286	0.642977714	0.95981449	5	Up	0.311658597	0.685844723	0.415474075	0.506320888
APAF1	5	Up	0.938836929	0.985488499	0.115760253	0.027409836	5	Down	0.306378856	0.681670546	-0.212231709	-0.513741209
APBA1	5	Up	0.112979172	0.526331784	0.458173742	0.947001614	5	Down	0.44844506	0.782545891	-0.011093014	-0.348290755
APBA2	5	Up	0.41358815	0.794840705	0.293979274	0.383431913	5	Down	0.234704604	0.616100497	-0.162239985	-0.629478391
APBA3	5	Up	0.814462952	0.950777137	0.186667761	0.089128666	5	Down	0.427509015	0.77000294	-0.140279324	-0.369054722
APBB1	5	Down	0.578163514	0.865142883	-0.14603362	-0.237949319	5	Up	0.605416886	0.869940733	0.24109583	0.21794547
APBB1IP	5	Up	0.815815083	0.951044699	0.183351076	0.08840827	5	Up	0.477177317	0.801351042	0.36861954	0.321320209
APBB2	4	Up	0.727202761	0.919926734	0.266972971	0.138344481	4	Up	0.0511947	0.307039002	0.811833028	1.290774998
APBB3	5	Up	0.194528741	0.645947288	0.461417258	0.711016224	5	Up	0.435748249	0.774242056	0.523689734	0.36076435
APC	5	Up	0.280520575	0.719252483	0.409132688	0.55203528	5	Down	0.838236236	0.955231571	0.090885662	0.076633569
APC2	5	Down	0.164163875	0.613661737	-0.352110202	-0.784722404	5	Down	0.446787106	0.781517754	-0.262501695	-0.349899369
APCDD1	4	Down	0.797144776	0.94394309	-0.102724612	-0.098462796	4	Up	0.754591156	0.928983168	0.207672254	0.122288289
APCDD1L	5	Up	0.189276635	0.639673532	0.547011802	0.722902993	5	Up	0.320745075	0.693743501	0.395830341	0.493840003
APCS	5	Down	0.986475026	0.996049368	0.099344966	0.005913905	5	Down	0.617727908	0.874754756	-0.198275107	-0.209202778
APEH	5	Up	0.156347997	0.604463282	0.309174716	0.805907679	5	Down	0.568334396	0.852210233	-0.16902602	-0.245396059
APEX1	5	Up	0.557092076	0.857876174	0.297358529	0.254073019	5	Down	0.289223199	0.669435109	-0.098763535	-0.538766875
APEX2	5	Down	0.004611725	0.068490485	-0.510479132	-2.33613663	5	Down	3.53646624972841e-05	0.00200105	-1.059694243	-4.451430482
APH1A	5	Up	0.432581034	0.804168438	0.163545769	0.363932526	5	Up	0.455850588	0.788233869	0.047723242	0.34117748
APH1B	4	Down	0.834531718	0.956319552	0.093696449	0.078557152	4	Down	0.770201721	0.933918219	0.201547468	0.113395515
API5	5	Up	0.832834804	0.955285387	0.227034509	0.079441134	5	Up	0.96675114	0.992345138	-0.118134449	-0.014685307
APIP	4	Up	0.554454079	0.857161658	0.322978161	0.256134417	4	Up	0.546181273	0.840518512	0.719523374	0.262663194
APITD1	5	Down	0.455220467	0.811957175	-0.087805191	-0.34177822	5	Down	0.846875673	0.957270535	0.072673533	0.072180342
APITD1-CORT	5	Up	0.748772532	0.926208689	0.474954218	0.125650096	5	Up	0.470807122	0.796776305	0.427435225	0.327156976
APLF	5	Down	0.402487258	0.788163825	-0.14747218	-0.395247864	5	Down	0.865416437	0.962124864	0.005790159	0.06277486
APLN	5	Up	0.18127346	0.632403557	0.528561057	0.741665775	5	Up	0.023841467	0.207066718	0.774031002	1.622667033
APLNR	5	Up	0.064139892	0.411403787	0.513732653	1.192871774	5	Up	0.300301238	0.676781311	0.41724219	0.522442877
APLP1	5	Down	0.185730942	0.637238926	-0.199076043	-0.731115739	5	Down	0.339300168	0.709105168	-0.241501584	-0.469415926
APLP2	5	Up	0.127308016	0.556921305	0.388450269	0.895144252	5	Up	0.046296645	0.294575571	0.68334563	1.334450484
APMAP	5	Down	0.269071849	0.708102851	-0.230139455	-0.570131737	5	Up	0.777693239	0.936261284	0.245119432	0.109191677
APOA1	5	Down	0.434052755	0.804425279	-0.070705821	-0.362457483	5	Down	0.093697782	0.413516712	-0.457234868	-1.028270691
APOA1BP	5	Up	0.530653492	0.847399779	0.142805721	0.275188973	5	Up	0.062918124	0.340193639	0.35545463	1.201224237
APOA2	5	Up	0.182852678	0.63447377	0.519393396	0.737898676	5	Down	0.960920267	0.990642743	0.296532354	0.017312647
APOA4	5	Up	0.161280271	0.61007018	0.429303507	0.792418755	5	Down	0.643576435	0.888128969	0.027316198	0.191399867
APOA5	5	Up	0.274050728	0.713147063	0.339925517	0.56216904	5	Up	0.208969892	0.586850448	0.407374158	0.679916282
APOB	4	Up	0.472244024	0.821361576	0.301579493	0.325833529	4	Down	0.63130182	0.881721822	-0.025968541	-0.199762959
APOBEC1	4	Up	0.581143045	0.865928565	0.277008524	0.235716955	4	Up	0.797817986	0.943011816	0.312847929	0.098096177
APOBEC3A	5	Up	0.223121269	0.674641785	0.443486894	0.651459029	5	Down	0.84636155	0.957270535	0.096224427	0.072444075
APOBEC3B	5	Up	0.204379232	0.657925269	0.537773243	0.689563238	5	Up	0.67640366	0.901248022	0.164202902	0.169794051
APOBEC3C	5	Down	0.877040387	0.966895491	0.049188097	0.056980407	5	Down	0.978377672	0.994916043	0.124582921	0.009493467
APOBEC3D	5	Up	0.359603135	0.768607122	0.318141788	0.444176531	5	Up	0.027291747	0.222691287	0.830337614	1.563968659
APOBEC3F	5	Up	0.913612633	0.978514077	-0.012143624	-0.039237904	5	Down	0.374407557	0.735963241	-0.144242056	-0.426655394
APOBEC3G	5	Up	0.223663223	0.675118376	0.303616096	0.65040542	5	Up	0.693826858	0.907217563	0.224408704	0.158748892
APOBEC3H	4	Up	0.296609697	0.729797278	0.513565896	0.527814654	4	Up	0.614876632	0.873206807	0.405667152	0.211212011
APOBEC4	4	Up	0.738844556	0.923491674	0.338735595	0.131446923	4	Up	0.443143997	0.779140294	0.544992835	0.353455129
APOBR	5	Up	0.221221699	0.674173442	0.432954413	0.655172277	5	Up	0.18179375	0.551689531	0.540208879	0.740421053
APOC1	5	Down	0.899206755	0.973782116	0.099399945	0.046140439	5	Down	0.061465884	0.336866354	-0.330535363	-1.211365869
APOC2	5	Up	0.823060791	0.952570477	0.304601889	0.084568087	5	Down	0.956913782	0.99000176	0.004264083	0.01912719
APOC3	5	Up	0.192083738	0.642373971	0.428023655	0.716509402	5	Up	0.936450674	0.98400607	0.184372952	0.028515094
APOC4	5	Up	0.912638049	0.978296943	0.09439689	0.039701429	5	Down	0.978766613	0.994924529	-0.001734659	-0.009320853
APOD	5	Up	0.152527476	0.59711766	0.651760076	0.816651916	5	Up	0.202532172	0.579702991	0.605401341	0.693505979
APOE	5	Down	0.828811424	0.954089402	-0.078488706	-0.081544271	5	Down	0.314896521	0.688483291	-0.338970822	-0.501832138
APOF	5	Up	0.92833698	0.982495138	0.26547922	0.032294349	5	Down	0.098030231	0.422261669	-0.262533741	-1.008639973
APOH	5	Up	0.568623521	0.862104153	0.274117023	0.24517518	5	Down	0.869854418	0.963509217	0.149893978	0.060553426
APOL1	5	Up	0.550264419	0.855390061	0.15757618	0.259428569	5	Down	0.903724229	0.973421577	0.018042705	0.043964074
APOL2	5	Up	0.537385443	0.85014177	0.243178193	0.269714102	5	Up	0.448363342	0.782475112	0.334531038	0.348369902
APOL3	5	Up	0.60441105	0.873937375	0.252836206	0.218667605	5	Down	0.720124464	0.917013148	0.319749074	0.142592435
APOL4	5	Up	0.639562018	0.890472268	0.123187723	0.194117336	5	Up	0.223048209	0.604137136	0.355875744	0.65160126
APOL6	4	Up	0.537681021	0.85014177	0.292562263	0.269475293	4	Up	0.75768029	0.930263053	0.516977237	0.12051401
APOLD1	5	Down	0.53970781	0.850864018	-0.255003932	-0.267841297	5	Down	0.91583929	0.976826737	-0.037032989	-0.038180729
APOM	4	Up	0.178751562	0.630594738	0.523489855	0.747750153	4	Down	0.825190726	0.951663491	0.048649038	0.083445661
APOOL	5	Up	0.91703537	0.979389258	0.071388496	0.037613913	5	Up	0.655507693	0.893049964	0.302347437	0.183422207
APOPT1	5	Up	0.797681581	0.944075127	0.196115689	0.098170436	5	Up	0.335738538	0.706872766	0.407286567	0.473998806
APP	5	Up	0.087951071	0.476660706	0.553170222	1.055758869	5	Up	0.120402899	0.460580066	0.675256016	0.919363055
APPBP2	5	Up	0.511498122	0.840065852	0.296881294	0.291155956	5	Up	0.000529436	0.01469437	1.117524724	3.276186268
APPL1	5	Up	0.254074633	0.697052641	0.592344586	0.595038694	5	Up	0.365507001	0.730245808	0.43701221	0.437104299
APPL2	5	Up	0.565177093	0.859854579	0.293977644	0.247815449	5	Up	0.244544319	0.627009655	0.459654596	0.611642422
APRT	5	Down	0.836096268	0.956560586	0.210853472	0.077743715	5	Down	0.378134353	0.738785837	-0.152070476	-0.422353865
APTX	4	Up	0.347524616	0.762312184	0.318472433	0.459014428	4	Up	0.905621261	0.974070572	0.172983117	0.04305339
AQP1	3	Up	0.263462621	0.704295746	0.401139719	0.579280992	3	Up	0.760598806	0.931312897	1.846979494	0.118844361
AQP10	5	Up	0.693376904	0.90851011	0.167923541	0.159030629	5	Down	0.664710256	0.896187922	-0.10662315	-0.17736762
AQP11	5	Up	0.03988865	0.31311437	0.507994666	1.399150667	5	Up	0.694838927	0.907217563	0.207633054	0.158115859
AQP12A	5	Down	0.661431886	0.896983303	-0.363810978	-0.179514873	5	Down	0.132704302	0.481759441	-0.791039066	-0.877114998
AQP12B	5	Down	0.18565246	0.637238926	-0.570392317	-0.731299292	5	Down	0.034085247	0.251076602	-0.838954143	-1.467433559
AQP2	5	Up	0.820907435	0.952253821	0.218606733	0.085705811	5	Down	0.380540216	0.740894069	-0.084433429	-0.41959944
AQP3	4	Down	0.753002021	0.927554566	-0.05087832	-0.123203858	4	Down	0.88445385	0.966673901	0.138152327	0.053324823
AQP4	5	Up	0.092155474	0.485873506	0.492640112	1.035478865	5	Up	0.978325557	0.994916043	0.243526543	0.009516601
AQP5	5	Up	0.715220909	0.915913589	0.138896205	0.145559797	5	Down	0.410748717	0.760743261	-0.015805253	-0.386423785
AQP6	5	Up	0.838709855	0.95705248	0.233482821	0.076388254	5	Down	0.415577178	0.762602468	-0.200482571	-0.38134831
AQP7	5	Down	0.000288208	0.008378305	-0.904240185	-3.540293887	5	Down	4.63374212119729e-06	0.000446286	-1.550343665	-5.334068139
AQP8	4	Up	0.253177791	0.695507471	0.381199775	0.596574394	4	Up	0.998248686	0.99968131	0.144365053	0.000761253
AQP9	5	Up	0.550365979	0.855390061	0.297581962	0.25934842	5	Down	0.445029713	0.780124745	-0.271626166	-0.351610992
AQR	4	Down	0.002960424	0.049027517	-1.195683666	-2.52864602	4	Down	0.037026958	0.262531214	-0.413795135	-1.431481966
AR	5	Up	0.648368371	0.893309622	0.244232931	0.188178179	5	Down	0.617140305	0.874474266	-0.06147875	-0.209616089
ARAF	5	Up	0.021947215	0.211592522	0.571816591	1.658620581	5	Up	0.229259749	0.611145029	0.53975448	0.639672188
ARAP1	4	Down	0.347364815	0.762158092	-0.102880999	-0.459214174	4	Up	0.783464332	0.938202013	0.176135273	0.10598077
ARAP2	4	Up	0.854967287	0.961298318	0.231216441	0.068050502	4	Up	0.254052167	0.634029902	0.508467517	0.595077097
ARAP3	5	Up	0.38683351	0.782626761	0.241384279	0.412475912	5	Up	0.112692264	0.447287122	0.63487859	0.948105898
ARCN1	5	Down	0.001939667	0.03601264	-1.590872199	-2.712272888	5	Down	0.01321176	0.144940555	-1.74634449	-1.879039323
AREG	5	Up	0.125262157	0.553773798	0.474947156	0.902180114	5	Up	0.029850403	0.233257781	0.816085859	1.525049808
AREL1	5	Up	0.459439052	0.814350545	0.388933725	0.337772093	5	Up	0.259363178	0.64046337	0.544703175	0.586091681
ARF1	5	Down	0.014573285	0.159389321	-0.654242594	-1.836442542	5	Down	0.006773381	0.094687883	-0.97685569	-2.169194489
ARF3	5	Up	0.394300296	0.786443183	0.378595928	0.404172897	5	Down	0.379772304	0.739966485	-0.116116603	-0.42047671
ARF4	4	Up	0.648539291	0.893415622	0.182441414	0.188063708	4	Down	0.347753989	0.715295452	-0.352450716	-0.45872788
ARF5	5	Up	0.125173626	0.553773798	0.481616836	0.902487166	5	Up	0.765949185	0.933488344	0.241527075	0.115800041
ARF6	5	Up	0.090647046	0.482739955	0.445741904	1.042646344	5	Up	0.032059581	0.243417231	0.618023506	1.494042164
ARFGAP1	5	Up	0.866860914	0.965091627	0.185450011	0.062050579	5	Down	0.162362628	0.525283634	-0.37719773	-0.789513928
ARFGAP2	5	Up	0.860842995	0.963462575	0.204061899	0.06507605	5	Up	0.939703934	0.984979223	0.147194095	0.027008955
ARFGAP3	5	Up	0.268806371	0.707877749	0.341402207	0.570560443	5	Up	0.711372136	0.9138248	0.149258422	0.14790315
ARFGEF1	4	Down	0.941519557	0.985746452	0.132239973	0.026170655	4	Up	0.36766889	0.732097524	0.493001596	0.434543116
ARFGEF2	5	Down	0.763724537	0.931415153	-0.033180579	-0.117063256	5	Down	0.580289271	0.85902512	-0.187323894	-0.236355459
ARFIP1	5	Down	0.852071221	0.960601165	0.036572799	0.069524103	5	Up	0.557370734	0.846263572	0.405135757	0.253855839
ARFIP2	5	Up	0.224066093	0.675217081	0.360881273	0.649623858	5	Up	0.019520312	0.183630917	0.896095055	1.709513251
ARFRP1	3	Down	0.031808154	0.272158697	-1.331965082	-1.497461534	3	Down	0.016548093	0.167346991	-1.606309779	-1.781252049
ARG1	3	Up	0.404377988	0.789812441	0.337648059	0.393212493	3	Down	0.815268652	0.948046124	0.0394707	0.088699256
ARG2	5	Up	0.145864145	0.586914099	0.437454244	0.83605145	5	Up	0.929697331	0.981694288	0.150464969	0.031658416
ARGFX	5	Down	0.027313904	0.245760504	-1.40737785	-1.563616219	5	Down	0.317052189	0.690390129	-0.45563433	-0.498869244
ARGLU1	5	Down	0.000787299	0.017947389	-1.539699183	-3.103860469	5	Down	0.030669815	0.237609829	-1.524537421	-1.513288845
ARHGAP1	5	Down	0.905308608	0.975493191	0.112630259	0.04320335	5	Up	0.255717769	0.636099206	0.451326887	0.592239093
ARHGAP10	5	Up	0.381403907	0.780587855	0.336416071	0.418614862	5	Up	0.057069307	0.324268279	0.66077139	1.243597403
ARHGAP11A	4	Down	0.60328019	0.873472163	-0.111300162	-0.219480935	4	Down	0.353861811	0.721305966	-0.309001646	-0.451166305
ARHGAP12	4	Down	0.59988429	0.873151451	0.036873399	0.221932512	4	Up	0.848954027	0.957815292	0.367318562	0.071115827
ARHGAP15	5	Up	0.126528488	0.556070182	0.55814657	0.897811683	5	Up	0.209925363	0.588050832	0.751931421	0.677935088
ARHGAP17	4	Up	0.503830975	0.836532126	0.304167576	0.297715136	4	Up	0.133221151	0.482393297	0.588673744	0.875426817
ARHGAP18	5	Down	0.73375356	0.921304059	0.011908797	0.134449778	5	Up	0.873299676	0.964226456	0.151734949	0.058836701
ARHGAP19	5	Up	0.795300459	0.943500403	0.193303685	0.099468767	5	Up	0.091180645	0.408080606	0.625948708	1.040097342
ARHGAP20	5	Down	0.710128725	0.914595641	-0.329850469	-0.148662919	5	Down	0.777441017	0.936139629	-0.478726327	-0.10933255
ARHGAP21	5	Down	0.439133687	0.806312291	0.06060818	0.357403246	5	Down	0.724312322	0.91822537	0.182666228	0.140074126
ARHGAP22	5	Up	0.61225553	0.877843298	0.316101089	0.213067284	5	Up	0.53674672	0.83662171	0.310860506	0.270230601
ARHGAP23	5	Down	0.045494368	0.338263166	-0.490513965	-1.342042368	5	Down	0.098642727	0.423435433	-0.61917211	-1.005934929
ARHGAP24	4	Down	0.887902366	0.969365843	-0.032918795	-0.051634787	4	Up	0.272708299	0.652742059	0.493689109	0.564301646
ARHGAP25	5	Up	0.020053982	0.199094677	0.646213629	1.697799377	5	Up	0.031119548	0.239850483	0.789180675	1.506966725
ARHGAP26	5	Up	0.161192459	0.61007018	0.48320385	0.792655279	5	Up	0.111774721	0.445505451	0.722698978	0.951656405
ARHGAP27	5	Up	0.827679996	0.953652097	0.184412688	0.082137541	5	Up	0.217291372	0.597677019	0.493723398	0.662957519
ARHGAP28	4	Down	0.059875293	0.396094435	-1.049104189	-1.22275235	4	Down	0.815106044	0.948046124	0.012886553	0.088785887
ARHGAP29	2	Down	0.697679084	0.91017249	-0.062351737	-0.156344297	2	Up	0.281803155	0.662637584	0.73503832	0.55005415
ARHGAP30	5	Up	0.725681654	0.919301875	0.146024103	0.139253856	5	Up	0.238387126	0.620651038	0.605189453	0.622717202
ARHGAP31	4	Up	0.906995011	0.976155626	0.136275092	0.042395102	4	Up	0.153696694	0.512017091	1.118983405	0.813335475
ARHGAP32	5	Up	0.305206596	0.735838714	0.509035095	0.515406085	5	Up	0.36437662	0.729597503	0.386360368	0.438449498
ARHGAP33	5	Down	0.611565239	0.877351225	0.00848418	0.213557208	5	Down	0.467866665	0.795268757	-0.060091968	-0.329877896
ARHGAP35	5	Up	0.544040149	0.852461112	0.202707984	0.264369049	5	Up	0.126078025	0.469538768	0.608557134	0.899360603
ARHGAP36	5	Up	0.769084417	0.933474756	0.302688684	0.114025988	5	Up	0.102779024	0.431396608	0.710336657	0.988095509
ARHGAP39	5	Down	0.431758169	0.803363973	-0.494300676	-0.364759437	5	Down	0.966743608	0.992345138	-0.222137325	-0.014688691
ARHGAP4	5	Up	0.385467882	0.781958533	0.302701352	0.414011802	5	Up	0.105859717	0.437998897	0.551101965	0.975269273
ARHGAP40	5	Up	0.981054474	0.995274382	-0.019925192	-0.008306877	5	Down	0.812137999	0.946784624	-0.008667696	-0.090370169
ARHGAP42	3	Down	0.066980066	0.419177271	-0.707315102	-1.174054429	3	Down	0.875962316	0.964598642	0.045316644	0.057514577
ARHGAP44	5	Down	0.216943667	0.669675758	-0.204132409	-0.663653024	5	Down	0.837256053	0.955055623	0.04258266	0.077141704
ARHGAP5	4	Up	0.909306198	0.977180131	0.077544425	0.041289849	4	Down	0.907443199	0.974710368	-0.056365647	-0.04218055
ARHGAP6	5	Up	0.15020132	0.594084478	0.455904588	0.823326251	5	Up	0.019555234	0.183687798	0.816274855	1.708736989
ARHGAP8	5	Up	0.59836289	0.872942167	0.220092228	0.223035349	5	Up	0.10811567	0.440868255	0.526975347	0.966111355
ARHGAP9	5	Up	0.70482045	0.913167292	0.293633726	0.151921504	5	Up	0.144132324	0.49669091	0.664145613	0.84123861
ARHGDIA	5	Down	0.407493741	0.790789803	0.007259445	0.389879058	5	Up	0.865527425	0.96213573	0.381759308	0.062719167
ARHGDIB	4	Up	0.238424369	0.682554739	0.487179546	0.622649357	4	Up	0.027450133	0.222740897	0.799961051	1.561455552
ARHGDIG	5	Down	0.873147894	0.966031892	0.148648793	0.058912189	5	Up	0.589126317	0.862902121	0.315581212	0.229791577
ARHGEF1	5	Up	0.542503054	0.851745981	0.238558583	0.265597812	5	Up	0.032378891	0.244571898	0.814107423	1.489738035
ARHGEF10	5	Up	0.034432661	0.286241256	0.607833061	1.463029412	5	Up	0.440429213	0.777701957	0.413935843	0.356123882
ARHGEF10L	5	Up	0.083446058	0.465925538	0.453832155	1.078594174	5	Up	0.400411078	0.755036908	0.342212562	0.397493915
ARHGEF11	5	Down	0.937376039	0.985151645	0.001369778	0.028086152	5	Up	0.378072097	0.738785837	0.22422602	0.422425373
ARHGEF12	5	Down	0.981626436	0.995371977	0.088356879	0.008053754	5	Up	0.390901256	0.747893194	0.483955128	0.407932935
ARHGEF15	5	Down	0.999414294	0.999729799	0.104586473	0.000254443	5	Up	0.374846918	0.736339197	0.26015624	0.426146055
ARHGEF16	5	Up	0.719969109	0.9168757	0.200089782	0.142686137	5	Up	0.42189003	0.766203275	0.35903033	0.374800738
ARHGEF17	5	Up	0.717353316	0.916091398	0.156998582	0.14426689	5	Up	0.728137893	0.919168181	0.126685317	0.137786367
ARHGEF18	4	Up	0.33852553	0.757952947	0.434937788	0.470408573	4	Up	0.080970192	0.385719192	1.382424563	1.09167483
ARHGEF19	5	Down	0.036619757	0.297273619	-0.39169849	-1.436284545	5	Up	0.932277264	0.982681587	0.272129946	0.030454907
ARHGEF2	5	Up	0.633086432	0.887497364	0.119089801	0.198536994	5	Up	0.26276203	0.643269601	0.170342383	0.580437391
ARHGEF25	5	Up	0.724609333	0.918601897	0.364828708	0.139896076	5	Up	0.255951185	0.636430019	0.484955485	0.591842856
ARHGEF26	5	Down	0.503582438	0.836532126	-0.087684758	-0.297929424	5	Up	0.465434325	0.794116252	0.245240718	0.332141591
ARHGEF28	5	Up	0.793391723	0.942713353	0.235161886	0.100512335	5	Up	0.322034882	0.69472374	0.637782606	0.492097084
ARHGEF3	5	Up	0.415481878	0.796204159	0.278371051	0.381447914	5	Up	0.241205739	0.623740641	0.357205622	0.617612364
ARHGEF33	4	Up	0.772920557	0.935853117	0.208786635	0.111865142	4	Up	0.037680606	0.264961612	0.922309813	1.423882124
ARHGEF35	5	Down	0.08940547	0.47962099	-0.237026092	-1.048635911	5	Down	0.132790743	0.481981215	-0.384085762	-0.876832199
ARHGEF37	5	Up	0.474853038	0.82345131	0.223980592	0.323440779	5	Up	0.256525735	0.637246633	0.471908496	0.590869059
ARHGEF38	4	Up	0.22479461	0.675585016	0.486631613	0.648214106	4	Up	0.042315534	0.282458435	0.762986798	1.373500176
ARHGEF39	5	Up	0.535432929	0.849082562	0.309412914	0.271294924	5	Up	0.274462395	0.654463029	0.494497623	0.561517152
ARHGEF4	5	Down	0.959387515	0.990275323	0.152653478	0.018005937	5	Up	0.481617759	0.804820547	0.333737105	0.317297508
ARHGEF40	5	Down	0.538155739	0.850493737	-0.000756005	-0.269092024	5	Down	0.638569816	0.885197911	-0.021132286	-0.194791613
ARHGEF5	5	Down	0.552667144	0.856091416	-0.135144462	-0.257536353	5	Down	0.963646537	0.99171617	0.018788459	0.016082235
ARHGEF6	5	Up	0.708989967	0.914060808	0.106901939	0.14935991	5	Up	0.279669339	0.660096023	0.380192261	0.553355145
ARHGEF7	5	Down	0.012448375	0.143088574	-1.45440054	-1.904887344	5	Down	0.052010689	0.308902423	-1.198697621	-1.283907394
ARHGEF9	4	Up	0.824642918	0.953009438	0.187011256	0.083734067	4	Up	0.077488206	0.377944816	0.776631348	1.110764391
ARID1A	5	Down	0.242516324	0.686987404	0.026766347	0.615259023	5	Down	0.017872993	0.174436012	-0.7177418	-1.747802704
ARID1B	5	Down	0.363736002	0.769665888	-0.333747402	-0.439213711	5	Down	0.042272126	0.282458435	-1.329749493	-1.373945914
ARID2	3	Down	0.196188939	0.648009748	-0.379060145	-0.707325481	3	Down	0.057153367	0.324358152	-0.870800134	-1.242958181
ARID3A	5	Down	0.356888212	0.766831094	-0.424448985	-0.447467797	5	Down	0.852532102	0.958668801	-0.256576927	-0.069289259
ARID3B	5	Down	0.323885458	0.74865779	-0.453764737	-0.489608551	5	Up	0.696670582	0.908134213	0.227039091	0.156972528
ARID3C	5	Down	0.024856826	0.231428984	-1.048305689	-1.604554319	5	Down	0.050563036	0.305579759	-1.507905659	-1.29616686
ARID4A	4	Up	0.407744226	0.791026754	0.207490767	0.38961218	4	Up	0.865324871	0.962079324	0.40781893	0.062820814
ARID4B	4	Down	0.814176711	0.950632407	0.090053341	0.089281324	4	Down	0.303344652	0.679555337	-0.332842144	-0.518063658
ARID5A	5	Down	0.851308864	0.96042512	-0.101117442	-0.069912845	5	Up	0.548461891	0.841198438	0.285658197	0.260853544
ARID5B	4	Up	0.971904353	0.992827178	0.111465215	0.012376473	4	Up	0.292397821	0.671141781	0.33137825	0.534025868
ARIH1	5	Down	0.006679327	0.090125878	-1.328198707	-2.175267306	5	Down	9.3192311405498e-05	0.004045142	-2.055319591	-4.030619917
ARIH2	4	Up	0.690386509	0.90750894	0.155394547	0.160907704	4	Down	0.456920275	0.789007109	-0.2736166	-0.34015957
ARIH2OS	5	Up	0.19147569	0.641447534	0.386115049	0.717886357	5	Up	0.204171964	0.581617828	0.433286363	0.690003893
ARL1	4	Up	0.102679921	0.507125301	0.596053258	0.988514473	4	Up	0.06447254	0.343829432	0.874168763	1.190625221
ARL10	4	Down	6.27387710521164e-07	0.000104126	-2.70406987	-6.202463993	4	Down	0.000258445	0.00878089	-2.062839272	-3.587631328
ARL11	5	Up	0.944513055	0.986646487	0.141097879	0.024792035	5	Up	0.898539247	0.972174655	0.2205167	0.046462949
ARL13A	5	Up	0.286076033	0.724210543	0.48680761	0.543518525	5	Up	0.105794427	0.437899112	0.691973979	0.975537209
ARL13B	5	Down	0.743952345	0.924929504	-0.919951162	-0.128454883	5	Up	0.469509941	0.796340621	-0.006677152	-0.328355208
ARL14	4	Down	0.992506439	0.99777442	0.172305675	0.003266667	4	Up	0.387974361	0.746122654	0.589529053	0.411196973
ARL14EP	5	Up	0.482171694	0.82716894	0.175028257	0.316798288	5	Up	0.29535871	0.673062423	0.489812284	0.529650217
ARL14EPL	3	Up	0.294989418	0.728887144	0.391927958	0.530193563	3	Up	0.130948576	0.47877743	0.616015439	0.88289922
ARL15	4	Down	0.824058537	0.952797867	0.522150815	0.084041937	4	Up	0.904922331	0.9739249	0.099437315	0.043388694
ARL16	5	Down	0.916704946	0.979389258	0.12069732	0.037770425	5	Down	0.813301485	0.947335954	0.008315056	0.089748435
ARL17A	5	Down	0.033734225	0.283310718	-0.788263475	-1.471929269	5	Down	0.243351571	0.625725401	-0.39153475	-0.613765846
ARL17B	1	Down	0.159145506	0.60768716	-0.557668265	-0.798205619	1	Down	0.189437087	0.562236792	-0.555541291	-0.722534993
ARL2	5	Down	4.35752176351821e-05	0.002045561	-1.224762907	-4.360760435	5	Down	3.50447069526088e-09	3.50668404517368e-06	-2.858769897	-8.455377567
ARL2BP	4	Down	0.441376717	0.807314635	-0.115300361	-0.35519058	4	Down	0.922089756	0.97931794	-0.107322417	-0.035226803
ARL3	5	Up	0.114561453	0.531435826	0.505153936	0.940961486	5	Down	0.951592996	0.988513966	0.103435366	0.021548763
ARL4A	4	Up	0.148873063	0.593423512	0.66176662	0.827183875	4	Down	0.656702414	0.893329354	-0.12965544	-0.182631388
ARL4C	5	Up	0.350645701	0.763620623	0.337675838	0.455131482	5	Down	0.643298053	0.888061472	0.00357221	0.191587763
ARL4D	5	Up	0.570929928	0.862543472	0.162590542	0.243417191	5	Down	0.179901832	0.549763892	-0.423858953	-0.744964414
ARL5A	3	Up	0.0465702	0.341592458	0.610046294	1.331891901	3	Down	0.679838192	0.902052793	0.044665623	0.167594441
ARL5B	4	Up	0.425391253	0.80064344	0.218127835	0.371211445	4	Up	0.662048848	0.895353016	0.255363409	0.179109966
ARL5C	5	Down	0.346328062	0.761620947	0.072331497	0.460512317	5	Down	0.653684048	0.892255482	0.070373846	0.184632113
ARL6	3	Down	0.23742021	0.682388387	-0.399976956	-0.624482314	3	Down	0.166685782	0.531716457	-0.759595456	-0.778101443
ARL6IP1	5	Down	0.579248663	0.865759058	-0.226012311	-0.23713496	5	Up	0.506206396	0.818972457	-0.030876012	-0.295672372
ARL6IP4	5	Up	0.297411145	0.730445768	0.340856014	0.526642761	5	Up	0.466914916	0.794859095	0.372756167	0.330762252
ARL6IP5	5	Up	0.451858548	0.810952176	0.304444083	0.344997497	5	Up	0.018855897	0.18041687	0.786383703	1.724552795
ARL6IP6	4	Down	0.399012665	0.787704383	-0.197258706	-0.399013319	4	Up	0.575659931	0.856105022	0.421842666	0.239833999
ARL8A	5	Up	0.333366272	0.754428916	0.288471073	0.477078341	5	Down	0.636103624	0.883454021	-0.02002083	-0.19647213
ARL8B	3	Up	0.555270259	0.857161658	0.351227563	0.255495587	3	Down	0.824467926	0.951312994	-0.086452702	-0.083826235
ARL9	4	Up	0.776259451	0.937567161	0.06035322	0.109993099	4	Up	0.224807511	0.605583414	0.519530537	0.648189183
ARMC1	5	Up	0.475000632	0.82345131	0.410575101	0.323305813	5	Up	0.409894965	0.760462388	0.449923753	0.387327417
ARMC10	5	Down	0.36515538	0.770330748	0.0919362	0.437522297	5	Down	0.821539004	0.950264482	-0.162093128	-0.085371813
ARMC12	5	Down	0.813710867	0.950632407	0.095930656	0.089529884	5	Up	0.489454054	0.808892601	0.355874073	0.31028807
ARMC2	4	Up	0.99976996	0.999848967	0.0483018	9.99164253897793e-05	4	Up	0.600191602	0.8676827	0.183884064	0.221710086
ARMC3	5	Up	0.519897362	0.842516482	0.37946692	0.284082386	5	Up	0.152998478	0.510496149	0.645437134	0.815312891
ARMC4	4	Up	0.478862385	0.826071288	0.70400277	0.319789276	4	Up	0.910916799	0.97540969	0.330388896	0.040521289
ARMC5	5	Down	0.000940756	0.020749014	-0.973424076	-3.026523066	5	Down	0.012995496	0.143536089	-0.876928868	-1.886207144
ARMC6	5	Down	0.1429512	0.583750886	-0.564292812	-0.844812195	5	Down	0.462015629	0.792325882	-0.664342035	-0.335343333
ARMC7	5	Down	1.15379034178914e-06	0.000158956	-1.985928432	-5.937873101	5	Down	1.42990222797489e-05	0.001020399	-2.033901343	-4.844693657
ARMC8	5	Up	0.289379531	0.724952979	0.410221154	0.538532191	5	Up	0.038293088	0.267935346	0.860190695	1.416879606
ARMC9	5	Up	0.287625995	0.724576677	0.558761604	0.541171867	5	Up	0.211222862	0.589340924	0.656345117	0.675259077
ARMCX1	5	Up	0.295674398	0.728994026	0.363352779	0.529186279	5	Up	0.07610084	0.373937896	0.605866946	1.118610549
ARMCX2	4	Up	0.653388188	0.894140411	0.454416315	0.184828721	4	Up	0.843058969	0.956738323	0.299579333	0.074142047
ARMCX3	5	Up	0.222921527	0.674641785	0.430895779	0.651847991	5	Up	0.010912988	0.128072672	1.068727734	1.96205632
ARMCX4	4	Down	0.652806639	0.894111363	-0.041279305	-0.185215437	4	Up	0.427772329	0.770006392	0.365006993	0.368787312
ARMCX5	5	Up	0.115269323	0.532449587	0.44439043	0.938286257	5	Up	0.126323865	0.469993995	0.463663685	0.898514596
ARMCX6	5	Down	0.57243259	0.862710138	-0.218872708	-0.242275649	5	Up	0.381163563	0.741651997	0.438916461	0.418888622
ARMS2	5	Up	0.222977824	0.674641785	0.506146784	0.651738327	5	Up	0.102756139	0.431396608	0.555458229	0.98819222
ARNT	5	Down	0.752579389	0.927554566	-0.019167584	-0.12344768	5	Up	0.032601026	0.24546959	0.89681485	1.486768727
ARNT2	5	Up	0.283322951	0.721475482	0.393586103	0.547718243	5	Up	0.105248209	0.43660898	0.498725508	0.977785285
ARNTL	5	Down	0.714570374	0.915913589	0.000980444	0.145954994	5	Down	0.990138415	0.99748324	-0.051803231	-0.00430409
ARNTL2	5	Up	0.406633719	0.790112869	0.387331319	0.390796611	5	Up	0.41388863	0.761667995	0.418949452	0.383116504
ARPC1A	5	Up	0.748851689	0.926235659	0.159339459	0.125604186	5	Up	0.096852655	0.420798716	0.671248015	1.013888469
ARPC1B	4	Up	0.83665198	0.956560586	0.118734163	0.077455157	4	Down	0.727594434	0.919037033	-0.196958022	-0.138110632
ARPC2	2	Down	0.071132611	0.431516655	-1.461582939	-1.147931251	2	Down	0.01753746	0.172809558	-1.993741059	-1.756033308
ARPC3	5	Down	0.063883961	0.410013033	-0.82260398	-1.194608164	5	Down	0.00120143	0.027388003	-2.22664497	-2.920301391
ARPC4	4	Down	0.069503503	0.426946885	-0.427256521	-1.157993303	4	Down	0.000479408	0.013685451	-1.150464213	-3.319294466
ARPC4-TTLL3	4	Down	0.963998145	0.991464204	0.003636855	0.015923802	4	Up	0.208038998	0.585861231	0.695703169	0.681855246
ARPC5	5	Up	0.319065312	0.745564281	0.372409318	0.496120409	5	Up	0.569656064	0.852900657	0.260845027	0.244387275
ARPC5L	5	Down	0.178945391	0.630594738	-0.926438255	-0.747279484	5	Down	0.564697819	0.850476634	-0.996525034	-0.248183889
ARPP19	5	Up	0.924502393	0.981442887	0.126639599	0.03409196	5	Down	0.223044899	0.604137136	-0.367914625	-0.651607704
ARPP21	4	Up	0.663075288	0.897588285	0.218999119	0.178437157	4	Up	0.472674316	0.798069619	0.393858785	0.325437996
ARR3	4	Down	0.593797609	0.871306306	0.024433139	0.226361556	4	Up	0.557538443	0.846263572	0.275292809	0.253725182
ARRB1	5	Up	0.339981335	0.758750709	0.356029806	0.468544924	5	Down	0.690332988	0.906118595	-0.001045026	-0.160941373
ARRB2	5	Down	0.345602076	0.760924917	-0.049859739	-0.461423658	5	Down	0.389979757	0.747184044	-0.11913686	-0.408957936
ARRDC1	5	Up	0.252351751	0.695507471	0.341735379	0.597993677	5	Up	0.018258898	0.176583852	0.703178568	1.738525444
ARRDC2	5	Down	0.200782687	0.652942997	-0.38905134	-0.697273739	5	Up	0.817033853	0.948389848	0.069434773	0.087759949
ARRDC3	4	Down	0.716921626	0.916091398	0.090861786	0.144528319	4	Up	0.542214379	0.839274953	0.367361508	0.265828969
ARRDC4	3	Up	0.088437468	0.47780166	0.546059114	1.053363701	3	Up	0.143284888	0.495889613	0.588008161	0.843799612
ARRDC5	5	Up	0.635585148	0.889062346	0.22893567	0.19682626	5	Up	0.221232858	0.601996454	0.486509597	0.655150371
ARSA	5	Up	0.934818517	0.984686122	0.253246168	0.029272694	5	Down	0.431095477	0.771594563	-0.161388914	-0.365426533
ARSB	5	Up	0.19252923	0.643071983	0.385773257	0.715503325	5	Down	0.62922921	0.880684066	-0.081596748	-0.201191125
ARSD	5	Down	0.888863339	0.969365843	-0.041939301	-0.051165006	5	Down	0.343970758	0.712128374	-0.375799118	-0.463478477
ARSE	5	Down	0.949628478	0.988890314	0.069078382	0.02244627	5	Down	0.15864758	0.518477819	-0.445347546	-0.799566548
ARSF	5	Up	0.586445882	0.867837317	0.168932467	0.231772059	5	Down	0.565640625	0.850700984	-0.022112645	-0.247459407
ARSG	4	Up	0.252645885	0.695507471	0.452042505	0.59748777	4	Down	0.990433459	0.99748324	0.172253059	0.004174697
ARSH	5	Up	0.019877977	0.19793579	0.69722402	1.701627824	5	Up	0.459460276	0.790664263	0.296016111	0.33775203
ARSI	5	Up	0.866517981	0.965091627	0.147654219	0.062222421	5	Down	0.471098111	0.797016801	-0.147489737	-0.326888637
ARSJ	4	Up	0.135524084	0.569914596	0.477985122	0.867983519	4	Down	0.646783104	0.888736313	-0.128812577	-0.189241333
ARSK	4	Up	0.557957084	0.857876174	0.230523694	0.253399204	4	Up	0.930382138	0.98198108	0.061005166	0.031338636
ART1	5	Up	0.168221973	0.618853743	0.429168534	0.774117278	5	Up	0.452138616	0.785966865	0.2991352	0.3447284
ART3	5	Up	0.06480341	0.413437057	0.565376101	1.188402141	5	Up	0.418236122	0.764273852	0.418700804	0.378578461
ART4	4	Up	0.391617579	0.785880665	0.328863215	0.407137821	4	Up	0.32717287	0.698606653	0.412508661	0.485222717
ART5	5	Up	0.244790691	0.688600677	0.361439312	0.611205101	5	Down	0.649886077	0.890077862	-0.013473095	-0.187162767
ARTN	5	Down	0.675145943	0.901521712	-0.374613216	-0.170602338	5	Up	0.842380452	0.95652069	-0.128715583	-0.07449172
ARV1	4	Up	0.372127217	0.774249994	0.437860807	0.429308565	4	Up	0.19421239	0.568581145	1.044711637	0.711723067
ARVCF	5	Down	0.996248923	0.998566589	0.098453162	0.001632135	5	Up	0.150881891	0.506993022	0.545613889	0.821362881
ARX	5	Up	0.268444361	0.707753411	0.329345619	0.571145715	5	Up	0.016948355	0.169323243	0.73964849	1.770872439
AS3MT	5	Up	0.242860182	0.687132096	0.370898679	0.614643684	5	Up	0.967287082	0.992345138	0.117932751	0.014444612
ASAH1	5	Up	0.314096182	0.742769542	0.725520075	0.502937343	5	Up	0.860777075	0.96044919	0.329339791	0.065109308
ASAH2	5	Up	0.296438882	0.729660282	0.590460994	0.528064834	5	Up	0.540965848	0.838620572	0.5479886	0.266830152
ASAH2B	4	Down	0.957796367	0.990275323	0.0963737	0.018726815	4	Up	0.761885979	0.931949592	0.33578083	0.118110019
ASAP1	4	Up	0.095732612	0.492699021	0.553074766	1.018940093	4	Up	0.451834844	0.785787192	0.382251126	0.345020281
ASAP2	5	Down	0.64079674	0.890886465	-0.139351894	-0.193279707	5	Up	0.135340548	0.485123397	0.528616	0.868572069
ASAP3	5	Up	0.066672575	0.418623429	0.462428504	1.17605277	5	Up	0.002770078	0.050445133	0.830467735	2.557508033
ASB1	5	Up	0.451251813	0.81094508	0.316715736	0.34558104	5	Up	0.157073045	0.516942386	0.714649372	0.803898336
ASB11	4	Up	0.493939544	0.833100897	0.324218426	0.306326203	4	Up	0.884915574	0.966822907	0.236169272	0.053098162
ASB12	5	Up	0.149802395	0.593961029	0.548759179	0.824481243	5	Down	0.889454647	0.968794715	0.68023244	0.050876192
ASB13	5	Up	0.681131699	0.90418771	0.24443212	0.166768908	5	Down	0.498465279	0.814369845	-0.050720764	-0.302365087
ASB15	4	Up	0.169846334	0.621586734	0.581231511	0.769943822	4	Up	0.653273975	0.892116421	0.299996219	0.184904643
ASB16	5	Up	0.267475195	0.707268493	0.36623336	0.572716487	5	Down	0.697685579	0.908510914	0.002526918	0.156340254
ASB17	3	Up	0.657122838	0.895254879	0.547115846	0.182353439	3	Up	0.738716268	0.923026329	0.304335419	0.131522337
ASB18	5	Up	0.068208809	0.422859874	0.503460241	1.166159534	5	Up	0.015936008	0.163127656	0.684373643	1.797620461
ASB2	4	Up	0.380359122	0.780162475	0.266748063	0.419806164	4	Down	0.740190139	0.923477807	-0.104515993	-0.130656705
ASB4	4	Up	0.947995492	0.988109928	-0.426470495	-0.023193728	4	Down	0.053567555	0.314232135	-1.643255365	-1.271098178
ASB5	5	Up	0.243290903	0.687492071	0.680853894	0.613874129	5	Up	0.911864726	0.975616931	-0.057556411	-0.040069584
ASB6	5	Down	0.926287797	0.981796989	0.144819558	0.033254058	5	Down	0.594242844	0.865263456	0.126129299	0.226036039
ASB7	5	Up	0.097631706	0.495905421	0.507678842	1.010409123	5	Up	0.96564564	0.991941588	0.465295308	0.015182216
ASB8	5	Up	0.522454647	0.843989103	0.267253339	0.281951403	5	Down	0.332020167	0.703547919	-0.044389909	-0.478835537
ASB9	5	Up	0.210417641	0.663809488	0.365487388	0.676917853	5	Up	0.712586531	0.91411869	0.330361828	0.147162391
ASCC1	5	Up	0.776806069	0.937750777	0.331724615	0.10968739	5	Up	0.388589036	0.746533235	0.906039345	0.410509457
ASCC2	5	Up	0.046332664	0.341160574	0.58501208	1.334112732	5	Up	0.11510423	0.451022591	0.818566705	0.938908718
ASCC3	4	Down	0.665343734	0.89812267	-0.226516436	-0.176953929	4	Down	0.074821353	0.371217006	-0.861565655	-1.125974442
ASCL3	5	Up	0.973749332	0.99348728	0.180696078	0.011552827	5	Up	0.311873196	0.686072016	0.465157353	0.506021949
ASCL4	5	Up	0.117095702	0.536667362	0.479055297	0.931459047	5	Up	0.487454576	0.807553712	0.317721191	0.312065848
ASCL5	5	Down	0.969658409	0.992025901	0.117495248	0.013381232	5	Up	0.288595531	0.668711547	0.4601947	0.539710398
ASF1A	4	Down	0.614768399	0.879551556	-0.280668065	-0.211288465	4	Down	0.398706052	0.753471769	-0.207296735	-0.399347172
ASF1B	5	Up	0.16642459	0.616464133	0.389984086	0.778782504	5	Down	0.369861841	0.73293864	-0.148804347	-0.431960473
ASGR1	5	Down	0.520234767	0.842550761	-0.075806099	-0.283800628	5	Down	0.098146441	0.422409872	-0.715716982	-1.008125445
ASGR2	5	Up	0.280732703	0.719602285	0.361574244	0.551706993	5	Down	0.665226327	0.896462288	0.032161157	0.177030572
ASH1L	3	Up	0.643364612	0.891402737	0.583438637	0.191542831	3	Down	0.72646067	0.918901665	-0.116650375	-0.138787893
ASH2L	4	Up	0.459942709	0.814637858	0.246548614	0.337296261	4	Down	0.302627888	0.679527745	-0.131045533	-0.519091053
ASIC1	4	Up	0.422105256	0.798938503	0.397987022	0.37457924	4	Down	0.147156613	0.500186595	-0.483263755	-0.832220216
ASIC2	5	Up	0.10375294	0.509166225	0.382789583	0.983999587	5	Up	0.947038792	0.987609101	0.082697363	0.023632231
ASIC3	5	Up	0.133135102	0.565876269	0.367698228	0.875707426	5	Up	0.622134583	0.87679931	0.247636455	0.206115657
ASIC4	5	Down	0.345195361	0.760741766	-0.605445467	-0.46193505	5	Down	0.124239017	0.466188904	-0.881524861	-0.905741995
ASIC5	4	Up	0.014030778	0.155179259	0.881277457	1.852918254	4	Up	0.657205077	0.89341792	0.263107066	0.182299091
ASIP	3	Down	0.874149556	0.966184021	0.016168683	0.058414259	3	Down	0.739794606	0.923453469	-0.175568368	-0.130888839
ASL	5	Down	0.085652725	0.471598498	-0.575504274	-1.067258814	5	Down	0.046143576	0.293896706	-0.707094542	-1.335888751
ASMT	5	Up	0.133641835	0.567078777	0.441129189	0.874057568	5	Up	0.407801499	0.75951801	0.252776893	0.389551183
ASMTL	5	Up	0.585199226	0.867480727	0.19786038	0.232696257	5	Up	0.991029924	0.99748324	0.443847456	0.003913232
ASNA1	5	Down	0.000208688	0.006590674	-1.469864927	-3.680501509	5	Down	4.98284537732844e-07	9.56907639533013e-05	-2.731465076	-6.302522589
ASNS	3	Down	0.001767997	0.03351263	-1.697697411	-2.752518363	3	Down	3.88627503074492e-05	0.002147845	-3.219611815	-4.410466468
ASNSD1	5	Up	0.232049783	0.679875519	0.365962966	0.634418833	5	Up	0.372917912	0.734424197	0.384420841	0.428386756
ASPA	5	Up	0.344140708	0.760234426	0.399101723	0.463263953	5	Up	0.47163311	0.797325604	0.324263887	0.326395713
ASPDH	5	Up	0.295635159	0.728994026	0.37342325	0.529243917	5	Up	0.058714915	0.32845136	0.602987023	1.231251561
ASPG	5	Down	0.960355735	0.990488463	0.059840597	0.017567866	5	Down	0.78042363	0.937337399	0.018424267	0.107669589
ASPH	4	Up	0.119145695	0.541119132	0.586810961	0.923921644	4	Up	0.566661037	0.850976275	0.236724441	0.246676648
ASPHD1	5	Up	0.96972547	0.992025901	0.124995536	0.013351197	5	Up	0.831997911	0.953238284	0.164519191	0.079877764
ASPHD2	5	Up	0.779308989	0.938430083	0.426240742	0.108290315	5	Down	0.710352358	0.913564164	-0.054509481	-0.148526173
ASPM	4	Down	0.731973489	0.921119934	-0.009027233	-0.135504648	4	Down	0.877204063	0.96498082	0.023098408	0.056899365
ASPN	5	Up	0.76133953	0.930589878	0.156232311	0.11842162	5	Up	0.507352264	0.819597464	0.254536037	0.294690398
ASPRV1	5	Down	0.433522816	0.804377279	-0.380433379	-0.362988041	5	Up	0.660032942	0.894344575	-0.033898776	-0.180434389
ASPSCR1	5	Up	0.65618958	0.894748353	0.219290078	0.182970671	5	Down	0.166536275	0.531507079	-0.389212566	-0.778491153
ASRGL1	5	Up	0.178817352	0.630594738	0.396268352	0.747590341	5	Up	0.672572026	0.89945041	0.295208516	0.1722612
ASS1	5	Down	0.000250345	0.00756688	-0.808040745	-3.601460298	5	Down	0.000129892	0.005254275	-1.357467425	-3.886417128
ASTE1	5	Up	0.465835717	0.81903292	0.520430587	0.331767216	5	Up	0.073897611	0.369721417	0.831008513	1.131369601
ASTL	5	Up	0.365972058	0.770468856	0.327020658	0.436552072	5	Down	0.722248607	0.917512383	0.039507416	0.141313287
ASTN1	5	Up	0.266491788	0.706532125	0.424155206	0.57431617	5	Up	0.010765053	0.127042321	0.828454991	1.967983845
ASTN2	5	Up	0.53079463	0.847399779	0.318753119	0.27507348	5	Up	0.601522893	0.867856155	0.359077255	0.220747839
ASUN	5	Down	0.065790366	0.415826607	-0.475044639	-1.181837699	5	Down	0.56622982	0.850832237	-0.085293139	-0.247007263
ASXL1	5	Down	0.751158891	0.927250894	0.063559623	0.124268188	5	Down	0.036564921	0.260461702	-0.586278304	-1.436935358
ASXL2	5	Up	0.734428896	0.92183104	0.172950972	0.134050244	5	Up	0.784643074	0.938393038	0.332596851	0.105327854
ASXL3	5	Up	0.06184969	0.402976799	0.70568424	1.208662476	5	Up	0.263136554	0.643713143	0.533819076	0.579818816
ASZ1	5	Up	0.056861312	0.385340247	0.618045595	1.245183122	5	Up	0.279282214	0.659919644	1.546206068	0.553956721
ATAD1	3	Down	0.704607759	0.913167292	0.057300241	0.152052579	3	Down	0.544170366	0.839852604	-0.02666424	-0.264265112
ATAD2	5	Up	0.670207605	0.899857838	0.230172975	0.173790649	5	Down	0.33347076	0.705378961	-0.203887042	-0.47694224
ATAD2B	4	Up	0.183774485	0.635142795	0.408458842	0.735714785	4	Up	0.761715111	0.931949592	0.186463513	0.118207429
ATAD3A	5	Down	0.012525227	0.14353804	-0.509310518	-1.902214408	5	Down	0.183027994	0.553832282	-0.636179444	-0.737482479
ATAD3B	2	Down	0.280481858	0.719252483	-0.30114397	-0.552095225	2	Down	0.260568834	0.641112217	-0.335196456	-0.584077531
ATAD3C	5	Up	0.613247654	0.878603195	0.229524472	0.212364105	5	Up	0.189699779	0.56273556	0.494162114	0.721933175
ATAD5	1	Up	0.286273873	0.724333095	1.386410728	0.543218286	1	Down	0.810492847	0.946155594	-0.03568392	-0.091250814
ATAT1	5	Up	0.916428415	0.979389258	0.045532999	0.037901453	5	Down	0.439297734	0.776913066	-0.303804859	-0.357241037
ATCAY	4	Up	0.281192486	0.719881348	0.395208041	0.550996289	4	Up	0.18480626	0.556488457	0.534741759	0.733283322
ATE1	5	Up	0.013595396	0.151243804	0.772322442	1.866608151	5	Up	0.311291971	0.685541868	0.49718896	0.506832081
ATF1	4	Down	0.858904151	0.962880224	0.08275093	0.066055298	4	Up	0.992390618	0.997782863	0.196416763	0.00331735
ATF2	4	Up	0.988452008	0.996418323	0.21611844	0.005044412	4	Up	0.263336764	0.644013192	0.64973919	0.579488506
ATF3	4	Down	0.920815797	0.980209963	0.078650258	0.035827239	4	Up	0.073134035	0.367516204	0.947433552	1.135880467
ATF4	5	Down	0.008967308	0.112463501	-0.984018147	-2.04733792	5	Down	0.074515257	0.370762647	-0.903783668	-1.127754794
ATF5	5	Down	0.473825593	0.822607266	-0.061863317	-0.324381485	5	Up	0.663915484	0.895992357	0.325839966	0.177887203
ATF6	3	Up	0.960995322	0.990825198	0.161887815	0.017278727	3	Up	0.156461247	0.516401549	0.63595894	0.805593213
ATF6B	4	Up	0.474753759	0.82345131	0.265739794	0.323531588	4	Up	0.276964969	0.65697542	0.502869018	0.557575157
ATF7	5	Down	0.179891557	0.631225251	-0.333012512	-0.74498922	5	Up	0.474716209	0.799719419	0.245172304	0.323565939
ATF7IP	4	Up	0.495137773	0.833663676	0.275849233	0.305273941	4	Up	0.631760491	0.881867141	0.324044983	0.199447537
ATF7IP2	5	Up	0.295907518	0.729158589	0.397182802	0.528844001	5	Up	0.081456759	0.386391193	0.744843283	1.089072874
ATG10	3	Up	0.448902505	0.809212574	0.485553558	0.347847971	3	Up	0.953465133	0.98861688	0.204162215	0.020695184
ATG12	5	Up	0.543992211	0.852461112	0.242044615	0.264407319	5	Down	0.469085715	0.79605977	-0.116147853	-0.328747793
ATG13	5	Down	0.413957446	0.794840705	-0.09976143	-0.383044301	5	Up	0.60098803	0.867750627	0.41539083	0.221134178
ATG14	5	Up	0.886928753	0.969365843	0.209198109	0.052111266	5	Up	0.175938203	0.545310908	0.60545631	0.754639849
ATG16L1	5	Down	0.562677385	0.859461885	0.044243167	0.249740539	5	Down	0.756728162	0.930048214	0.066998004	0.121060103
ATG16L2	5	Down	0.614201385	0.879041424	-0.199561296	-0.211689209	5	Up	0.876015272	0.964601086	-0.292124329	-0.057488323
ATG2A	5	Down	0.300461266	0.732706404	-0.464667068	-0.522211507	5	Down	0.559468393	0.847220067	-0.468239373	-0.252224444
ATG2B	4	Up	0.193589301	0.644681504	0.591609003	0.713118648	4	Up	0.39355152	0.749348476	0.44316743	0.404998406
ATG3	5	Up	0.185448404	0.637238926	0.762531592	0.731776901	5	Up	0.979441043	0.995038708	0.113769525	0.009021701
ATG4A	4	Down	0.736138209	0.922648681	-0.077937709	-0.13304064	4	Up	0.221138824	0.601902837	0.566728963	0.655335005
ATG4B	5	Up	0.524556594	0.845147264	0.066140676	0.280207649	5	Up	0.346990637	0.714303039	0.344383436	0.459682244
ATG4C	4	Up	0.747111144	0.925813188	0.297531103	0.126614786	4	Up	0.402466741	0.757069128	0.586006805	0.395270003
ATG4D	5	Up	0.174012736	0.627175629	0.406193701	0.759418965	5	Up	0.043911322	0.286591848	0.709411449	1.357423488
ATG5	1	Down	0.045142336	0.33722833	-0.916749092	-1.345415967	1	Down	0.059684441	0.331498859	-1.349877989	-1.224138869
ATG7	4	Up	0.597984641	0.872924482	0.161471214	0.223309971	4	Down	0.772122228	0.934291484	-0.142031854	-0.112313945
ATG9A	4	Down	0.645435771	0.892391908	0.020921113	0.190146969	4	Up	0.38199983	0.741877868	0.712413376	0.41793683
ATG9B	5	Up	0.938301601	0.985307376	0.104080234	0.027657542	5	Up	0.269528243	0.649958265	0.455076259	0.569395719
ATHL1	5	Down	0.691081682	0.907694145	-0.311381717	-0.160470618	5	Up	0.245090772	0.627240421	0.277795921	0.61067304
ATIC	4	Up	0.18174592	0.633205305	0.689981129	0.740535329	4	Up	0.952497241	0.988587009	0.166558269	0.021136274
ATL1	4	Up	0.807025398	0.948035634	0.217081743	0.093112797	4	Up	0.801147267	0.943547172	0.462230927	0.096287645
ATL2	5	Down	0.040970894	0.319022023	-1.460953151	-1.387524561	5	Down	0.193953137	0.568172118	-1.802673593	-0.712303191
ATL3	5	Down	0.644911523	0.892166807	-0.047378016	-0.190499863	5	Up	0.475722174	0.800198408	0.416072254	0.322646605
ATM	4	Up	0.572523714	0.862779078	0.205112486	0.24220652	4	Down	0.279664777	0.660096023	-0.700220763	-0.553362228
ATMIN	5	Down	0.012574203	0.143930152	-0.613460183	-1.900519524	5	Down	0.058180016	0.327253982	-0.592315896	-1.235226166
ATN1	5	Up	0.703566236	0.912925739	0.253537424	0.152695011	5	Up	0.568202515	0.852210233	0.320243305	0.245496849
ATOH1	5	Down	0.641759332	0.891324519	-0.073842332	-0.192627807	5	Up	0.671177317	0.899372461	0.094563024	0.173162729
ATOH7	5	Up	0.519087166	0.842308113	0.251051272	0.284759708	5	Up	0.161813428	0.524356042	0.609190345	0.790985441
ATOH8	5	Up	0.191940518	0.642121751	0.405655712	0.716833338	5	Up	0.131747898	0.480613315	0.60888867	0.880256306
ATOX1	5	Up	0.436977881	0.804642827	0.47799518	0.359540546	5	Up	0.95856678	0.99000176	0.156216581	0.018377626
ATP10A	5	Up	0.060071905	0.39697152	0.504369865	1.221328594	5	Down	0.897304334	0.971837365	-0.025194893	-0.047060235
ATP10B	5	Down	0.348924242	0.762575684	-0.515800697	-0.457268857	5	Down	0.570360397	0.853149746	-0.288713483	-0.243850638
ATP10D	5	Up	0.127564958	0.55708629	0.454877464	0.894268608	5	Up	0.673885879	0.900219107	0.320285667	0.171413644
ATP11A	5	Up	0.031728715	0.271723572	0.587819647	1.498547516	5	Down	0.935825646	0.98400607	-0.0216717	-0.028805057
ATP11B	4	Up	0.384144097	0.781683093	0.553992414	0.415505836	4	Up	0.785678126	0.938922293	0.29963387	0.104755338
ATP11C	3	Up	0.221816181	0.674343355	0.528448788	0.654006776	3	Down	0.858875535	0.960286449	0.000503297	0.066069768
ATP12A	5	Up	0.744186113	0.924979747	0.321552472	0.128318439	5	Down	0.407834637	0.75951801	-0.317795881	-0.389515893
ATP13A1	5	Up	0.054884817	0.377795129	0.537247702	1.260547778	5	Up	0.398541134	0.753471769	0.34870566	0.399526847
ATP13A2	5	Up	0.445574618	0.809212574	0.387315836	0.351079556	5	Up	0.99899797	0.999741151	0.140348264	0.000435394
ATP13A3	5	Up	0.2126227	0.665030769	0.501678965	0.672390372	5	Down	0.767397458	0.933856658	0.034269902	0.114979644
ATP13A4	5	Up	0.72770464	0.920049801	0.192657263	0.138044856	5	Up	0.765478375	0.933415247	0.259819271	0.116067074
ATP13A5	4	Up	0.592579066	0.870690252	0.192230624	0.227253695	4	Down	0.590945968	0.863759604	-0.253853999	-0.228452226
ATP1A1	5	Down	0.008597531	0.108898244	-1.253508822	-2.065626235	5	Down	0.000286534	0.009463652	-2.841944746	-3.542823735
ATP1A2	4	Up	0.138458041	0.575042332	0.533519697	0.858681817	4	Up	0.467409309	0.795112566	0.369243488	0.330302642
ATP1A3	5	Up	0.570056062	0.862341331	0.218611604	0.244082432	5	Down	0.690870303	0.906118595	-0.025615123	-0.160603475
ATP1A4	4	Up	0.844748082	0.958528724	-0.135302812	-0.073272786	4	Down	0.805275176	0.944251662	-0.489945835	-0.094055688
ATP1B1	5	Up	0.453845417	0.811577907	0.353867498	0.343092046	5	Down	0.404111632	0.758044887	-0.316778514	-0.393498649
ATP1B2	5	Up	0.087025832	0.475058021	0.589812708	1.060351815	5	Up	0.445072373	0.780124745	0.392232737	0.351569363
ATP1B3	4	Up	0.81693424	0.951280319	0.217790855	0.087812901	4	Down	0.420112802	0.765524781	-0.340629256	-0.376634084
ATP1B4	5	Down	0.257911266	0.700548855	-1.203558299	-0.588529686	5	Down	0.004253331	0.067953974	-3.231678489	-2.371270795
ATP2A1	5	Up	0.018913561	0.191880799	0.615952023	1.723226702	5	Up	0.108305851	0.440868255	1.566617772	0.96534808
ATP2A2	3	Down	0.000559132	0.014117157	-2.264353906	-3.2524856	3	Down	5.28050773786436e-05	0.002631999	-2.855406189	-4.277324317
ATP2A3	5	Up	0.080359933	0.45899458	0.508590054	1.094960435	5	Up	0.597924011	0.866688872	0.312009352	0.223354006
ATP2B1	5	Down	0.879082336	0.967586023	0.015813169	0.055970446	5	Up	0.897342338	0.971837365	0.30183464	0.047041841
ATP2B2	5	Up	0.994580311	0.997985381	-0.011005059	-0.002360143	5	Down	0.247860665	0.630176095	-0.650848576	-0.605792389
ATP2B3	5	Down	0.806181532	0.947821404	0.058070898	0.093567155	5	Down	0.509864948	0.821069998	-0.121790006	-0.292544844
ATP2B4	5	Up	0.912557719	0.978296943	0.017221299	0.039739657	5	Down	0.426814854	0.769546601	-0.270178489	-0.369760474
ATP2C1	3	Down	0.56980127	0.862104153	-0.251739586	-0.244276587	3	Down	0.893248298	0.970667909	-0.058287472	-0.049027802
ATP2C2	5	Up	0.724491546	0.918513822	0.160549259	0.139966678	5	Down	0.374472043	0.736013902	-0.120378464	-0.4265806
ATP4A	5	Up	0.890403849	0.969773028	-0.148517138	-0.050412971	5	Down	0.433560965	0.772715161	-0.807334612	-0.362949825
ATP4B	5	Down	0.887375808	0.969365843	-0.05631772	-0.051892415	5	Down	0.364911908	0.72993087	-0.228355557	-0.437811964
ATP5A1	5	Down	0.120865887	0.544268652	-0.454170346	-0.917696255	5	Down	0.007410405	0.099804512	-0.990730379	-2.13015804
ATP5B	4	Down	0.141131835	0.580025607	-0.365591454	-0.85037501	4	Down	0.004123342	0.066635244	-1.126675134	-2.384750631
ATP5C1	5	Up	0.923134316	0.98097533	0.212118258	0.034735104	5	Down	0.024898464	0.211893281	-0.664507094	-1.60382745
ATP5D	5	Down	0.052792382	0.369808165	-0.59408537	-1.277428741	5	Down	0.000894016	0.021707582	-1.205017146	-3.048654585
ATP5E	4	Down	0.017931843	0.185081543	-0.50010811	-1.746375068	4	Down	0.001702378	0.035070735	-1.174887348	-2.768944129
ATP5EP2	5	Down	0.588501213	0.868760163	-0.022182713	-0.230252638	5	Down	0.493414968	0.811557912	-0.06068429	-0.30678768
ATP5F1	5	Down	0.265454716	0.705568776	-0.231967102	-0.576009555	5	Down	0.026148004	0.217637126	-1.103778099	-1.582561459
ATP5G1	5	Down	0.617086414	0.880629736	-0.149051788	-0.209654015	5	Down	0.233692614	0.615927421	-0.396332533	-0.631355013
ATP5G2	4	Up	0.598067662	0.872924482	0.151001161	0.223249679	4	Down	0.122912115	0.46365181	-0.442960931	-0.91040531
ATP5G3	5	Up	0.045052578	0.337087612	0.617568022	1.346280348	5	Up	0.35696309	0.722840014	0.378448736	0.447376688
ATP5H	4	Down	0.076627907	0.446997546	-0.400009623	-1.115613035	4	Down	0.000424728	0.012701972	-1.567674516	-3.371889536
ATP5I	5	Down	0.075818269	0.444424799	-0.3404847	-1.120226136	5	Down	0.002154986	0.042021115	-0.881810528	-2.666555617
ATP5J	5	Up	0.914436586	0.979033058	0.201003834	0.038846406	5	Down	0.113187021	0.44794164	-0.286052701	-0.946203371
ATP5J2	5	Down	0.003346831	0.054400343	-1.218218553	-2.475366167	5	Down	8.31934267528713e-05	0.003765889	-2.07675159	-4.079910987
ATP5J2-PTCD1	5	Down	0.402775727	0.788304294	-0.243509649	-0.39493671	5	Down	0.107439489	0.440136969	-0.504418008	-0.968836067
ATP5L	5	Down	0.169035911	0.620140776	-0.313175811	-0.772021022	5	Down	0.003487524	0.059042564	-1.192741633	-2.457482839
ATP5L2	5	Down	0.717019734	0.916091398	0.059628756	0.144468892	5	Down	0.865883499	0.962250239	0.093944231	0.062540536
ATP5O	5	Down	0.217631583	0.670423855	-0.201714505	-0.662278079	5	Down	0.011178585	0.130384821	-0.85531232	-1.951613166
ATP5S	5	Up	0.789833608	0.942428785	0.128655896	0.102464391	5	Down	0.923034211	0.979803118	-0.04999625	-0.034782202
ATP5SL	5	Down	0.544739442	0.852461112	0.041537333	0.263811179	5	Down	0.574587901	0.855648561	-0.082450947	-0.240643523
ATP6AP1	5	Down	0.054037372	0.374424418	-0.748996117	-1.267305777	5	Down	0.028219176	0.226659477	-0.895771778	-1.549455665
ATP6AP1L	5	Up	0.6013398	0.873301865	0.256809256	0.220880051	5	Up	0.108666985	0.441490638	0.550591042	0.963902382
ATP6AP2	4	Down	0.107065247	0.51445565	-0.318699544	-0.970351478	4	Down	0.002832484	0.051189334	-0.89268226	-2.547832587
ATP6C	2	Down	0.000163514	0.005496932	-2.156030424	-3.786444897	2	Down	0.005335102	0.079992871	-2.061112494	-2.272857268
ATP6V0A1	5	Down	0.0284752	0.252622724	-1.002974866	-1.545533222	5	Down	0.001940829	0.038800251	-1.785851613	-2.712012751
ATP6V0A2	5	Up	0.154728346	0.601003825	0.438085218	0.810430117	5	Down	0.983930088	0.996452525	0.058869037	0.007035759
ATP6V0A4	5	Up	0.049631744	0.355270599	0.586479454	1.304240467	5	Up	0.581999259	0.86006007	0.297050574	0.235077568
ATP6V0B	5	Down	0.001327809	0.027103587	-1.348242561	-2.876864508	5	Down	0.000434009	0.012852624	-2.139234877	-3.362500958
ATP6V0C	5	Down	6.17494466961304e-08	2.73018716415542e-05	-2.015491581	-7.20936693	5	Down	1.58904103401278e-07	4.25504903361283e-05	-2.737530321	-6.798864888
ATP6V0D1	5	Down	0.018121713	0.186131826	-0.797616917	-1.741800749	5	Down	9.00519447770793e-05	0.003946562	-2.05675948	-4.045506904
ATP6V0D2	5	Up	0.284079618	0.722572079	0.420363957	0.546559925	5	Down	0.855439651	0.959241454	0.085065205	0.067810623
ATP6V0E1	5	Down	0.00427646	0.064531521	-0.912546129	-2.368915606	5	Down	0.058002927	0.326741231	-0.663964202	-1.236550087
ATP6V0E2	5	Down	0.094129973	0.48896149	-0.530038957	-1.026272065	5	Down	0.001283987	0.028747481	-1.025279528	-2.89143938
ATP6V1A	5	Down	0.001755732	0.033395398	-1.577249872	-2.755541833	5	Down	0.00021872	0.007743591	-2.816443574	-3.660111134
ATP6V1B1	5	Up	0.039773818	0.312988339	0.594054984	1.400402719	5	Up	0.884456791	0.966673901	0.178308821	0.053323379
ATP6V1B2	5	Down	8.5403696568415e-05	0.003354742	-1.774140859	-4.068523331	5	Down	1.79743716756167e-05	0.001182452	-2.965580581	-4.745346282
ATP6V1C1	3	Down	0.03018986	0.263894074	-0.741973216	-1.520138907	3	Down	0.016470283	0.166826327	-1.564196889	-1.783298946
ATP6V1C2	5	Up	0.053859136	0.37398462	0.548603464	1.268740619	5	Up	0.264697264	0.6447693	0.526801746	0.577250548
ATP6V1D	4	Down	0.010689881	0.128793416	-0.96191983	-1.971027144	4	Down	0.002125831	0.041623382	-1.712573859	-2.672471215
ATP6V1E1	2	Down	2.39574879442751e-06	0.000257333	-3.480037676	-5.620558722	2	Down	0.003520181	0.059489488	-3.191110309	-2.453435051
ATP6V1E2	5	Up	0.020522267	0.202265084	0.611220195	1.687774658	5	Up	0.379314435	0.73960445	0.382129077	0.42100063
ATP6V1F	5	Down	0.108855933	0.518537746	-0.29604889	-0.963147897	5	Down	0.007120483	0.097868823	-1.096157305	-2.147490543
ATP6V1G1	5	Down	0.000985338	0.02160698	-1.234214263	-3.006414637	5	Down	7.54713245448345e-05	0.003499661	-2.179442492	-4.122218028
ATP6V1G2	5	Up	0.058020226	0.389505838	0.483068797	1.236420585	5	Down	0.917939032	0.97772024	0.070138766	0.037186163
ATP6V1G3	4	Down	0.885025402	0.968902991	0.12314241	0.053044264	4	Down	0.758425466	0.930384469	0.087297893	0.120087093
ATP6V1H	4	Down	0.126290569	0.555538246	-0.578992912	-0.89862908	4	Down	0.138772848	0.49030838	-0.896219986	-0.857695498
ATP7A	4	Up	0.264462556	0.70494618	0.489901884	0.577635808	4	Up	0.259154456	0.640272244	0.647790969	0.586441319
ATP7B	4	Up	0.129086171	0.558912841	0.567903867	0.889120281	4	Up	0.182669128	0.553362883	0.617998529	0.738334845
ATP8A1	3	Up	0.082438355	0.462771189	0.870073935	1.083870685	3	Up	0.605889514	0.870018988	0.262269077	0.217606564
ATP8A2	5	Up	0.186966558	0.638493306	0.582763158	0.728236068	5	Down	0.712010647	0.91411869	-0.043668973	-0.147513512
ATP8B1	4	Down	0.883979104	0.968490217	0.160810722	0.053558001	4	Down	0.346933978	0.714303039	-0.423724942	-0.459753164
ATP8B2	5	Down	0.936203501	0.984766754	0.030478604	0.028629739	5	Down	0.396370591	0.751445	-0.247345005	-0.401898576
ATP8B3	5	Up	0.316385464	0.744169299	0.331739404	0.499783478	5	Down	0.783794371	0.938231903	0.101294788	0.10579786
ATP8B4	4	Up	0.097713126	0.496053923	0.479117194	1.010047095	4	Up	0.455741643	0.788117166	0.278138352	0.341281286
ATP9A	5	Up	0.023714202	0.224082709	0.611166656	1.624991484	5	Up	0.984471272	0.996452525	-0.004916219	-0.006796953
ATP9B	5	Up	0.502554289	0.836532126	0.302320218	0.298817016	5	Down	0.686649847	0.904871899	-0.028797616	-0.163264673
ATPAF1	5	Up	0.433803027	0.804425279	0.245974162	0.362707422	5	Down	0.73525948	0.922020529	0.153724001	0.133559367
ATPAF2	4	Up	0.653594826	0.894140411	0.332233765	0.184691394	4	Down	0.08118798	0.3861761	-0.520823313	-1.090508265
ATPIF1	5	Up	0.355243818	0.766592151	0.333834383	0.449473471	5	Down	0.743381117	0.92439762	0.080921677	0.128788475
ATR	4	Down	0.098987339	0.499075771	-0.703444008	-1.004420351	4	Down	0.022528064	0.200141849	-1.662751749	-1.647276124
ATRAID	5	Up	0.897932954	0.973264701	0.154835189	0.04675609	5	Up	0.158551379	0.518379847	0.613066032	0.799829977
ATRIP	4	Up	0.863801138	0.964442154	0.006852625	0.063586228	4	Down	0.075364457	0.371703744	-0.652646485	-1.122833424
ATRN	5	Down	0.692322219	0.908317578	0.018132726	0.15969173	5	Up	0.415155728	0.762308354	0.406519307	0.381788966
ATRNL1	4	Up	0.552237569	0.856040443	0.23335226	0.257874052	4	Up	0.41330355	0.761579465	0.317958685	0.383730865
ATRX	4	Down	0.553036685	0.856425303	-0.104043311	-0.25724606	4	Down	0.27210682	0.65228784	-0.586181914	-0.565260574
ATXN1	5	Down	0.691129412	0.907694145	-0.026184957	-0.160440625	5	Up	0.544237473	0.839852604	0.20150146	0.264211558
ATXN10	5	Down	0.048691407	0.351697754	-0.547830707	-1.31254768	5	Down	0.12671231	0.470711575	-0.875896705	-0.89718119
ATXN1L	4	Down	0.490066368	0.831467569	-0.121447601	-0.309745101	4	Down	0.3377991	0.70817852	-0.153201422	-0.471341512
ATXN2	5	Down	0.896572572	0.972646946	0.015920048	0.047414551	5	Up	0.162375969	0.525283634	0.500108677	0.789478245
ATXN2L	5	Down	0.90390588	0.975108437	-0.007697169	-0.043876788	5	Up	0.602832963	0.868636926	0.244564786	0.219803009
ATXN3	5	Up	0.000184831	0.006037799	1.159858558	3.733226193	5	Up	0.05847704	0.327942211	1.089821862	1.233014622
ATXN3L	4	Up	0.963441526	0.991413436	0.080488044	0.016174639	4	Down	0.343866081	0.712116653	-0.554966699	-0.463610661
ATXN7	5	Down	0.792717668	0.942613078	0.10997973	0.100881462	5	Up	0.05710764	0.324300657	0.748638562	1.243305784
ATXN7L1	5	Up	0.652656397	0.89405752	0.172463096	0.185315401	5	Up	0.406355261	0.758809099	0.465440299	0.391094114
ATXN7L2	4	Down	0.795167178	0.943500403	0.174752913	0.099541555	4	Up	0.42272894	0.76680876	0.504700499	0.373938019
ATXN7L3	5	Down	0.044709623	0.33544568	-0.617159229	-1.349598992	5	Down	0.115684578	0.451528472	-0.560262778	-0.936724535
ATXN7L3B	5	Down	0.789836126	0.942428785	-0.093004654	-0.102463006	5	Down	0.671496208	0.899372461	-0.336814526	-0.172956435
AUH	5	Down	0.505045953	0.837081389	-0.079527604	-0.296669105	5	Down	0.253158676	0.633379755	-0.245937321	-0.596607184
AUNIP	4	Down	0.380082302	0.780162475	-0.318921999	-0.420122352	4	Up	0.494370113	0.811861559	0.30361037	0.305947793
AUP1	5	Down	0.621397955	0.881840555	-0.054129427	-0.206630181	5	Up	0.676959879	0.90130416	0.235206238	0.16943707
AURKA	4	Down	0.00282281	0.047619092	-1.120408844	-2.549318299	4	Down	0.001101205	0.025469726	-1.30350404	-2.958131717
AURKAIP1	5	Down	0.424283044	0.800396154	-0.097043316	-0.372344324	5	Down	0.004128777	0.066635244	-1.023320625	-2.384178524
AURKB	5	Down	4.19158733975757e-05	0.00198235	-1.368573759	-4.37762148	5	Down	3.71363438446067e-07	7.67430618667025e-05	-2.186376635	-6.430200856
AURKC	5	Up	0.284953792	0.723110183	0.259487015	0.54522556	5	Down	0.782165581	0.937950844	0.060425727	0.106701299
AUTS2	5	Up	0.608434692	0.875856189	0.479680967	0.215786031	5	Up	0.110864868	0.444222443	0.561350969	0.955206056
AVEN	5	Down	0.264783253	0.705180987	-0.15057529	-0.577109486	5	Down	0.662909171	0.895751894	0.082477822	0.178545973
AVIL	5	Up	0.629560837	0.886180431	0.280744773	0.200962296	5	Up	0.63171499	0.881867141	0.218224608	0.199478818
AVL9	5	Down	0.204932048	0.658809899	-0.472740794	-0.68839012	5	Down	0.847930626	0.957763486	-0.269773956	-0.071639678
AVP	5	Up	0.611372549	0.877351225	0.238863743	0.213694065	5	Up	0.563007903	0.849386706	0.266827227	0.249485509
AVPI1	5	Up	0.551999494	0.85593462	0.272341526	0.258061321	5	Up	0.291640702	0.67083655	0.432542401	0.535151866
AVPR1A	4	Down	0.74384312	0.924920048	0.031635391	0.128518649	4	Down	0.119334557	0.458526395	-0.620272346	-0.923233774
AVPR1B	5	Up	0.394461524	0.786443183	0.298065606	0.403995352	5	Down	0.588204065	0.862760476	0.043943623	0.230471978
AVPR2	4	Up	0.010121629	0.123750749	0.634814634	1.994749576	4	Up	0.521685835	0.829858763	0.345186782	0.282590955
AWAT1	5	Up	0.915107893	0.97919651	0.122263219	0.038527699	5	Down	0.871504828	0.964045488	0.163089528	0.059730202
AXDND1	4	Up	0.419705904	0.797705552	0.523602424	0.377054922	4	Up	0.290353383	0.669927005	0.597476807	0.537073109
AXIN1	5	Up	0.020953153	0.205023853	0.637585269	1.678750613	5	Up	0.009798439	0.119249492	0.859367298	2.00884312
AXIN2	5	Up	0.185627288	0.637238926	0.376763758	0.73135818	5	Up	0.113588399	0.44878276	0.584690015	0.944666022
AXL	5	Up	0.93668678	0.984799846	-0.007721838	-0.028405609	5	Down	0.220934071	0.601663066	-0.502619031	-0.655737305
AZGP1	4	Up	0.086125249	0.473104082	0.545261087	1.064869511	4	Up	0.84399412	0.957070832	0.166921235	0.073660579
AZI2	5	Down	0.438130922	0.805689445	-0.010694585	-0.358396095	5	Down	0.511245502	0.822248498	-0.181610221	-0.2913705
AZIN1	5	Up	0.597703131	0.872924482	0.263108701	0.223514469	5	Down	0.575597963	0.856082253	-0.167863387	-0.239880752
AZU1	5	Up	0.19362147	0.644681504	0.356468225	0.713046487	5	Down	0.692069668	0.906409546	-0.006404337	-0.159850185
B2M	5	Up	0.281512737	0.719881348	0.659525494	0.55050195	5	Up	0.830465237	0.952631425	0.388872415	0.080678542
B3GALNT1	5	Up	0.156482137	0.604463282	0.52779852	0.805535232	5	Down	0.815475692	0.948156704	0.214760727	0.08858898
B3GALNT2	4	Down	0.004170966	0.063510209	-2.325173661	-2.379763358	4	Down	0.013805646	0.149557227	-2.268714281	-1.859943281
B3GALT1	5	Up	0.234158223	0.68140154	0.292057594	0.630490587	5	Up	0.7712851	0.933941212	0.301857304	0.112785059
B3GALT2	4	Up	0.201852498	0.654548812	0.560209105	0.694965872	4	Up	0.598791947	0.866918081	0.394390661	0.222724049
B3GALT4	5	Up	0.030128383	0.263599086	0.665615539	1.521024179	5	Up	0.491998486	0.810771883	0.269744079	0.308036234
B3GALT5	5	Up	0.093950557	0.488162882	0.559385251	1.027100641	5	Down	0.994171085	0.998266646	0.107268496	0.002538872
B3GALT6	5	Up	0.100673518	0.501793832	0.510303035	0.997084754	5	Up	0.141330914	0.492934018	0.563732763	0.849762833
B3GALTL	4	Down	0.207607674	0.661588519	-0.755134453	-0.682756597	4	Down	0.823048486	0.950771529	0.170705568	0.084574579
B3GAT2	5	Up	0.14819231	0.592519916	0.434662477	0.829174332	5	Down	0.416550139	0.763526114	-0.161334525	-0.380332716
B3GAT3	5	Down	0.852056785	0.960601165	0.071776935	0.069531461	5	Down	0.239429955	0.621524072	-0.353290111	-0.620821516
B3GNT1	5	Up	0.136792656	0.571582852	0.428494723	0.863937218	5	Up	0.606109031	0.870018988	0.232024818	0.217449245
B3GNT2	5	Down	0.541333934	0.851621081	-0.014913799	-0.266534748	5	Down	0.295688506	0.673491059	-0.020083166	-0.529165557
B3GNT3	5	Down	0.131786169	0.563544455	-0.649354256	-0.880130166	5	Down	0.077443209	0.377944816	-1.09560638	-1.111016662
B3GNT4	5	Down	0.324275655	0.748888187	-0.119970306	-0.489085654	5	Down	0.072733151	0.366888478	-0.531215049	-1.138267596
B3GNT5	4	Down	0.646908621	0.892706954	0.037414651	0.189157061	4	Down	0.320983407	0.693864302	-0.262652308	-0.493517417
B3GNT6	5	Up	0.750576743	0.927162954	0.159347576	0.124604897	5	Down	0.514362634	0.824124591	0.049370822	0.288730588
B3GNT7	5	Up	0.563335177	0.859461885	0.282923662	0.249233129	5	Down	0.690108708	0.906118595	0.041095646	0.161082493
B3GNT8	5	Up	0.219992784	0.673619393	0.356037018	0.657591564	5	Up	0.978762231	0.994924529	0.151236987	0.009322798
B3GNT9	5	Up	0.385319246	0.781937088	0.292916557	0.414179298	5	Down	0.590123282	0.863306608	-0.163316635	-0.229057251
B4GALNT1	5	Up	0.677145234	0.902733692	0.188702617	0.169318174	5	Down	0.658350154	0.894039509	0.030729952	0.181543059
B4GALNT2	5	Down	0.374072636	0.775974676	-0.150856251	-0.42704406	5	Down	0.360826442	0.726390546	-0.422136469	-0.442701644
B4GALNT3	5	Up	0.260844245	0.70240818	0.344613873	0.58361874	5	Down	0.468473617	0.795940885	-0.189433518	-0.329314862
B4GALNT4	5	Up	0.705337226	0.913167292	0.177563086	0.151603194	5	Up	0.993867514	0.998172698	0.141850381	0.002671505
B4GALT1	5	Up	0.039355747	0.311373888	0.518578438	1.404991845	5	Up	0.614047116	0.873206807	0.24857894	0.211798304
B4GALT2	5	Up	0.14159509	0.581301201	0.420685423	0.848951805	5	Down	0.928567901	0.981159452	0.046616332	0.032186333
B4GALT3	5	Up	0.382578006	0.780945564	0.505406596	0.417280001	5	Down	0.433380041	0.772577226	-0.164879977	-0.363131093
B4GALT4	3	Up	0.176329104	0.629067104	0.575952023	0.753675999	3	Down	0.951952541	0.98855386	0.136226787	0.021384703
B4GALT5	5	Down	0.309102616	0.739797854	-0.239485486	-0.509897319	5	Down	0.171832222	0.538593381	-0.547816687	-0.764895393
B4GALT6	5	Up	0.327217568	0.749969158	0.292480463	0.485163387	5	Up	0.976030306	0.994161619	0.156060399	0.010536697
B4GALT7	4	Up	0.801117297	0.946059619	0.138341522	0.096303891	4	Down	0.765357331	0.93335302	0.092874233	0.116135754
B9D1	4	Down	0.552247845	0.856040443	-0.266165999	-0.25786597	4	Down	0.664236858	0.896081114	-0.315997547	-0.17767703
B9D2	5	Up	0.063805598	0.40982163	0.628839419	1.195141218	5	Up	0.031448549	0.240791268	0.69917509	1.502399381
BAALC	5	Up	0.47527697	0.823622801	0.265088813	0.32305323	5	Up	0.062573716	0.33912528	0.785435223	1.203608055
BAAT	4	Up	0.267705111	0.707268493	0.463994667	0.572343337	4	Down	0.416977971	0.763526114	-0.051798661	-0.379886888
BABAM1	5	Up	0.648442026	0.893346362	0.16395087	0.188128846	5	Up	0.039432466	0.272693022	0.557364627	1.404146066
BACE1	5	Up	0.07366737	0.437402883	0.537539045	1.132724837	5	Up	0.542035414	0.839151847	0.616919458	0.265972338
BACE2	5	Up	0.036124519	0.295442194	0.631747782	1.442197922	5	Up	0.777257678	0.936139629	0.247976646	0.109434979
BACH1	4	Up	0.873510983	0.966031892	0.212958111	0.05873163	4	Up	0.183853727	0.555270382	0.67153573	0.735527562
BACH2	5	Up	0.562505337	0.859461885	0.208963267	0.249873352	5	Up	0.874793739	0.964386579	0.178179389	0.058094334
BAD	5	Up	0.045439055	0.33819153	0.510816892	1.342570707	5	Up	0.026146313	0.217637126	0.747938712	1.582589542
BAG1	5	Up	0.120739484	0.544086055	0.442927956	0.918150685	5	Up	0.764713533	0.933106584	0.13064083	0.116501224
BAG2	5	Down	0.365804205	0.770468856	-0.164039395	-0.436751306	5	Up	0.827194763	0.95226501	0.022375973	0.082392224
BAG3	5	Up	0.258363494	0.70061599	0.396596904	0.587768851	5	Up	0.10038702	0.427161598	0.551523959	0.998322439
BAG4	5	Down	0.427592601	0.801240935	-0.395283744	-0.368969819	5	Up	0.813038129	0.947173337	0.46084223	0.089889087
BAG5	5	Up	0.63200741	0.886979419	0.347260956	0.19927783	5	Up	0.158062349	0.517576356	1.097755845	0.801171568
BAG6	4	Up	0.883703194	0.96843395	0.147492274	0.053693575	4	Down	0.669891255	0.89871241	0.027862134	0.173995691
BAGE5	5	Down	0.002228413	0.039968476	-0.836527493	-2.652004354	5	Down	0.007578814	0.100893689	-1.306404939	-2.120398761
BAHCC1	5	Up	0.851913874	0.960601165	0.178839778	0.069604309	5	Down	0.161110479	0.522790994	-0.386366848	-0.79287621
BAHD1	3	Up	0.92588484	0.98163284	0.152664328	0.033443027	3	Down	0.801943915	0.943547172	0.077706512	0.095856004
BAI1	5	Up	0.14047431	0.578723789	0.370511092	0.852403091	5	Up	0.782645286	0.937950844	0.19875838	0.106435026
BAI2	5	Up	0.482082008	0.82716894	0.08254178	0.316879077	5	Down	0.047549496	0.297581592	-0.622602432	-1.322854082
BAI3	5	Up	0.106759251	0.51399162	0.487573903	0.971594483	5	Up	0.523421187	0.831074295	0.36021472	0.281148702
BAIAP2	5	Up	0.492350465	0.832137763	0.193832327	0.307725648	5	Up	0.895052438	0.971095221	0.06897562	0.04815152
BAIAP2L1	5	Up	0.315355525	0.743516053	0.369423377	0.501199555	5	Up	0.073023093	0.367478868	0.773519707	1.136539776
BAIAP2L2	5	Down	0.461259812	0.815158166	-0.015714645	-0.336054382	5	Down	0.975619582	0.994161619	0.17267444	0.010719492
BAIAP3	5	Up	0.196719242	0.648989059	0.417914362	0.706153158	5	Up	0.038982429	0.270939715	0.695423299	1.409131098
BAK1	5	Down	0.446604968	0.809212574	-0.20483635	-0.35007645	5	Down	0.734492633	0.921727653	-0.076672972	-0.134012556
BAMBI	5	Down	0.629387321	0.886180431	-0.004175488	-0.20108201	5	Up	0.432292058	0.772049724	0.612113159	0.364222743
BANF1	5	Down	4.62414833868733e-05	0.002149494	-1.758683496	-4.334968243	5	Down	2.3658130715046e-07	5.55585575249236e-05	-2.51920215	-6.626019573
BANF2	5	Up	0.983085686	0.995752205	0.071010531	0.007408627	5	Up	0.47847726	0.802329306	0.362483476	0.320138697
BANK1	4	Up	0.465749524	0.81903292	1.137107039	0.331847581	4	Up	0.355893878	0.722273102	1.31257886	0.448679482
BANP	4	Down	0.359601699	0.768607122	-0.910326875	-0.444178265	4	Down	0.276194894	0.6561023	-1.021530983	-0.558784355
BAP1	5	Down	0.003440282	0.055570643	-1.007247494	-2.463405924	5	Down	0.000999433	0.023721869	-1.542838597	-3.00024638
BARD1	4	Down	0.001861698	0.034802947	-1.226409423	-2.730090828	4	Down	0.000577069	0.015562044	-1.872570279	-3.238772059
BARHL1	5	Up	0.363854937	0.769686318	0.298866819	0.439071728	5	Up	0.326005351	0.69805313	0.475008987	0.486775271
BARHL2	4	Up	0.321986777	0.747084769	0.442736421	0.492161964	4	Up	0.209829888	0.588047095	0.4348854	0.678132651
BARX1	5	Up	0.170480856	0.622348975	0.435772321	0.768324383	5	Up	0.218883197	0.599626418	0.491470662	0.659787577
BARX2	5	Up	0.579605475	0.865759058	0.301855102	0.236867521	5	Up	0.050535106	0.305579759	0.678584048	1.296406816
BASP1	5	Down	0.776700593	0.937750777	0.00983109	0.109746363	5	Up	0.574709635	0.855762811	0.255336757	0.240551522
BATF	5	Up	0.843304557	0.958340686	0.176879011	0.074015553	5	Up	0.260262687	0.641112217	0.493515855	0.584588091
BATF2	5	Down	0.661449542	0.896983303	-0.064632597	-0.17950328	5	Up	0.372967895	0.734424197	0.437304915	0.428328551
BATF3	5	Up	0.611131268	0.877351225	0.268885661	0.213865495	5	Up	0.096137303	0.418801345	0.543116597	1.017108065
BAX	5	Up	0.018928829	0.191933279	0.616071253	1.72287625	5	Up	0.395642631	0.750902061	0.363606832	0.402696919
BAZ1A	4	Down	0.748597344	0.926162081	0.014949977	0.125751718	4	Down	0.345035398	0.713266845	-0.279111918	-0.462136347
BAZ1B	5	Down	0.315929753	0.743649433	-0.272411192	-0.500409471	5	Down	0.025516635	0.215070516	-0.968045988	-1.5931766
BAZ2A	5	Up	0.522952286	0.84430682	0.019190211	0.281537934	5	Up	0.421058721	0.765993305	0.307858794	0.375657334
BAZ2B	4	Down	0.810771256	0.949453841	0.052934291	0.091101657	4	Down	0.411531935	0.761019856	-0.346790174	-0.385596458
BBC3	5	Down	0.077575906	0.448289706	-0.213603286	-1.110273141	5	Down	0.421798897	0.766203275	-0.144753741	-0.37489456
BBIP1	3	Down	0.296663856	0.729836081	-0.412730245	-0.527735362	3	Up	0.368074732	0.732287519	0.73405495	0.434063996
BBOX1	5	Up	0.253694136	0.696395165	0.352074342	0.595689571	5	Down	0.824357284	0.951312994	-0.109251195	-0.08388452
BBS1	5	Up	0.572005026	0.862543472	0.219948269	0.242600155	5	Up	0.696230615	0.907911686	0.284127252	0.157246884
BBS10	3	Up	0.203579021	0.656520189	0.419402439	0.691266978	3	Up	0.096835439	0.420798716	0.822977183	1.013965673
BBS12	1	Up	0.142382142	0.582977331	0.906150787	0.846544478	1	Up	0.156669766	0.516760165	1.590565271	0.805014805
BBS2	4	Up	0.745827105	0.925521002	0.184782364	0.127361838	4	Up	0.664330861	0.89614434	0.295425012	0.177615572
BBS4	5	Up	0.170235537	0.621809421	0.51159019	0.768949774	5	Up	0.29776284	0.675526206	0.456727694	0.526129502
BBS5	3	Up	0.314139842	0.742769542	0.280557462	0.502876978	3	Up	0.057379971	0.324776075	1.260107723	1.241239679
BBS7	4	Up	0.517186676	0.841853444	0.29011537	0.286352672	4	Up	0.584490423	0.861287546	0.33604709	0.2332226
BBS9	5	Down	0.744983176	0.925122151	0.122278604	0.127853535	5	Up	0.859466296	0.96044919	0.279053027	0.065771149
BBX	4	Up	0.997360009	0.998673234	0.04811124	0.00114805	4	Up	0.247413586	0.629864368	0.64538599	0.606576456
BCAM	5	Up	0.146558079	0.588958401	0.383755005	0.833990236	5	Up	0.251031197	0.63158999	0.390393441	0.600272303
BCAN	5	Down	0.569122584	0.862104153	-0.185753648	-0.24479418	5	Up	0.346789278	0.714303039	0.251010335	0.459934339
BCAP29	4	Up	0.575982233	0.86450769	0.086293085	0.239590913	4	Down	0.702687458	0.910735122	-0.170091001	-0.153237798
BCAP31	4	Down	0.781499833	0.939242356	-0.009973858	-0.10707111	4	Down	0.65890409	0.894176139	-0.039865999	-0.181177797
BCAR1	5	Down	0.01626672	0.173062603	-0.699579739	-1.788700022	5	Down	0.0787261	0.381093287	-0.59587958	-1.10388126
BCAR3	5	Up	0.330853219	0.752684145	0.365890756	0.480364636	5	Up	0.000590159	0.015802961	1.033099601	3.229030999
BCAS1	5	Up	0.717024618	0.916091398	0.155281193	0.144465933	5	Up	0.343752881	0.712116653	0.557207934	0.463753654
BCAS2	4	Down	0.135599849	0.569981059	-0.451318336	-0.867740794	4	Down	0.035633775	0.257279594	-1.19798815	-1.448138164
BCAS3	5	Up	0.419501863	0.797705552	0.261728214	0.377266106	5	Up	0.143054908	0.495583076	0.664398248	0.844497236
BCAS4	5	Up	0.718662378	0.916809309	0.19637229	0.14347509	5	Up	0.36057691	0.726195784	0.469541144	0.443002088
BCAT1	5	Up	0.575819579	0.86450769	0.334571167	0.239713572	5	Down	0.791895799	0.940569541	0.030075861	0.101331961
BCAT2	5	Up	0.486905008	0.829632372	0.406658647	0.312555759	5	Down	0.680701783	0.902224087	0.094383791	0.167043112
BCCIP	5	Down	0.000213792	0.006729489	-1.711893588	-3.670008787	5	Down	0.01826987	0.176583852	-1.241773803	-1.738264541
BCDIN3D	5	Down	0.416312156	0.796446058	-0.219651158	-0.380580908	5	Up	0.878228064	0.965142851	0.327864568	0.056392689
BCHE	3	Up	0.285254722	0.723294581	0.553013621	0.544767158	3	Up	0.465803271	0.794411824	0.524096796	0.331797466
BCKDHA	5	Up	0.4329947	0.804377279	0.386294091	0.363517419	5	Down	0.716718397	0.916112018	0.109796413	0.144651448
BCKDHB	5	Up	0.263846542	0.704826537	0.382396519	0.578648593	5	Down	0.48194734	0.80502397	-0.032932736	-0.317000412
BCKDK	5	Up	0.218671756	0.671931837	0.476305159	0.660207308	5	Up	0.475733358	0.800198408	0.343036804	0.322636395
BCL10	3	Up	0.139959661	0.578333637	1.231273698	0.85399712	3	Up	0.637083771	0.884100688	0.65900188	0.195803458
BCL11A	4	Up	0.577695499	0.865142883	0.279727393	0.238301016	4	Up	0.08854708	0.40225976	0.732596885	1.052825754
BCL11B	5	Up	0.168134089	0.618853743	0.507010317	0.774344225	5	Up	0.327151779	0.698606653	0.484878967	0.485250714
BCL2	5	Up	0.183681862	0.635134841	0.341455513	0.735933727	5	Down	0.40896926	0.759957154	-0.138683069	-0.388309334
BCL2A1	4	Up	0.280189832	0.719119323	0.73527814	0.552547629	4	Down	0.727200336	0.919037033	-0.043608627	-0.138345929
BCL2L1	5	Up	0.491379292	0.831888076	0.260224842	0.30858315	5	Down	0.317452532	0.690799058	-0.152399202	-0.498321205
BCL2L10	5	Up	0.089248549	0.47962099	0.523495755	1.049398837	5	Down	0.919315287	0.977989936	0.136798961	0.036535518
BCL2L11	5	Up	0.857569534	0.962519946	0.141789489	0.066730656	5	Up	0.160468919	0.521242967	0.567707643	0.794609073
BCL2L12	5	Down	0.027652975	0.247756064	-0.539519544	-1.558258133	5	Down	0.0982766	0.422609546	-0.676671913	-1.007549876
BCL2L13	5	Down	0.771183145	0.934850568	-0.067016871	-0.112842471	5	Up	0.470699954	0.796674926	0.20677344	0.327255844
BCL2L14	5	Down	0.962590426	0.99138554	-0.000163911	-0.016558462	5	Up	0.497687631	0.81379868	0.2558371	0.303043152
BCL2L15	5	Up	0.589747529	0.869236377	0.278009201	0.22933387	5	Up	0.523171806	0.830955921	0.386890965	0.281355668
BCL2L2	5	Up	0.425944534	0.800770635	0.239938758	0.370646951	5	Down	0.681810038	0.902850031	-0.019471159	-0.166336609
BCL2L2-PABPN1	1	Down	0.007649073	0.099820509	-2.220735159	-2.116391214	1	Down	0.146435285	0.499247178	-1.957897803	-0.834354262
BCL3	5	Up	0.56525762	0.859871809	0.207758857	0.247753574	5	Up	0.909308326	0.975207458	0.141619366	0.041288832
BCL6	5	Up	0.173237956	0.626371259	0.453831879	0.761356949	5	Up	0.792818414	0.940644387	0.254479945	0.100826272
BCL6B	5	Down	0.23088134	0.67907117	-0.453814595	-0.636611165	5	Down	0.714930786	0.915206372	-0.061385846	-0.145736001
BCL7A	5	Down	0.583578816	0.866695148	-0.007881916	-0.233900482	5	Up	0.607735903	0.870380794	0.32343755	0.216285106
BCL7B	5	Up	0.075995454	0.444880991	0.551766718	1.119212386	5	Up	0.08253603	0.38860203	0.994626702	1.083356426
BCL7C	5	Down	0.827329358	0.95364361	-0.004538436	-0.082321565	5	Up	0.26415997	0.644285997	0.545699388	0.578132994
BCL9	4	Up	0.629631914	0.886180431	0.397562201	0.200913267	4	Up	0.422221619	0.766433944	0.496279788	0.374459533
BCL9L	5	Down	0.752124089	0.927526577	0.01782305	0.123710502	5	Down	0.420651164	0.765988905	-0.054646269	-0.376077905
BCLAF1	5	Down	0.363061156	0.769665888	-0.245773622	-0.440020214	5	Down	0.625217578	0.878484011	-0.320339786	-0.20396882
BCO2	5	Up	0.072640686	0.434568121	0.506334112	1.138820064	5	Up	0.30028033	0.676781311	0.976530047	0.522473116
BCOR	5	Up	0.107073035	0.51445565	0.510155073	0.970319886	5	Down	0.644632398	0.888421156	0.007823638	0.190687871
BCORL1	5	Up	0.33051184	0.752651855	0.346079962	0.480812978	5	Up	0.038637698	0.269318457	0.875837633	1.412988756
BCR	5	Up	0.231766546	0.679875519	0.338612982	0.634949252	5	Up	0.525071093	0.831714759	0.455108027	0.279781891
BCS1L	5	Down	0.227849477	0.676605908	-0.201113216	-0.642351963	5	Down	0.010993249	0.128855517	-0.848540376	-1.958873939
BDH1	5	Up	0.080697304	0.459792845	0.493139192	1.093140976	5	Down	0.943773508	0.985940058	0.130433713	0.025132218
BDH2	5	Down	0.828438065	0.953983312	-0.027437162	-0.081739955	5	Down	0.279949248	0.660264869	-0.347541829	-0.552920694
BDKRB1	5	Up	0.436399913	0.804642827	0.232213868	0.360115345	5	Down	0.952574402	0.988587009	-0.085112231	-0.021101093
BDKRB2	5	Up	0.535376382	0.849082562	0.276465577	0.271340792	5	Up	0.937114836	0.98400607	0.179938206	0.028207186
BDNF	5	Up	0.623506435	0.883316455	0.302525735	0.20515906	5	Up	0.141782914	0.493277302	0.697273927	0.848376102
BDP1	3	Down	0.009646766	0.119044806	-1.044924158	-2.015618263	3	Down	0.024852762	0.211599063	-0.889008991	-1.604625342
BEAN1	5	Up	0.954278666	0.990065799	0.129280745	0.020324785	5	Up	0.268010456	0.647941861	0.411689725	0.571848262
BECN1	5	Down	0.09308053	0.487103506	-0.46260752	-1.031141152	5	Down	0.008693711	0.109750887	-1.097875674	-2.060794796
BEGAIN	5	Up	0.382415463	0.780945564	0.314193116	0.417464555	5	Up	0.211716159	0.590262079	0.465798716	0.674245993
BEND2	5	Down	0.832627754	0.955285387	-0.202667003	-0.079549117	5	Down	0.766356958	0.933651802	-0.164138314	-0.115568895
BEND3	5	Up	0.27658811	0.716342056	0.346179872	0.558166493	5	Up	0.157471131	0.517218321	0.499741248	0.802799053
BEND4	4	Down	0.51591688	0.841533036	-0.324979015	-0.287420262	4	Up	0.850548661	0.9580228	0.196843803	0.070300835
BEND5	5	Up	0.749728938	0.926717806	0.259322344	0.125095726	5	Up	0.34637075	0.714230011	0.311735179	0.46045879
BEND6	3	Up	0.690136689	0.907454093	0.263448928	0.161064884	3	Up	0.098529264	0.423054016	1.024600972	1.006434762
BEND7	5	Up	0.511590185	0.840076993	0.278206499	0.291077796	5	Up	0.253838268	0.633919617	0.937727068	0.595442903
BEST1	4	Up	0.499828786	0.836190744	0.231559419	0.301178736	4	Down	0.381059253	0.741524926	-0.236866949	-0.419007488
BEST2	5	Up	0.375086061	0.776727611	0.309977693	0.425869074	5	Down	0.911231291	0.97540969	0.173410991	0.040371375
BEST3	5	Up	0.161335564	0.61007018	0.596243213	0.792269887	5	Up	0.788898551	0.939875994	0.111888599	0.102978842
BEST4	4	Up	0.264083001	0.70494618	0.39904745	0.578259554	4	Down	0.894169598	0.970995614	0.095465101	0.0485801
BET1	5	Down	0.176732917	0.629067104	-0.492783654	-0.752682554	5	Down	0.196979394	0.572062299	-0.701923113	-0.705579203
BET1L	5	Up	0.252521599	0.695507471	0.427768989	0.597701469	5	Down	0.986802092	0.996758971	0.105121349	0.005769939
BEX1	5	Down	0.423832942	0.799895264	-0.212833963	-0.372805292	5	Down	0.377983057	0.738785837	-0.20523406	-0.422527666
BEX2	5	Up	0.242262242	0.686746323	0.417251913	0.615714267	5	Up	0.206986943	0.584643554	0.518287921	0.684057049
BEX4	4	Up	0.563716423	0.859521745	0.282401909	0.248939313	4	Up	0.306101894	0.681465885	0.580422291	0.514133984
BEX5	5	Up	0.623323853	0.883316455	0.376828647	0.205286254	5	Up	0.65286436	0.891851729	0.268895184	0.185177039
BFAR	5	Up	0.411080706	0.79351918	0.382805975	0.386072907	5	Up	0.219631507	0.600516926	0.546333984	0.658305359
BFSP1	5	Up	0.193084141	0.644246349	0.427852801	0.714253395	5	Down	0.793242468	0.940747664	0.011344385	0.100594043
BFSP2	5	Up	0.282130565	0.720450106	0.421860299	0.549549862	5	Up	0.338746138	0.708752863	0.242246212	0.470125647
BGLAP	5	Down	0.692089098	0.908211376	0.051719075	0.159837992	5	Down	0.144346238	0.496946696	-0.303177737	-0.840594531
BGN	5	Down	0.927572769	0.982287834	0.071349941	0.03265201	5	Up	0.528209378	0.832044372	0.357520628	0.277193892
BHLHA15	5	Down	0.120464787	0.543396754	-0.275811925	-0.919139882	5	Down	0.343573929	0.712116653	-0.239176609	-0.463979799
BHLHA9	5	Up	0.343093687	0.760140496	0.272280953	0.464587273	5	Up	0.109882825	0.443368523	0.504810025	0.959070185
BHLHB9	4	Up	0.262901995	0.703786641	0.505441299	0.580206119	4	Up	0.042428898	0.282458435	0.753048866	1.372338251
BHLHE22	5	Up	0.96478757	0.991464204	0.148636905	0.015568301	5	Up	0.746232691	0.925339229	0.214295536	0.12712573
BHLHE23	5	Up	0.515185371	0.841149415	-0.00017044	-0.288036477	5	Up	0.546434176	0.840557943	0.149415792	0.262462146
BHLHE40	5	Up	0.594068681	0.871452244	0.353906419	0.226163343	5	Up	0.098098369	0.422409872	0.700511212	1.008338213
BHLHE41	5	Up	0.40171076	0.788163825	0.355413294	0.396086535	5	Up	0.013321789	0.14564339	0.725231199	1.875437444
BHMT	5	Up	0.396503971	0.787457797	0.358855802	0.401752459	5	Down	0.473612199	0.798679716	-0.081977779	-0.32457712
BHMT2	5	Up	0.332821091	0.754182906	0.353126165	0.47778916	5	Down	0.907614971	0.974776276	0.032067474	0.042098349
BICC1	5	Up	0.326140144	0.749425828	0.4109942	0.486595742	5	Up	0.129037932	0.474390023	0.698183705	0.889282604
BICD1	5	Up	0.830845967	0.954732157	0.232922502	0.080479484	5	Up	0.569781782	0.852900657	0.442609675	0.24429144
BICD2	5	Down	0.334594755	0.754783518	-0.202529352	-0.475480871	5	Down	0.654579074	0.892709468	-0.049181633	-0.184037882
BID	5	Up	0.637764891	0.889921916	0.332727939	0.195339393	5	Down	0.239399414	0.621524072	-0.358214207	-0.620876918
BIK	5	Up	0.052942036	0.370457853	0.546548453	1.276199362	5	Up	0.010488091	0.124997721	0.775920782	1.979303556
BIN1	5	Up	0.307588918	0.738089171	0.368540689	0.512029316	5	Up	0.501206455	0.816406075	0.32628583	0.299983345
BIN2	4	Down	0.598386929	0.872942167	-0.021351549	-0.223017902	4	Up	0.480744976	0.80393381	0.333996419	0.318085245
BIN3	5	Up	0.656971839	0.895254879	0.099677947	0.182453246	5	Up	0.74784915	0.925754201	0.108132341	0.126185996
BIRC2	3	Down	0.907496567	0.976242991	0.063658447	0.042155009	3	Down	0.206729468	0.584494282	-0.597386582	-0.684597614
BIRC3	4	Down	0.448643862	0.809212574	-0.626934949	-0.34809827	4	Down	0.646313132	0.888736313	-0.562963364	-0.18955702
BIRC5	4	Down	3.4949508460485e-05	0.001734883	-2.378466047	-4.456558928	4	Down	8.06376876252413e-09	6.13233486852435e-06	-3.191168502	-8.093461935
BIRC6	4	Up	0.892928829	0.970924524	0.224165462	0.049183155	4	Down	0.450458882	0.784570672	-0.171575891	-0.346344845
BIRC7	5	Up	0.653929338	0.894140411	0.204430221	0.184469178	5	Up	0.996426735	0.999317671	0.496996994	0.001554629
BIRC8	4	Down	0.869237829	0.965752081	0.000547724	0.060861381	4	Down	0.135840772	0.48579112	-0.657665742	-0.866969859
BIVM	5	Up	0.870845537	0.965812868	0.266749912	0.060058869	5	Up	0.428862753	0.77015469	0.478804269	0.367681671
BIVM-ERCC5	2	Down	0.961148859	0.990855769	0.104185878	0.017209345	2	Up	0.361789481	0.727022917	0.597368784	0.441544064
BLACE	5	Up	0.098352852	0.497706791	0.599462486	1.007213044	5	Up	0.081447289	0.386391193	0.589876588	1.089123369
BLCAP	4	Down	0.164256696	0.613888009	-0.35173717	-0.784476918	4	Down	0.634414666	0.883043534	-0.299671132	-0.197626786
BLID	5	Up	0.32245575	0.747469294	0.445397594	0.491529874	5	Up	0.193469044	0.56779462	0.566000099	0.713388514
BLK	5	Up	0.330241605	0.752651855	0.3393617	0.481168214	5	Up	0.824121513	0.951312994	0.206784	0.084008749
BLM	5	Down	0.016118357	0.171868875	-1.285182128	-1.792679229	5	Down	0.001532439	0.03244403	-2.007312755	-2.81461668
BLMH	4	Up	0.656837595	0.895182535	0.251247401	0.182541998	4	Down	0.790235831	0.940130658	-0.000271788	-0.102243283
BLNK	5	Up	0.105219257	0.512273628	0.467888018	0.977904769	5	Up	0.025876843	0.216599398	0.686323085	1.587088708
BLOC1S1	5	Up	0.76072825	0.930589878	0.172948676	0.118770456	5	Up	0.474243105	0.799410105	0.181456236	0.323998974
BLOC1S2	4	Up	0.982743908	0.995732635	0.084666451	0.00755964	4	Up	0.85821895	0.960112266	0.235489945	0.0664019
BLOC1S3	5	Up	0.675655602	0.901707147	0.031131626	0.170274618	5	Up	0.136120562	0.486360481	0.358666437	0.866076267
BLOC1S4	5	Up	0.619380983	0.881003006	-0.004245805	-0.208042133	5	Up	0.033511564	0.24868144	0.626681851	1.474805306
BLOC1S5	5	Up	0.21376838	0.665819863	0.51167567	0.670056534	5	Up	0.382215902	0.741877868	0.526011899	0.417691248
BLOC1S5-TXNDC5	5	Up	0.759560853	0.930049841	0.232598106	0.119437427	5	Up	0.031648797	0.241485003	0.85576039	1.499642787
BLOC1S6	4	Up	0.261740708	0.702954419	0.418877104	0.582128728	4	Up	0.009756831	0.119060892	0.854562611	2.010691219
BLVRA	5	Up	0.155154537	0.602245417	0.420663723	0.809235521	5	Down	0.721238099	0.917448062	0.067967655	0.14192134
BLVRB	5	Up	0.388793647	0.784045963	0.334369382	0.410280841	5	Up	0.839864496	0.955900448	0.207773981	0.075790778
BLZF1	3	Up	0.9663557	0.9917674	0.110011981	0.014862987	3	Up	0.260449327	0.641112217	0.575879449	0.58427676
BMF	5	Up	0.230538179	0.67907117	0.47872869	0.637257143	5	Up	0.187086255	0.560050996	0.512304609	0.727958119
BMI1	4	Up	0.039428609	0.311651644	1.024602324	1.404188548	4	Up	0.275796983	0.6561023	0.354932711	0.559410488
BMP1	5	Up	0.850455105	0.959977587	0.118803583	0.070348607	5	Up	0.313828237	0.688109234	0.55942041	0.503307983
BMP10	5	Up	0.382669195	0.780945564	0.633133512	0.417176497	5	Up	0.472309712	0.798025067	0.593272107	0.325773124
BMP15	5	Up	0.544204735	0.852461112	0.297695801	0.264237684	5	Up	0.299440968	0.676381072	0.354555863	0.523688782
BMP2	5	Up	0.513043351	0.840688791	0.257001218	0.289845936	5	Up	0.479418656	0.803057929	0.418196079	0.31928507
BMP2K	4	Down	0.956697725	0.9902018	0.146547344	0.019225259	4	Down	0.454919518	0.787702592	-0.161117322	-0.34206543
BMP3	5	Up	0.46360116	0.817017544	0.25262962	0.333855486	5	Up	0.135302357	0.485123397	0.563090168	0.868694637
BMP4	5	Up	0.305588076	0.736075067	0.361903403	0.514863596	5	Up	0.225989227	0.607537779	0.456683452	0.645912264
BMP5	4	Up	0.668269482	0.899250554	0.327574857	0.175048371	4	Up	0.293881623	0.672194107	0.566640282	0.53182757
BMP6	5	Up	0.989605458	0.996472099	0.19530025	0.004537918	5	Up	0.527041959	0.831714759	0.36684037	0.278154809
BMP7	5	Up	0.385678249	0.78218457	0.393036652	0.413774853	5	Up	0.626195987	0.879011865	0.315972733	0.20328972
BMP8A	5	Down	0.154278647	0.600193501	-0.226076789	-0.811694178	5	Up	0.689387599	0.905829206	0.455623954	0.161536533
BMP8B	5	Down	0.070644696	0.431120133	-0.274439845	-1.15092044	5	Down	0.571321866	0.853694757	-0.083809132	-0.243119154
BMPER	5	Up	0.092752509	0.486769196	0.721402201	1.032674332	5	Up	0.584832094	0.861463734	0.354469785	0.232968802
BMPR1A	4	Up	0.213374336	0.665597976	0.642141556	0.670857817	4	Up	0.817987873	0.9487302	0.092574961	0.087253135
BMPR1B	4	Up	0.311957861	0.742002005	0.568257449	0.505904066	4	Up	0.45791162	0.789714778	0.879783831	0.339218336
BMPR2	5	Down	0.947258559	0.987852609	0.210836792	0.023531462	5	Down	0.855400493	0.959241454	0.006697815	0.067830504
BMS1	4	Down	0.000440009	0.011749218	-1.760839899	-3.356538865	4	Down	0.014698188	0.155058341	-1.837475201	-1.832736203
BMX	5	Up	0.156610038	0.604463282	0.811135576	0.805180405	5	Up	0.828238876	0.952432191	0.259330688	0.081844389
BNC1	5	Down	0.865916687	0.965017943	0.069261393	0.062523891	5	Up	0.626985504	0.8795284	0.286672294	0.2027425
BNC2	5	Up	0.318484	0.745494098	0.44128733	0.496912381	5	Up	0.179818297	0.549749508	0.517412034	0.74516612
BNIP1	4	Down	0.001657985	0.032066738	-1.366986387	-2.780419511	4	Down	0.045978286	0.293138555	-1.156372119	-1.337447224
BNIP2	5	Up	0.835710282	0.956560586	0.476646706	0.077944254	5	Up	0.763213643	0.93230848	0.161866168	0.117353875
BNIP3	5	Up	0.20284686	0.656094676	0.474676757	0.69283171	5	Up	0.442759084	0.77891512	0.367466236	0.35383252
BNIP3L	5	Down	0.223307424	0.674641785	-0.445990786	-0.651096838	5	Down	0.329014011	0.700628851	-0.380848079	-0.482785607
BNIPL	4	Down	0.882555344	0.96839856	0.046163523	0.054258051	4	Up	0.414888865	0.762107749	0.486522943	0.382068221
BOC	4	Up	0.662921111	0.897554206	0.24969092	0.17853815	4	Down	0.546103603	0.840518512	-0.154783152	-0.262724959
BOD1	5	Up	0.342941786	0.760140496	0.389541166	0.464779595	5	Up	0.267327141	0.647297543	0.510395353	0.572956947
BOD1L1	4	Down	0.007296147	0.097062459	-2.046833373	-2.136906419	4	Down	0.012767373	0.141866337	-2.34383231	-1.89389844
BOD1L2	5	Up	0.27955864	0.718893735	0.340529888	0.55352708	5	Up	0.15151247	0.50830335	0.492378532	0.819551621
BOK	5	Up	0.429975891	0.802811931	0.25922537	0.366555895	5	Up	0.080233267	0.383910253	0.584308851	1.095645521
BOLA1	5	Down	0.550492076	0.855411144	-0.233728394	-0.259248928	5	Up	0.967205978	0.992345138	-0.092091298	-0.014481028
BOLA2	5	Down	0.549744286	0.855215491	-0.059308258	-0.259839276	5	Up	0.990099423	0.99748324	0.033779257	0.004321193
BOLA2B	5	Down	0.100859467	0.502105312	-0.421466944	-0.996283331	5	Down	0.103353037	0.432331778	-0.603454345	-0.985676759
BOLA3	5	Up	0.792120598	0.942613078	0.161010192	0.101208693	5	Up	0.844021588	0.957070832	0.165376634	0.073646445
BOLL	5	Up	0.482131944	0.82716894	0.23362958	0.316834093	5	Up	0.466800713	0.794859095	0.318520181	0.33086849
BOP1	5	Down	1.67842546807345e-07	4.37126369849486e-05	-1.835700466	-6.775097939	5	Down	0.001422152	0.03085501	-1.32606073	-2.847053994
BORA	5	Down	0.451098952	0.810892808	-0.320289253	-0.345728182	5	Down	0.903369022	0.973421577	0.050623502	0.044134806
BPGM	4	Up	0.488336097	0.831028095	0.284414997	0.311281172	4	Down	0.856446248	0.959517909	-0.02320623	-0.067299889
BPHL	5	Up	0.1797104	0.631079805	0.428998771	0.745426788	5	Up	0.861677742	0.96072618	0.142891526	0.064655125
BPI	5	Up	0.942246365	0.985967522	0.107822822	0.025835529	5	Down	0.221507797	0.602217393	-0.316276493	-0.654610983
BPIFA3	5	Down	0.485350028	0.828786856	-0.012631138	-0.313944941	5	Up	0.851556223	0.958315787	0.25957726	0.069786673
BPIFB1	5	Up	0.699869093	0.911172618	0.196477679	0.154983185	5	Up	0.419059275	0.764569785	0.283135255	0.377724542
BPIFB2	5	Up	0.553464375	0.85659921	0.25357421	0.256910328	5	Up	0.871044921	0.964040832	0.220426817	0.059959447
BPIFB3	5	Down	0.664113791	0.897762471	0.028273362	0.177757501	5	Up	0.880484698	0.965774827	0.161301038	0.055278187
BPIFB4	5	Up	0.729101866	0.920125102	0.162658649	0.13721179	5	Up	0.324430293	0.696606419	0.273222594	0.488878601
BPIFB6	5	Down	0.768170141	0.933259401	0.098748119	0.114542578	5	Up	0.535885447	0.83654537	0.276508875	0.270928037
BPIFC	5	Up	0.509343623	0.838909945	0.304805899	0.292989127	5	Down	0.834200584	0.953572722	0.015844926	0.07872951
BPNT1	4	Up	0.658911428	0.896264638	0.104782058	0.18117296	4	Down	0.912862432	0.975815372	0.062962169	0.039594665
BPTF	5	Up	0.13896508	0.575850936	0.604657334	0.857094319	5	Up	0.471634954	0.797325604	0.399959313	0.326394016
BPY2	4	Up	0.330439974	0.752651855	0.061692552	0.48090742	4	Up	0.884357827	0.966673901	-0.377113576	-0.053371976
BPY2C	1	Up	0.023438757	0.222253194	1.162214386	1.630065417	1	Up	0.126894275	0.470711575	0.885382261	0.89655797
BRAF	5	Up	0.128741949	0.55767645	0.55104054	0.890279919	5	Up	0.216999432	0.597306095	0.440176021	0.663541403
BRAP	4	Down	0.263269442	0.704133764	-0.408574028	-0.579599547	4	Down	0.313745217	0.688109234	-0.431042215	-0.503422886
BRAT1	5	Down	1.55424002570318e-07	4.13934068574132e-05	-2.427393519	-6.808481911	5	Down	5.79167277545831e-06	0.000529381	-2.677525788	-5.237195983
BRCA1	4	Down	0.551868323	0.855878737	-0.147957889	-0.258164533	4	Down	0.348081387	0.715651557	-0.305302297	-0.458319199
BRCA2	4	Down	0.034303701	0.285737169	-0.888280182	-1.464659018	4	Down	0.226223503	0.607737916	-0.413548796	-0.645462278
BRCC3	5	Up	0.016400396	0.174192361	0.732437511	1.785145669	5	Up	0.413601512	0.761579465	0.405016746	0.383417882
BRD1	5	Up	0.75091629	0.927240056	0.291340293	0.124408474	5	Down	0.07708468	0.376812756	-0.859863997	-1.113031925
BRD2	5	Down	0.605950355	0.874328189	-0.157322218	-0.217562956	5	Down	0.140479087	0.491517986	-0.754370909	-0.852388323
BRD3	5	Up	0.560412727	0.859447187	0.238309205	0.25149201	5	Down	0.48885559	0.808465768	-0.175140629	-0.310819415
BRD4	5	Down	7.07010976916595e-08	2.81606053761734e-05	-2.592140204	-7.150573843	5	Down	3.60046754547951e-08	1.45642742499269e-05	-3.576052285	-7.443641099
BRD7	5	Down	0.227342604	0.676605908	-0.305745114	-0.64331917	5	Down	0.082077855	0.388465068	-0.322383171	-1.085774002
BRD8	4	Up	0.1155919	0.533126626	0.558605811	0.937072599	4	Up	0.402395524	0.757010063	0.431679919	0.395346859
BRD9	5	Down	0.824863538	0.953009438	0.043087891	0.083617893	5	Down	0.066042556	0.348615576	-0.76675063	-1.180176128
BRDT	3	Up	0.516099792	0.841533036	0.274986348	0.287266316	3	Down	0.923683796	0.980006758	0.090582101	0.034476675
BRE	4	Up	0.262080044	0.703269697	0.495119555	0.581566047	4	Up	0.211031857	0.589177211	0.644232409	0.67565198
BRF1	5	Down	0.013011043	0.147112669	-0.88235143	-1.885687875	5	Down	0.150314343	0.505622131	-0.625253183	-0.822999578
BRF2	5	Down	3.45087194322615e-06	0.000329688	-2.116999803	-5.462071156	5	Down	0.000114208	0.00473055	-2.084905022	-3.942303519
BRI3	4	Down	0.499918214	0.836190744	-0.021281841	-0.30110104	4	Down	0.710777738	0.913588172	-0.048598478	-0.148266183
BRI3BP	5	Up	0.292428052	0.727080593	0.438687245	0.533980969	5	Up	0.107755857	0.440440141	0.397662979	0.967559115
BRICD5	5	Down	0.855149228	0.961298318	-0.094226271	-0.067958092	5	Up	0.186567686	0.559354641	0.528330558	0.729163575
BRINP1	4	Up	0.551224463	0.855640063	0.307514703	0.258671517	4	Up	0.148393922	0.502443853	0.547723157	0.828583887
BRINP2	5	Up	0.485266055	0.828786856	0.266289788	0.314020087	5	Up	0.096911464	0.420798716	0.744047251	1.013624846
BRINP3	4	Up	0.679430049	0.903756213	0.169649763	0.16785525	4	Up	0.391863758	0.748985966	0.439965101	0.406864901
BRIP1	5	Down	0.57499561	0.864327194	-0.09502124	-0.240335471	5	Down	0.245014386	0.627240421	-0.4005914	-0.610808416
BRIX1	4	Down	2.74596929123274e-06	0.000280537	-3.133375748	-5.561304324	4	Down	2.72044977046187e-05	0.00166006	-3.006652493	-4.565359288
BRK1	3	Down	0.970856445	0.992316829	0.039281146	0.012844982	3	Up	0.367546927	0.732090327	0.433944549	0.434687204
BRMS1	5	Down	0.558770087	0.858135523	-0.278937082	-0.252766851	5	Up	0.461441367	0.792314326	0.555421143	0.335883474
BRMS1L	5	Up	0.091646606	0.484739281	0.51743873	1.037883612	5	Up	0.002451674	0.046058526	1.105461043	2.610537259
BROX	3	Up	0.77899962	0.938430083	0.123227596	0.108462754	3	Up	0.15290674	0.510496149	0.582720965	0.81557337
BRPF1	5	Up	0.175901025	0.628851229	0.446257332	0.754731629	5	Up	0.85730506	0.959767034	0.542933331	0.066864613
BRPF3	5	Up	0.73529402	0.922242951	0.170762948	0.133538966	5	Down	0.959997618	0.990395682	0.162806732	0.017729845
BRS3	4	Up	0.402587764	0.788178208	0.377030302	0.395139429	4	Down	0.87851531	0.965220588	-0.037180117	-0.056250665
BRSK1	5	Down	0.956376087	0.9902018	0.056132094	0.019371291	5	Down	0.353555601	0.721084643	-0.226854477	-0.451542278
BRSK2	5	Up	0.61447615	0.879303068	0.310326539	0.211494969	5	Down	0.906112221	0.974178372	0.123325415	0.042818012
BRWD1	4	Up	0.012804746	0.145600377	1.06694299	1.892629032	4	Up	0.531033875	0.834312538	0.239181049	0.274877774
BRWD3	4	Up	0.185499506	0.637238926	0.431015079	0.731657244	4	Down	0.544027656	0.839852604	-0.172439695	-0.264379022
BSCL2	5	Down	0.794961197	0.94343335	-0.046239191	-0.099654069	5	Up	0.983584162	0.996318509	0.03622308	0.007188473
BSDC1	5	Up	0.663371186	0.897588285	0.268972821	0.178243396	5	Up	0.661089063	0.8947417	0.22914967	0.179740028
BSG	5	Down	0.303169215	0.733983089	-0.225679878	-0.518314901	5	Down	0.040204135	0.275807197	-0.83578908	-1.395729277
BSND	5	Up	0.201594152	0.654085798	0.391056174	0.69552207	5	Up	0.857292197	0.959767034	0.202778739	0.066871129
BSPRY	5	Up	0.06065199	0.398932312	0.521471711	1.217154943	5	Up	0.152109024	0.509405806	0.753355694	0.817845021
BST1	5	Up	0.034044239	0.284505083	0.614411975	1.467956375	5	Up	0.259736556	0.641063403	0.408011574	0.585466923
BSX	5	Up	0.544739972	0.852461112	0.310795015	0.263810756	5	Up	0.288099275	0.668131667	0.414395904	0.540457835
BTAF1	2	Up	0.847188704	0.959554484	0.180362609	0.072019844	2	Up	0.383991234	0.743973858	0.396383626	0.41567869
BTBD1	5	Down	0.551114566	0.855640063	-0.006599475	-0.258758111	5	Down	0.517634751	0.827067139	0.63701	0.285976575
BTBD10	4	Down	0.795159778	0.943500403	-0.086867366	-0.099545596	4	Down	0.908238753	0.974992317	-0.018178515	-0.041799971
BTBD11	5	Up	0.420306046	0.798014661	0.315403394	0.376434363	5	Down	0.83120706	0.952736248	0.076086517	0.080290777
BTBD16	5	Up	0.757270045	0.929580906	0.282816479	0.120749222	5	Up	0.063723344	0.342278051	0.749672263	1.195701442
BTBD17	5	Up	0.392766518	0.786311433	0.282983246	0.405865542	5	Up	0.393487784	0.749348476	0.295947015	0.405068746
BTBD18	5	Up	0.865300673	0.964895927	0.109878011	0.062832959	5	Up	0.983653488	0.996335648	-0.005305144	-0.007157864
BTBD19	5	Up	0.086871232	0.475006	0.487751685	1.06112402	5	Up	0.008806699	0.110956231	0.804008637	2.055186869
BTBD2	5	Up	0.003599869	0.057129144	0.676489502	2.443713272	5	Up	0.210241908	0.588364464	0.394943495	0.677280711
BTBD3	5	Up	0.854812388	0.961298318	-0.025031783	-0.068129192	5	Down	0.84133317	0.956149574	0.082120974	0.075031988
BTBD6	5	Up	0.366492095	0.770598066	0.223014099	0.435935388	5	Up	0.372066677	0.734281509	0.466717279	0.429379224
BTBD7	5	Up	0.934522445	0.984686122	0.10731747	0.029410263	5	Down	0.299611383	0.676381072	-0.409932592	-0.523441691
BTBD8	4	Up	0.501912549	0.836532126	0.393470895	0.299371946	4	Up	0.219377717	0.600247835	0.492636925	0.658807488
BTBD9	5	Down	0.839707595	0.957162948	0.146374709	0.075871919	5	Up	0.901435931	0.972953297	0.148200992	0.045065135
BTD	5	Up	0.319267037	0.745564281	0.331272261	0.495845918	5	Down	0.263545275	0.644036734	-0.123754229	-0.579144766
BTF3	5	Down	0.023680559	0.223876079	-1.402738144	-1.625608042	5	Down	0.163180666	0.526721701	-1.013525541	-0.787331299
BTF3L4	4	Down	0.472203271	0.821361576	-0.190782555	-0.325871009	4	Down	0.355704105	0.722273102	-0.42277537	-0.448911123
BTG1	5	Down	0.736420133	0.922821663	0.065481479	0.132874347	5	Down	0.973000719	0.993591668	0.22357957	0.011886839
BTG2	5	Down	0.848991068	0.959632472	0.063851711	0.071096879	5	Up	0.648196954	0.889014608	0.25170946	0.188293014
BTG3	4	Down	0.388752189	0.784045963	-0.301056761	-0.410327152	4	Down	0.963267279	0.99171617	0.167346839	0.016253192
BTG4	5	Up	0.45330441	0.811550505	0.318964403	0.343610056	5	Up	0.109679876	0.44319528	0.761778686	0.959873051
BTK	4	Up	0.289128287	0.724952979	0.499563876	0.538909417	4	Down	0.721670277	0.917512383	-0.016965774	-0.141661182
BTLA	4	Up	0.201332019	0.653864768	0.486282567	0.69608715	4	Up	0.020867236	0.191748618	0.942713905	1.680535073
BTN1A1	5	Up	0.948799842	0.988469647	-0.275083796	-0.022825396	5	Up	0.109505102	0.443182703	0.552039163	0.960565647
BTN2A1	5	Down	0.447279571	0.809212574	-0.057909728	-0.349420937	5	Up	0.40013877	0.754855954	0.4736207	0.397789367
BTN2A2	4	Down	0.788806374	0.942092182	-0.074611801	-0.103029589	4	Up	0.696911328	0.908134213	0.415154801	0.156822476
BTN3A1	5	Down	0.839514303	0.95705738	-0.029925517	-0.075971901	5	Up	0.280436362	0.660884124	0.563605859	0.552165676
BTN3A2	5	Down	0.65025073	0.893594372	0.021599288	0.186919151	5	Down	0.675464044	0.90120637	-0.030349399	-0.170397764
BTN3A3	5	Down	0.721158751	0.916954092	0.16444693	0.141969122	5	Up	0.531259631	0.834598256	0.542943782	0.274693184
BTNL2	5	Up	0.01154323	0.135804392	0.766817329	1.937672635	5	Up	0.464552151	0.793679501	0.247626123	0.332965525
BTNL3	5	Up	0.363781699	0.769665888	0.466683201	0.439159152	5	Up	0.045172889	0.290945793	0.738264869	1.345122136
BTNL8	4	Up	0.168372692	0.619168592	0.606738749	0.773728344	4	Up	0.053777143	0.314781724	1.02532466	1.269402275
BTNL9	5	Up	0.362746252	0.769665888	0.337081516	0.440397066	5	Up	0.303684292	0.679960023	0.447669328	0.517577671
BTRC	5	Up	0.39823031	0.787704383	0.250671833	0.399865688	5	Down	0.895639498	0.971191361	0.00583146	0.047866762
BUB1	4	Down	0.009629796	0.119044501	-1.049986301	-2.016382896	4	Down	0.004739702	0.073817483	-1.394043741	-2.324248979
BUB1B	5	Down	0.00098865	0.021629714	-1.661424461	-3.004957252	5	Down	2.07707905783928e-05	0.001320717	-2.521599304	-4.682546973
BUB3	5	Down	1.13790843654328e-06	0.000157912	-2.726244045	-5.943892683	5	Down	1.70444625804492e-05	0.001137846	-2.95709253	-4.768416688
BUD13	5	Down	0.004451529	0.066534966	-0.699914687	-2.351490755	5	Down	0.143913224	0.496458139	-0.25190708	-0.841899296
BUD31	5	Down	0.00293649	0.048886646	-1.425443191	-2.532171463	5	Down	0.034258895	0.25157594	-1.295429751	-1.465226652
BVES	4	Up	0.650150184	0.893594372	0.105206055	0.18698631	4	Up	0.636347545	0.883518972	0.513484539	0.196305627
BX649567.1	3	Down	6.26900319923732e-05	0.002678344	-2.219331019	-4.202801509	3	Down	0.000564695	0.015391383	-2.067989563	-3.248185879
BYSL	5	Down	1.19496250935085e-07	3.69785974412955e-05	-1.915563232	-6.92264572	5	Down	0.001052759	0.024709945	-1.68451803	-2.977671015
BZRAP1	5	Down	0.435108915	0.804642827	-0.195722768	-0.361402018	5	Down	0.986471031	0.996758971	0.166123112	0.005915664
BZW1	5	Up	0.044684384	0.335419968	0.827252154	1.349844224	5	Up	0.022614297	0.200305926	1.048576886	1.64561691
BZW2	5	Up	0.362328311	0.769589598	0.465204203	0.440897731	5	Up	0.197216776	0.572440511	0.790065462	0.705056145
C10orf10	5	Up	0.496380293	0.834558023	0.326768691	0.304185469	5	Up	0.264352099	0.644341295	0.39971047	0.577817237
C10orf105	5	Down	0.969389347	0.992025901	-0.128844656	-0.013501757	5	Up	0.134901515	0.484463091	0.439825165	0.869983173
C10orf107	4	Up	0.545913215	0.852909401	0.109512896	0.262876392	4	Up	0.03401348	0.250742261	0.856454261	1.468348926
C10orf11	5	Down	0.522602827	0.844085034	-0.547463097	-0.281828246	5	Up	0.834570647	0.953663238	-0.116045569	-0.078536894
C10orf111	5	Up	0.56069622	0.859461885	0.205500377	0.251272372	5	Up	0.19553141	0.570286326	0.602126793	0.708783468
C10orf113	4	Up	0.267790117	0.707268493	0.400601431	0.572205455	4	Up	0.081340154	0.386391193	0.743011816	1.089695011
C10orf12	5	Up	0.412231883	0.793777377	0.297117909	0.384858422	5	Up	0.462864255	0.792501421	0.314786479	0.334546357
C10orf120	5	Up	0.261450116	0.702783789	0.518084466	0.582611161	5	Up	0.203839753	0.581193969	0.504684466	0.690711115
C10orf126	4	Up	0.55822472	0.857963691	0.300826891	0.253190935	4	Up	0.157762296	0.517401549	0.621940482	0.801996781
C10orf128	5	Up	0.848341489	0.959554484	0.200912784	0.071429293	5	Up	0.5500886	0.841755229	0.305593151	0.259567355
C10orf131	4	Up	0.657183979	0.895254879	0.352083936	0.182313033	4	Up	0.289254254	0.669435109	0.655577051	0.538720246
C10orf2	4	Down	0.180918207	0.632403557	-0.367776741	-0.742517725	4	Down	0.036441975	0.260118221	-0.82504311	-1.438398092
C10orf25	5	Up	0.231208881	0.679182078	0.345557293	0.635995489	5	Up	0.214641713	0.594430919	0.506749528	0.668285873
C10orf32	4	Down	0.694543981	0.909036911	0.026058058	0.158300248	4	Up	0.499859425	0.815176478	0.386207063	0.301152115
C10orf35	5	Up	0.471308642	0.820936318	0.256867053	0.326694597	5	Up	0.168429534	0.533786014	0.459313585	0.773581754
C10orf53	5	Up	0.409845884	0.792596032	0.321332969	0.387379423	5	Up	0.213003321	0.592049581	0.402396255	0.671613626
C10orf54	5	Up	0.504641292	0.836828631	0.254072108	0.297017216	5	Up	0.061877222	0.337592125	0.631640853	1.208469189
C10orf55	4	Up	0.203626133	0.656520189	0.35981314	0.691166487	4	Up	0.101176841	0.428957729	0.569474128	0.994918883
C10orf62	5	Up	0.60416834	0.873826434	0.419762627	0.218842037	5	Up	0.424903529	0.767897431	0.351699517	0.371709662
C10orf67	5	Up	0.452519295	0.811019686	0.361925035	0.344362898	5	Up	0.104349755	0.434530311	0.642021877	0.981508566
C10orf71	5	Up	0.724453631	0.918513822	0.11992286	0.139989406	5	Up	0.156003162	0.515605968	0.54648764	0.806866599
C10orf76	4	Down	0.823359259	0.952570477	0.16316274	0.084410626	4	Down	0.339853455	0.709222479	-0.169460348	-0.468708311
C10orf82	5	Up	0.946387984	0.987481996	0.139267572	0.023930783	5	Up	0.486928451	0.807350958	0.33910727	0.312534849
C10orf88	4	Down	0.237084921	0.682327961	-0.385878956	-0.625096068	4	Down	0.390491438	0.747485221	-0.276088935	-0.408388484
C10orf90	4	Up	0.380271324	0.780162475	0.40094649	0.419906423	4	Up	0.148400764	0.502443853	0.539359696	0.828563862
C10orf95	5	Down	0.854275879	0.961298318	0.056230801	0.068401856	5	Down	0.596842569	0.866311119	-0.324121211	-0.224140209
C10orf99	5	Up	0.795638046	0.94370644	0.199934618	0.099284458	5	Up	0.485980806	0.806798853	0.377280636	0.313380883
C11orf1	5	Up	0.994406181	0.997907101	0.216817201	0.002436185	5	Up	0.285938554	0.666372124	0.514318114	0.543727283
C11orf16	5	Up	0.955361544	0.9902018	0.187647708	0.019832244	5	Up	0.739733159	0.923453469	0.203544851	0.130924913
C11orf24	5	Up	0.268232415	0.707496487	0.377838244	0.57148874	5	Up	0.036063172	0.259218533	0.748820678	1.442936081
C11orf30	4	Down	0.281309005	0.719881348	-0.228853634	-0.550816366	4	Down	0.752070731	0.927862995	-0.119285574	-0.123741313
C11orf31	5	Up	0.687333867	0.906401573	0.304321761	0.162832257	5	Up	0.193661846	0.56779462	0.582622889	0.712955934
C11orf40	5	Up	0.514765733	0.841120557	0.317906975	0.288390371	5	Up	0.07766485	0.37870329	0.744787817	1.109775492
C11orf42	5	Up	0.377645582	0.778789691	0.31656057	0.422915592	5	Up	0.17130603	0.53814776	0.563096862	0.766227349
C11orf44	5	Up	0.467511173	0.819880308	0.240352909	0.330208006	5	Up	0.046942069	0.296289541	0.535819232	1.328437776
C11orf45	5	Up	0.213275109	0.665591986	0.463641659	0.671059827	5	Up	0.063947466	0.342759862	0.657646365	1.194176658
C11orf49	5	Down	0.806154135	0.947821404	0.024386812	0.093581914	5	Up	0.460831071	0.791804819	0.360532954	0.336458247
C11orf52	5	Up	0.656696443	0.895122622	0.294359482	0.182635336	5	Up	0.023980544	0.207802234	0.891182074	1.620140971
C11orf53	5	Down	0.659700799	0.896578139	0.078400038	0.18065299	5	Up	0.760373913	0.931291184	0.223764228	0.118972791
C11orf54	2	Up	0.062940676	0.407016372	0.589598525	1.201068596	2	Up	0.111751581	0.445505451	0.641606102	0.951746326
C11orf57	4	Down	0.413109218	0.794558889	-0.226563614	-0.383935115	4	Down	0.523475744	0.831091511	-0.469956729	-0.281103437
C11orf58	4	Down	0.042259515	0.324703773	-1.835234395	-1.37407549	4	Down	0.407925753	0.75951801	-1.288339196	-0.389418876
C11orf63	4	Up	0.786023373	0.941050149	0.033818929	0.10456454	4	Up	0.346255111	0.714223953	0.314727241	0.460603807
C11orf65	2	Up	0.886420245	0.969365843	0.12632447	0.052360334	2	Up	0.171640825	0.538525269	0.851474554	0.765379407
C11orf68	5	Down	0.9315623	0.983878521	-0.166732088	-0.030788096	5	Down	0.936368209	0.98400607	-0.230728667	-0.02855334
C11orf70	4	Up	0.740755734	0.923491674	0.280537451	0.130324978	4	Up	0.392884848	0.74917331	0.44434266	0.40573472
C11orf71	5	Up	0.619951266	0.881037036	0.297478033	0.207642449	5	Up	0.115448855	0.45121319	0.644969639	0.937610371
C11orf73	4	Down	0.518708385	0.842027339	-0.001940968	-0.285076731	4	Down	0.477679348	0.801839993	-0.237349906	-0.320863535
C11orf74	4	Down	0.257590949	0.700357332	-0.157393722	-0.589069401	4	Down	0.259392381	0.64046337	-0.415740658	-0.586042784
C11orf80	2	Up	0.157206396	0.60523766	0.599533517	0.803529788	2	Up	0.697986716	0.908663616	0.262280531	0.156152843
C11orf84	5	Up	0.887256039	0.969365843	0.213765565	0.051951036	5	Up	0.23931916	0.62145975	0.568702004	0.62102253
C11orf85	5	Up	0.966937122	0.991928374	0.21282741	0.014601766	5	Up	0.343227445	0.711917979	0.412605996	0.464417992
C11orf86	5	Down	0.436668569	0.804642827	-0.161329568	-0.359848067	5	Up	0.856681936	0.959517909	0.141351819	0.067180391
C11orf87	5	Up	0.316761856	0.744422383	0.274809736	0.499267121	5	Up	0.078736295	0.381093287	0.637566958	1.103825028
C11orf88	5	Up	0.760722376	0.930589878	-0.124256733	-0.118773809	5	Down	0.832036491	0.953238284	-0.392315254	-0.079857626
C11orf91	5	Up	0.414682375	0.795414113	0.465314885	0.382284423	5	Up	0.266741963	0.64684926	0.759529294	0.573908657
C11orf94	5	Down	0.563597676	0.859478545	-0.126562367	-0.249030806	5	Down	0.546408222	0.840557943	-0.122545726	-0.262482774
C11orf95	5	Down	0.606871416	0.874478778	0.051765622	0.216903317	5	Up	0.317457993	0.690799058	0.39981103	0.498313734
C11orf96	5	Down	0.394074578	0.786443183	-0.050586064	-0.404421581	5	Up	0.606067148	0.870018988	0.152700517	0.217479256
C12orf10	5	Down	0.961947363	0.991200257	0.221208288	0.016848692	5	Up	0.32862416	0.700138834	0.661123303	0.483300512
C12orf29	5	Up	0.907629287	0.976242991	0.148690704	0.042091499	5	Up	0.30134345	0.678165444	0.487597568	0.520938244
C12orf4	3	Up	0.751651106	0.927362046	0.312861593	0.123983699	3	Up	0.346587223	0.714295645	0.794673371	0.460187452
C12orf40	2	Up	0.467329811	0.819789109	0.477643509	0.330376515	2	Up	0.428731113	0.77015469	0.572990388	0.367814999
C12orf42	4	Up	0.328599633	0.751152605	0.375975997	0.483332926	4	Up	0.020923811	0.192082812	0.739500892	1.679359202
C12orf43	5	Down	0.888369504	0.969365843	0.240247012	0.051406358	5	Up	0.134803787	0.484463091	0.734003714	0.870297908
C12orf45	5	Down	0.064467584	0.412492322	-0.87687392	-1.190658605	5	Down	0.311973852	0.686072016	-0.486924187	-0.505881804
C12orf49	5	Down	0.000220994	0.006876503	-1.204958779	-3.655618949	5	Down	0.046961504	0.296289541	-0.906834016	-1.328258003
C12orf5	5	Up	0.774064018	0.936320246	0.268670117	0.11122312	5	Up	0.992346809	0.997782863	0.119557833	0.003336522
C12orf50	4	Down	0.497739914	0.83515577	-0.262177328	-0.302997532	4	Up	0.520501874	0.828838694	0.402913873	0.283577703
C12orf56	4	Down	0.376542707	0.777829639	-0.112420955	-0.424185759	4	Down	0.373610769	0.73500496	-0.291453316	-0.427580615
C12orf57	5	Up	0.162494751	0.611306701	0.448543202	0.789160663	5	Up	0.000867156	0.021247031	0.983347472	3.061902951
C12orf60	2	Up	0.072252257	0.433741683	0.658516727	1.141148582	2	Up	0.435537795	0.774018	0.488997833	0.360974152
C12orf65	5	Up	0.631561966	0.886979419	0.129950267	0.199584032	5	Up	0.514720245	0.824419655	0.648719414	0.288428749
C12orf66	5	Up	0.018392466	0.188099824	0.828457475	1.735360027	5	Up	0.067831198	0.353801574	0.779311423	1.168570512
C12orf71	5	Down	0.721148711	0.916954092	-0.048147872	-0.141975168	5	Down	0.630079592	0.881238073	-0.011036888	-0.200604587
C12orf73	5	Up	0.326381539	0.749425828	0.368814815	0.486274414	5	Up	0.427397406	0.77000294	0.345354199	0.369168118
C12orf74	5	Up	0.540767581	0.851435323	0.289749832	0.266989352	5	Up	0.504313001	0.817810929	0.304253839	0.297299836
C12orf75	5	Up	0.318065024	0.745494098	0.389759132	0.497484086	5	Up	0.756151989	0.929640559	0.215883929	0.121390901
C12orf76	5	Up	0.254817116	0.698066715	0.369218125	0.593771404	5	Up	0.091816335	0.409302061	0.670328872	1.037080045
C12orf77	5	Up	0.257694695	0.700406121	0.468823122	0.588894521	5	Up	0.267194324	0.647297543	0.538288309	0.573172772
C12orf79	4	Up	0.375908245	0.77727065	0.392645891	0.424918149	4	Up	0.20801148	0.585861231	0.7083514	0.681912696
C14orf1	5	Up	0.583802903	0.866695148	0.286681112	0.23373375	5	Up	0.509001484	0.820583076	0.425662128	0.293280952
C14orf105	4	Down	0.202578652	0.655588156	-0.901557738	-0.693406324	4	Down	0.474170053	0.799410105	-1.007268114	-0.324065878
C14orf119	5	Down	0.917122827	0.979389258	0.062208321	0.037572497	5	Up	0.203907204	0.581299109	0.562107039	0.690567431
C14orf142	5	Up	0.411878934	0.793776274	0.395583341	0.38523042	5	Up	0.10044294	0.427208316	0.704489664	0.998080585
C14orf159	5	Down	0.693800822	0.908790536	0.032380128	0.15876519	5	Up	0.694385503	0.907217563	0.239092684	0.158399355
C14orf166	4	Down	0.005302881	0.07603195	-1.016798429	-2.27548815	4	Down	0.005969481	0.086783815	-1.060576058	-2.224063455
C14orf169	5	Up	0.011815735	0.137901015	0.66553722	1.92753926	5	Up	0.477920492	0.802087247	0.38454612	0.320644348
C14orf177	5	Up	0.140501916	0.578723789	0.503211084	0.852317753	5	Up	0.033216282	0.247506062	0.625871959	1.478648987
C14orf178	4	Down	0.870201039	0.96578243	0.025418192	0.060380402	4	Up	0.293319474	0.671734421	0.421071785	0.532659103
C14orf180	5	Up	0.216655389	0.669675758	0.397155556	0.664230504	5	Up	0.002779157	0.050513694	0.847672256	2.556086988
C14orf182	5	Down	0.745897504	0.925521002	-0.132752198	-0.127320846	5	Up	0.210488319	0.588657467	0.384920168	0.676772001
C14orf183	5	Up	0.489421686	0.831467569	0.228911948	0.310316791	5	Up	0.194095686	0.568326997	0.808938439	0.711984116
C14orf2	5	Down	0.952666993	0.989408111	0.114934365	0.021058881	5	Up	0.398570275	0.753471769	0.293728714	0.399495094
C14orf28	4	Down	0.646049026	0.892487859	0.017009589	0.189734524	4	Up	0.404788735	0.758175376	0.403362067	0.392771582
C14orf37	3	Up	0.689716941	0.907090376	0.29081327	0.161329107	3	Up	0.411511662	0.761019856	0.592776635	0.385617852
C14orf39	2	Down	0.8978021	0.973264701	0.283073444	0.046819383	2	Up	0.271051321	0.651303967	1.201243476	0.566948472
C14orf79	5	Up	0.405270657	0.790083585	0.328803829	0.39225484	5	Up	0.638794818	0.885373581	0.304913616	0.194638616
C14orf80	5	Down	0.000542048	0.013722261	-1.187664112	-3.265962197	5	Down	1.87960889944485e-06	0.000242015	-1.823071066	-5.725932507
C14orf93	5	Down	0.233993726	0.68140154	-0.322866719	-0.630795786	5	Down	0.371335387	0.733619972	-0.370285923	-0.430233662
C15orf26	4	Up	0.445442724	0.809212574	0.221036535	0.351208131	4	Up	0.143205445	0.495889613	0.665838739	0.844040468
C15orf27	5	Down	0.711347602	0.914820098	-0.023587221	-0.147918128	5	Up	0.886366992	0.966959058	0.128267951	0.052386425
C15orf32	5	Up	0.175049547	0.627947696	0.528810948	0.756839008	5	Up	0.1574506	0.517218321	0.596337642	0.802855681
C15orf38-AP3S2	1	Up	0.525730993	0.845147264	0.403913893	0.279236419	1	Up	0.252660395	0.632925953	0.6843463	0.597462829
C15orf39	5	Down	0.287141398	0.724576677	-0.267447452	-0.541904189	5	Down	0.832498632	0.953238284	-0.082938219	-0.079616471
C15orf40	4	Down	0.6115893	0.877351225	-0.094937742	-0.213540121	4	Down	0.833269415	0.953238284	-0.549730039	-0.079214559
C15orf41	5	Down	0.182033856	0.633205305	-0.315928026	-0.739847831	5	Down	0.135632527	0.485658898	-0.402533077	-0.867636146
C15orf43	4	Up	0.500697739	0.836198195	0.378304936	0.30042437	4	Up	0.36686283	0.731494088	0.616054366	0.435496288
C15orf48	2	Up	0.851448513	0.96046868	0.233910252	0.069841609	2	Up	0.310516165	0.684622859	0.572464556	0.507915787
C15orf52	5	Up	0.143647761	0.583750886	0.297025641	0.842701138	5	Up	0.057942156	0.326674169	0.764782704	1.237005353
C15orf53	5	Down	0.633181577	0.887499863	-0.128912368	-0.19847173	5	Up	0.9979334	0.99968131	0.046833033	0.000898442
C15orf54	5	Down	0.401912865	0.788163825	-0.151653348	-0.395868092	5	Up	0.896676826	0.971837365	0.075270205	0.047364054
C15orf56	5	Up	0.229089393	0.678101749	0.47824131	0.639995019	5	Up	0.042217533	0.282458435	0.709874087	1.37450715
C15orf57	5	Down	0.860843505	0.963462575	0.060226228	0.065075793	5	Up	0.568908519	0.852544912	0.229849712	0.244957563
C15orf59	5	Up	0.175540167	0.628388184	0.39368925	0.755623494	5	Up	0.10646243	0.438572951	0.51084043	0.972803626
C15orf61	4	Up	0.303090793	0.733983089	0.335670332	0.518427256	4	Up	0.048098773	0.299066654	0.685800496	1.317866005
C15orf62	5	Down	0.808633806	0.948352719	-0.37730106	-0.092248106	5	Up	0.309160055	0.683837389	0.265507083	0.509816624
C15orf65	5	Up	0.489655733	0.831467569	0.221093595	0.310109157	5	Up	0.03283712	0.246369111	1.389307357	1.483634938
C16orf13	5	Up	0.538077773	0.850493737	0.29563079	0.269154948	5	Up	0.184813177	0.556488457	0.524229573	0.733267068
C16orf45	5	Up	0.956129344	0.9902018	0.143888214	0.019483353	5	Up	0.285807234	0.666280828	0.410073413	0.543926783
C16orf46	5	Down	0.662841745	0.897526844	0.02034736	0.178590148	5	Up	0.55577062	0.845455512	0.308816311	0.255104415
C16orf52	5	Up	0.184317728	0.63597979	0.460697962	0.734432891	5	Up	0.08410176	0.3917057	0.608454162	1.075194914
C16orf54	5	Up	0.541602984	0.851671205	0.263797025	0.266318952	5	Up	0.113428547	0.448337534	0.503750987	0.94527763
C16orf58	5	Up	0.345938091	0.761223956	0.235359401	0.461001616	5	Up	0.157349685	0.517208198	0.548488304	0.803134122
C16orf59	5	Down	4.29860414430951e-05	0.002025755	-1.30186721	-4.366672547	5	Down	8.89020385139827e-07	0.0001444	-2.101052671	-6.051088281
C16orf62	5	Up	0.637424274	0.889921916	0.465698616	0.195571402	5	Up	0.80150283	0.943547172	0.26454683	0.09609494
C16orf70	4	Down	0.946769473	0.987761686	-0.074669617	-0.023755754	4	Up	0.378189377	0.738787144	0.554915818	0.422290675
C16orf71	4	Down	0.920173688	0.980037687	0.037517519	0.036130189	4	Up	0.820853989	0.950264482	0.082783335	0.085734087
C16orf72	5	Down	0.036407721	0.296438368	-0.488064013	-1.438806506	5	Down	0.012286546	0.139208466	-1.152327181	-1.910570202
C16orf74	5	Down	0.952600564	0.989408111	0.01853425	0.021089166	5	Up	0.641075817	0.886713028	0.110717823	0.193090606
C16orf78	5	Up	0.747083323	0.925813188	0.304582077	0.126630958	5	Up	0.08808191	0.401064994	0.754604476	1.055113275
C16orf86	5	Down	0.027898158	0.249013981	-0.422098478	-1.55442447	5	Down	0.302099891	0.678940817	0.02031231	0.519849431
C16orf87	4	Down	0.824100996	0.952797867	-0.112445221	-0.084019561	4	Down	0.345275765	0.713541084	-0.565114107	-0.461833904
C16orf89	4	Down	0.994360924	0.997907101	0.136922495	0.002455951	4	Up	0.889900757	0.968947551	0.142785186	0.050658424
C16orf90	5	Up	0.759577355	0.930049841	0.239610991	0.119427991	5	Up	0.980646938	0.995313122	0.168684224	0.008487323
C16orf91	5	Up	0.611964049	0.877690141	-0.014365643	-0.21327409	5	Up	0.536981207	0.83662171	-0.03989043	-0.270040914
C16orf92	5	Down	0.984344325	0.995897328	0.162748241	0.006852958	5	Up	0.258865892	0.640077817	0.446218765	0.586925169
C16orf93	5	Up	0.623492708	0.883316455	0.220416039	0.205168622	5	Up	0.249091341	0.630853572	0.453344406	0.603641369
C16orf95	5	Up	0.887717971	0.969365843	0.308225905	0.051724988	5	Up	0.393803771	0.749390907	0.291321401	0.404720129
C16orf96	5	Down	0.536372738	0.850131503	-0.072050891	-0.270533304	5	Up	0.224856078	0.605604726	0.441116477	0.648095368
C16orf97	5	Up	0.791675471	0.942613078	0.279223438	0.101452811	5	Up	0.555520988	0.845339092	0.537099813	0.255299529
C17orf100	5	Up	0.128704093	0.55767645	0.422463991	0.890407642	5	Up	0.081060835	0.385764353	0.591920143	1.091188929
C17orf102	4	Up	0.108131855	0.517313245	0.505198651	0.966046345	4	Up	0.031346119	0.240543717	0.840036092	1.503816222
C17orf104	2	Up	0.958499978	0.990275323	0.24805365	0.018407893	2	Up	0.458635886	0.790247007	0.989600397	0.338531967
C17orf107	5	Up	0.912468827	0.978290997	0.301768893	0.039781963	5	Up	0.410428793	0.760592437	0.457729986	0.38676218
C17orf112	4	Up	0.209912319	0.66290688	0.51410302	0.677962073	4	Up	0.085063953	0.394215154	0.897279645	1.070254439
C17orf47	5	Up	0.185074837	0.637238926	0.399537192	0.732652624	5	Up	0.235901142	0.617619687	0.362191731	0.627269957
C17orf49	5	Up	0.467165573	0.819670683	0.300862049	0.330529169	5	Up	0.273493309	0.653351339	0.531120203	0.563053294
C17orf50	5	Up	0.747342547	0.925864699	0.156377019	0.126480292	5	Up	0.402893275	0.757230136	0.317907687	0.394809982
C17orf51	5	Down	0.623226768	0.883316455	-0.014329683	-0.205353902	5	Up	0.562793021	0.849386706	0.396307148	0.249651297
C17orf53	5	Up	0.287264109	0.724576677	0.388065362	0.541718631	5	Up	0.457405132	0.789342504	0.480685891	0.339698967
C17orf58	5	Up	0.5087483	0.838909945	0.230109861	0.293497029	5	Up	0.362173321	0.727253821	0.521004177	0.441083544
C17orf59	3	Up	0.439828039	0.806554876	0.462592919	0.356717088	3	Up	0.363113689	0.728219141	0.441390534	0.439957378
C17orf62	5	Down	0.480349917	0.826621425	0.037891726	0.31844228	5	Up	0.433689899	0.77273162	0.312635054	0.362820693
C17orf64	4	Up	0.093941354	0.488162882	0.468013771	1.027143185	4	Up	0.01441663	0.153551246	0.880334167	1.841136241
C17orf70	5	Down	0.600108437	0.873151451	-0.001513336	-0.221770267	5	Down	0.958446291	0.99000176	0.14942484	0.018432219
C17orf74	5	Up	0.735018817	0.922242951	0.213907676	0.133701543	5	Up	0.145810507	0.499247178	0.539109086	0.83621118
C17orf75	5	Up	0.106743112	0.51399162	0.572691135	0.971660141	5	Up	0.187211652	0.560161777	0.602257964	0.727667124
C17orf77	5	Up	0.306677698	0.737223712	0.459514805	0.513317806	5	Up	0.102838985	0.431415442	0.592483456	0.987842218
C17orf78	2	Up	0.395773168	0.786910633	0.371919204	0.402553653	2	Up	0.398219763	0.753392652	0.476759572	0.39987719
C17orf80	5	Down	0.634420151	0.888449905	0.063089567	0.197623031	5	Up	0.570396929	0.853149746	0.445552446	0.243822821
C17orf82	5	Up	0.649669443	0.893470214	0.260912292	0.18730756	5	Up	0.879620328	0.965220588	0.168586666	0.055704743
C17orf85	5	Down	0.94965457	0.988890314	0.098417981	0.022434337	5	Down	0.987828035	0.996963478	0.0914083	0.005318653
C17orf89	5	Down	0.813813316	0.950632407	-0.067974607	-0.089475208	5	Down	0.260661549	0.641112217	-0.345563193	-0.583923029
C17orf96	5	Up	0.390124684	0.785027868	0.29615685	0.408796571	5	Up	0.213261365	0.592447471	0.436517955	0.671087814
C17orf97	5	Up	0.252649241	0.695507471	0.408874853	0.597482001	5	Up	0.084912649	0.39393833	0.754893635	1.071027612
C17orf98	4	Up	0.231042141	0.679182078	0.430173399	0.6363088	4	Up	0.286450422	0.66677623	0.484723648	0.542950534
C17orf99	5	Down	0.468781008	0.820666154	-0.026263297	-0.329029992	5	Up	0.722228933	0.917512383	0.214144758	0.141325117
C18orf21	4	Down	0.000388152	0.010588981	-1.539309415	-3.410997966	4	Down	0.012973914	0.143502293	-1.118049698	-1.886928976
C18orf25	5	Down	0.902803642	0.975011522	0.188691354	0.044406698	5	Up	0.421725076	0.766203275	0.334828564	0.374970575
C18orf32	2	Down	0.740259627	0.923491674	-0.038194284	-0.130615936	2	Down	0.982945147	0.9959361	-0.020885151	-0.007470717
C18orf42	5	Up	0.161467444	0.61007018	0.471887126	0.79191503	5	Up	0.083526318	0.390169729	0.718825997	1.07817666
C18orf54	4	Up	0.433595486	0.804377279	0.55429066	0.362915248	4	Up	0.484137755	0.805993098	0.181483044	0.315031048
C18orf8	5	Down	0.786198245	0.941097294	0.096850488	0.10446793	5	Up	0.897627348	0.971895801	0.173405138	0.046903924
C19orf10	5	Down	0.539202543	0.850739982	-0.005527789	-0.268248068	5	Up	0.978495152	0.994924529	0.155115251	0.009441322
C19orf12	5	Down	0.025409311	0.234361958	-1.067585206	-1.595007119	5	Down	0.138349562	0.48963177	-1.103765197	-0.859022213
C19orf18	4	Up	0.604499297	0.873972672	0.204807686	0.2186042	4	Up	0.264015691	0.644182022	0.288788546	0.578370262
C19orf24	5	Down	0.370658285	0.773116326	-0.396203111	-0.431026288	5	Down	0.94503689	0.986441273	-0.418445338	-0.024551238
C19orf25	5	Up	0.952293059	0.989408111	-0.052163842	-0.021229381	5	Up	0.229037606	0.610724119	0.384904006	0.640093204
C19orf26	5	Down	0.481024487	0.827024557	-0.135105826	-0.317832815	5	Up	0.900653448	0.972689352	0.188106147	0.045442284
C19orf33	5	Down	0.745253166	0.925215698	-0.12055377	-0.12769617	5	Down	0.773207266	0.934949853	-0.545893972	-0.111704074
C19orf35	5	Up	0.405348156	0.790083979	0.273436504	0.392171799	5	Up	0.132127854	0.480860406	0.326907717	0.879005619
C19orf38	5	Down	0.813508713	0.950632407	0.119529904	0.089637791	5	Up	0.562026191	0.849026173	0.485532799	0.250243445
C19orf40	5	Down	0.104630524	0.510715155	-0.308364673	-0.980341598	5	Down	0.079777228	0.383301655	-0.503615139	-1.098121061
C19orf43	5	Up	0.074023811	0.438095804	0.591535574	1.130628562	5	Up	0.326939258	0.698606653	0.518326591	0.485532927
C19orf44	5	Up	0.982386005	0.995476107	0.061333712	0.007717833	5	Up	0.034638112	0.253284529	0.773368561	1.460445794
C19orf45	5	Up	0.33080822	0.752684145	0.353396174	0.480423707	5	Up	0.058104937	0.326928401	0.551936104	1.235786963
C19orf47	5	Down	0.473639916	0.82255994	-0.063246823	-0.324551704	5	Up	0.470127849	0.796639709	0.337884148	0.327784022
C19orf48	5	Up	0.587454748	0.868482867	0.206612752	0.231025582	5	Up	0.361767802	0.727022917	0.46393528	0.441570089
C19orf52	5	Down	0.001372907	0.027708815	-0.904558382	-2.862358943	5	Down	0.018380776	0.176939399	-1.000182908	-1.735636159
C19orf53	5	Down	0.002647675	0.045513205	-0.849276293	-2.577135256	5	Down	0.021610761	0.196022802	-0.89544006	-1.665329936
C19orf54	5	Down	0.774497288	0.936509727	0.014694728	0.110980099	5	Up	0.237755653	0.619467986	0.466958839	0.623869148
C19orf57	5	Up	0.515216517	0.841149415	0.205254516	0.288010223	5	Up	0.369609409	0.732709425	0.279224094	0.432256981
C19orf60	4	Up	0.381818535	0.78073062	0.392163255	0.418142993	4	Up	0.038370753	0.267935346	1.018510886	1.415999675
C19orf66	5	Down	0.66451848	0.89786265	-0.089954671	-0.177492937	5	Up	0.527886942	0.831806794	0.40703738	0.277459081
C19orf67	4	Down	0.670339574	0.899971469	-0.043279877	-0.173705141	4	Up	0.664525807	0.896187922	0.267299899	0.177488148
C19orf68	5	Up	0.3278715	0.750322012	0.257831594	0.484296333	5	Up	0.079063172	0.381800615	0.56300701	1.102025767
C19orf70	5	Down	0.190801635	0.640858376	-0.204576026	-0.719417907	5	Down	0.957012106	0.99000176	0.035269727	0.019082569
C19orf71	5	Down	0.60392996	0.87357942	0.018854802	0.219013425	5	Up	0.462866932	0.792501421	0.342250892	0.334543845
C19orf73	5	Up	0.458019841	0.813743875	0.294265615	0.339115709	5	Up	0.157946468	0.517576356	0.544528711	0.801490082
C19orf80	5	Up	0.351384257	0.764021441	0.291069533	0.4542177	5	Up	0.35143902	0.718697996	0.263611678	0.454150021
C19orf81	5	Up	0.958114505	0.990275323	0.088626905	0.018582585	5	Up	0.452336723	0.786077539	0.319917281	0.344538152
C19orf83	5	Down	0.357470589	0.767328761	-0.180382173	-0.446759684	5	Up	0.48732006	0.807471586	0.248745397	0.312185711
C19orf84	5	Down	0.186630123	0.638329346	-0.297192254	-0.729018258	5	Down	0.551175536	0.84238332	-0.10161919	-0.258710067
C1D	5	Down	0.178173806	0.629869915	-0.657709942	-0.749156142	5	Down	0.695299916	0.907527256	-0.512482995	-0.157827823
C1GALT1	3	Up	0.173526062	0.626693738	0.943683181	0.760635289	3	Up	0.247458419	0.629894158	0.492345191	0.606497766
C1GALT1C1	5	Up	0.106069407	0.512748503	0.563964528	0.97440986	5	Up	0.81127382	0.946486124	0.106739424	0.090832538
C1orf100	5	Up	0.703853644	0.912925739	0.314686489	0.152517637	5	Up	0.101511177	0.429864025	0.677984293	0.993486138
C1orf101	5	Up	0.869876429	0.965764303	0.124650566	0.060542437	5	Up	0.718892408	0.916654247	0.195462227	0.143336103
C1orf105	4	Down	0.961703224	0.991104819	-0.028336167	-0.016958928	4	Up	0.600742025	0.8676827	0.301177091	0.221311986
C1orf106	5	Down	0.2191755	0.672171162	-0.14265086	-0.659207995	5	Up	0.665382947	0.896462288	0.258186382	0.176928334
C1orf109	5	Down	5.08107569615712e-08	2.61084894960376e-05	-2.345479626	-7.294044335	5	Down	1.900294719074e-06	0.000242015	-2.355223791	-5.721179039
C1orf110	5	Down	0.314054428	0.742769542	-0.16819028	-0.502995079	5	Up	0.298406265	0.675739585	0.319266784	0.525192063
C1orf111	5	Down	0.190223181	0.640742407	-0.460912663	-0.720736561	5	Up	0.349092764	0.716965716	0.144632956	0.457059153
C1orf112	3	Up	0.451858923	0.810952176	0.31658822	0.344997137	3	Up	0.613152684	0.873136699	0.221337095	0.212431366
C1orf115	5	Up	0.322169965	0.747145081	0.402954196	0.49191495	5	Up	0.092838607	0.411528932	0.591641044	1.032271386
C1orf116	5	Up	0.239860254	0.684204523	0.650951735	0.620041711	5	Up	0.287682211	0.667745059	0.522885707	0.541086992
C1orf122	5	Down	0.249906001	0.694511172	-0.438378403	-0.602223314	5	Up	0.452598172	0.786262165	-0.078957085	-0.344287204
C1orf123	5	Up	0.602211485	0.873414866	0.229811596	0.220250966	5	Up	0.109576853	0.443182703	0.820903948	0.960281177
C1orf131	5	Down	0.110446021	0.520492093	-0.420349711	-0.956849928	5	Down	0.073024151	0.367478868	-0.858213322	-1.136533483
C1orf137	4	Up	0.371964609	0.774142435	0.388064106	0.42949838	4	Up	0.165238388	0.529230497	0.498839178	0.781889051
C1orf141	4	Up	0.399333457	0.787704383	0.58405505	0.398664302	4	Up	0.509255797	0.82080392	0.473146454	0.293064018
C1orf145	5	Up	0.716538887	0.916091398	0.209701649	0.144760235	5	Up	0.074404614	0.37058767	0.679041956	1.128400133
C1orf146	4	Up	0.605257617	0.874225884	0.423788462	0.218059737	4	Up	0.140029054	0.491186783	0.736745154	0.853781847
C1orf158	4	Up	0.36451845	0.769982939	0.395025098	0.438280485	4	Up	0.138484923	0.490019607	0.577681584	0.858597508
C1orf159	5	Down	0.714810837	0.915913589	0.002859875	0.145808872	5	Up	0.250530478	0.631226468	0.592479413	0.601139433
C1orf162	5	Up	0.521294862	0.842975072	0.229163018	0.282916555	5	Down	0.747193301	0.925569393	-0.11673814	-0.12656703
C1orf167	5	Down	0.177773454	0.629258131	-0.245627127	-0.750133088	5	Down	0.322075271	0.69472374	-0.394684765	-0.49204262
C1orf168	5	Up	0.802814056	0.946647115	0.055753914	0.095385033	5	Up	0.359802474	0.725404522	0.545227128	0.443935854
C1orf174	4	Up	0.133686465	0.567078777	0.533146154	0.873912559	4	Up	0.217636193	0.598019388	0.455308368	0.66226888
C1orf177	5	Up	0.49203815	0.832114331	0.40188593	0.308001223	5	Up	0.068177457	0.354247012	0.773708846	1.166359201
C1orf185	3	Up	0.806490772	0.94782732	0.08280427	0.093400597	3	Up	0.196554257	0.571389836	0.665456115	0.706517547
C1orf186	3	Up	0.057705951	0.388493464	0.588088237	1.238779396	3	Up	0.052233458	0.309558134	0.792352952	1.282051225
C1orf189	5	Up	0.154383613	0.600356169	0.574973595	0.8113988	5	Up	0.095297771	0.416990064	0.620272144	1.020917257
C1orf194	5	Up	0.450391028	0.810337298	0.269437865	0.346410269	5	Up	0.173094316	0.540404105	0.235398799	0.761717192
C1orf195	3	Up	0.837655141	0.956719737	0.378938816	0.076934742	3	Up	0.652175507	0.891428269	1.960702862	0.185635515
C1orf198	5	Up	0.343959086	0.760234426	0.332708682	0.463493213	5	Up	0.092157785	0.409848844	0.620587847	1.035467972
C1orf204	5	Up	0.508654391	0.838909945	0.237342405	0.293577202	5	Up	0.115415666	0.45121319	0.65321557	0.937735238
C1orf21	4	Up	0.536727032	0.850131503	0.391688587	0.270246531	4	Up	0.139811152	0.490907091	0.871118523	0.854458185
C1orf210	5	Down	0.566730119	0.860626705	-0.104725914	-0.246623706	5	Down	0.75953371	0.930960694	-0.085661602	-0.119452946
C1orf216	5	Down	0.592871321	0.870735385	-0.422693031	-0.227039557	5	Up	0.475411977	0.800011729	0.190451115	0.322929881
C1orf226	5	Up	0.618384701	0.880629736	0.264603732	0.208741264	5	Up	0.919383562	0.977989936	0.197323533	0.036503266
C1orf228	5	Up	0.575319609	0.86434402	0.221299583	0.240090823	5	Up	0.19037425	0.563726721	0.461264047	0.720391795
C1orf229	5	Up	0.301189503	0.733573843	0.38817283	0.521160169	5	Up	0.253645777	0.633919617	0.495745936	0.595772364
C1orf233	5	Down	0.005608715	0.079224966	-0.583465022	-2.251136655	5	Down	0.007110684	0.097820784	-0.849805271	-2.148088625
C1orf234	4	Up	0.719762935	0.9168757	0.191724551	0.142810521	4	Up	0.017331426	0.171625726	0.777214614	1.76116569
C1orf27	5	Down	0.280662797	0.719520105	-0.229478687	-0.551815151	5	Down	0.484814723	0.806345491	-0.198849117	-0.3144242
C1orf35	4	Up	0.348300986	0.762575684	0.448429091	0.458045296	4	Up	0.080440346	0.384350807	0.595141367	1.094526069
C1orf43	5	Up	0.53054601	0.847399779	0.530501906	0.275276948	5	Up	0.749036171	0.926222809	0.245842682	0.125497209
C1orf50	5	Down	0.357533678	0.767340383	-0.106417559	-0.446683043	5	Up	0.664921295	0.896304854	0.242090235	0.177229758
C1orf52	5	Up	0.20793278	0.661627114	0.416597827	0.68207704	5	Up	0.146455618	0.499247178	0.443286017	0.834293965
C1orf53	5	Up	0.157989639	0.605828763	0.420619394	0.801371394	5	Up	0.033222989	0.247506062	0.819879325	1.478561296
C1orf54	4	Down	0.841557083	0.957675226	-0.099475492	-0.07491642	4	Up	0.920199462	0.97823933	0.233087646	0.036118025
C1orf56	4	Up	0.443351504	0.807943174	0.181428273	0.353251813	4	Up	0.065792494	0.348037535	0.800570646	1.181823649
C1orf61	5	Up	0.328162386	0.750784992	0.334780412	0.483911199	5	Up	0.117064046	0.453930583	0.688843142	0.931576468
C1orf64	3	Down	0.011307082	0.133854449	-0.727698359	-1.946649454	3	Down	0.015403279	0.159707631	-0.806836924	-1.812386825
C1orf68	5	Up	0.21932235	0.672216107	0.430631665	0.65891711	5	Up	0.021510537	0.195580267	0.811936103	1.667348739
C1orf74	5	Down	0.117768867	0.537641481	-0.443046493	-0.928969504	5	Down	0.16343893	0.527197307	-0.434433995	-0.786644491
C1orf85	5	Down	0.799474146	0.94495508	0.024537783	0.097195576	5	Up	0.448343688	0.782475112	0.235567546	0.34838894
C1orf86	5	Down	0.406893097	0.790151483	-0.212951819	-0.390519678	5	Up	0.540547254	0.838481745	0.223912625	0.267166334
C1orf87	4	Up	0.093056911	0.487103506	0.55184142	1.031251368	4	Up	0.018654572	0.17894083	0.802294203	1.729214708
C1orf94	5	Up	0.059751992	0.395829478	0.560671309	1.223647613	5	Up	0.043963324	0.286734382	0.678626455	1.356909474
C1orf95	5	Up	0.944584422	0.986646487	0.181876428	0.024759221	5	Up	0.35177063	0.719018227	0.413549774	0.453740423
C1QA	5	Down	0.313135257	0.742486016	-0.193494622	-0.50426803	5	Down	0.299858824	0.676666583	-0.279053609	-0.523083166
C1QB	5	Up	0.301597271	0.733573843	0.324983877	0.520572593	5	Up	0.940135731	0.984979223	0.473001722	0.026809441
C1QBP	5	Down	0.209909435	0.66290688	-0.609141989	-0.67796804	5	Up	0.810051053	0.946155594	0.350476873	0.091487609
C1QC	5	Up	0.268213141	0.707496487	0.359816481	0.571519947	5	Down	0.473555638	0.798655175	-0.039481635	-0.324628989
C1QL1	5	Up	0.203541913	0.656520189	0.400035477	0.691346148	5	Up	0.198731329	0.573849288	0.602101722	0.701733664
C1QL2	5	Down	0.931803066	0.983917795	-0.109870443	-0.030675865	5	Up	0.596816672	0.866311119	0.297793837	0.224159053
C1QL3	5	Up	0.090962932	0.483179347	0.512305913	1.041135549	5	Up	0.085838554	0.395627292	0.642173279	1.066317609
C1QL4	5	Up	0.009461917	0.117652039	0.637860001	2.024020862	5	Up	0.007105231	0.097816549	0.874186958	2.148421789
C1QTNF1	5	Down	0.500652944	0.836198195	-0.036348812	-0.300463226	5	Up	0.868749969	0.963099374	0.236635575	0.061105198
C1QTNF2	5	Up	0.321563253	0.746545886	0.333537494	0.492733587	5	Up	0.311612137	0.685844723	0.471623739	0.506385635
C1QTNF3	4	Up	0.483731609	0.827683799	0.254996847	0.315395533	4	Up	0.526058453	0.831714759	0.341863354	0.278965996
C1QTNF4	5	Up	0.936331288	0.984766754	0.118361682	0.028570464	5	Up	0.885023794	0.966822907	0.207581007	0.053045053
C1QTNF5	5	Up	0.679184199	0.903740901	0.242050257	0.168012426	5	Up	0.044053981	0.287015669	0.85878873	1.356014841
C1QTNF6	5	Down	0.790146361	0.942428785	-0.030782215	-0.102292455	5	Up	0.910367178	0.97540969	0.229853351	0.040783408
C1QTNF7	5	Up	0.234303507	0.68140154	0.615573575	0.630221211	5	Up	0.129547685	0.475075226	0.697657733	0.887570343
C1QTNF9	5	Down	0.067826582	0.421680234	-0.561713389	-1.168600065	5	Down	0.097554159	0.421324193	-0.82310116	-1.010754209
C1QTNF9B	5	Down	0.555293036	0.857161658	-0.10080885	-0.255477773	5	Up	0.893460627	0.970667909	0.057858337	0.048924581
C1R	5	Up	0.525732541	0.845147264	0.174049666	0.279235141	5	Up	0.638068037	0.884889454	1.1114005	0.19513301
C1RL	5	Up	0.502736194	0.836532126	0.242864281	0.298659847	5	Down	0.543022083	0.839754104	-0.015818351	-0.265182509
C1S	4	Up	0.382645578	0.780945564	0.493385402	0.417203301	4	Down	0.147584658	0.500793562	-0.486950287	-0.830958786
C2	5	Up	0.172034464	0.624659897	0.379254308	0.764384543	5	Up	0.778372418	0.936373768	0.162779381	0.108812562
C20orf141	5	Up	0.130081588	0.560758574	0.391107078	0.885784171	5	Down	0.892073875	0.970091433	0.093610688	0.049599179
C20orf144	5	Up	0.710426072	0.914595641	0.225402884	0.148481109	5	Up	0.450471989	0.784570672	0.342230095	0.346332209
C20orf173	4	Down	0.947650287	0.987867488	0.18157029	0.023351902	4	Up	0.676778083	0.90130416	0.395038588	0.169553714
C20orf194	4	Down	0.667653141	0.899114902	0.031576508	0.175449104	4	Up	0.852920499	0.958668801	0.170667153	0.069091448
C20orf195	5	Down	0.69390925	0.908790536	0.129740606	0.158697323	5	Down	0.522499276	0.830515712	0.011048618	0.281914307
C20orf196	4	Down	0.599029378	0.87310231	-0.118324014	-0.222551878	4	Up	0.900627387	0.972689352	0.110363978	0.045454851
[truncated: 16,671 more rows]
