# Supplementary material for: Aneuploidy generates enhanced nucleotide dependency and sensitivity to metabolic perturbation
Source: Genes Dev. 2025 Jun 1;39(11-12):770–86. doi: 10.1101/gad.352512.124 (PMC12128873; doi:10.1101/gad.352512.124)
Supplement: Supplement 4 [file Supplemental_Table_S4_CRISPR_aneupPD6.vs.dipPD6_MetaAllScreens.csv]

#Table S4 Magesh et al. CRISPR aneuploid PD6 vs diploid PD6 MetaAnalysis of all screens
genes	Nguides	Direction	Pvalue	FDR	log2FC	neglogP	mito	pathway
A1BG	5	Up	0.375541345	0.77089824	0.11538936	0.425342243	non-mito	other
A1CF	5	Down	0.748484658	0.928604822	-0.192306708	-0.125817097	non-mito	other
A2M	5	Down	0.236739108	0.678252353	-0.416710287	-0.625729993	non-mito	other
A2ML1	5	Up	0.115811327	0.564013887	0.479198461	0.936248961	non-mito	other
A3GALT2	5	Up	0.683770927	0.907848854	0.030071469	0.165089369	non-mito	other
A4GALT	5	Down	0.085388049	0.517969954	-0.264029592	-1.068602911	non-mito	other
A4GNT	5	Up	0.251939974	0.688546133	0.30456288	0.598702919	non-mito	other
AAAS	5	Up	0.79475222	0.944134638	3.15055771539785e-05	0.099768251	non-mito	other
AACS	4	Down	0.716355041	0.919079697	-0.046811306	-0.144871679	non-mito	other
AADAC	5	Down	0.590368613	0.871452854	-0.100127136	-0.22887674	non-mito	other
AADACL2	4	Down	0.59090806	0.871770507	-0.148562094	-0.228480086	non-mito	other
AADACL3	5	Down	0.891278246	0.971396869	0.035600044	0.049986693	non-mito	other
AADACL4	5	Up	0.444255004	0.808335697	0.203659961	0.352367671	non-mito	other
AADAT	4	Up	0.49037148	0.832247721	0.120648611	0.309474796	mito	other
AAED1	5	Up	0.793775353	0.94404474	-0.084882702	-0.10030239	non-mito	other
AAGAB	4	Down	0.202705439	0.649819848	-0.101069911	-0.693134597	non-mito	other
AAK1	4	Down	0.998980048	0.999392784	0.002531299	0.000443186	non-mito	other
AAMDC	5	Up	0.733947238	0.92450028	0.115104924	0.13433516	non-mito	other
AAMP	5	Down	0.502502317	0.837409882	-0.319271498	-0.298861932	non-mito	other
AANAT	5	Down	0.053824381	0.460264395	-0.377793646	-1.269020959	non-mito	other
AAR2	5	Up	0.419045996	0.795760308	0.339047317	0.377738304	non-mito	other
AARD	5	Up	0.772787532	0.936873037	0.115576526	0.111939893	non-mito	other
AARS	4	Down	0.576989779	0.864976132	-0.380900704	-0.23883188	non-mito	other
AARS2	5	Down	0.000320243	0.096074804	-0.783710774	-3.494520029	non-mito	other
AARSD1	5	Down	0.471899878	0.824354305	0.175072954	0.326150135	non-mito	other
AASDH	2	Down	0.207068809	0.653283217	-0.617863581	-0.683885315	non-mito	other
AASDHPPT	4	Down	0.645177844	0.89350761	-0.086082534	-0.190320555	non-mito	other
AASS	2	Up	0.756737663	0.931045696	0.328997855	0.121054651	mito	other
AATF	5	Up	0.411300588	0.791731761	0.323702408	0.38584067	non-mito	other
AATK	5	Down	0.098638131	0.538528494	-0.23793951	-1.005955163	non-mito	other
ABAT	4	Down	0.904251276	0.97465208	-0.069369401	-0.04371087	mito	other
ABBA01031664.1	2	Down	0.804541222	0.947349616	-0.001769819	-0.094451699	non-mito	other
ABCA1	5	Up	0.859662676	0.963135731	0.678953128	0.065671928	non-mito	other
ABCA10	4	Down	0.309267612	0.731594593	-0.306112869	-0.50966556	non-mito	other
ABCA12	4	Down	0.12331081	0.573830056	-0.216957583	-0.908998849	non-mito	other
ABCA13	5	Up	0.355212771	0.759030663	0.103147362	0.449511428	non-mito	other
ABCA2	5	Down	0.13314173	0.587948623	-0.268505796	-0.875685804	non-mito	other
ABCA3	4	Down	0.722392454	0.921196685	-0.105575565	-0.141226799	non-mito	other
ABCA4	4	Down	0.970909405	0.990741484	0.14543281	0.012821292	non-mito	other
ABCA5	3	Down	0.575614567	0.864484241	-0.074759239	-0.239868224	non-mito	other
ABCA6	2	Down	0.148587	0.609475859	-0.805701137	-0.828019186	non-mito	other
ABCA7	5	Up	0.312001019	0.732398911	0.184418819	0.505843988	non-mito	other
ABCA8	4	Down	0.472608026	0.824354305	-0.192896055	-0.325498907	non-mito	other
ABCA9	5	Down	0.719896957	0.920105246	0.049893733	0.142729662	non-mito	other
ABCB1	3	Down	0.73391652	0.92450028	0.036724094	0.134353336	non-mito	other
ABCB10	5	Down	0.048459572	0.448859057	-0.293966577	-1.314620425	non-mito	other
ABCB11	4	Down	0.809507888	0.949381687	0.132342213	0.091778915	non-mito	other
ABCB4	4	Down	0.5911339	0.871770507	-0.190611761	-0.228314134	non-mito	other
ABCB5	5	Up	0.731827692	0.923819364	0.073796209	0.135591161	non-mito	other
ABCB6	5	Down	0.243682409	0.682378903	-0.242730502	-0.61317582	non-mito	other
ABCB7	5	Down	0.153974179	0.613932208	-0.205846257	-0.812552104	non-mito	other
ABCB8	5	Down	0.22645607	0.669025833	-0.278927514	-0.645016035	mito	other
ABCB9	5	Down	0.352012731	0.757292613	-0.151205071	-0.45344163	non-mito	other
ABCC1	5	Down	0.60041411	0.875149696	-0.195732256	-0.22154911	non-mito	other
ABCC10	5	Down	0.08881742	0.522754743	-0.397649317	-1.051501847	non-mito	other
ABCC11	5	Down	0.700031906	0.915169089	-0.029708234	-0.154882165	non-mito	other
ABCC12	5	Down	0.125977452	0.577333367	-0.276113838	-0.899707181	non-mito	other
ABCC2	5	Down	0.708981274	0.917628724	-0.038762791	-0.149365236	non-mito	other
ABCC3	5	Down	0.436466618	0.804352323	-0.315580596	-0.360048966	non-mito	other
ABCC4	4	Down	0.412141189	0.792868033	-0.120147053	-0.38495398	non-mito	other
ABCC5	5	Down	0.082254199	0.511834699	-0.340906933	-1.084841923	non-mito	other
ABCC6	4	Down	0.222950642	0.664557422	-0.424575759	-0.651791273	non-mito	other
ABCC8	5	Down	0.019642892	0.354187068	-0.463491524	-1.706794562	non-mito	other
ABCC9	5	Down	0.572373252	0.862618697	-0.004913998	-0.24232067	non-mito	other
ABCD1	5	Down	0.765850114	0.934397777	-0.02089334	-0.115856219	non-mito	other
ABCD2	5	Down	0.340982023	0.748500532	0.032079552	0.467268517	non-mito	other
ABCD3	3	Down	0.054294418	0.461478273	-0.462199591	-1.265244816	non-mito	other
ABCD4	5	Down	0.337650036	0.746514535	-0.192629429	-0.471533199	non-mito	other
ABCE1	4	Down	0.300391164	0.72478435	-0.696793116	-0.522312846	non-mito	other
ABCF1	4	Down	0.45017822	0.811372882	-0.180830683	-0.346615521	non-mito	other
ABCF2	5	Up	0.170952575	0.625784015	0.478574486	0.767124353	non-mito	other
ABCF3	5	Down	0.020293333	0.354673786	-0.40189216	-1.692646628	non-mito	other
ABCG1	3	Down	0.868621778	0.965488119	-0.074463547	-0.061169286	non-mito	other
ABCG2	5	Down	0.604047465	0.875927853	-0.197252483	-0.218928934	non-mito	other
ABCG4	5	Down	0.133186576	0.587948623	-0.263950716	-0.875539546	non-mito	other
ABCG5	5	Up	0.955766263	0.987782796	0.03225461	0.019648303	non-mito	other
ABCG8	5	Down	0.711471753	0.91824098	-0.068605466	-0.147842338	non-mito	other
ABHD1	5	Down	0.854735842	0.961545334	0.159175498	0.068168084	non-mito	other
ABHD10	4	Up	0.017407631	0.347645194	0.572293306	1.759260338	mito	other
ABHD11	5	Down	0.016986183	0.347645194	-0.387664352	-1.769904209	mito	other
ABHD12	5	Up	0.479759268	0.828153661	0.258508654	0.318976627	non-mito	other
ABHD12B	5	Up	0.300873793	0.725302269	0.866842866	0.521615639	non-mito	other
ABHD13	3	Up	0.567715962	0.861914193	-0.050296107	-0.245868895	non-mito	other
ABHD14A	5	Down	0.432412659	0.802738908	-0.104928096	-0.3641016	non-mito	other
ABHD14A-ACY1	3	Down	0.567533338	0.861705767	-0.154864249	-0.246008622	non-mito	other
ABHD14B	5	Down	0.010522243	0.319449251	-0.551199207	-1.977891667	non-mito	other
ABHD15	5	Up	0.168567847	0.62517673	0.402756132	0.77322526	non-mito	other
ABHD16A	5	Up	0.015781849	0.342948326	0.535358153	1.801842112	non-mito	other
ABHD16B	5	Up	0.256159078	0.691464167	0.210172877	0.591490249	non-mito	other
ABHD17A	5	Down	0.129431472	0.582349699	-0.581881993	-0.887960109	non-mito	other
ABHD17B	5	Up	0.505969735	0.839513839	0.239114586	0.29587546	non-mito	other
ABHD17C	4	Up	0.523274185	0.847342659	0.069666017	0.28127069	non-mito	other
ABHD2	4	Down	0.717933563	0.919461648	-0.278713362	-0.143915743	non-mito	other
ABHD3	5	Down	0.705748236	0.916546756	-0.095246314	-0.151350199	non-mito	other
ABHD4	5	Up	0.714951649	0.918728921	-0.14228994	-0.145723328	non-mito	other
ABHD5	2	Up	0.127354345	0.5804243	0.796945323	0.894986233	non-mito	other
ABHD6	5	Down	0.144480079	0.605289595	-0.396078812	-0.840192029	non-mito	other
ABHD8	5	Up	0.871627345	0.9663831	0.069378696	0.059669154	non-mito	other
ABI1	5	Up	0.262572153	0.696272328	0.319025126	0.580751334	non-mito	other
ABI2	5	Up	0.809919241	0.949381687	0.171377136	0.091558283	non-mito	other
ABI3	5	Up	0.673327323	0.903586059	0.215031973	0.171773762	non-mito	other
ABI3BP	5	Up	0.680883749	0.907280674	0.334366217	0.166927031	non-mito	other
ABL1	5	Down	0.254242387	0.689938916	-0.191156645	-0.594752043	non-mito	other
ABL2	4	Down	0.329980905	0.741725264	-0.416963476	-0.48151119	non-mito	other
ABLIM1	5	Down	0.211712045	0.656113581	-1.391012964	-0.674254433	non-mito	other
ABLIM2	4	Up	0.092559229	0.529189825	0.409805358	1.033580272	non-mito	other
ABLIM3	5	Up	0.151328226	0.611913391	0.528621298	0.820080059	non-mito	other
ABO	5	Down	0.050992323	0.454340883	-0.281486805	-1.292495201	non-mito	other
ABR	5	Up	0.818582609	0.95192668	-0.214953561	-0.086937486	non-mito	other
ABRA	5	Up	0.486600916	0.830510919	0.177771158	0.312827078	non-mito	other
ABRACL	5	Down	0.196935689	0.647760951	-0.193382553	-0.705675572	non-mito	other
ABT1	5	Up	0.443761497	0.808139865	-0.510391527	-0.352850382	non-mito	other
ABTB1	5	Up	0.502157953	0.83733548	0.074115562	0.299159655	non-mito	other
ABTB2	5	Up	0.996264222	0.998576106	0.11033672	0.001625466	non-mito	other
AC002310.13	5	Up	0.313277797	0.733799867	0.191316638	0.504070384	non-mito	other
AC002365.5	5	Up	0.959462059	0.988991035	0.085619753	0.017972194	non-mito	other
AC003002.4	5	Down	0.374742495	0.770693769	-0.32199226	-0.426267056	non-mito	other
AC003002.6	5	Up	0.731296829	0.923781737	0.113523382	0.13590631	non-mito	other
AC003006.7	4	Up	0.154814163	0.614004122	0.09754923	0.810189311	non-mito	other
AC003976.2	4	Up	0.902371639	0.974574778	0.001597151	0.044614563	non-mito	other
AC004076.7	5	Down	0.044003586	0.436046906	-1.031496285	-1.356511929	non-mito	other
AC004076.9	5	Down	0.343653765	0.750568123	-0.502909115	-0.463878894	non-mito	other
AC004158.1	2	Down	0.513888732	0.843462765	-0.138207857	-0.289130905	non-mito	other
AC004381.6	5	Up	0.551912666	0.857469907	0.181697473	0.258129639	non-mito	other
AC004813.1	3	Up	0.594740835	0.87295718	-0.231404921	-0.225672242	non-mito	other
AC004824.2	3	Up	0.42300417	0.798093345	1.375527413	0.373655351	non-mito	other
AC004953.1	5	Down	0.315545311	0.734488775	-0.19919752	-0.500938269	non-mito	other
AC005477.1	4	Up	0.922085268	0.979883165	0.002911598	0.035228916	non-mito	other
AC005480.1	4	Down	0.572820679	0.862697044	-0.706208412	-0.241981312	non-mito	other
AC006116.20	2	Up	0.19467649	0.646294767	0.744611509	0.710686494	non-mito	other
AC006156.1	5	Up	0.006375802	0.279198435	0.634784269	2.195465165	non-mito	other
AC006157.1	4	Up	0.003601582	0.236979766	0.831202129	2.443506717	non-mito	other
AC006157.2	3	Up	0.210255589	0.655819379	0.387635414	0.67725245	non-mito	other
AC006328.4	4	Down	0.45355971	0.813020139	-0.473571862	-0.343365531	non-mito	other
AC006386.1	5	Up	0.96263216	0.989123281	0.114548726	0.016539633	non-mito	other
AC006449.2	5	Up	0.635846885	0.890120069	0.21618905	0.196647452	non-mito	other
AC006486.9	4	Up	0.566881671	0.86117435	0.100592674	0.246507585	non-mito	other
AC006538.4	5	Up	0.981979084	0.993851207	0.125634287	0.007897762	non-mito	other
AC006547.14	5	Up	0.260989778	0.695375119	0.26485624	0.583376503	non-mito	other
AC006994.4	5	Up	0.01426088	0.334248677	0.99118304	1.845853679	non-mito	other
AC007040.11	4	Up	0.66825997	0.901795733	0.073924664	0.175054553	non-mito	other
AC007163.2	3	Up	0.472643596	0.824354305	0.496649162	0.325466222	non-mito	other
AC007326.1	3	Up	0.755140572	0.930739258	0.285610683	0.121972195	non-mito	other
AC007379.1	5	Up	0.726196562	0.921280775	0.088988159	0.138945811	non-mito	other
AC007557.5	4	Up	0.413247626	0.79371108	0.199906897	0.383789633	non-mito	other
AC007562.2	5	Up	0.165490394	0.622754481	0.415551304	0.78122721	non-mito	other
AC007678.1	5	Up	0.0605793	0.475158726	0.451232028	1.21767575	non-mito	other
AC007906.1	4	Down	0.607587578	0.877513634	-0.245580562	-0.216391114	non-mito	other
AC008074.1	4	Down	0.836399899	0.956247217	-0.159958186	-0.077586028	non-mito	other
AC008622.1	4	Down	0.638142528	0.891330041	-0.730207292	-0.195082311	non-mito	other
AC008641.1	5	Down	0.827605513	0.954222481	-0.004214945	-0.082176625	non-mito	other
AC008686.1	4	Down	0.593650547	0.872508583	-1.490946518	-0.226469127	non-mito	other
AC008759.1	4	Down	0.570936888	0.862618697	-0.1561217	-0.243411896	non-mito	other
AC008810.1	2	Up	0.984622589	0.994231991	-0.352808265	-0.006730205	non-mito	other
AC008914.1	2	Down	0.439116534	0.804609499	-0.67940178	-0.35742021	non-mito	other
AC009060.2	5	Down	0.613028107	0.879906287	-0.071198484	-0.212519613	non-mito	other
AC009065.4	5	Down	0.172513147	0.627282083	-0.187526724	-0.763177803	non-mito	other
AC009133.22	5	Up	0.360308746	0.761946625	0.17041479	0.443325196	non-mito	other
AC009491.1	4	Up	0.381183077	0.774386357	0.308727458	0.418866389	non-mito	other
AC009491.2	5	Up	0.120561178	0.571245374	0.573649221	0.918792516	non-mito	other
AC010287.1	2	Up	0.277704719	0.707517644	0.799047001	0.55641674	non-mito	other
AC010646.3	5	Up	0.094937832	0.532424685	0.31110723	1.022560689	non-mito	other
AC010722.1	5	Up	0.568134263	0.862056485	0.144267509	0.245549019	non-mito	other
AC010722.2	3	Up	0.492578402	0.833253803	0.67604738	0.307524635	non-mito	other
AC010879.1	4	Up	0.484623637	0.829905655	-0.068457365	-0.314595407	non-mito	other
AC010879.2	5	Up	0.195073358	0.646540416	0.575782908	0.70980204	non-mito	other
AC010889.1	4	Up	0.101814317	0.544263836	0.211279649	0.992191149	non-mito	other
AC010889.2	2	Up	0.132461469	0.5864035	0.429097257	0.877910432	non-mito	other
AC011155.1	5	Up	0.05679919	0.4664822	0.374361731	1.245657856	non-mito	other
AC011530.4	5	Down	0.596514966	0.874115821	-0.083200021	-0.224378656	non-mito	other
AC013269.5	5	Up	0.190660841	0.643355874	0.359894271	0.719738497	non-mito	other
AC013412.1	5	Down	0.980661023	0.993711741	-0.046444398	-0.008481086	non-mito	other
AC016577.1	3	Up	0.838964341	0.956745548	0.158869343	0.076256498	non-mito	other
AC016753.1	5	Up	0.200016853	0.649021732	0.428513669	0.698933411	non-mito	other
AC017028.10	5	Up	0.218112602	0.66143769	0.387175433	0.661319241	non-mito	other
AC017081.1	3	Down	0.209607997	0.655611221	-0.66034671	-0.678592152	non-mito	other
AC019206.1	5	Down	0.23743981	0.679127909	-0.263199499	-0.624446464	non-mito	other
AC022210.1	1	Up	0.059685825	0.473566964	0.545405672	1.224128801	non-mito	other
AC022431.2	5	Down	0.873016348	0.966824526	0.488219326	0.058977624	non-mito	other
AC024592.12	5	Down	0.921991806	0.979883165	0.148330192	0.035272939	non-mito	other
AC026449.1	3	Up	0.555424764	0.858491621	0.257426167	0.255374761	non-mito	other
AC037459.4	5	Up	0.003207756	0.232075731	0.858049804	2.493798636	non-mito	other
AC044839.1	5	Up	0.178164936	0.631966144	0.236187484	0.749177764	non-mito	other
AC055733.1	1	Up	0.736567624	0.925151523	0.445721866	0.132787374	non-mito	other
AC063956.1	2	Up	0.744849481	0.92790681	0.629466642	0.12793148	non-mito	other
AC064829.1	4	Up	0.013252586	0.325800193	0.808404143	1.87769936	non-mito	other
AC068533.7	5	Up	0.076092774	0.502330674	0.283294103	1.118656584	non-mito	other
AC069063.2	2	Up	0.359819306	0.761672725	-0.137206216	-0.443915538	non-mito	other
AC069368.3	5	Down	0.809666346	0.949381687	0.032818274	0.091693912	non-mito	other
AC069547.1	4	Down	0.784968224	0.941037904	-0.045279987	-0.105147923	non-mito	other
AC073107.1	5	Up	0.921815894	0.979883165	-0.260899943	-0.035355808	non-mito	other
AC073610.5	5	Up	0.916128149	0.978180111	0.084011745	0.038043773	non-mito	other
AC073657.1	4	Up	0.623832922	0.884904066	1.147699332	0.20493171	non-mito	other
AC079355.1	5	Down	0.323179765	0.737521545	-0.62272401	-0.49055584	non-mito	other
AC087762.1	5	Up	0.135967136	0.59183678	0.210892647	0.86656605	non-mito	other
AC090154.1	3	Down	0.482876778	0.82914772	-0.181390748	-0.31616368	non-mito	other
AC092159.1	1	Down	0.778960696	0.939136301	0.324356198	0.108484455	non-mito	other
AC092835.2	5	Up	0.324725702	0.737992912	0.274401556	0.488483336	non-mito	other
AC092881.1	3	Up	0.796599241	0.944897989	0.044198506	0.098760112	non-mito	other
AC093323.1	5	Up	0.441868489	0.806464095	0.098493594	0.354706969	non-mito	other
AC104057.1	1	Down	0.588772595	0.870937977	-0.09150926	-0.230052413	non-mito	other
AC104073.2	4	Up	0.771163977	0.936578876	-0.331916626	-0.112853266	non-mito	other
AC104389.1	5	Down	0.44626567	0.809591357	-0.122063089	-0.350406521	non-mito	other
AC104389.2	1	Up	0.923049353	0.980249942	0.36489396	0.034775078	non-mito	other
AC104534.3	5	Down	0.124603241	0.576304758	-0.545080772	-0.90447066	non-mito	other
AC104809.3	5	Up	0.152157558	0.61218637	0.35400968	0.81770647	non-mito	other
AC109829.1	5	Up	0.167003101	0.623375119	0.219155153	0.777275463	non-mito	other
AC109829.2	3	Up	0.652350065	0.895264754	0.315272394	0.18551929	non-mito	other
AC110615.1	5	Up	0.271949375	0.701835007	0.09368895	0.565511935	non-mito	other
AC114494.1	5	Down	0.74481979	0.92790681	-0.006427773	-0.127948792	non-mito	other
AC118758.1	5	Up	0.20613245	0.65271941	0.290025238	0.685853634	non-mito	other
AC124312.1	4	Up	0.626317826	0.886431297	0.076778576	0.203205227	non-mito	other
AC129492.1	5	Up	0.182851136	0.636183059	0.296072949	0.737902337	non-mito	other
AC135068.1	4	Down	0.415083863	0.794272964	-0.665819865	-0.38186415	non-mito	other
AC231657.1	5	Up	0.134916614	0.590211717	0.292580195	0.869934566	non-mito	other
AC234582.1	5	Up	0.785015291	0.941037904	0.182815629	0.105121884	non-mito	other
AC234582.2	1	Down	0.407976794	0.789090063	-0.332836593	-0.38936454	non-mito	other
AC242988.1	1	Up	0.952149301	0.987200044	0.594787291	0.021294947	non-mito	other
AC244230.1	3	Down	0.121141883	0.571905392	-0.508529678	-0.916705681	non-mito	other
AC253572.1	5	Down	0.525073598	0.847691448	-0.029401704	-0.279779819	non-mito	other
ACAA1	5	Down	0.366988072	0.766861826	-0.037277043	-0.435348051	non-mito	other
ACAA2	4	Down	0.084900161	0.517156267	-0.592900386	-1.071091488	mito	other
ACACA	5	Down	0.478262154	0.826832734	0.0752232	0.320333984	non-mito	other
ACACB	5	Down	0.298482783	0.723738873	-0.171180471	-0.525080715	non-mito	other
ACAD10	4	Up	0.991526763	0.996963966	-0.013175615	-0.003695559	mito	other
ACAD11	5	Down	0.673955503	0.903790878	-0.143812544	-0.171368776	non-mito	other
ACAD8	5	Down	0.31698053	0.734676479	-0.379029892	-0.498967413	mito	other
ACAD9	5	Down	0.249155454	0.686559286	-0.158451048	-0.603529602	mito	other
ACADL	5	Down	0.856389716	0.962157581	-0.030706786	-0.067328557	mito	other
ACADM	4	Down	0.319341649	0.735290531	-0.563629914	-0.495744436	mito	other
ACADS	5	Down	0.395652939	0.782814398	-0.161643496	-0.402685603	mito	other
ACADSB	5	Up	0.81784682	0.951682536	0.089683	0.087328031	mito	other
ACADVL	5	Down	0.207789275	0.653648451	-0.303021189	-0.682376871	mito	other
ACAN	5	Down	0.982226338	0.993851207	-0.05467903	-0.007788425	non-mito	other
ACAP1	5	Up	4.20588638950944e-06	0.005328858	0.845481579	5.376142463	non-mito	other
ACAP2	5	Up	0.951492833	0.987070106	-0.148670062	-0.021594479	non-mito	other
ACAP3	5	Up	0.051965647	0.457838737	0.35309352	1.28428366	non-mito	other
ACAT1	4	Up	0.769227268	0.935855746	0.006863519	0.113945329	mito	other
ACAT2	3	Down	0.186320781	0.641374106	-0.48820469	-0.729738705	non-mito	other
ACBD3	4	Up	0.698860831	0.914918076	-0.030226936	-0.1556093	non-mito	other
ACBD4	5	Up	0.271507403	0.701835007	0.267033663	0.566218325	non-mito	other
ACBD5	4	Up	0.722192409	0.921196685	0.184035507	0.141347081	non-mito	other
ACBD7	4	Up	0.24456159	0.68291111	0.380636657	0.611611751	non-mito	other
ACCS	5	Down	0.424601339	0.798603202	-0.177666265	-0.372018641	non-mito	other
ACCSL	4	Down	0.953729538	0.987327652	-0.112618269	-0.020574767	non-mito	other
ACD	5	Up	0.362666662	0.763455905	0.241243129	0.440492365	non-mito	other
ACE	5	Down	0.045661992	0.437912268	-0.398801598	-1.340445142	non-mito	other
ACE2	3	Down	0.954642009	0.987480073	-0.189970908	-0.020159458	non-mito	other
ACER1	4	Down	0.0377597	0.426380582	-0.38258432	-1.422971467	non-mito	other
ACER2	4	Up	0.960420576	0.988991035	-0.063881071	-0.017538544	non-mito	other
ACER3	4	Down	0.433833247	0.802980216	0.065748426	0.362677169	non-mito	other
ACHE	5	Up	0.558541196	0.858685926	0.092842918	0.25294479	non-mito	other
ACIN1	4	Down	0.008364466	0.298028404	-0.759016802	-2.07756176	non-mito	other
ACKR1	5	Up	0.419139902	0.79585911	0.128735179	0.377640993	non-mito	other
ACKR2	5	Up	0.892613447	0.971654651	0.001588125	0.049336575	non-mito	other
ACKR3	5	Up	0.079361004	0.50754566	0.561791419	1.100392845	non-mito	other
ACKR4	5	Down	0.205203546	0.651938048	-0.739756884	-0.687815138	non-mito	other
ACLY	5	Down	0.09416	0.532020982	-0.494713563	-1.02613355	non-mito	other
ACMSD	4	Down	0.994787558	0.998096164	0.21546996	0.002269655	non-mito	other
ACN9	4	Up	0.779408398	0.939195822	-0.04794997	-0.108234919	non-mito	other
ACO1	4	Down	0.137880334	0.595684416	-0.348882668	-0.860497673	non-mito	other
ACO2	5	Down	0.044590506	0.436337355	-0.299879823	-1.3507576	mito	other
ACOT1	5	Down	0.001534459	0.180808622	-0.520452235	-2.814044772	non-mito	other
ACOT11	5	Down	0.26311755	0.696413959	-0.264189052	-0.579850183	non-mito	other
ACOT12	5	Down	0.169662821	0.625387304	-0.337390969	-0.770413315	non-mito	other
ACOT13	5	Down	0.376206485	0.771225504	-0.170704017	-0.424573722	mito	other
ACOT2	5	Up	0.729548674	0.922554565	-0.021935837	-0.136945727	mito	other
ACOT4	5	Down	0.23149703	0.673829905	-0.166608094	-0.635454576	non-mito	other
ACOT6	4	Down	0.392950299	0.782201235	-0.284720484	-0.405662376	non-mito	other
ACOT7	5	Down	0.079269492	0.50754566	-0.253382347	-1.100893927	non-mito	other
ACOT8	4	Down	0.53286332	0.851004741	-0.142521054	-0.273384174	non-mito	other
ACOT9	5	Up	0.137584543	0.595218357	0.250245903	0.861430354	mito	other
ACOX1	4	Down	0.557052375	0.858491621	-0.130718144	-0.25410397	non-mito	other
ACOX2	5	Down	0.247776577	0.684706016	-0.29184291	-0.605939751	non-mito	other
ACOX3	4	Down	0.436828271	0.804352323	-0.011943968	-0.359689262	non-mito	other
ACOXL	5	Up	0.955433768	0.987653998	-0.074782933	-0.019799413	non-mito	other
ACP1	5	Down	0.546867095	0.856573633	-0.078376761	-0.262118208	non-mito	other
ACP2	4	Up	0.644264587	0.892919922	0.380901637	0.19093574	non-mito	other
ACP5	5	Down	0.710822494	0.918179943	-0.09340242	-0.148238838	non-mito	other
ACP6	5	Down	0.428484759	0.800565556	-0.134794028	-0.368064621	mito	other
ACPP	4	Down	0.746643854	0.928123981	0.052977563	0.126886506	non-mito	other
ACPT	5	Down	0.634844966	0.889197792	-0.002669744	-0.19733232	non-mito	other
ACR	5	Down	0.209705899	0.655611221	-0.171699478	-0.678389353	non-mito	other
ACRBP	5	Up	0.264513534	0.697652392	0.296734038	0.577552102	non-mito	other
ACRC	4	Up	0.746477772	0.928123981	1.101552278	0.12698312	non-mito	other
ACRV1	5	Up	0.582018547	0.867874958	0.129055951	0.235063176	non-mito	other
ACSBG1	5	Down	0.467160442	0.821217221	-0.076921906	-0.330533939	non-mito	other
ACSBG2	5	Down	0.879433611	0.96883459	0.094627891	0.05579694	non-mito	other
ACSF2	4	Up	0.61526802	0.880942875	0.063931611	0.210935658	mito	other
ACSF3	5	Down	0.703665812	0.916417918	-0.107292802	-0.152633549	mito	other
ACSL1	4	Down	0.865853364	0.964686271	-0.080642078	-0.062555651	non-mito	other
ACSL3	4	Down	0.204418812	0.651077515	-0.352201547	-0.689479139	non-mito	other
ACSL4	3	Down	0.026587198	0.387631164	-0.618881852	-1.575327423	non-mito	other
ACSL5	5	Down	0.763502968	0.933743495	-0.061353562	-0.11718927	non-mito	other
ACSL6	4	Up	0.976845512	0.992648783	0.101182746	0.010174114	mito	other
ACSM1	5	Down	0.245625666	0.684132497	-0.186941022	-0.609726255	mito	other
ACSM2A	5	Down	0.102228075	0.544263836	-0.344449095	-0.990429815	non-mito	other
ACSM2B	4	Down	0.448293858	0.810758509	-0.204587454	-0.348437211	non-mito	other
ACSM3	5	Down	0.230734592	0.673596147	-0.632972638	-0.636887291	mito	other
ACSM4	5	Down	0.19365684	0.646073165	-0.22883359	-0.71296716	non-mito	other
ACSM5	5	Up	0.600701278	0.875149696	0.091240751	0.221341444	mito	other
ACSM6	4	Up	0.822981922	0.953018077	0.058736618	0.084609704	non-mito	other
ACSS1	5	Down	0.541090526	0.853590189	-0.163881903	-0.26673007	mito	other
ACSS2	5	Down	0.08458018	0.516365665	0.018362829	1.072731397	non-mito	other
ACSS3	5	Down	0.88522121	0.969796755	0.078094688	0.052948189	non-mito	other
ACTA1	5	Down	0.102458432	0.544398075	-0.378103413	-0.989452295	non-mito	other
ACTA2	5	Up	0.687995917	0.909155439	0.132213885	0.162414139	non-mito	other
ACTB	5	Up	0.532729073	0.850942681	0.433814759	0.273493602	non-mito	other
ACTBL2	5	Up	0.424114234	0.79853953	0.142300097	0.372517151	non-mito	other
ACTC1	4	Down	0.679304847	0.906622691	0.097030419	0.167935287	non-mito	other
ACTG1	5	Up	0.152948532	0.613246172	0.310191599	0.815454687	non-mito	other
ACTG2	5	Up	0.756694813	0.931045696	0.047767719	0.121079243	non-mito	other
ACTL10	5	Up	0.138504746	0.596299498	0.227906293	0.858535346	non-mito	other
ACTL6A	4	Up	0.568188674	0.862056485	0.042620905	0.245507427	non-mito	other
ACTL6B	5	Up	0.064590087	0.483438466	0.366011076	1.189834132	non-mito	other
ACTL7A	5	Up	0.028898492	0.394500944	0.444329822	1.539124823	non-mito	other
ACTL7B	5	Up	0.579611586	0.867158796	0.086339457	0.236862942	non-mito	other
ACTL8	5	Up	0.523343315	0.847342659	0.202620765	0.281213319	non-mito	other
ACTL9	5	Up	0.075587807	0.501762583	0.375395317	1.121548253	non-mito	other
ACTN1	5	Down	0.607962707	0.877744693	0.007968485	0.21612306	non-mito	other
ACTN2	5	Up	0.091033028	0.527786059	0.832809018	1.04080101	non-mito	other
ACTN3	5	Down	0.322234577	0.736947822	-0.113784175	-0.49182786	non-mito	other
ACTN4	5	Up	0.489621745	0.83181131	0.007953865	0.310139303	non-mito	other
ACTR10	4	Down	0.167184332	0.623375119	-0.842301251	-0.776804426	non-mito	other
ACTR1A	5	Down	0.579533689	0.867158796	-0.005242706	-0.236921313	non-mito	other
ACTR1B	5	Down	0.875857336	0.96788398	-0.277987975	-0.057566628	non-mito	other
ACTR2	3	Down	0.074302817	0.501001162	-0.456473008	-1.128994719	non-mito	other
ACTR3	5	Down	0.732093446	0.923828032	0.004558668	0.135433481	non-mito	other
ACTR3B	4	Down	0.869835343	0.965726272	-0.132271701	-0.06056295	non-mito	other
ACTR3C	4	Up	0.215984439	0.658345511	0.47000032	0.665577537	non-mito	other
ACTR5	5	Up	0.387019556	0.77774311	0.206063895	0.41226709	non-mito	other
ACTR6	2	Down	0.803712014	0.947199977	-0.37601479	-0.09489954	non-mito	other
ACTR8	3	Down	0.960267191	0.988991035	0.132506157	0.017607909	non-mito	other
ACTRT1	5	Up	0.580948794	0.867705532	0.300183756	0.235862145	non-mito	other
ACTRT2	5	Up	0.896525661	0.972954433	0.125529232	0.047437275	non-mito	other
ACTRT3	4	Down	0.781368377	0.939748514	-0.208280437	-0.107144169	non-mito	other
ACVR1	5	Down	0.916149601	0.978180111	0.244701083	0.038033603	non-mito	other
ACVR1B	4	Down	0.998119223	0.999078418	0.120798639	0.00081758	non-mito	TSGs
ACVR1C	5	Down	0.11750937	0.565813421	-0.540477439	-0.929927503	non-mito	other
ACVR2A	2	Up	0.296057743	0.721871219	0.394056568	0.528623575	non-mito	TSGs
ACVR2B	5	Down	0.233256111	0.675916071	-0.039996328	-0.632166969	non-mito	other
ACVRL1	5	Down	0.047284789	0.4439978	-0.40599801	-1.325278547	non-mito	other
ACY1	5	Down	0.036479814	0.421714643	-0.620040587	-1.43794738	non-mito	other
ACY3	5	Up	0.897465281	0.972975302	0.023447281	0.046982343	non-mito	other
ACYP1	5	Down	0.558532833	0.858685926	-0.089582697	-0.252951292	non-mito	other
ACYP2	4	Up	0.810321677	0.949381687	0.066194212	0.091342543	non-mito	other
ADA	4	Down	0.264185719	0.697521609	-0.194392916	-0.578090662	non-mito	other
ADAD1	5	Down	0.377791848	0.771869929	-0.393219014	-0.422747417	non-mito	other
ADAD2	5	Down	0.462152608	0.818489385	-0.133600158	-0.335214592	non-mito	other
ADAL	3	Up	0.226845099	0.669648437	0.362622567	0.6442706	non-mito	other
ADAM10	4	Up	0.86959209	0.96571739	-0.001028103	-0.060684419	non-mito	other
ADAM11	5	Down	0.022007905	0.361252383	-0.775093432	-1.65742129	non-mito	other
ADAM12	5	Down	0.627929207	0.88726013	0.068649923	0.202089316	non-mito	other
ADAM15	5	Down	0.039709966	0.432238203	-0.375608623	-1.401100485	non-mito	other
ADAM17	4	Down	0.127833813	0.58108959	-0.265467337	-0.893354255	non-mito	other
ADAM18	5	Up	0.853220172	0.960915518	0.109176961	0.068938886	non-mito	other
ADAM19	5	Down	0.439316046	0.804742309	0.454054897	0.357222934	non-mito	other
ADAM20	5	Down	0.136720728	0.593236857	0.200065345	0.864165638	non-mito	other
ADAM21	4	Up	0.313593757	0.73415242	0.205907942	0.503632592	non-mito	other
ADAM22	5	Down	0.427737681	0.800109184	-0.121863188	-0.368822489	non-mito	other
ADAM23	5	Up	0.036799264	0.423091353	0.665914745	1.434160871	non-mito	other
ADAM28	3	Down	0.633399372	0.88890368	-0.341344387	-0.198322372	non-mito	other
ADAM29	5	Down	0.016921725	0.347645194	-0.579063996	-1.771555375	non-mito	other
ADAM30	3	Down	0.482315139	0.828715547	-0.178294936	-0.316669106	non-mito	other
ADAM32	4	Up	0.492659555	0.833253803	0.116136169	0.30745309	non-mito	other
ADAM33	4	Down	0.543749337	0.854919229	-0.29999351	-0.26460126	non-mito	other
ADAM7	5	Down	0.547864105	0.857042124	-0.1386222	-0.261327152	non-mito	other
ADAM8	5	Down	0.45345826	0.813020139	-0.046932977	-0.343462683	non-mito	other
ADAM9	3	Down	0.561612367	0.859558368	-0.029803287	-0.250563337	non-mito	other
ADAMDEC1	4	Up	0.582885253	0.868127341	-0.073669775	-0.234416932	non-mito	other
ADAMTS1	5	Down	0.175858089	0.630039047	-0.205166174	-0.75483765	non-mito	other
ADAMTS10	5	Up	0.427090217	0.799950286	0.68116188	0.369480377	non-mito	other
ADAMTS12	5	Down	0.454766358	0.81353556	-0.207792033	-0.34221167	non-mito	other
ADAMTS13	5	Down	0.219661941	0.662541689	-0.181097363	-0.658245184	non-mito	other
ADAMTS14	5	Down	0.26973622	0.701291647	-0.146738077	-0.569060733	non-mito	other
ADAMTS15	5	Up	0.931109991	0.982163855	0.064712467	0.030999013	non-mito	other
ADAMTS16	5	Up	0.02979594	0.398174823	0.330738008	1.525842905	non-mito	other
ADAMTS17	5	Up	0.966528367	0.990128914	0.047341847	0.014785395	non-mito	other
ADAMTS18	5	Down	0.414149191	0.794078427	-0.084584484	-0.382843183	non-mito	other
ADAMTS19	5	Down	0.04449383	0.436337355	-0.255328153	-1.35170021	non-mito	other
ADAMTS2	5	Up	0.811848204	0.949676434	0.225336283	0.090525166	non-mito	other
ADAMTS20	5	Down	0.911895631	0.976920884	0.059588379	0.040054865	non-mito	other
ADAMTS3	5	Down	0.719781374	0.920105246	0.05756665	0.142799396	non-mito	other
ADAMTS4	5	Down	0.51311968	0.843130446	-0.337904807	-0.289781328	non-mito	other
ADAMTS5	5	Down	0.062159636	0.478858484	-0.253777201	-1.206491538	non-mito	other
ADAMTS6	2	Down	0.490672385	0.832392636	-0.645439779	-0.309208383	non-mito	other
ADAMTS7	5	Up	0.462130613	0.818489385	0.494167776	0.335235261	non-mito	other
ADAMTS8	5	Down	0.13863135	0.596299498	-0.337770477	-0.858138549	non-mito	other
ADAMTS9	5	Up	0.187560867	0.64317288	0.242095187	0.726857769	non-mito	other
ADAMTSL1	5	Up	0.922323841	0.97991752	-0.027145027	-0.035116565	non-mito	other
ADAMTSL2	5	Up	0.089610861	0.524985947	0.434302314	1.04763935	non-mito	other
ADAMTSL3	3	Up	0.240427409	0.680037468	0.600089417	0.619016023	non-mito	other
ADAMTSL4	5	Up	0.207813522	0.653648451	0.353891263	0.682326196	non-mito	other
ADAMTSL5	5	Down	0.936135445	0.983472285	-0.132834986	-0.028661311	non-mito	other
ADAP1	5	Up	0.00925107	0.306300664	0.89215574	2.033808043	non-mito	other
ADAP2	4	Up	0.414628649	0.794272964	0.212919968	0.382340693	non-mito	other
ADAR	4	Down	0.731493747	0.923819364	0.041540876	0.135789382	non-mito	other
ADARB1	5	Down	0.934933247	0.982961776	-0.059086076	-0.029219396	non-mito	other
ADARB2	5	Down	0.007038103	0.285528039	-0.544094822	-2.152544371	non-mito	other
ADAT1	5	Down	0.030561324	0.399392055	-0.461350555	-1.51482783	non-mito	other
ADAT2	4	Down	0.185875091	0.640537887	-0.455251911	-0.730778806	non-mito	other
ADAT3	5	Down	0.083873093	0.515026862	-0.540285272	-1.07637734	non-mito	other
ADCK1	5	Down	0.019123058	0.351373641	-0.330068929	-1.718442648	non-mito	other
ADCK2	5	Down	0.764587227	0.934221075	0.015808286	0.116572961	non-mito	other
ADCK3	5	Down	0.398781703	0.784318776	-0.081627035	-0.399264777	mito	other
ADCK4	4	Down	0.006411619	0.279478957	-0.631589639	-2.193032271	non-mito	other
ADCK5	5	Down	0.02230323	0.36446508	-0.320271757	-1.651632235	non-mito	other
ADCY1	5	Down	0.686543303	0.90869558	0.039629325	0.163332065	non-mito	other
ADCY10	3	Down	0.345246895	0.751422037	0.442371957	0.461870219	non-mito	other
ADCY2	5	Up	0.734341229	0.924620111	0.039374566	0.134102088	non-mito	other
ADCY3	4	Down	0.169256018	0.625387304	-0.433739388	-0.771455881	non-mito	other
ADCY4	5	Down	0.515923765	0.844614623	-0.211315646	-0.287414467	non-mito	other
ADCY5	5	Down	0.755730335	0.930877608	-0.128112368	-0.121633145	non-mito	other
ADCY6	5	Up	0.818198119	0.951856198	0.042922719	0.087141523	non-mito	other
ADCY7	5	Up	0.961986993	0.989123281	0.009371246	0.0168308	non-mito	other
ADCY8	4	Down	0.973258429	0.991615686	0.61169822	0.011771826	non-mito	other
ADCY9	5	Down	0.540777684	0.853461877	-0.08432168	-0.266981239	non-mito	other
ADCYAP1	5	Down	0.154790082	0.614004122	-0.335689185	-0.81025687	non-mito	other
ADCYAP1R1	5	Down	0.238499376	0.6794964	-0.19994354	-0.622512753	non-mito	other
ADD1	5	Down	0.952241579	0.987200044	-0.194254481	-0.021252859	non-mito	other
ADD2	5	Up	0.327486915	0.73997732	0.275096792	0.484806047	non-mito	other
ADD3	3	Up	0.045724321	0.437999354	0.539052426	1.339852736	non-mito	other
ADGB	4	Up	0.151203818	0.611913391	0.491381826	0.820437241	non-mito	other
ADH1A	5	Down	0.72098401	0.920606094	-0.161643359	-0.142074367	non-mito	other
ADH1B	5	Down	0.120391298	0.571109094	-0.302128895	-0.919404903	non-mito	other
ADH1C	5	Down	0.438031901	0.804377346	-0.164675388	-0.358494259	non-mito	other
ADH4	4	Down	0.265477924	0.6984057	-0.337383817	-0.575971587	non-mito	other
ADH5	3	Down	0.703286757	0.916417918	-0.26379719	-0.15286756	non-mito	other
ADH6	5	Down	0.146162417	0.606113186	-0.347326351	-0.835164285	non-mito	other
ADH7	5	Up	0.168366128	0.624857651	0.335632018	0.773745275	non-mito	other
ADHFE1	5	Up	0.310575342	0.731787491	0.240711589	0.507833028	mito	other
ADI1	4	Down	0.240088503	0.680037468	-0.194609086	-0.619628637	non-mito	other
ADIG	5	Up	0.751399876	0.92924898	0.041355675	0.124128881	non-mito	other
ADIPOQ	5	Up	0.067395088	0.49205378	0.241431457	1.171371753	non-mito	other
ADIPOR1	5	Down	0.471784199	0.824354305	-0.143456823	-0.326256608	non-mito	other
ADIPOR2	5	Up	0.726606604	0.92136428	0.039607419	0.138700659	non-mito	other
ADIRF	5	Up	0.266458437	0.699416248	0.177327758	0.574370524	non-mito	other
ADK	5	Down	0.479980088	0.828153661	-0.213564124	-0.318776779	non-mito	other
ADM	5	Up	0.623170393	0.884558467	0.172748282	0.205393188	non-mito	other
ADM2	5	Up	0.078165759	0.505708247	0.316674199	1.106983452	non-mito	other
ADM5	4	Up	0.03307004	0.407585029	0.613497224	1.480565277	non-mito	other
ADNP	4	Up	0.636114425	0.89036343	0.016485517	0.196464756	non-mito	other
ADNP2	5	Up	0.04973889	0.452352452	0.183748542	1.303303911	non-mito	other
ADO	5	Down	0.094120284	0.532020982	-0.261900933	-1.026316771	non-mito	other
ADORA1	5	Down	0.028154961	0.39113851	-0.417786326	-1.550445065	non-mito	other
ADORA2A	5	Down	0.411683909	0.792228907	-0.059606082	-0.385436108	non-mito	other
ADORA2B	5	Down	0.667545567	0.901351227	-0.042314685	-0.175519084	non-mito	other
ADORA3	4	Down	0.148369967	0.609475859	-0.412321799	-0.828654	non-mito	other
ADPGK	5	Down	0.599405374	0.874799248	-0.184901362	-0.222279368	non-mito	other
ADPRH	5	Up	0.918941078	0.978730957	-0.04301608	-0.036712334	non-mito	other
ADPRHL1	5	Down	0.075334934	0.501660977	-0.42001764	-1.123003586	non-mito	other
ADPRHL2	5	Down	0.028823098	0.393805158	-0.336946163	-1.540259343	non-mito	other
ADPRM	4	Up	0.659508609	0.897537525	0.171527215	0.180779531	non-mito	other
ADRA1A	5	Down	0.566842043	0.86117435	-0.097930487	-0.246537945	non-mito	other
ADRA1B	5	Down	0.191751102	0.644767484	-0.188638315	-0.717262131	non-mito	other
ADRA1D	5	Down	0.030754622	0.399392055	-0.294470937	-1.512089608	non-mito	other
ADRA2A	5	Down	0.378798223	0.772514243	-0.112347699	-0.421592067	non-mito	other
ADRA2B	5	Down	0.060917869	0.475900277	-0.212730054	-1.215255299	non-mito	other
ADRA2C	4	Down	0.376419221	0.771470645	-0.035791487	-0.424328209	non-mito	other
ADRB1	5	Down	0.737834476	0.925414065	0.012812031	0.132041056	non-mito	other
ADRB2	4	Down	0.094229463	0.532054643	-0.356743547	-1.025813286	non-mito	other
ADRB3	5	Down	0.280407348	0.709250772	0.324477144	0.55221061	non-mito	other
ADRBK1	5	Down	0.596203019	0.873876521	-0.02015368	-0.224605829	non-mito	other
ADRBK2	4	Down	0.663981078	0.899358347	0.126116716	0.177844297	non-mito	other
ADRM1	5	Up	0.924193962	0.980374143	-0.101378824	-0.034236873	non-mito	other
ADSL	3	Down	0.093312755	0.530643003	-0.300416824	-1.030058986	non-mito	other
ADSS	3	Down	0.441320538	0.805928397	-0.186001346	-0.355245861	non-mito	other
ADSSL1	5	Down	0.085843209	0.518313917	-0.367761736	-1.066294054	non-mito	other
ADTRP	5	Down	0.822990407	0.953018077	-0.313519944	-0.084605227	non-mito	other
AEBP1	5	Down	0.974179902	0.991978624	0.122432288	0.011360835	non-mito	other
AEBP2	5	Up	0.386530866	0.77735652	0.191572258	0.41281582	non-mito	other
AEN	5	Down	0.081697544	0.510072875	-0.277391477	-1.087790997	non-mito	other
AES	5	Down	0.102099172	0.544263836	-0.364302869	-0.990977781	non-mito	other
AF131216.1	4	Up	0.456964595	0.814983324	-0.012947357	-0.340117447	non-mito	other
AF165138.7	3	Up	0.287480725	0.715402375	0.438901873	0.541391269	non-mito	other
AF196779.12	5	Up	0.399863733	0.784808979	0.188674321	0.398087983	non-mito	other
AFAP1	5	Up	0.261585625	0.695530715	0.36131532	0.582386125	non-mito	other
AFAP1L1	5	Up	0.262236126	0.695921391	0.393390529	0.581307479	non-mito	other
AFAP1L2	5	Up	0.188034309	0.643309865	0.1843303	0.725762902	non-mito	other
AFF1	5	Up	0.075304784	0.501635967	0.640852907	1.123177434	non-mito	other
AFF2	5	Up	0.81721169	0.951486134	0.199803931	0.087665429	non-mito	other
AFF3	5	Up	0.149250231	0.609475859	0.272910935	0.826084987	non-mito	other
AFF4	5	Up	0.206588977	0.653283217	0.436290266	0.684892856	non-mito	other
AFG3L2	4	Down	0.005462922	0.26841516	-0.846366572	-2.262574988	mito	other
AFMID	5	Down	0.807694135	0.948950732	0.01489661	0.092753071	non-mito	other
AFP	4	Down	0.453521189	0.813020139	-0.380666376	-0.343402417	non-mito	other
AFTPH	5	Down	0.170286597	0.625772867	-0.804144386	-0.768819534	non-mito	other
AGA	4	Up	0.637868105	0.891308238	0.139924789	0.195269113	non-mito	other
AGAP1	4	Down	0.059221147	0.473296006	-0.805798071	-1.227523184	non-mito	other
AGAP10	4	Up	0.91501423	0.978071308	-0.06268675	-0.038572152	non-mito	other
AGAP2	4	Down	0.958243748	0.988736622	1.438449721	0.018524005	non-mito	other
AGAP3	5	Up	0.223054567	0.664557422	0.167546144	0.651588881	non-mito	other
AGAP4	5	Down	0.096396695	0.534583946	-0.59648327	-1.015937857	non-mito	other
AGAP5	2	Down	0.324456974	0.737948828	-0.323051188	-0.488842887	non-mito	other
AGAP6	4	Down	0.597245896	0.874115821	-0.171755722	-0.223846826	non-mito	other
AGBL1	3	Up	0.457350489	0.815027829	0.123320043	0.339750853	non-mito	other
AGBL2	4	Down	0.048543938	0.448942843	-0.592336477	-1.313864995	non-mito	other
AGBL3	4	Up	0.934292994	0.982908295	0.205352234	0.029516908	non-mito	other
AGBL4	4	Up	0.847864176	0.958935675	-0.116950161	-0.071673714	non-mito	other
AGBL5	5	Up	0.086827723	0.518831554	1.309330988	1.061341586	non-mito	other
AGER	5	Down	0.586777616	0.870308566	-0.110541894	-0.231526461	non-mito	other
AGFG1	4	Up	0.264896359	0.697652392	0.452169281	0.576924011	non-mito	other
AGFG2	5	Up	0.019966809	0.354673786	0.376211175	1.699691332	non-mito	other
AGGF1	5	Up	0.909762063	0.976534349	0.115112501	0.041072177	non-mito	other
AGK	4	Down	0.049912291	0.452352452	-0.778112001	-1.301792495	non-mito	other
AGL	4	Up	0.861387621	0.963711427	0.079197835	0.064801374	non-mito	other
AGMAT	5	Down	0.846836751	0.958932975	0.112145247	0.072200303	non-mito	other
AGMO	4	Down	0.36046166	0.762021563	-0.939478023	-0.443140922	non-mito	other
AGO1	5	Up	0.669098744	0.901795733	0.301243931	0.174509785	non-mito	other
AGO2	5	Up	0.202802483	0.649819848	0.27019288	0.692926733	non-mito	other
AGO3	4	Down	0.186597214	0.641839746	-0.29036143	-0.729094845	non-mito	other
AGO4	4	Up	0.165707414	0.622754481	0.292461492	0.780658059	non-mito	other
AGPAT1	5	Down	0.47267329	0.824354305	-0.189955191	-0.325438938	non-mito	other
AGPAT2	5	Down	0.748809604	0.928604822	0.040148651	0.125628594	non-mito	other
AGPAT3	5	Up	0.841650484	0.957731103	0.068001756	0.074868223	non-mito	other
AGPAT4	4	Down	0.371601627	0.768353041	-0.03091091	-0.429922394	non-mito	other
AGPAT5	3	Down	0.136232045	0.592235722	-0.471841391	-0.865720724	non-mito	other
AGPAT6	5	Down	0.192832118	0.646002892	-0.19442571	-0.714820628	non-mito	other
AGPAT9	2	Up	0.534345186	0.851492077	0.219661573	0.272178099	non-mito	other
AGPS	5	Down	0.084168114	0.51567215	-0.286599193	-1.074852404	non-mito	other
AGR2	4	Up	0.559237092	0.858991427	0.227013574	0.252404031	non-mito	other
AGR3	3	Down	0.626677307	0.886754688	-0.157276977	-0.202956032	non-mito	other
AGRN	5	Up	0.692832489	0.911429934	0.076633869	0.159371755	non-mito	other
AGRP	5	Up	0.01651856	0.34650687	0.448818102	1.782027827	non-mito	other
AGT	5	Up	0.27750746	0.707424543	0.15857302	0.556725337	non-mito	other
AGTPBP1	4	Up	0.941320244	0.98388381	0.005828851	0.026262601	non-mito	other
AGTR1	4	Down	0.28763922	0.715402375	0.036561071	0.541151898	non-mito	other
AGTR2	4	Down	0.345987981	0.752327494	-0.371393552	-0.460938988	non-mito	other
AGTRAP	5	Down	0.6529813	0.895311276	-0.135938747	-0.185099256	non-mito	other
AGXT	5	Down	0.438665195	0.804377346	-0.041934561	-0.357866823	non-mito	other
AGXT2	5	Down	0.018058944	0.347645194	-0.379351585	-1.743307654	non-mito	other
AHCTF1	1	Up	0.534202654	0.851492077	0.846033367	0.272293959	non-mito	other
AHCY	5	Down	0.057259713	0.466685444	-0.309406037	-1.242150834	non-mito	other
AHCYL1	5	Down	0.021725759	0.360924866	-0.5705828	-1.663025046	non-mito	other
AHCYL2	5	Up	0.826205509	0.95382595	0.188365047	0.082911914	non-mito	other
AHI1	5	Up	0.59806389	0.874381247	0.239140607	0.223252419	non-mito	other
AHNAK	4	Up	0.647162675	0.894306588	0.034987276	0.188986538	non-mito	other
AHNAK2	3	Up	0.156041987	0.614500198	0.685087306	0.806758529	non-mito	other
AHR	5	Up	0.264661887	0.697652392	0.474866522	0.577308596	non-mito	other
AHRR	3	Up	0.724645643	0.921196685	0.221280929	0.139874315	non-mito	other
AHSA1	3	Down	0.44652488	0.809752418	-0.136783917	-0.350154338	non-mito	other
AHSA2	3	Up	0.665276783	0.899835261	0.169642999	0.176997633	non-mito	other
AHSG	5	Up	0.182558136	0.635823408	0.245428984	0.738598806	non-mito	other
AHSP	5	Up	0.707092093	0.916884706	0.076728104	0.150524019	non-mito	other
AICDA	5	Down	0.533959438	0.851492077	-0.083323533	-0.272491733	non-mito	other
AIDA	3	Down	0.562085743	0.859985045	-0.242842354	-0.25019743	non-mito	other
AIF1	5	Up	0.34574045	0.752137742	0.150307807	0.461249807	non-mito	other
AIF1L	4	Up	0.140868684	0.600271151	0.387317557	0.851185543	non-mito	other
AIFM1	5	Down	0.670824334	0.902251214	-0.058798451	-0.173391192	mito	other
AIFM2	5	Up	0.935171369	0.982961776	-0.122996671	-0.029108798	non-mito	other
AIFM3	5	Down	0.11771571	0.566233124	-0.224037135	-0.929165573	non-mito	other
AIG1	4	Down	0.991323855	0.996963966	0.167861667	0.003784443	non-mito	other
AIM1	4	Up	0.619386653	0.882835597	0.249143693	0.208038158	non-mito	other
AIM1L	5	Up	0.029814359	0.398174823	0.424444302	1.525574526	non-mito	other
AIM2	4	Up	0.364057002	0.764887473	0.324281314	0.438830612	non-mito	other
AIMP1	5	Down	0.632143448	0.888306206	-0.137093563	-0.199184359	non-mito	other
AIMP2	4	Up	0.523577262	0.847342659	0.40596508	0.281019222	non-mito	other
AIP	5	Up	0.301556248	0.725820225	0.235739483	0.520631669	non-mito	other
AIPL1	5	Up	0.576632878	0.864949317	0.055866561	0.239100599	non-mito	other
AIRE	4	Down	0.753599278	0.930253117	-0.010733359	-0.122859526	non-mito	ubiquitin
AJ239318.1	3	Down	0.627754569	0.88726013	-0.017709802	-0.202210118	non-mito	other
AJUBA	5	Up	0.025478138	0.383401362	0.363583784	1.593832308	non-mito	TSGs
AK1	5	Down	0.876615776	0.968126215	0.075458149	0.057190718	non-mito	other
AK2	4	Down	0.419898379	0.796385258	-0.16241076	-0.376855802	mito	other
AK3	5	Down	0.954492009	0.987480073	0.083551	0.020227703	mito	pyrimidine
AK4	5	Up	0.544901659	0.855715757	0.693656751	0.26368187	mito	other
AK5	4	Down	0.932921969	0.982572288	-0.10423709	-0.03015468	non-mito	other
AK6	5	Down	0.572259816	0.862618697	-0.052738568	-0.242406749	non-mito	other
AK7	5	Up	0.427340501	0.800079422	0.091647862	0.369225945	non-mito	other
AK8	5	Down	0.304941797	0.729411749	-0.159290755	-0.515783045	non-mito	other
AK9	4	Down	0.727880439	0.921819373	-0.122331791	-0.137939951	non-mito	other
AKAP1	4	Up	0.986198165	0.995099343	0.590199477	0.00603581	non-mito	other
AKAP10	4	Up	0.768793825	0.935518417	-0.030781155	-0.114190114	non-mito	other
AKAP11	3	Up	0.31627965	0.734488775	0.377178239	0.49992875	non-mito	other
AKAP13	4	Down	0.188466555	0.643355874	-0.286990588	-0.724765708	non-mito	other
AKAP14	2	Down	0.83619517	0.956247217	-0.111985854	-0.077692345	non-mito	other
AKAP17A	5	Down	0.222193238	0.663959511	-0.258816962	-0.653269162	non-mito	other
AKAP2	5	Up	0.091003772	0.527777446	0.341221647	1.040940606	non-mito	other
AKAP3	5	Up	0.190580302	0.643355874	0.311865829	0.719921989	non-mito	other
AKAP4	4	Up	0.651784171	0.895264754	0.115680825	0.185896191	non-mito	other
AKAP5	5	Up	0.146381972	0.606387552	0.313478535	0.834512405	non-mito	other
AKAP6	5	Up	0.602890688	0.875808758	0.174875268	0.219761424	non-mito	other
AKAP7	4	Up	0.241917712	0.681233681	0.259309116	0.616332334	non-mito	other
AKAP8	5	Up	0.667230865	0.90119555	0.125320926	0.175723872	non-mito	other
AKAP8L	5	Up	0.245224029	0.684057343	0.257064291	0.610436976	non-mito	other
AKAP9	4	Up	0.020216418	0.354673786	0.615630747	1.694295797	non-mito	other
AKIP1	5	Up	0.424166159	0.79853953	0.456609754	0.372463984	non-mito	other
AKIRIN1	5	Down	0.126075199	0.577642034	-0.537271765	-0.899370338	non-mito	other
AKIRIN2	3	Down	0.705893292	0.916547244	-0.252939699	-0.151260945	non-mito	other
AKNA	5	Up	0.600289134	0.875149696	0.026720773	0.221639518	non-mito	other
AKNAD1	3	Up	0.327752767	0.740394786	0.339901575	0.484453633	non-mito	other
AKR1A1	4	Up	0.652640074	0.895264754	0.129725443	0.185326263	non-mito	other
AKR1B1	5	Down	0.737575307	0.925288977	-0.222320258	-0.132193631	non-mito	other
AKR1B10	5	Down	0.138618728	0.596299498	-0.325333963	-0.858178091	mito	other
AKR1B15	4	Down	0.035432359	0.418255892	-0.546204259	-1.450599931	non-mito	other
AKR1C1	5	Down	0.412614523	0.793053078	-0.040588919	-0.38445549	non-mito	other
AKR1C2	4	Down	0.243158975	0.681900002	-0.220700749	-0.614109696	non-mito	other
AKR1C3	5	Down	0.044609496	0.436337355	-0.442052254	-1.350572679	non-mito	other
AKR1C4	4	Up	0.766276837	0.934429984	0.382016516	0.115614302	non-mito	other
AKR1D1	5	Down	0.202739346	0.649819848	-0.250343106	-0.693061959	non-mito	other
AKR1E2	4	Up	0.731152548	0.923660873	0.21499406	0.135992002	non-mito	other
AKR7A2	5	Down	0.105119614	0.548694938	-0.330570571	-0.978316242	mito	other
AKR7A3	5	Down	0.420911236	0.797072344	-0.199327672	-0.37580948	non-mito	other
AKT1	5	Down	0.137773338	0.595620506	-0.263366718	-0.86083482	non-mito	other
AKT1S1	5	Down	0.791652161	0.943629633	-0.008620904	-0.101465599	non-mito	other
AKT2	4	Down	0.599953725	0.875064302	-0.089363698	-0.221882246	non-mito	other
AKT3	4	Down	0.543880898	0.854959179	-0.144808282	-0.264496194	non-mito	other
AKTIP	2	Up	0.72414081	0.921196685	0.42553757	0.140176977	non-mito	other
AL008723.1	5	Down	0.072245863	0.499212145	-0.592690292	-1.141187018	non-mito	other
AL021546.6	5	Down	0.041324242	0.432512164	-0.443132176	-1.383795104	non-mito	other
AL022328.1	5	Up	0.249090901	0.686480942	0.183316588	0.603642136	non-mito	other
AL022578.1	5	Up	0.618341265	0.88230281	0.118621384	0.20877177	non-mito	other
AL023806.1	4	Up	0.915078013	0.978071308	0.536736843	0.03854188	non-mito	other
AL049794.1	4	Up	0.12538316	0.577047352	0.203943214	0.90176079	non-mito	other
AL049872.1	4	Up	0.843746649	0.958482072	0.860837893	0.073787939	non-mito	other
AL109659.1	3	Up	0.765876311	0.934397777	-0.102297701	-0.115841363	non-mito	other
AL109927.1	4	Down	0.501618631	0.837063583	-0.816229146	-0.299626341	non-mito	other
AL135842.1	5	Up	0.699563125	0.915142978	0.333094095	0.155173091	non-mito	other
AL158801.1	3	Up	0.530678202	0.849809507	0.128467242	0.275168751	non-mito	other
AL158839.1	4	Up	0.954791135	0.987526831	-0.232534387	-0.020091622	non-mito	other
AL161784.1	5	Up	0.137203641	0.594246855	0.494214511	0.862634363	non-mito	other
AL162426.1	5	Down	0.985385767	0.994543627	-0.205840776	-0.006393715	non-mito	other
AL354828.1	3	Down	0.327321512	0.739878153	-0.431199025	-0.485025452	non-mito	other
AL354828.2	4	Up	0.448131226	0.810673958	0.456548876	0.348594793	non-mito	other
AL356289.1	5	Down	0.984476757	0.994216241	-1.019676434	-0.006794533	non-mito	other
AL357140.1	4	Up	0.033913247	0.412097992	0.750926047	1.469630627	non-mito	other
AL358852.1	5	Down	0.651070984	0.895235877	-0.060008497	-0.186371659	non-mito	other
AL365181.2	3	Down	0.737712121	0.925365908	-0.232466272	-0.132113081	non-mito	other
AL365202.1	4	Down	0.764767457	0.934221075	-0.178460215	-0.116470601	non-mito	other
AL445183.1	5	Down	0.99911859	0.999392784	-0.006695447	-0.00038296	non-mito	other
AL513478.1	5	Up	0.706686345	0.916884706	-0.040009157	-0.1507733	non-mito	other
AL589743.1	5	Down	0.431637148	0.802463379	-0.17095858	-0.364881186	non-mito	other
AL591806.1	4	Down	0.426198976	0.799438564	-0.095118843	-0.370387598	non-mito	other
AL596220.1	1	Up	0.107629789	0.553137951	1.213285214	0.968067511	non-mito	other
AL645728.1	3	Down	0.310580061	0.731787491	-0.808943912	-0.50782643	non-mito	other
AL645922.1	5	Down	0.43556021	0.803984246	-0.142345519	-0.360951801	non-mito	other
ALAD	5	Down	0.001216337	0.174647415	-0.702176647	-2.914946019	non-mito	other
ALAS1	5	Down	0.40998897	0.790385106	-0.182476063	-0.387227827	non-mito	other
ALAS2	4	Down	0.88738562	0.970086546	-0.161686134	-0.051887613	non-mito	other
ALB	4	Up	0.325335605	0.738389481	0.211414505	0.487668404	non-mito	other
ALDH16A1	5	Down	0.609224411	0.878342431	-0.099614278	-0.215222703	non-mito	other
ALDH18A1	4	Down	0.024068432	0.375497012	-0.754849364	-1.618552195	mito	other
ALDH1A1	5	Down	0.328512725	0.740729041	-0.188936585	-0.483447804	non-mito	other
ALDH1A2	4	Down	0.30723067	0.730138662	-0.273168027	-0.512535432	non-mito	other
ALDH1A3	4	Down	0.134431003	0.589288958	-0.280542202	-0.871500562	non-mito	other
ALDH1B1	4	Down	0.509738692	0.840806473	-0.15508514	-0.292652399	mito	other
ALDH1L1	5	Up	0.199765929	0.649008052	0.45530284	0.699478581	non-mito	other
ALDH1L2	4	Up	0.851831835	0.96054729	0.156141928	0.069646133	non-mito	other
ALDH2	5	Down	0.119695306	0.569175991	-0.313329172	-0.92192288	mito	other
ALDH3A1	5	Up	0.950306499	0.987070106	0.284599519	0.022136301	non-mito	other
ALDH3A2	5	Down	0.824227741	0.953403135	-0.028683323	-0.083952773	non-mito	other
ALDH3B1	5	Down	0.235058445	0.67737464	-0.132913919	-0.628824141	non-mito	other
ALDH3B2	5	Down	0.276944346	0.706929339	-0.119907213	-0.557607497	non-mito	other
ALDH4A1	5	Down	0.348920904	0.754832444	-0.048617837	-0.457273011	mito	other
ALDH5A1	5	Down	0.984086874	0.994202255	0.767897893	0.006966561	mito	other
ALDH6A1	5	Down	0.106718676	0.551154141	-0.356969661	-0.97175957	mito	other
ALDH7A1	5	Down	0.271973002	0.701835007	-0.181718085	-0.565474204	mito	other
ALDH8A1	5	Down	0.35389866	0.758681883	-0.062397289	-0.451121081	non-mito	other
ALDH9A1	4	Down	0.719791854	0.920105246	-0.013666812	-0.142793073	mito	other
ALDOA	5	Down	0.339747909	0.74849857	-0.936573846	-0.468843208	non-mito	other
ALDOB	5	Down	0.616580869	0.88131306	-0.097212769	-0.210009954	non-mito	other
ALDOC	4	Down	0.06893194	0.493515335	-0.372627182	-1.1615795	non-mito	other
ALG1	5	Down	0.161927335	0.618674952	-0.273383229	-0.790679832	non-mito	other
ALG10	5	Down	0.450450118	0.811539502	-0.088149034	-0.346353295	non-mito	other
ALG10B	4	Down	0.327329414	0.739878153	-0.087249179	-0.485014967	non-mito	other
ALG11	3	Up	0.895881446	0.972887056	0.039469201	0.047749458	non-mito	other
ALG12	5	Down	0.913860455	0.977613122	0.032000585	0.039120115	non-mito	other
ALG13	4	Down	0.082975956	0.513554853	-0.433109207	-1.081047736	non-mito	other
ALG14	5	Down	0.060710637	0.475404063	-1.0628418	-1.216735209	non-mito	other
ALG1L	3	Down	0.006635564	0.282829947	-1.368442167	-2.178122141	non-mito	other
ALG1L2	5	Down	0.072769594	0.499711979	-0.697596022	-1.138050048	non-mito	other
ALG2	5	Down	0.20032848	0.649035588	-0.356736323	-0.698257304	non-mito	other
ALG3	4	Down	0.358288821	0.760303601	-0.153885743	-0.445766742	non-mito	other
ALG5	5	Down	0.155299059	0.614004122	-0.489017498	-0.808831176	non-mito	other
ALG6	3	Down	0.510127407	0.84091823	-0.401009145	-0.292321343	non-mito	other
ALG8	4	Down	0.021754741	0.361090708	-0.877376187	-1.662446075	non-mito	other
ALG9	4	Up	0.123117556	0.573830056	0.781654879	0.909680015	non-mito	other
ALK	5	Down	0.465545133	0.820826685	-0.072592972	-0.332038209	non-mito	other
ALKBH1	5	Down	0.110884474	0.557797623	-0.275928097	-0.955129261	non-mito	other
ALKBH2	5	Down	0.617963405	0.882108647	-0.098932708	-0.209037242	non-mito	other
ALKBH3	5	Down	0.346059355	0.752327494	0.057944084	0.460849406	non-mito	other
ALKBH4	4	Up	0.102015328	0.544263836	0.278196809	0.991334569	non-mito	other
ALKBH5	4	Up	0.455949593	0.814119428	0.180794105	0.341083168	non-mito	other
ALKBH6	5	Down	0.702248729	0.916070911	-0.067489912	-0.153509038	non-mito	other
ALKBH7	5	Up	0.443315871	0.807864429	0.170663884	0.35328672	non-mito	other
ALKBH8	5	Down	0.473976167	0.824900829	-0.269848686	-0.324243495	non-mito	other
ALLC	5	Down	0.643284247	0.892644634	-0.017050712	-0.191597084	non-mito	other
ALMS1	5	Up	0.386644613	0.777420744	0.244136086	0.412688036	non-mito	other
ALOX12	5	Up	0.285987857	0.714124191	0.29566566	0.543652407	non-mito	other
ALOX12B	5	Down	0.840600876	0.957150158	-0.018675234	-0.075410162	non-mito	other
ALOX15	5	Up	0.88246962	0.969745229	0.14544486	0.054300237	non-mito	other
ALOX15B	5	Up	0.658678237	0.897344276	0.168954073	0.181326686	non-mito	other
ALOX5	5	Down	0.862428772	0.963882601	-0.403460755	-0.064276763	non-mito	other
ALOX5AP	5	Down	0.139676878	0.598412773	-0.312534472	-0.854875482	non-mito	other
ALOXE3	5	Down	0.413583752	0.793853674	-0.053605194	-0.383436531	non-mito	other
ALPI	5	Down	0.467596213	0.82147033	-0.153485991	-0.330129015	non-mito	other
ALPK1	4	Down	0.652434344	0.895264754	-0.086241929	-0.185463186	non-mito	other
ALPK2	5	Up	0.741943979	0.926968135	0.194800721	0.129628885	non-mito	other
ALPK3	5	Down	0.056321693	0.466402517	-0.416182896	-1.249324299	non-mito	other
ALPL	5	Down	0.040222313	0.432512164	-0.336821331	-1.395532954	non-mito	other
ALPP	5	Down	0.143773497	0.603848686	-0.274589651	-0.842321165	non-mito	other
ALPPL2	5	Down	0.085145656	0.517490626	-0.385083601	-1.069837506	non-mito	other
ALS2	5	Up	0.320739055	0.73645593	0.409223117	0.493848155	non-mito	other
ALS2CL	5	Down	0.38066557	0.773914116	-0.176407802	-0.419456402	non-mito	other
ALS2CR11	4	Up	0.61086004	0.878969731	-0.019442542	-0.214058283	non-mito	other
ALS2CR12	4	Up	0.044916055	0.436804759	0.44781273	1.347598393	non-mito	other
ALX1	5	Up	0.01582298	0.342948326	0.509914742	1.800711719	non-mito	other
ALX3	5	Up	0.130384056	0.584282085	0.293315929	0.884775512	non-mito	other
ALX4	5	Down	0.315550419	0.734488775	-0.076028543	-0.500931238	non-mito	other
ALYREF	5	Down	0.982513135	0.993887714	0.209002291	0.007661635	non-mito	other
AMACR	5	Down	0.918213456	0.978387989	-0.002305374	-0.037056347	non-mito	other
AMBN	4	Down	0.593111303	0.872411198	-0.208462303	-0.2268638	non-mito	other
AMBP	5	Down	0.231978574	0.674121224	-0.34935757	-0.634552125	non-mito	other
AMBRA1	5	Up	0.08751711	0.519878209	0.388956911	1.057907034	non-mito	other
AMD1	4	Down	0.025193074	0.381509454	-0.633952362	-1.598718844	non-mito	other
AMDHD1	5	Up	0.823619798	0.953224181	0.144475536	0.084273222	non-mito	other
AMDHD2	5	Down	0.366465935	0.766370881	-0.081642387	-0.435966389	non-mito	other
AMELX	4	Down	0.176810808	0.630683572	-0.564490737	-0.752491191	non-mito	other
AMER1	5	Up	0.083728579	0.514804802	0.390766583	1.077126279	non-mito	other
AMER2	4	Down	0.261536774	0.695530715	-0.167333335	-0.582467238	non-mito	other
AMER3	5	Up	0.458835459	0.815883973	0.128436463	0.338343027	non-mito	other
AMFR	5	Down	0.211545419	0.656113581	-0.13436285	-0.674596374	non-mito	other
AMH	5	Down	0.524238029	0.847342659	0.112758354	0.280471478	non-mito	other
AMHR2	5	Down	0.43199173	0.802463379	-0.100846278	-0.364524567	non-mito	other
AMICA1	5	Down	0.677622584	0.905762929	-0.151066802	-0.169012128	non-mito	other
AMIGO1	4	Up	0.27344775	0.70304038	0.349687429	0.563125646	non-mito	other
AMIGO2	5	Up	0.361472973	0.762632533	0.088494499	0.441924168	non-mito	other
AMIGO3	5	Down	0.773030637	0.936880596	0.15170457	0.111803293	non-mito	other
AMMECR1	5	Up	0.521115346	0.846772038	0.214358565	0.283066137	non-mito	other
AMMECR1L	4	Up	0.174342126	0.629153157	0.212853892	0.758597662	non-mito	other
AMN	5	Down	0.049683928	0.452352452	-0.326737696	-1.30378408	non-mito	other
AMN1	4	Up	0.663060288	0.899066288	0.479611987	0.178446982	non-mito	other
AMOT	5	Down	0.475473084	0.825576568	-0.265114836	-0.322874063	non-mito	other
AMOTL1	5	Down	0.773262699	0.936937048	0.07259722	0.111672939	non-mito	other
AMOTL2	5	Up	0.845224575	0.958556693	-0.023069514	-0.073027884	non-mito	other
AMPD1	5	Down	0.534186854	0.851492077	-0.208710955	-0.272306804	non-mito	other
AMPD2	5	Down	0.062718963	0.480962659	-0.441553353	-1.202601128	non-mito	other
AMPD3	5	Up	0.267924876	0.700420031	0.186103383	0.571986961	non-mito	other
AMPH	5	Up	0.27737424	0.707424543	0.298814625	0.556933874	non-mito	other
AMT	5	Down	0.213063169	0.656113581	-0.187731816	-0.671491618	mito	other
AMTN	4	Up	0.365814366	0.766178314	0.246061653	0.436739243	non-mito	other
AMY1A	5	Up	0.647121848	0.894306588	0.131449805	0.189013937	non-mito	other
AMY2A	4	Down	0.950279951	0.987070106	-0.060017113	-0.022148433	non-mito	other
AMZ1	5	Up	0.359625445	0.761524411	0.087415707	0.444149587	non-mito	other
AMZ2	3	Up	0.188966695	0.643355874	0.089448704	0.723614732	non-mito	other
ANAPC1	5	Down	0.008728652	0.302281641	-1.018479244	-2.059052804	non-mito	ubiquitin
ANAPC10	4	Down	0.05302526	0.45909996	-1.012904193	-1.275517194	non-mito	ubiquitin
ANAPC11	5	Up	0.526710099	0.847969772	0.076962462	0.278428354	non-mito	ubiquitin
ANAPC13	5	Down	0.825002678	0.953454846	-0.178279992	-0.083544642	non-mito	ubiquitin
ANAPC15	3	Down	0.235225776	0.677651337	-0.618619555	-0.62851509	non-mito	other
ANAPC16	5	Down	0.726397927	0.921280775	-0.08803078	-0.138825404	non-mito	other
ANAPC2	5	Down	0.050473433	0.453106348	-0.759065999	-1.296937152	non-mito	ubiquitin
ANAPC4	5	Down	0.0500095	0.452437826	-1.063494667	-1.300947484	non-mito	ubiquitin
ANAPC5	5	Down	0.240605021	0.680037468	-0.197878814	-0.618695314	non-mito	ubiquitin
ANAPC7	4	Down	0.040346961	0.432512164	-0.517765521	-1.394189167	non-mito	ubiquitin
ANG	5	Down	0.759390614	0.932675633	0.209822065	0.119534775	non-mito	other
ANGEL1	5	Down	0.638587679	0.891410806	-0.240786168	-0.194779465	non-mito	other
ANGEL2	5	Down	0.884937489	0.969796755	-0.129090505	-0.053087406	non-mito	other
ANGPT1	5	Down	0.935757441	0.983306169	-0.129660244	-0.028836711	non-mito	other
ANGPT2	3	Down	0.520388562	0.846455376	-0.242684605	-0.283672258	non-mito	other
ANGPT4	5	Down	0.46498526	0.820782153	-0.158771504	-0.332560814	non-mito	other
ANGPTL1	5	Down	0.116568117	0.564907757	-0.52563858	-0.93342022	non-mito	other
ANGPTL2	5	Up	0.220926873	0.663541811	0.240925731	0.655751454	non-mito	other
ANGPTL3	2	Down	0.93162825	0.982219324	0.035093547	0.030757351	non-mito	other
ANGPTL4	5	Down	0.431213327	0.802193547	-0.033875121	-0.365307825	non-mito	other
ANGPTL5	3	Up	0.824234034	0.953403135	-0.299089921	-0.083949457	non-mito	other
ANGPTL6	5	Up	0.180027877	0.633431417	0.23580116	0.74466024	non-mito	other
ANGPTL7	4	Down	0.234053704	0.676468229	-0.309866182	-0.630684482	non-mito	other
ANHX	5	Up	0.439957437	0.805326097	0.15174872	0.356589337	non-mito	other
ANK1	4	Down	0.807523529	0.948859191	0.006248604	0.092844814	non-mito	other
ANK2	4	Up	0.67932547	0.906622691	0.257112962	0.167922102	non-mito	other
ANK3	2	Up	0.118879236	0.568377326	0.52972334	0.924893996	non-mito	other
ANKAR	3	Up	0.064488526	0.483188868	0.942303599	1.190517549	non-mito	other
ANKDD1A	5	Down	0.755110494	0.930739258	-0.068889445	-0.121989494	non-mito	other
ANKDD1B	5	Up	0.107469007	0.552461042	0.294452922	0.968716765	non-mito	other
ANKEF1	5	Up	0.274144745	0.703944709	0.247170362	0.562020075	non-mito	other
ANKFN1	4	Down	0.254103782	0.689938916	-0.190805853	-0.594988871	non-mito	other
ANKFY1	5	Down	0.426595686	0.799525433	-0.213041933	-0.36998354	non-mito	other
ANKH	5	Down	0.077933246	0.505674746	-0.302165298	-1.108277237	non-mito	other
ANKHD1	4	Down	0.137846248	0.595672566	-0.457850225	-0.86060505	non-mito	other
ANKHD1-EIF4EBP3	4	Up	0.245794492	0.684142402	0.455246934	0.609427853	non-mito	other
ANKIB1	4	Down	0.369613933	0.767955582	-0.144708566	-0.432251665	non-mito	other
ANKK1	5	Up	0.948593095	0.986484912	0.017988263	0.022920041	non-mito	other
ANKLE1	5	Up	0.022495415	0.364950517	0.207702821	1.647905986	non-mito	other
ANKLE2	5	Up	0.002752541	0.219627398	0.898061687	2.560266268	non-mito	other
ANKMY1	5	Down	0.813583831	0.950307398	-0.165516805	-0.089597691	non-mito	other
ANKMY2	2	Up	0.951207659	0.987070106	-0.084404622	-0.021724661	non-mito	other
ANKRA2	4	Up	0.605033714	0.876088818	0.196105416	0.218220425	non-mito	other
ANKRD1	5	Up	0.1145275	0.563009606	0.404152946	0.941090219	non-mito	other
ANKRD10	4	Up	0.575315363	0.864405761	0.081072739	0.240094029	non-mito	other
ANKRD11	5	Down	0.0041183	0.241162427	-0.603459404	-2.385281975	non-mito	other
ANKRD12	1	Up	0.785847809	0.941382768	0.289481263	0.104661553	non-mito	other
ANKRD13A	5	Up	0.588716647	0.870937977	0.240950999	0.230093684	non-mito	other
ANKRD13B	5	Up	0.17427869	0.629153157	0.203495102	0.758755714	non-mito	other
ANKRD13C	4	Up	0.9333837	0.982604399	-0.206114584	-0.029939788	non-mito	other
ANKRD13D	5	Down	0.546151224	0.856467455	-0.100541474	-0.262687089	non-mito	other
ANKRD16	5	Up	0.716193516	0.919079697	-0.151230812	-0.144969615	non-mito	other
ANKRD17	5	Up	0.604390472	0.875927853	0.136078995	0.218682391	non-mito	other
ANKRD18A	5	Up	0.95608655	0.987952636	-0.003554115	-0.019502791	non-mito	other
ANKRD18B	4	Up	0.057828736	0.468602976	0.755271127	1.237856301	non-mito	other
ANKRD2	5	Up	0.215858988	0.658345511	0.342248057	0.665829864	non-mito	other
ANKRD20A1	5	Down	0.269305282	0.700767674	-0.91439344	-0.569755128	non-mito	other
ANKRD20A2	2	Down	0.860946278	0.963711427	-0.056817059	-0.065023947	non-mito	other
ANKRD22	4	Down	0.728252487	0.921896924	-0.064503044	-0.137718024	non-mito	other
ANKRD23	5	Up	0.221564659	0.663541811	0.378110942	0.654499512	non-mito	other
ANKRD24	5	Up	0.298528866	0.723747134	0.300334024	0.525013668	non-mito	other
ANKRD26	5	Down	0.851201595	0.96043117	0.07444987	0.069967571	non-mito	other
ANKRD27	5	Down	0.925051002	0.980446849	-0.127452044	-0.033834322	non-mito	other
ANKRD28	5	Up	0.291838002	0.717159245	0.310348104	0.534858156	non-mito	other
ANKRD29	5	Up	0.03384005	0.411906842	0.383298004	1.470569001	non-mito	other
ANKRD30B	4	Up	0.165193994	0.622754481	0.330456941	0.782005747	non-mito	other
ANKRD30BL	4	Down	0.445669992	0.809243844	-0.345745682	-0.350986607	non-mito	other
ANKRD31	5	Down	0.715304943	0.918872335	-0.236175346	-0.145508774	non-mito	other
ANKRD32	3	Up	0.286929409	0.714850519	0.545370136	0.542224936	non-mito	other
ANKRD33	5	Up	0.59987245	0.875064302	0.20012432	0.221941084	non-mito	other
ANKRD33B	5	Up	0.657349845	0.896579144	-0.014247874	-0.182203435	non-mito	other
ANKRD34A	5	Down	0.552533537	0.857469907	-0.155508504	-0.257641357	non-mito	other
ANKRD34B	4	Down	0.649011259	0.894306588	-0.113117084	-0.187747769	non-mito	other
ANKRD34C	5	Up	0.185000058	0.639491833	0.204836592	0.732828136	non-mito	other
ANKRD36	5	Down	0.521874179	0.847276506	-0.280921481	-0.28243419	non-mito	other
ANKRD36C	3	Up	0.974098274	0.991948652	-0.27995789	-0.011397226	non-mito	other
ANKRD37	3	Down	0.759641642	0.932675633	-0.13150037	-0.119391236	non-mito	other
ANKRD39	5	Up	0.925197575	0.980446849	0.210826887	0.033765514	non-mito	other
ANKRD40	4	Down	0.779728827	0.939195822	-0.087450765	-0.10805641	non-mito	other
ANKRD42	4	Up	0.263547036	0.696428173	0.211511923	0.579141863	non-mito	other
ANKRD44	4	Up	0.669682436	0.901985139	0.482950657	0.174131091	non-mito	other
ANKRD45	4	Down	0.611004511	0.878969731	-0.131553362	-0.213955583	non-mito	other
ANKRD46	4	Up	0.319140145	0.735267748	0.02619685	0.496018562	non-mito	other
ANKRD49	4	Up	0.929141487	0.981635709	-0.05678743	-0.031918148	non-mito	other
ANKRD52	5	Up	0.495741519	0.835049073	0.101368153	0.304744707	non-mito	other
ANKRD53	5	Up	0.583774191	0.868872151	0.145006083	0.23375511	non-mito	other
ANKRD54	5	Down	0.93944385	0.983740485	-0.106963676	-0.027129172	non-mito	other
ANKRD55	5	Up	0.581513803	0.867821253	-0.071798039	-0.235439972	non-mito	other
ANKRD6	4	Up	0.069456316	0.494447365	0.656536665	1.158288254	non-mito	other
ANKRD60	4	Up	0.576108047	0.864590502	0.200985966	0.239496059	non-mito	other
ANKRD61	5	Up	0.648773043	0.894306588	0.097177543	0.187907203	non-mito	other
ANKRD62	4	Up	0.021471938	0.359520749	0.393463063	1.668128747	non-mito	other
ANKRD63	5	Up	0.135882297	0.59183678	0.181564889	0.86683712	non-mito	other
ANKRD65	5	Up	0.42633238	0.79944572	0.163086318	0.370251681	non-mito	other
ANKRD66	5	Up	0.043346747	0.434725554	0.370751071	1.36304349	non-mito	other
ANKRD7	2	Up	0.447609972	0.810673958	0.271045268	0.349100247	non-mito	other
ANKRD9	5	Up	0.05856697	0.47099562	0.329433243	1.232347244	non-mito	other
ANKS1A	5	Up	0.172841308	0.627282083	0.017410387	0.762352456	non-mito	other
ANKS1B	5	Up	0.277931196	0.707576167	0.019285813	0.556062703	non-mito	other
ANKS3	5	Down	0.804655434	0.947371857	-0.10669277	-0.094390052	non-mito	other
ANKS4B	3	Up	0.122344764	0.572995801	0.106905234	0.912414613	non-mito	other
ANKS6	5	Up	0.051295673	0.455699683	0.558788359	1.289919268	non-mito	other
ANKUB1	5	Up	0.528333908	0.84848622	0.394552801	0.277091516	non-mito	other
ANKZF1	5	Up	0.509517608	0.840793548	0.019459802	0.292840803	non-mito	other
ANLN	3	Up	0.70433308	0.916417918	-0.290773985	-0.152221914	non-mito	other
ANO1	4	Up	0.926349831	0.980449777	0.028959492	0.033224974	non-mito	other
ANO10	5	Up	0.172293683	0.627282083	0.312916601	0.763730646	non-mito	other
ANO2	4	Up	0.627421908	0.887142093	0.060038746	0.202440321	non-mito	other
ANO3	5	Down	0.920026568	0.979345465	-0.084786895	-0.036199631	non-mito	other
ANO5	5	Down	0.759436242	0.932675633	0.014514298	0.119508681	non-mito	other
ANO6	5	Up	0.208435842	0.654145156	0.263211174	0.681027598	non-mito	other
ANO7	5	Down	0.190093907	0.643355874	-0.173121891	-0.721031803	non-mito	other
ANO8	5	Up	0.447338031	0.810608246	0.05228611	0.349364178	non-mito	other
ANO9	5	Up	0.026598927	0.387631164	0.501405302	1.575135889	non-mito	other
ANP32A	5	Down	0.620616513	0.883758136	-0.128738625	-0.207176673	non-mito	other
ANP32B	5	Down	0.505301944	0.839372734	-0.08950297	-0.296449031	non-mito	other
ANP32D	5	Up	0.084719696	0.516880143	0.428276555	1.072015614	non-mito	other
ANP32E	3	Up	0.61597078	0.881145699	0.198618364	0.210439889	non-mito	other
ANPEP	5	Down	0.216169087	0.658724017	-0.186979141	-0.665206411	non-mito	other
ANTXR1	4	Down	0.647802908	0.894306588	0.013871941	0.188557107	non-mito	other
ANTXR2	5	Up	0.247213961	0.684706016	0.250910611	0.606927007	non-mito	other
ANTXRL	5	Up	0.459424863	0.816445652	0.17568453	0.337785506	non-mito	other
ANXA1	5	Down	0.04621852	0.440955311	-0.767610814	-1.335183962	non-mito	other
ANXA10	5	Down	0.551907286	0.857469907	-0.082451194	-0.258133873	non-mito	other
ANXA11	5	Down	0.24448086	0.682886354	-0.171250815	-0.611755135	non-mito	other
ANXA13	5	Down	0.138509175	0.596299498	-0.32983512	-0.858521456	non-mito	other
ANXA2	5	Down	0.744637795	0.92790681	-0.039904224	-0.128054924	non-mito	other
ANXA2R	5	Up	0.017068458	0.347645194	1.305792913	1.767805708	non-mito	other
ANXA3	4	Down	0.431403576	0.802338275	-0.441110752	-0.365116259	non-mito	other
ANXA4	5	Down	0.016904363	0.347645194	-0.481756865	-1.772001186	non-mito	other
ANXA5	5	Down	0.294160712	0.719680493	-0.289102312	-0.531415332	non-mito	other
ANXA6	5	Down	0.13175241	0.585390597	-0.358888228	-0.880241433	non-mito	other
ANXA7	4	Down	0.798514933	0.945590149	0.160308894	0.097716958	non-mito	other
ANXA8	5	Down	0.506062546	0.839513839	-0.166273548	-0.295795804	non-mito	other
ANXA8L1	5	Up	0.941994485	0.984092194	-0.002764811	-0.02595164	non-mito	other
ANXA9	5	Down	0.362086411	0.763051165	-0.16572218	-0.441187774	non-mito	other
AOAH	5	Down	0.79850413	0.945590149	-0.109784313	-0.097722833	non-mito	TSGs
AOC1	5	Up	0.198220233	0.648582205	0.310616296	0.702852018	non-mito	other
AOC2	5	Down	0.11362558	0.561321854	-0.276686519	-0.944523887	non-mito	other
AOC3	4	Down	0.34273286	0.749747139	-0.110267693	-0.465044255	non-mito	other
AOX1	4	Up	0.964279383	0.989640288	0.228791302	0.015797119	non-mito	other
AP000275.65	5	Down	0.651844166	0.895264754	-0.358322193	-0.185856217	non-mito	other
AP000295.9	5	Down	0.096992215	0.535446572	-0.769828312	-1.013263123	non-mito	other
AP000304.12	3	Up	0.973812373	0.991729427	-0.208487351	-0.011524712	non-mito	other
AP000322.53	5	Up	0.110828961	0.557797623	0.231686586	0.955346737	non-mito	other
AP000350.10	5	Up	0.317942023	0.734917772	0.096710369	0.497652067	non-mito	other
AP000721.4	5	Up	0.210661704	0.656084056	0.151730481	0.676414407	non-mito	other
AP000866.2	3	Down	0.577775129	0.865715348	-0.097018767	-0.238241156	non-mito	other
AP003419.11	5	Down	0.573134064	0.862697044	-0.145768329	-0.241743779	non-mito	other
AP005242.1	2	Up	0.550897809	0.857469907	0.222127816	0.258928955	non-mito	other
AP006285.3	4	Down	0.194366093	0.646073165	-0.79258611	-0.711379494	non-mito	other
AP1AR	5	Up	0.044440774	0.436337355	0.671274367	1.352218387	non-mito	other
AP1B1	5	Down	0.02437024	0.376856308	-0.538274253	-1.613140202	non-mito	other
AP1G1	4	Down	0.218645942	0.661837696	-0.306493205	-0.660258578	non-mito	other
AP1G2	5	Down	0.498554041	0.835678891	-0.038311259	-0.302287759	non-mito	other
AP1M1	5	Down	0.253924185	0.689938916	-0.211595802	-0.595295933	non-mito	other
AP1M2	3	Up	0.612343525	0.879651782	0.088279368	0.21300487	non-mito	other
AP1S1	5	Down	0.648921432	0.894306588	-0.053598283	-0.187807882	non-mito	other
AP1S2	2	Down	0.080049763	0.508641169	-0.488209485	-1.096639952	non-mito	other
AP1S3	5	Down	0.679406491	0.906622691	-0.417657193	-0.167870308	non-mito	other
AP2A1	5	Down	0.747963056	0.928541242	-0.053883374	-0.126119853	non-mito	other
AP2A2	5	Down	0.164835028	0.622553597	-0.348703431	-0.782950495	non-mito	other
AP2B1	5	Down	0.393356372	0.782525837	-0.330055342	-0.405213811	non-mito	other
AP2M1	4	Up	0.57000666	0.862618697	0.205925078	0.24412007	non-mito	other
AP2S1	5	Down	0.382030446	0.774700025	-0.075797889	-0.417902024	non-mito	other
AP3B1	3	Down	0.160547631	0.617347739	-0.347659348	-0.794396099	non-mito	other
AP3B2	4	Down	0.960462692	0.988991035	-0.052540523	-0.0175195	non-mito	other
AP3D1	5	Down	0.350922891	0.755682494	-0.185152101	-0.454788301	non-mito	other
AP3M1	4	Down	0.604342242	0.875927853	0.143634813	0.218717049	non-mito	other
AP3M2	5	Down	0.227340314	0.669769886	-0.205881874	-0.643323545	non-mito	other
AP3S1	3	Down	0.838313415	0.956477684	-0.110561256	-0.076593584	non-mito	other
AP3S2	5	Down	0.264702141	0.697652392	-0.223893237	-0.577242546	non-mito	other
AP4B1	4	Down	0.454752505	0.81353556	-0.297893408	-0.3422249	non-mito	other
AP4E1	3	Up	0.446010814	0.809581522	0.291505968	0.350654611	non-mito	other
AP4M1	5	Down	0.491650324	0.832916492	-0.213781093	-0.308343671	non-mito	other
AP4S1	5	Down	0.219332051	0.662405727	-0.306838912	-0.658897901	non-mito	other
AP5B1	5	Up	0.0786402	0.505943467	0.355423603	1.10435539	non-mito	other
AP5M1	3	Up	0.470334563	0.823497007	0.187028429	0.327593106	non-mito	other
AP5S1	5	Up	0.280721401	0.709535557	0.313770019	0.551724477	non-mito	other
AP5Z1	5	Down	0.799905935	0.945663663	-0.188267897	-0.096961081	non-mito	other
APAF1	5	Down	0.208444028	0.654145156	-0.237916774	-0.681010542	non-mito	other
APBA1	5	Down	0.064886363	0.484544333	-0.324038514	-1.187846569	non-mito	other
APBA2	5	Down	0.078544169	0.505879573	-0.327676847	-1.104886049	non-mito	other
APBA3	5	Down	0.194290565	0.646073165	-0.207537224	-0.71154829	non-mito	other
APBB1	5	Up	0.465453269	0.820826685	0.202256784	0.332123915	non-mito	other
APBB1IP	5	Up	0.272162121	0.701835007	0.182201969	0.565172319	non-mito	other
APBB2	4	Up	0.122090208	0.572995801	0.301604472	0.913319165	non-mito	other
APBB3	5	Down	0.561378873	0.859558368	0.027028093	0.250743935	non-mito	other
APC	5	Down	0.257159074	0.692037149	-0.171023407	-0.589798147	non-mito	TSGs
APC2	5	Down	0.90718258	0.975611416	0.00918566	0.042305298	non-mito	other
APCDD1	4	Up	0.585755935	0.870020803	0.248758653	0.232283302	non-mito	other
APCDD1L	5	Up	0.772045918	0.936814117	-0.094085267	-0.112356869	non-mito	other
APCS	5	Down	0.299614387	0.723972451	-0.334048302	-0.523437336	non-mito	other
APEH	5	Down	0.033863852	0.411906842	-0.331671704	-1.470263643	non-mito	other
APELA	2	Up	0.708247049	0.917304399	-0.017872728	-0.149815226	non-mito	other
APEX1	5	Down	0.139231668	0.597313286	-0.254215975	-0.856261973	non-mito	other
APEX2	5	Down	0.034000793	0.412897812	-0.393439275	-1.46851095	non-mito	other
APH1A	5	Up	0.684944441	0.908019608	0.038350823	0.164344655	non-mito	other
APH1B	4	Up	0.802406027	0.946849016	0.109269953	0.095605818	non-mito	other
API5	5	Down	0.081853384	0.510542686	-0.741839298	-1.086963361	non-mito	other
APIP	3	Down	0.889573857	0.970903989	0.009705533	0.050817989	non-mito	other
APITD1	5	Down	0.862880625	0.963882601	-0.035257244	-0.064049283	non-mito	other
APITD1-CORT	4	Up	0.315110088	0.734488775	0.248135883	0.501537693	non-mito	other
APLF	4	Up	0.550918652	0.857469907	-0.024226146	-0.258912523	non-mito	other
APLN	5	Up	0.011874787	0.321200492	0.431355086	1.925374156	non-mito	other
APLNR	5	Down	0.881558168	0.96950068	-0.008818278	-0.054749026	non-mito	other
APLP1	5	Down	0.146268808	0.606387552	-0.368739249	-0.834848277	non-mito	other
APLP2	5	Up	0.650643494	0.895205937	0.215448777	0.186656908	non-mito	other
APMAP	5	Up	0.20099461	0.649441694	0.495293728	0.696815589	non-mito	other
APOA1	5	Down	0.243490055	0.682061713	-0.219967611	-0.613518772	non-mito	other
APOA1BP	5	Up	0.324022114	0.737782632	0.080437778	0.489425349	mito	other
APOA2	5	Down	0.143392847	0.60293637	-0.180541954	-0.843472514	non-mito	other
APOA4	5	Down	0.040137479	0.432512164	-0.33332796	-1.396449909	non-mito	other
APOA5	5	Up	0.835100759	0.956247217	0.003989746	0.078261122	non-mito	other
APOB	4	Down	0.37695868	0.771742474	-0.176691003	-0.423706252	non-mito	other
APOBEC1	4	Up	0.689135418	0.909668594	0.302463105	0.161695429	non-mito	other
APOBEC3A	5	Down	0.537372822	0.852522307	-0.110575463	-0.269724302	non-mito	other
APOBEC3B	5	Down	0.586731378	0.870308566	-0.227915519	-0.231560685	non-mito	other
APOBEC3C	5	Up	0.378662413	0.772448904	0.230314173	0.421747802	non-mito	other
APOBEC3D	5	Up	0.115978169	0.564157946	0.393772008	0.935623753	non-mito	other
APOBEC3F	4	Down	0.190666679	0.643355874	-0.251623665	-0.719725198	non-mito	other
APOBEC3G	5	Down	0.970243676	0.990741484	0.167553668	0.013119179	non-mito	other
APOBEC3H	3	Up	0.800418083	0.945663663	-0.1001844	-0.096683108	non-mito	other
APOBEC4	4	Down	0.683334172	0.907780298	-0.237817855	-0.16536686	non-mito	other
APOBR	5	Up	0.818484832	0.95192668	0.052516073	0.086989364	non-mito	other
APOC1	5	Down	0.061728239	0.478249157	-0.375106434	-1.209516112	non-mito	other
APOC2	5	Up	0.69684715	0.913923181	-0.168597635	-0.156862472	non-mito	other
APOC3	5	Down	0.68771784	0.909056792	-0.091092596	-0.16258971	non-mito	other
APOC4	5	Down	0.737419633	0.925288977	-0.034539754	-0.132285304	non-mito	other
APOD	5	Up	0.215103245	0.657661762	0.273022655	0.667353039	non-mito	other
APOE	5	Down	0.200705832	0.64934573	-0.174051918	-0.697440008	non-mito	other
APOF	5	Down	0.154542211	0.614004122	-0.313065158	-0.810952878	non-mito	other
APOH	5	Down	0.870768306	0.965910912	0.078860955	0.060097387	non-mito	other
APOL1	5	Down	0.561640142	0.859558368	-0.118942656	-0.25054186	non-mito	other
APOL2	5	Down	0.740615137	0.926256297	-0.017344056	-0.130407416	non-mito	other
APOL3	5	Down	0.233735926	0.676212447	0.093249648	0.631274529	non-mito	other
APOL4	5	Up	0.539299723	0.853084809	0.097649819	0.268169802	non-mito	other
APOL6	4	Down	0.977573058	0.992648783	0.327506501	0.009850776	non-mito	other
APOLD1	5	Up	0.850481017	0.960288503	0.144660672	0.070335376	non-mito	other
APOM	4	Down	0.113611393	0.561321854	-0.385201665	-0.944578116	non-mito	other
APOOL	5	Up	0.463322882	0.819721781	0.220895111	0.334116251	mito	other
APOPT1	5	Up	0.816978982	0.951474529	0.114790178	0.087789116	non-mito	other
APP	5	Up	0.494108245	0.834342709	0.203951476	0.306177899	non-mito	other
APPBP2	5	Up	0.000368233	0.09856724	0.754035277	3.433876927	non-mito	other
APPL1	5	Down	0.607040189	0.877246622	-0.476578059	-0.216782555	non-mito	other
APPL2	5	Up	0.528688127	0.848721141	0.060496993	0.276800443	non-mito	other
APRT	5	Up	0.725326469	0.921280775	-0.106814681	-0.139466474	non-mito	other
APTX	4	Down	0.846706455	0.958932975	0.038311684	0.072267129	non-mito	other
AQP1	3	Up	0.964593354	0.989640288	1.622424214	0.015655735	non-mito	other
AQP10	5	Down	0.464922077	0.820782153	-0.177122499	-0.332619831	non-mito	other
AQP11	5	Down	0.150389453	0.610977247	-0.189590568	-0.82278262	non-mito	other
AQP12A	5	Down	0.250684756	0.687355179	-0.29034771	-0.600872075	non-mito	other
AQP12B	5	Down	0.179580637	0.633431417	-0.228625672	-0.745740492	non-mito	other
AQP2	5	Down	0.535963799	0.851888249	-0.083431004	-0.270864544	non-mito	other
AQP3	4	Up	0.35462916	0.759017513	0.445560187	0.450225557	non-mito	other
AQP4	5	Down	0.06016587	0.474068146	-0.292412543	-1.220649796	non-mito	other
AQP5	5	Down	0.838408931	0.956477684	-0.019596974	-0.076544104	non-mito	other
AQP6	5	Down	0.389222071	0.77922316	-0.252000607	-0.409802541	non-mito	other
AQP7	5	Down	0.04503632	0.436804759	-0.553597565	-1.346437108	non-mito	other
AQP8	4	Down	0.236519653	0.678179688	-0.167330496	-0.626132767	non-mito	other
AQP9	4	Down	0.177833871	0.631591409	-0.293944894	-0.749985517	non-mito	other
AQPEP;	5	Up	0.633715125	0.88890368	0.218613435	0.198105927	non-mito	other
AQR	4	Up	0.473534114	0.824811277	0.610953379	0.324648728	non-mito	other
AR	5	Down	0.480704169	0.82836774	-0.145808411	-0.318122111	non-mito	other
ARAF	5	Down	0.824938903	0.953454846	0.072015866	0.083578215	non-mito	other
ARAP1	4	Up	0.106334387	0.550349953	0.2908953	0.973326268	non-mito	other
ARAP2	4	Up	0.328465496	0.740729041	0.225143352	0.483510245	non-mito	other
ARAP3	5	Up	0.072119556	0.498956011	0.399196846	1.141946956	non-mito	other
ARCN1	5	Down	0.316994917	0.734676479	-0.491031135	-0.498947702	non-mito	other
AREG	5	Up	0.357897382	0.760299806	0.230287441	0.446241478	non-mito	other
AREL1	5	Up	0.748456597	0.928604822	0.11594188	0.125833379	non-mito	other
ARF1	5	Down	0.17928869	0.633153299	-0.128096241	-0.746447107	non-mito	other
ARF3	5	Down	0.112339445	0.559778437	-0.401729438	-0.949467726	non-mito	other
ARF4	4	Down	0.091342169	0.528364564	-0.421071589	-1.039328681	non-mito	other
ARF5	5	Down	0.094411535	0.532362737	-0.268237544	-1.024974942	non-mito	other
ARF6	5	Up	0.008497435	0.298028404	0.374838864	2.070712169	non-mito	other
ARFGAP1	5	Down	0.197590529	0.648336375	-0.287101107	-0.704233875	non-mito	other
ARFGAP2	5	Down	0.582422608	0.867874958	-0.155131609	-0.234761775	non-mito	other
ARFGAP3	5	Down	0.675866279	0.90514651	-0.124576988	-0.170139221	non-mito	other
ARFGEF1	4	Up	0.119760075	0.569175991	0.37961728	0.92168794	non-mito	other
ARFGEF2	5	Down	0.185789227	0.640530341	-0.322369841	-0.730979473	non-mito	other
ARFIP1	5	Up	0.333588096	0.743781521	0.323687005	0.476789456	non-mito	other
ARFIP2	5	Up	0.049904113	0.452352452	0.527536792	1.301863662	non-mito	other
ARFRP1	3	Up	0.764924973	0.934280149	0.045545406	0.11638116	non-mito	other
ARG1	3	Down	0.211920407	0.656113581	-0.248956093	-0.673827221	non-mito	other
ARG2	5	Down	0.328663052	0.740729041	-0.13993368	-0.483249116	non-mito	other
ARGFX	5	Up	0.5450556	0.855744047	0.713878055	0.263559194	non-mito	other
ARGLU1	5	Down	0.874233016	0.967101192	-0.103839171	-0.058372796	non-mito	other
ARHGAP1	5	Up	0.538240503	0.852580493	0.140793551	0.269023624	non-mito	other
ARHGAP10	4	Up	0.021674416	0.360918857	0.519945771	1.664052603	non-mito	other
ARHGAP11A	4	Down	0.07889169	0.506875109	-0.33127539	-1.102968739	non-mito	other
ARHGAP12	4	Up	0.260982526	0.695375119	0.393474788	0.58338857	non-mito	other
ARHGAP15	5	Down	0.599448072	0.874799248	-0.110807948	-0.222248432	non-mito	other
ARHGAP17	4	Up	0.189730542	0.643355874	0.315782486	0.721862753	non-mito	other
ARHGAP18	5	Up	0.526923214	0.847969772	0.202869728	0.278252668	non-mito	other
ARHGAP19	5	Up	0.034876959	0.41680675	0.427290851	1.457461387	non-mito	other
ARHGAP20	5	Down	0.631471471	0.888295231	-0.245541582	-0.199646266	non-mito	other
ARHGAP21	5	Up	0.888592766	0.970334723	0.156129115	0.051297227	non-mito	other
ARHGAP22	5	Down	0.421970259	0.797688041	-0.141858861	-0.374718158	non-mito	other
ARHGAP23	5	Down	0.586307849	0.87012187	-0.120885688	-0.231874292	non-mito	other
ARHGAP24	4	Up	0.120517246	0.571199555	0.527080501	0.918950802	non-mito	other
ARHGAP25	5	Down	0.867029685	0.96491602	0.026999787	0.061966033	non-mito	other
ARHGAP26	5	Down	0.889228683	0.970750251	0.003379447	0.050986537	non-mito	other
ARHGAP27	5	Up	0.11981291	0.569175991	0.287999682	0.921496383	non-mito	other
ARHGAP28	3	Up	0.021290323	0.359026247	1.180372409	1.671817759	non-mito	other
ARHGAP29	2	Up	0.153900723	0.613835763	0.572603318	0.812759341	non-mito	other
ARHGAP30	5	Up	0.060267796	0.474178293	0.599061889	1.219914688	non-mito	other
ARHGAP31	3	Up	0.253241981	0.689395465	0.195781488	0.596464298	non-mito	other
ARHGAP32	5	Down	0.658885698	0.897450203	-0.20214976	-0.181189919	non-mito	other
ARHGAP33	5	Up	0.961137667	0.989123281	-0.030589398	-0.017214402	non-mito	other
ARHGAP35	5	Up	0.324942104	0.737992912	0.308712939	0.488194011	non-mito	TSGs
ARHGAP36	5	Up	0.031794777	0.40165802	0.330766682	1.497644222	non-mito	other
ARHGAP39	5	Up	0.434676823	0.803314691	0.20163984	0.361833515	non-mito	other
ARHGAP4	5	Up	0.297137398	0.722504638	0.244558721	0.527042684	non-mito	other
ARHGAP40	5	Down	0.641201693	0.891866113	-0.10415601	-0.193005339	non-mito	other
ARHGAP42	3	Up	0.104213142	0.546925721	0.682270626	0.982077508	non-mito	other
ARHGAP44	5	Up	0.270873349	0.701737732	0.17145844	0.567233722	non-mito	other
ARHGAP5	4	Down	0.400057824	0.784808979	-0.199085277	-0.397877232	non-mito	other
ARHGAP6	5	Up	0.114825978	0.563311231	0.347180893	0.939959848	non-mito	other
ARHGAP8	5	Up	0.097432312	0.536083601	0.260345003	1.011296991	non-mito	other
ARHGAP9	5	Up	0.042007935	0.432512164	0.443242455	1.376668672	non-mito	other
ARHGDIA	5	Up	0.422760149	0.797789714	0.359562387	0.373905957	non-mito	other
ARHGDIB	4	Up	0.023690001	0.373014472	0.409759541	1.625434922	non-mito	other
ARHGDIG	5	Up	0.502122084	0.83733548	0.191915794	0.299190677	non-mito	other
ARHGEF1	5	Up	0.053199427	0.45909996	0.485393874	1.274093042	non-mito	other
ARHGEF10	5	Down	0.384411514	0.776024295	-0.103635282	-0.415203612	non-mito	other
ARHGEF10L	5	Up	0.736209917	0.925069805	0.048286887	0.132998337	non-mito	other
ARHGEF11	5	Up	0.252492505	0.688884013	0.148499995	0.597751509	non-mito	other
ARHGEF12	5	Up	0.332469034	0.743028519	0.296249186	0.478248798	non-mito	other
ARHGEF15	5	Up	0.25923295	0.693396616	0.141655877	0.586309798	non-mito	other
ARHGEF16	5	Up	0.454533719	0.81353556	0.169194232	0.342433894	non-mito	other
ARHGEF17	5	Down	0.680083821	0.906932655	-0.139875226	-0.167437557	non-mito	other
ARHGEF18	4	Up	0.347076435	0.752543159	0.692035187	0.459574872	non-mito	other
ARHGEF19	5	Up	0.01160093	0.321200492	0.668576183	1.935507201	non-mito	other
ARHGEF2	5	Up	0.629354377	0.887413605	-0.120461528	-0.201104743	non-mito	other
ARHGEF25	5	Up	0.165642158	0.622754481	0.190152347	0.780829121	non-mito	other
ARHGEF26	5	Up	0.154466109	0.614004122	0.226137411	0.811166794	non-mito	other
ARHGEF28	5	Up	0.211438705	0.656113581	0.472654519	0.674815511	non-mito	other
ARHGEF3	5	Up	0.349879482	0.755237789	0.098750369	0.456081525	non-mito	other
ARHGEF33	4	Up	0.016887676	0.347645194	0.608555919	1.772430122	non-mito	other
ARHGEF35	5	Down	0.066059797	0.488648708	-0.297043169	-1.180062763	non-mito	other
ARHGEF37	4	Up	0.188131094	0.643309865	0.438413627	0.725539419	non-mito	other
ARHGEF38	4	Up	0.394698139	0.782814398	0.148249517	0.403734921	non-mito	other
ARHGEF39	5	Up	0.516089417	0.844656388	0.114544819	0.287275046	non-mito	other
ARHGEF4	5	Up	0.696190768	0.913498035	0.027689578	0.15727174	non-mito	other
ARHGEF40	5	Down	0.939992092	0.983740485	0.003664447	0.0268758	non-mito	other
ARHGEF5	5	Up	0.670239041	0.902250599	0.100875476	0.173770278	non-mito	other
ARHGEF6	5	Up	0.169796423	0.625387304	0.296491259	0.770071463	non-mito	other
ARHGEF7	5	Down	0.828387141	0.954597586	0.145427965	0.081766651	non-mito	other
ARHGEF9	4	Up	0.130445088	0.584282085	0.379047788	0.884572271	non-mito	other
ARID1A	5	Down	0.01188659	0.321200492	-0.588053635	-1.924942724	non-mito	TSGs
ARID1B	5	Down	0.081685275	0.510072875	-0.906668597	-1.087856227	non-mito	TSGs
ARID2	3	Down	0.213412796	0.656113581	-0.299483124	-0.670779545	non-mito	TSGs
ARID3A	5	Up	0.500236674	0.836401411	0.042291275	0.300824472	non-mito	other
ARID3B	5	Up	0.034219197	0.413626707	0.757992795	1.465730185	non-mito	other
ARID3C	5	Down	0.277914885	0.707576167	-0.514141249	-0.556088192	non-mito	other
ARID4A	4	Down	0.884310243	0.969796755	0.708890713	0.053395344	non-mito	other
ARID4B	4	Down	0.22043958	0.663356197	-0.411348454	-0.656710425	non-mito	other
ARID5A	5	Up	0.260970743	0.695375119	0.37364531	0.583408178	non-mito	other
ARID5B	4	Up	0.105325781	0.549318463	0.267459675	0.97746531	non-mito	other
ARIH1	5	Down	0.537685173	0.852522307	-0.533876424	-0.269471939	non-mito	other
ARIH2	4	Down	0.190742554	0.643355874	-0.313195224	-0.719552407	non-mito	other
ARIH2OS	5	Down	0.573086227	0.862697044	-0.091052033	-0.241780029	non-mito	other
ARL1	4	Up	0.138563227	0.596299498	0.476347364	0.858352011	non-mito	other
ARL10	4	Up	0.212014207	0.656113581	0.535753243	0.673635035	non-mito	other
ARL11	5	Down	0.560223106	0.859211408	-0.122429159	-0.251638983	non-mito	other
ARL13A	5	Up	0.506176064	0.839513839	0.175389673	0.295698396	non-mito	other
ARL13B	4	Up	0.65174539	0.895264754	0.222272712	0.185922032	non-mito	other
ARL14	4	Down	0.922042031	0.979883165	0.068592289	0.035249281	non-mito	other
ARL14EP	5	Up	0.922960658	0.980222533	0.192904294	0.034816811	non-mito	other
ARL14EPL	3	Up	0.153340545	0.613479005	0.304602808	0.814342996	non-mito	other
ARL15	4	Up	0.736306587	0.925069805	-0.595587922	-0.132941315	non-mito	other
ARL16	5	Down	0.331443584	0.742632605	-0.261864291	-0.479590384	non-mito	other
ARL17A	5	Up	0.594466407	0.87275659	0.199146938	0.225872682	non-mito	other
ARL17B	1	Down	0.861772441	0.963711427	-0.079478913	-0.064607399	non-mito	other
ARL2	4	Down	0.013462439	0.325800193	-0.939742615	-1.870876265	non-mito	other
ARL2BP	4	Down	0.272600584	0.702382604	-0.354197442	-0.564473219	non-mito	other
ARL3	5	Down	0.198827807	0.648582205	-0.191217648	-0.701522877	non-mito	other
ARL4A	3	Down	0.101304828	0.543279967	-0.411063671	-0.994369857	non-mito	other
ARL4C	5	Down	0.159960686	0.617347739	-0.248002875	-0.795986741	non-mito	other
ARL4D	5	Down	0.043882032	0.435497663	-0.408932711	-1.357713267	non-mito	other
ARL5A	3	Down	0.059649547	0.473566964	-0.37237123	-1.224392847	non-mito	other
ARL5B	4	Up	0.405621096	0.787608878	0.17994492	0.391879466	non-mito	other
ARL5C	5	Up	0.475173535	0.825548316	-0.044270842	-0.323147756	non-mito	other
ARL6	2	Down	0.980944704	0.993737705	-0.261400464	-0.008355473	non-mito	other
ARL6IP1	5	Up	0.729776932	0.922781809	-0.012908234	-0.136809869	non-mito	other
ARL6IP4	5	Down	0.372556194	0.769110414	-0.105932372	-0.428808211	non-mito	other
ARL6IP5	5	Up	0.001754034	0.190488118	0.576297168	2.755961934	non-mito	other
ARL6IP6	3	Up	0.093912155	0.531474398	0.369536462	1.027278193	non-mito	other
ARL8A	5	Down	0.172642609	0.627282083	-0.22905552	-0.762852011	non-mito	other
ARL8B	3	Down	0.249400441	0.68693366	-0.510736388	-0.603102784	non-mito	other
ARL9	4	Up	0.149930063	0.609762649	0.462244827	0.824111275	non-mito	other
ARMC1	5	Down	0.87050358	0.965894583	-0.039227886	-0.060229439	non-mito	other
ARMC10	4	Up	0.756269801	0.931045696	0.190004427	0.121323241	non-mito	other
ARMC12	5	Up	0.374225983	0.770298366	0.179835075	0.426866062	non-mito	other
ARMC2	4	Down	0.79951762	0.945663663	-0.032188547	-0.097171961	non-mito	other
ARMC3	4	Up	0.107184823	0.552045409	0.230338771	0.969866705	non-mito	other
ARMC4	3	Down	0.253268042	0.689395465	-0.423612951	-0.596419607	non-mito	other
ARMC5	5	Up	0.525390895	0.847915588	0.066548694	0.279517457	non-mito	other
ARMC6	5	Down	0.549682564	0.857469907	-0.264143996	-0.259888038	non-mito	other
ARMC7	5	Down	0.821937395	0.953007437	-0.193031414	-0.08516126	non-mito	other
ARMC8	5	Up	0.128518184	0.58108959	0.364750885	0.891035421	non-mito	other
ARMC9	5	Up	0.76954805	0.935997358	-0.195217008	-0.113764258	non-mito	other
ARMCX1	5	Up	0.172116917	0.627282083	0.227752895	0.764176442	non-mito	other
ARMCX2	2	Down	0.740091915	0.926150448	-0.076440267	-0.13071434	non-mito	other
ARMCX3	5	Up	0.005710957	0.271355059	0.922008989	2.243291095	non-mito	other
ARMCX4	4	Up	0.440847099	0.805760637	0.301556293	0.355712013	non-mito	other
ARMCX5	5	Up	0.93356815	0.982689709	-0.004491172	-0.029853973	non-mito	other
ARMCX6	5	Up	0.04962789	0.452352452	0.640182215	1.304274191	non-mito	other
ARMS2	5	Down	0.75837766	0.932033589	-0.133285297	-0.120114469	non-mito	other
ARNT	5	Up	0.000201922	0.081826245	0.933113764	3.69481683	non-mito	other
ARNT2	5	Up	0.399948715	0.784808979	0.046979566	0.397995694	non-mito	other
ARNTL	5	Down	0.931525176	0.982219324	-0.159346767	-0.030805403	non-mito	other
ARNTL2	5	Up	0.434867298	0.803400299	0.154958966	0.36164325	non-mito	other
ARPC1A	5	Up	0.019230136	0.351396559	0.5488325	1.716017638	non-mito	other
ARPC1B	4	Down	0.671838359	0.902735295	-0.120465133	-0.172735203	non-mito	other
ARPC2	2	Down	0.2623322	0.69592734	-0.413522765	-0.581148398	non-mito	other
ARPC3	3	Down	0.197831803	0.648336375	-0.645476597	-0.703703891	non-mito	other
ARPC4	4	Down	0.060565456	0.475158726	-0.516426906	-1.217775012	non-mito	other
ARPC4-TTLL3	4	Up	0.206918521	0.653283217	0.459398452	0.684200634	non-mito	other
ARPC5	5	Down	0.527254046	0.847969772	-0.104468031	-0.277980079	non-mito	other
ARPC5L	5	Up	0.677113704	0.905606099	-0.049964606	-0.169338397	non-mito	other
ARPIN	5	Up	0.121341449	0.571947978	0.324206705	0.915990822	non-mito	other
ARPP19	5	Down	0.081516568	0.510072875	-0.314493063	-1.088754111	non-mito	other
ARPP21	4	Up	0.438704851	0.804377346	0.214824642	0.357827564	non-mito	other
ARR3	4	Up	0.758236525	0.931980672	0.159822227	0.120195299	non-mito	other
ARRB1	5	Down	0.282348654	0.711399805	-0.227016306	-0.549214279	non-mito	other
ARRB2	5	Down	0.321176158	0.736549667	-0.223606612	-0.493256702	non-mito	other
ARRDC1	5	Up	0.015937995	0.342948326	0.407545164	1.797566301	non-mito	other
ARRDC2	5	Up	0.504585131	0.838812538	0.250193811	0.297065552	non-mito	other
ARRDC3	4	Up	0.414721242	0.794272964	0.049888888	0.382243719	non-mito	other
ARRDC4	3	Down	0.99631958	0.998578927	-0.002391755	-0.001601335	non-mito	other
ARRDC5	5	Up	0.342824593	0.749842489	0.251167131	0.464928031	non-mito	other
ARSA	5	Down	0.163792425	0.621402865	-0.360355049	-0.785706187	non-mito	other
ARSB	5	Down	0.22154167	0.663541811	-0.31378402	-0.654544575	non-mito	other
ARSD	5	Down	0.354155539	0.758798116	-0.247411712	-0.450805962	non-mito	other
ARSE	5	Down	0.287561539	0.715402375	-0.296684639	-0.541269201	non-mito	other
ARSF	5	Down	0.613277739	0.879906287	0.015379562	0.2123428	non-mito	other
ARSG	4	Down	0.424200053	0.79853953	-0.14774078	-0.372429282	non-mito	other
ARSH	5	Down	0.069337053	0.494280082	-0.40607972	-1.159034619	non-mito	other
ARSI	5	Down	0.203881117	0.650782773	-0.205876432	-0.690622996	non-mito	other
ARSJ	4	Down	0.026886441	0.387631164	-0.537320153	-1.570466678	non-mito	other
ARSK	3	Up	0.650886138	0.895232156	0.116579011	0.186494978	non-mito	other
ART1	5	Down	0.995810589	0.998343867	-0.050884463	-0.00182326	non-mito	other
ART3	5	Down	0.390204531	0.780308323	-0.122648034	-0.408707692	non-mito	other
ART4	4	Up	0.066345722	0.489329078	0.484072166	1.178187077	non-mito	other
ART5	5	Down	0.114679008	0.563259525	-0.36970298	-0.940516073	non-mito	other
ARTN	5	Up	0.131636433	0.585204774	0.210147795	0.880623895	non-mito	other
ARV1	4	Down	0.922671522	0.980122535	0.090949761	0.034952883	non-mito	other
ARVCF	5	Up	0.074834639	0.5010478	0.396350318	1.125897333	non-mito	other
ARX	5	Up	0.019243033	0.351396559	0.458451664	1.715726481	non-mito	other
AS3MT	5	Down	0.270451121	0.701737732	-0.178191291	-0.567911215	non-mito	other
ASAH1	3	Down	0.785100531	0.941037904	-0.326401184	-0.105074729	non-mito	other
ASAH2	4	Down	0.820618549	0.952816474	-0.055206975	-0.08585867	non-mito	other
ASAH2B	4	Up	0.900221801	0.973716842	0.061269465	0.045650474	non-mito	other
ASAP1	4	Down	0.23094981	0.673811247	-0.259564231	-0.636482391	non-mito	other
ASAP2	5	Up	0.008530779	0.298028404	0.541987488	2.069011317	non-mito	other
ASAP3	5	Up	0.079993479	0.508641169	0.252468456	1.096945416	non-mito	other
ASB1	5	Up	0.253933949	0.689938916	0.362303426	0.595279233	non-mito	other
ASB11	4	Down	0.535359897	0.851667056	-0.076902624	-0.271354165	non-mito	other
ASB12	5	Down	0.191254272	0.64435161	0.221117033	0.718388856	non-mito	other
ASB13	5	Down	0.287953856	0.715430886	-0.157958019	-0.540677101	non-mito	other
ASB15	4	Down	0.535149647	0.851667056	-0.27436055	-0.271524757	non-mito	other
ASB16	5	Down	0.206827908	0.653283217	-0.254316483	-0.684390861	non-mito	other
ASB17	2	Up	0.392840547	0.782201235	-0.119106226	-0.405783693	non-mito	other
ASB18	5	Up	0.31279585	0.733212249	0.126856578	0.504739017	non-mito	other
ASB2	4	Down	0.16497305	0.622579988	-0.26940202	-0.782586996	non-mito	other
ASB4	4	Down	0.051878988	0.457838737	-1.146406278	-1.285008506	non-mito	other
ASB5	3	Up	0.741579099	0.92685051	-0.054294238	-0.129842519	non-mito	other
ASB6	5	Down	0.995477798	0.998343867	0.224830977	0.001968422	non-mito	other
ASB7	4	Down	0.610096348	0.878779588	0.438383859	0.214601574	non-mito	other
ASB8	4	Down	0.056043084	0.465422525	-0.44836759	-1.251477972	non-mito	other
ASB9	5	Down	0.835717169	0.956247217	-6.26E-05	-0.077940675	non-mito	other
ASCC1	4	Up	0.377457438	0.771742474	0.495320618	0.423132012	non-mito	other
ASCC2	5	Up	0.775082817	0.938125649	0.290399888	0.110651891	non-mito	other
ASCC3	4	Down	0.011984808	0.321257098	-0.726739609	-1.921368906	non-mito	other
ASCL3	5	Up	0.176326413	0.630139804	0.216613711	0.753682628	non-mito	other
ASCL4	5	Down	0.462085955	0.818489385	-0.147452179	-0.335277232	non-mito	other
ASCL5	5	Up	0.22149163	0.663541811	0.223709544	0.654642681	non-mito	other
ASF1A	4	Up	0.759766283	0.932675633	0.522371669	0.119319983	non-mito	other
ASF1B	5	Down	0.0123011	0.321674183	-0.435370783	-1.910056057	non-mito	other
ASGR1	5	Down	0.059731393	0.473566964	-0.464819378	-1.223797354	non-mito	other
ASGR2	5	Down	0.300297926	0.724718994	-0.109781802	-0.522447667	non-mito	other
ASH1L	3	Down	0.273297682	0.702788371	-0.694724681	-0.563364051	non-mito	other
ASH2L	4	Down	0.165239283	0.622754481	-0.22193797	-0.781886699	non-mito	other
ASIC1	4	Down	0.010945825	0.320002612	-0.76659104	-1.960751501	non-mito	other
ASIC2	5	Down	0.419443945	0.796237317	-0.142026322	-0.37732607	non-mito	other
ASIC3	5	Down	0.822243925	0.953018077	0.011923978	0.084999327	non-mito	other
ASIC4	5	Down	0.505059039	0.839115922	-0.098446623	-0.296657852	non-mito	other
ASIC5	4	Down	0.012566248	0.322765252	-0.658451342	-1.900794359	non-mito	other
ASIP	3	Down	0.288393371	0.715430886	-0.246316698	-0.540014727	non-mito	other
ASL	5	Down	0.518342834	0.845806264	-0.022883516	-0.285382901	non-mito	other
ASMT	5	Up	0.866778761	0.964807916	-0.031862801	-0.062091739	non-mito	other
ASMTL	5	Down	0.954610806	0.987480073	0.403269537	0.020173654	non-mito	other
ASNA1	5	Down	0.01983805	0.354673786	-1.119258942	-1.702501012	non-mito	other
ASNS	3	Down	0.02424516	0.376082916	-1.557772457	-1.61537494	non-mito	other
ASNSD1	5	Up	0.777959819	0.938679373	0.087433303	0.109042833	non-mito	other
ASPA	5	Down	0.925904376	0.980449777	-0.122696972	-0.033433864	non-mito	other
ASPDH	5	Up	0.340624927	0.748500532	0.048627946	0.467723573	non-mito	other
ASPG	5	Up	0.307990379	0.730664979	0.182256293	0.51146285	non-mito	other
ASPH	4	Down	0.784522024	0.940938156	-0.215327222	-0.10539486	non-mito	other
ASPHD1	5	Down	0.968175365	0.990268167	0.028011127	0.014045972	non-mito	other
ASPHD2	5	Up	0.438947512	0.804377346	-0.18022787	-0.357587409	non-mito	other
ASPM	3	Down	0.712860477	0.91824098	0.002403986	0.146995463	non-mito	other
ASPN	4	Up	0.84590856	0.958874638	-0.142441898	-0.07267658	non-mito	other
ASPRV1	5	Up	0.282663295	0.711780287	0.251705922	0.548730583	non-mito	other
ASPSCR1	4	Down	0.326248692	0.739193656	-0.21840458	-0.486451221	non-mito	other
ASRGL1	5	Down	0.488312281	0.831653543	-0.07535715	-0.311302353	non-mito	other
ASS1	5	Down	0.025474244	0.383401362	-0.451958284	-1.5938987	non-mito	other
ASTE1	4	Up	0.189926871	0.643355874	0.09940661	0.721413587	non-mito	other
ASTL	5	Down	0.469108671	0.822530704	-0.144787046	-0.328726539	non-mito	other
ASTN1	5	Up	0.017898236	0.347645194	0.416215188	1.74718976	non-mito	other
ASTN2	5	Down	0.949837057	0.986860555	-0.01083232	-0.022350891	non-mito	other
ASUN	5	Up	0.35583482	0.759649544	0.280021206	0.448751557	non-mito	other
ASXL1	5	Down	0.050300296	0.453106348	-0.397889591	-1.298429462	non-mito	TSGs
ASXL2	5	Up	0.588123912	0.870658349	0.388196167	0.230531163	non-mito	other
ASXL3	5	Down	0.994384347	0.997904362	0.014462246	0.002445721	non-mito	other
ASZ1	5	Up	0.611396602	0.879006917	1.091275042	0.213676979	non-mito	other
ATAD1	3	Up	0.875223474	0.967618821	0.150086869	0.057881043	mito	other
ATAD2	5	Down	0.011907962	0.321200492	-0.500768266	-1.924162575	non-mito	other
ATAD2B	4	Down	0.757094558	0.931119011	-0.045447157	-0.120849876	non-mito	other
ATAD3A	5	Down	0.636698467	0.89077087	-0.23451172	-0.196066196	mito	other
ATAD3B	2	Down	0.573671187	0.863163716	-0.184878736	-0.241336963	non-mito	other
ATAD3C	5	Up	0.36252769	0.763332456	0.119884353	0.440658816	non-mito	other
ATAD5	1	Down	0.08258047	0.513057153	-1.56117757	-1.08312265	non-mito	other
ATAT1	4	Down	0.254502581	0.689938916	-0.342516668	-0.59430781	non-mito	other
ATCAY	4	Up	0.642895261	0.892544968	0.113846379	0.191859776	non-mito	other
ATE1	5	Down	0.166409683	0.623375119	-0.222302533	-0.778821406	non-mito	other
ATF1	4	Up	0.898285482	0.973019123	0.183352748	0.046585619	non-mito	other
ATF2	4	Up	0.028173332	0.39113851	0.590623698	1.550161779	non-mito	other
ATF3	4	Up	0.038071693	0.426380582	0.695741049	1.419397813	non-mito	other
ATF4	5	Up	0.712939731	0.91824098	0.101062118	0.146947182	non-mito	other
ATF5	5	Up	0.195026342	0.646540416	0.29061396	0.709906724	non-mito	other
ATF6	3	Up	0.112369348	0.559778437	0.345100862	0.949352138	non-mito	other
ATF6B	4	Up	0.597272153	0.874115821	0.238726841	0.223827733	non-mito	other
ATF7	5	Up	0.057552468	0.46796967	0.475241519	1.239936048	non-mito	other
ATF7IP	4	Up	0.5095878	0.840793548	0.267723894	0.292780978	non-mito	other
ATF7IP2	5	Up	0.363059876	0.763945189	0.258557744	0.440021745	non-mito	other
ATG10	3	Up	0.873007208	0.966824526	0.067462279	0.058982171	non-mito	other
ATG101	5	Down	0.795430804	0.944704564	0.142142053	0.099397594	non-mito	other
ATG12	5	Down	0.219321897	0.662405727	-0.239441288	-0.658918005	non-mito	other
ATG13	5	Up	0.06027169	0.474178293	0.707607946	1.219886634	non-mito	other
ATG14	5	Up	0.048519651	0.44893669	0.489616636	1.314082334	non-mito	other
ATG16L1	5	Up	0.142727472	0.60293637	0.301606504	0.845492425	non-mito	other
ATG16L2	5	Up	0.523822635	0.847342659	-0.03702603	-0.280815739	non-mito	other
ATG2A	5	Up	0.70384982	0.916417918	-0.027649941	-0.152519996	non-mito	other
ATG2B	4	Down	0.311744283	0.73227114	-0.317421646	-0.506201502	non-mito	other
ATG3	5	Down	0.296229802	0.721937485	-0.53990079	-0.528371252	non-mito	other
ATG4A	3	Up	0.104538508	0.547919015	0.492328601	0.980723702	non-mito	other
ATG4B	5	Down	0.832951803	0.955720377	0.109006223	0.079380127	non-mito	other
ATG4C	4	Up	0.724644964	0.921196685	0.141725877	0.139874722	non-mito	other
ATG4D	5	Up	0.366429151	0.766370881	0.262876044	0.436009983	non-mito	other
ATG5	1	Down	0.480359806	0.828175556	-0.312571754	-0.318433339	non-mito	other
ATG7	3	Up	0.821188002	0.953007437	0.06048412	0.085557405	non-mito	other
ATG9A	4	Up	0.052395259	0.458376614	0.875670046	1.280708007	non-mito	other
ATG9B	5	Up	0.531821803	0.850780586	0.241672207	0.274233862	non-mito	other
ATHL1	5	Up	0.038024592	0.426380582	0.519122126	1.41993544	non-mito	other
ATIC	4	Down	0.134329501	0.589183514	-0.638544826	-0.871828599	non-mito	other
ATL1	3	Up	0.402050062	0.78630055	0.396482661	0.395719866	non-mito	other
ATL2	5	Down	0.346627319	0.752327494	-0.69767069	-0.460137212	non-mito	other
ATL3	5	Up	0.165663113	0.622754481	0.455401721	0.780774181	non-mito	other
ATM	4	Down	0.10542138	0.549462756	-0.73935295	-0.977071305	non-mito	TSGs
ATMIN	5	Down	0.655576843	0.896378549	-0.093645212	-0.183376395	non-mito	other
ATN1	5	Up	0.778466967	0.938858908	0.065600082	0.108759811	non-mito	other
ATOH1	5	Up	0.893907281	0.97233905	-0.013925076	-0.048707525	non-mito	other
ATOH7	5	Up	0.233998151	0.676468229	0.293849849	0.630787575	non-mito	other
ATOH8	5	Up	0.573017705	0.862697044	0.181840262	0.241831959	non-mito	other
ATOX1	5	Down	0.533894027	0.851492077	-0.198853826	-0.272544938	non-mito	other
ATP10A	5	Down	0.02838405	0.391850045	-0.476615331	-1.546925641	non-mito	other
ATP10B	5	Up	0.593423161	0.872508583	0.339609151	0.226635507	non-mito	other
ATP10D	5	Down	0.341517225	0.748500532	-0.102853021	-0.466587387	non-mito	other
ATP11A	5	Down	0.029927056	0.398174823	-0.474775815	-1.523935998	non-mito	other
ATP11AUN	5	Up	0.073312257	0.500116336	0.26808754	1.134823408	non-mito	other
ATP11B	3	Down	0.79754405	0.945321406	0.002413443	0.098245321	non-mito	other
ATP11C	3	Down	0.242820555	0.681862524	-0.349621844	-0.614714553	non-mito	other
ATP12A	4	Down	0.166012093	0.623053591	-0.387256377	-0.779860274	non-mito	oxphos
ATP13A1	5	Down	0.35841011	0.760306301	-0.140268151	-0.445619748	non-mito	other
ATP13A2	5	Down	0.537621926	0.852522307	-0.14568115	-0.269523028	non-mito	other
ATP13A3	4	Down	0.325050186	0.73815017	-0.206481715	-0.488049582	non-mito	other
ATP13A4	4	Up	0.812506186	0.94997981	0.268047591	0.090173324	non-mito	other
ATP13A5	5	Down	0.607549222	0.877513634	0.477719977	0.216418531	non-mito	other
ATP1A1	5	Down	0.016622688	0.347540362	-1.322116934	-1.779298742	non-mito	other
ATP1A2	4	Down	0.528449158	0.848585558	-0.160913772	-0.276996789	non-mito	other
ATP1A3	5	Down	0.257329938	0.692037149	-0.201605564	-0.589509685	non-mito	other
ATP1A4	4	Up	0.841454238	0.957595078	-0.117524325	-0.074969498	non-mito	other
ATP1B1	5	Down	0.046373772	0.441272879	-0.592410917	-1.333727581	non-mito	other
ATP1B2	5	Down	0.906537316	0.975359018	-0.035256644	-0.042614314	non-mito	other
ATP1B3	4	Down	0.336981292	0.745655127	-0.464353896	-0.472394209	non-mito	other
ATP1B4	5	Down	0.025754962	0.384248722	-1.826851258	-1.58913908	non-mito	other
ATP2A1	5	Up	0.745038024	0.927953457	1.012423465	0.127821562	non-mito	other
ATP2A2	3	Down	0.973123017	0.991615686	-0.330918302	-0.011832255	non-mito	other
ATP2A3	5	Down	0.434636387	0.803314691	-0.088987267	-0.361873918	non-mito	other
ATP2B1	5	Up	0.178411789	0.632478279	0.592780657	0.748576451	non-mito	other
ATP2B2	4	Up	0.813860451	0.950367629	-0.024732555	-0.089450055	non-mito	other
ATP2B3	5	Down	0.375628705	0.77089824	-0.128768336	-0.425241227	non-mito	other
ATP2B4	5	Down	0.356175288	0.759805965	-0.169851226	-0.448336216	non-mito	other
ATP2C1	3	Up	0.12207073	0.572995801	0.311797822	0.913388457	non-mito	other
ATP2C2	5	Down	0.589686361	0.8712664	-0.060291632	-0.229378917	non-mito	other
ATP4A	4	Up	0.877410331	0.968126215	0.047380089	0.056797256	non-mito	oxphos
ATP4B	5	Down	0.319075596	0.735267748	-0.055521858	-0.496106411	non-mito	oxphos
ATP5A1	4	Down	0.485416847	0.830287712	-0.314014363	-0.313885155	mito	other
ATP5B	4	Down	0.083690635	0.514804802	-0.609675677	-1.077323138	mito	other
ATP5C1	4	Down	0.002122037	0.199650074	-0.597975614	-2.673247028	mito	other
ATP5D	5	Down	0.079792626	0.508489094	-0.502598974	-1.098037241	non-mito	other
ATP5E	4	Down	0.026105448	0.385274849	-0.598879561	-1.58326885	mito	other
ATP5EP2	5	Down	0.784406742	0.940938156	0.070280021	0.105458682	non-mito	other
ATP5F1	4	Down	0.1019089	0.544263836	-0.386203897	-0.991787887	mito	other
ATP5G1	5	Up	0.676473993	0.9053692	-0.049519727	-0.169748895	non-mito	other
ATP5G2	4	Down	0.033189469	0.408791877	-0.363859219	-1.478999691	non-mito	other
ATP5G3	5	Down	0.815783571	0.951133824	-0.036265762	-0.088425045	non-mito	other
ATP5H	3	Down	0.103824589	0.546552216	-0.802026229	-0.983699777	mito	other
ATP5I	5	Down	0.064501455	0.483188868	-0.399926643	-1.190430487	mito	other
ATP5J	5	Down	0.05960685	0.473566964	-0.404890758	-1.22470383	mito	other
ATP5J2	4	Down	0.001123481	0.168395047	-0.934317477	-2.949434188	mito	other
ATP5J2-PTCD1	5	Down	0.232275683	0.674778258	-0.32616939	-0.633996253	non-mito	other
ATP5L	5	Down	0.011037777	0.320002612	-0.674622819	-1.957118379	mito	other
ATP5L2	5	Up	0.494764756	0.834857869	0.280722644	0.305601245	non-mito	other
ATP5O	5	Down	0.090973216	0.527777446	-0.324234572	-1.041086454	mito	other
ATP5S	5	Up	0.894208381	0.972555241	-0.084467743	-0.048561264	mito	other
ATP5SL	5	Down	0.564456278	0.860933924	-0.175945936	-0.248369692	non-mito	other
ATP6AP1	5	Up	0.733204118	0.924432037	0.051106647	0.134775105	non-mito	oxphos
ATP6AP1L	5	Up	0.215859979	0.658345511	0.155910546	0.665827869	non-mito	other
ATP6AP2	4	Down	0.102290019	0.544263836	-0.368804444	-0.990166741	non-mito	other
ATP6C	2	Down	0.930162704	0.981926509	0.001599836	0.031441078	non-mito	other
ATP6V0A1	5	Down	0.060648687	0.475404063	-0.622018918	-1.217178598	non-mito	oxphos
ATP6V0A2	5	Down	0.373633883	0.769956269	-0.22802948	-0.427553746	non-mito	oxphos
ATP6V0A4	5	Down	0.399161698	0.784414029	-0.127957637	-0.398851138	non-mito	oxphos
ATP6V0B	5	Down	0.078445853	0.505879573	-0.625356168	-1.105430009	non-mito	oxphos
ATP6V0C	5	Down	0.1221598	0.572995801	-0.629742628	-0.913071688	non-mito	oxphos
ATP6V0D1	5	Down	0.000679385	0.137358703	-1.227254302	-3.16788384	non-mito	oxphos
ATP6V0D2	5	Down	0.220185692	0.663326842	-0.221509513	-0.657210905	non-mito	oxphos
ATP6V0E1	4	Down	0.707118081	0.916884706	0.029913456	0.150508058	non-mito	oxphos
ATP6V0E2	5	Down	0.118553351	0.567533105	-0.354390083	-0.926086168	non-mito	oxphos
ATP6V1A	4	Down	0.174562162	0.629296834	-0.794530666	-0.758049888	non-mito	oxphos
ATP6V1B1	5	Down	0.153533449	0.613591168	-0.233443624	-0.813796993	non-mito	oxphos
ATP6V1B2	5	Down	0.00732093	0.285528039	-1.006357657	-2.135433737	non-mito	oxphos
ATP6V1C1	3	Down	0.042082127	0.432512164	-0.730382529	-1.375902318	non-mito	oxphos
ATP6V1C2	5	Up	0.598361577	0.874422282	0.202271843	0.223036302	non-mito	oxphos
ATP6V1D	4	Down	0.125058371	0.576601515	-0.519586166	-0.902887233	non-mito	oxphos
ATP6V1E1	2	Up	0.852451782	0.960900394	0.388698592	0.069330177	non-mito	oxphos
ATP6V1E2	5	Down	0.272101198	0.701835007	-0.17885162	-0.565269547	non-mito	oxphos
ATP6V1F	5	Down	0.011148957	0.320553586	-0.733807729	-1.952765775	non-mito	oxphos
ATP6V1G1	5	Down	0.082164307	0.511810111	-0.767972867	-1.085316805	non-mito	oxphos
ATP6V1G2	5	Down	0.013545764	0.325869932	-0.396062298	-1.868196492	non-mito	oxphos
ATP6V1G3	4	Up	0.535119508	0.851667056	0.121170166	0.271549217	non-mito	oxphos
ATP6V1H	4	Down	0.600942939	0.875352705	-0.344933146	-0.221166763	non-mito	oxphos
ATP7A	4	Up	0.551650348	0.857469907	0.183235842	0.258336103	non-mito	other
ATP7B	4	Up	0.395667799	0.782814398	0.255131105	0.402669293	non-mito	other
ATP8A1	3	Down	0.765048456	0.934370922	-0.214235819	-0.116311057	non-mito	other
ATP8A2	5	Down	0.048472195	0.448859057	-0.597788356	-1.314507315	non-mito	other
ATP8B1	4	Down	0.36158783	0.762653019	-0.672283057	-0.441786195	non-mito	other
ATP8B2	5	Down	0.084548781	0.516339839	-0.372900801	-1.072892651	non-mito	other
ATP8B3	5	Down	0.091707721	0.528364564	-0.24009473	-1.037594099	non-mito	other
ATP8B4	4	Down	0.526343484	0.847969772	-0.115216678	-0.278730749	non-mito	other
ATP9A	5	Down	0.081149415	0.510072875	-0.447809446	-1.090714606	non-mito	other
ATP9B	5	Down	0.168653898	0.62517673	-0.319149514	-0.773003617	non-mito	other
ATPAF1	5	Down	0.509799289	0.840817104	0.030193658	0.292600775	non-mito	other
ATPAF2	4	Down	0.009744748	0.308580045	-0.779749879	-2.011229385	non-mito	other
ATPIF1	5	Down	0.39156893	0.78112972	-0.144103064	-0.407191776	mito	other
ATR	4	Down	0.271581611	0.701835007	-0.821621001	-0.56609964	non-mito	other
ATRAID	5	Up	0.179353906	0.633153299	0.322124257	0.74628916	non-mito	other
ATRIP	4	Down	0.037458354	0.426058818	-0.685906491	-1.426451314	non-mito	other
ATRN	5	Up	0.135292976	0.590862326	0.358423418	0.86872475	non-mito	other
ATRNL1	4	Up	0.917087258	0.978180111	0.067355555	0.03758934	non-mito	other
ATRX	4	Up	0.892564386	0.971654651	-0.096363329	-0.049360446	non-mito	TSGs
ATXN1	5	Up	0.183081764	0.63641058	0.145062641	0.737354913	non-mito	other
ATXN10	5	Down	0.872859752	0.966763774	-0.447202271	-0.059055531	non-mito	other
ATXN1L	4	Down	0.718681037	0.919862667	0.117391516	0.143463814	non-mito	other
ATXN2	5	Up	0.035530739	0.418896828	0.427076037	1.449395765	non-mito	other
ATXN2L	5	Up	0.063200844	0.482041951	0.356506541	1.199277122	non-mito	other
ATXN3	4	Down	0.760823234	0.932836946	0.038109398	0.118716234	non-mito	other
ATXN3L	4	Down	0.160164492	0.617347739	-0.454046945	-0.79543376	non-mito	other
ATXN7	5	Up	0.002500009	0.206576853	0.467372652	2.60205838	non-mito	other
ATXN7L1	4	Up	0.924143269	0.980374143	0.081846312	0.034260695	non-mito	other
ATXN7L2	3	Up	0.032475554	0.403440037	0.514758251	1.488443426	non-mito	other
ATXN7L3	5	Up	0.086418836	0.51832841	0.101842457	1.06339159	non-mito	other
ATXN7L3B	5	Down	0.20636203	0.653216251	-0.330938102	-0.685370209	non-mito	other
AUH	5	Down	0.881318522	0.96950068	0.024518151	0.054867103	mito	other
AUNIP	3	Up	0.105959413	0.54956558	0.384689393	0.974860458	non-mito	other
AUP1	5	Up	0.48775989	0.831275599	0.223239832	0.311793916	non-mito	other
AURKA	4	Down	0.602047134	0.875496922	0.006850173	0.220369507	non-mito	other
AURKAIP1	5	Down	0.002314828	0.20377093	-0.768117416	-2.635481332	non-mito	other
AURKB	5	Down	0.04215097	0.432512164	-0.686030066	-1.375192425	non-mito	other
AURKC	5	Down	0.257807911	0.692332818	-0.071803343	-0.58870376	non-mito	other
AUTS2	5	Up	0.266067644	0.699026394	0.059697837	0.575007937	non-mito	other
AVEN	5	Up	0.904713017	0.97465208	0.205437255	0.043489161	non-mito	other
AVIL	5	Down	0.337774169	0.746615269	-0.303758351	-0.471373566	non-mito	other
AVL9	5	Up	0.311886607	0.732320852	0.105903296	0.506003274	non-mito	other
AVP	5	Up	0.814371435	0.950683607	0.018286995	0.089177468	non-mito	other
AVPI1	5	Down	0.816747863	0.951448501	-0.067644675	-0.087911993	non-mito	other
AVPR1A	4	Down	0.023655629	0.373014472	-0.592688043	-1.626065505	non-mito	other
AVPR1B	5	Down	0.210066117	0.655819379	-0.129768387	-0.677643993	non-mito	other
AVPR2	4	Down	0.250561402	0.687355179	-0.138475759	-0.60108583	non-mito	other
AWAT1	5	Up	0.764730073	0.934221075	0.172769607	0.116491831	non-mito	other
AXDND1	4	Down	0.778397404	0.938858908	-0.179162614	-0.108798621	non-mito	other
AXIN1	5	Up	0.055226767	0.463771714	0.361222492	1.257850377	non-mito	other
AXIN2	5	Up	0.433498626	0.802756677	0.156268381	0.363012274	non-mito	other
AXL	5	Down	0.045235159	0.436804759	-0.401700086	-1.344523879	non-mito	other
AZGP1	4	Down	0.04565525	0.437912268	-0.387444285	-1.340509274	non-mito	other
AZI2	5	Down	0.318398708	0.735073974	-0.435448848	-0.497028703	non-mito	other
AZIN1	4	Down	0.614162955	0.880187539	-0.067576389	-0.211716383	non-mito	other
AZIN2	5	Up	0.830022194	0.955207858	0.095395903	0.080910295	non-mito	other
AZU1	5	Down	0.108890289	0.555031833	-0.225171404	-0.96301085	non-mito	other
B2M	5	Down	0.561430552	0.859558368	-0.173557907	-0.250703958	non-mito	TSGs
B3GALNT1	4	Down	0.04509841	0.436804759	-0.36245537	-1.345838774	non-mito	other
B3GALNT2	4	Down	0.646102073	0.894014748	0.126459278	0.189698865	non-mito	other
B3GALT1	3	Down	0.481062936	0.82836774	-0.095730029	-0.317798102	non-mito	other
B3GALT2	4	Down	0.704060247	0.916417918	-0.070179864	-0.152390176	non-mito	other
B3GALT4	5	Down	0.61242469	0.879686435	-0.189845538	-0.212947309	non-mito	other
B3GALT5	5	Down	0.035674894	0.419815083	-0.466762123	-1.44763731	non-mito	other
B3GALT6	5	Up	0.899474274	0.973325092	0.032394466	0.046011253	non-mito	other
B3GALTL	4	Up	0.290230922	0.716528795	1.090520484	0.537256319	non-mito	other
B3GAT2	5	Down	0.01324648	0.325800193	-0.45491396	-1.87789952	non-mito	other
B3GAT3	5	Down	0.126369441	0.578129377	-0.405065811	-0.898357935	non-mito	other
B3GNT1	5	Down	0.286858819	0.714850519	-0.171033239	-0.542331794	non-mito	other
B3GNT2	5	Up	0.947444103	0.985803514	0.072620935	0.023446403	non-mito	other
B3GNT3	5	Down	0.068594855	0.493043852	-0.450470253	-1.163708459	non-mito	other
B3GNT4	5	Down	0.641223813	0.891866113	-0.17313292	-0.192990358	non-mito	other
B3GNT5	4	Down	0.804586695	0.947349616	-0.19463636	-0.094427153	non-mito	other
B3GNT6	5	Down	0.335590727	0.745043934	-0.01952412	-0.474190048	non-mito	other
B3GNT7	5	Down	0.384281682	0.775870962	-0.136700234	-0.415350317	non-mito	other
B3GNT8	5	Down	0.437001665	0.804352323	-0.12133781	-0.359516908	non-mito	other
B3GNT9	5	Down	0.045225284	0.436804759	-0.427541984	-1.344618701	non-mito	other
B4GALNT1	5	Down	0.791181985	0.94354341	0.017340864	0.10172361	non-mito	other
B4GALNT2	5	Down	0.630122482	0.887795816	-0.175724254	-0.200575025	non-mito	other
B4GALNT3	5	Down	0.027522037	0.39002964	-0.447182405	-1.560319425	non-mito	other
B4GALNT4	5	Up	0.700803467	0.915169089	0.10997135	0.154403758	non-mito	other
B4GALT1	5	Down	0.268028992	0.700420031	-0.140484813	-0.571818227	non-mito	other
B4GALT2	5	Down	0.093651039	0.531474398	-0.290605836	-1.028487401	non-mito	other
B4GALT3	5	Down	0.050154951	0.452910567	-0.602845041	-1.299686186	non-mito	other
B4GALT4	3	Down	0.032083129	0.402734394	-0.599040791	-1.493723278	non-mito	other
B4GALT5	5	Down	0.453236956	0.813020139	-0.182306153	-0.343674686	non-mito	other
B4GALT6	5	Down	0.304566642	0.728911855	-0.106357049	-0.516317664	non-mito	other
B4GALT7	4	Up	0.907397448	0.975731656	0.140180958	0.042202446	non-mito	other
B9D1	3	Up	0.81133751	0.949676434	0.159769667	0.090798445	non-mito	other
B9D2	5	Up	0.311826905	0.73227114	0.135210332	0.506086415	non-mito	other
BAALC	5	Up	0.158039187	0.617240936	0.408719787	0.801235214	non-mito	other
BAAT	4	Down	0.020347548	0.354673786	-0.444049127	-1.691487922	non-mito	other
BABAM1	5	Up	0.224398959	0.665839534	0.293718658	0.648979162	non-mito	other
BACE1	5	Down	0.765906265	0.934397777	0.268818739	0.115824378	non-mito	other
BACE2	5	Down	0.220331703	0.663356197	-0.181403988	-0.656923008	non-mito	other
BACH1	4	Up	0.102704832	0.544944517	0.407254834	0.988409122	non-mito	other
BACH2	4	Up	0.152632622	0.612961682	0.535666499	0.816352635	non-mito	other
BAD	5	Up	0.716283364	0.919079697	0.139948677	0.144915136	non-mito	other
BAG1	5	Down	0.352758452	0.758390767	-0.220711914	-0.452522572	non-mito	other
BAG2	5	Up	0.461238488	0.818320007	0.110504751	0.33607446	non-mito	other
BAG3	5	Up	0.450981501	0.811740581	0.117898891	0.345841272	non-mito	other
BAG4	4	Up	0.81881265	0.95192668	0.382681091	0.086815456	non-mito	other
BAG5	4	Up	0.378761491	0.772514243	0.395706738	0.421634183	non-mito	other
BAG6	4	Down	0.558136848	0.858685926	-0.138527235	-0.253259304	non-mito	other
BAGE5	5	Down	0.234717415	0.677241403	-0.559197437	-0.629454686	non-mito	other
BAHCC1	5	Down	0.040357113	0.432512164	-0.348548861	-1.394079907	non-mito	other
BAHD1	3	Up	0.903639967	0.97465208	0.119526122	0.044004569	non-mito	other
BAI1	5	Down	0.793189866	0.94404474	-0.024717332	-0.100622843	non-mito	other
BAI2	5	Down	0.003421909	0.235628221	-0.541585428	-2.465731487	non-mito	other
BAI3	5	Down	0.643771759	0.89276868	-0.039164874	-0.191268079	non-mito	other
BAIAP2	5	Down	0.489960366	0.831921446	-0.335959587	-0.30983905	non-mito	other
BAIAP2L1	5	Up	0.418363527	0.795474084	0.213901253	0.378446184	non-mito	other
BAIAP2L2	5	Down	0.759449707	0.932675633	0.021422119	0.119500981	non-mito	other
BAIAP3	5	Up	0.057095807	0.466685444	0.408246573	1.243395781	non-mito	other
BAK1	5	Up	0.751811569	0.92924898	0.175379355	0.123890995	mito	other
BAMBI	5	Up	0.044182213	0.436337355	0.732164159	1.35475253	non-mito	other
BANF1	5	Down	0.100450707	0.541578919	-0.90430753	-0.998047001	non-mito	other
BANF2	5	Up	0.386449162	0.77735652	0.343819465	0.41290763	non-mito	other
BANK1	2	Up	0.176630118	0.630683572	1.259167496	0.752935241	non-mito	other
BANP	3	Down	0.493083821	0.83348049	-0.574442628	-0.307079247	non-mito	other
BAP1	4	Down	0.056551723	0.4664822	-0.760805609	-1.247554156	non-mito	TSGs
BARD1	3	Down	0.432620471	0.802738908	-0.710310471	-0.363892935	non-mito	other
BARHL1	5	Down	0.988974707	0.996419674	0.084992659	0.004814815	non-mito	other
BARHL2	4	Up	0.48188668	0.828607335	0.063256799	0.317055078	non-mito	other
BARX1	5	Down	0.893134979	0.971944015	0.026213818	0.049082901	non-mito	other
BARX2	5	Up	0.29462739	0.720364537	0.221091654	0.530726881	non-mito	other
BASP1	5	Up	0.78564678	0.941303196	0.21276219	0.104772665	non-mito	other
BATF	5	Up	0.308360885	0.731023394	0.201052109	0.510940717	non-mito	other
BATF2	5	Up	0.056994037	0.4664822	0.455327035	1.244170582	non-mito	other
BATF3	5	Up	0.238508198	0.6794964	0.187333997	0.622496689	non-mito	other
BAX	5	Down	0.219269425	0.662405727	-0.208356103	-0.659021922	mito	other
BAZ1A	4	Down	0.495117165	0.834933604	-0.097328776	-0.305292017	non-mito	other
BAZ1B	4	Down	0.157090679	0.61576987	-0.49322136	-0.803849584	non-mito	other
BAZ2A	4	Up	0.586573617	0.870308566	0.150054067	0.231677474	non-mito	other
BAZ2B	4	Down	0.35699263	0.760299806	-0.346860385	-0.44734075	non-mito	other
BBC3	5	Up	0.557432273	0.858491621	0.086644148	0.253807891	non-mito	other
BBIP1	1	Up	0.024098112	0.375497012	1.708491272	1.61801698	non-mito	other
BBOX1	4	Down	0.255882263	0.691464167	-0.44592578	-0.591959817	non-mito	other
BBS1	5	Down	0.335850328	0.745043934	-0.116597946	-0.473854223	non-mito	other
BBS10	3	Up	0.436675399	0.804352323	0.276296523	0.359841275	non-mito	other
BBS12	1	Down	0.950654427	0.987070106	0.196615909	0.021977325	non-mito	other
BBS2	4	Up	0.662395066	0.898777381	0.123974426	0.178882911	non-mito	other
BBS4	5	Down	0.501100239	0.836844029	-0.202442508	-0.30007539	non-mito	other
BBS5	3	Up	0.020863282	0.356426882	1.018282361	1.68061737	non-mito	other
BBS7	3	Down	0.305872249	0.72993614	-0.398386543	-0.514459923	non-mito	other
BBS9	5	Down	0.864574988	0.964608234	0.039240167	0.063197332	non-mito	other
BBX	4	Up	0.371167417	0.768353041	0.347059865	0.430430155	non-mito	other
BCAM	5	Down	0.477371194	0.826420072	-0.073754746	-0.321143791	non-mito	other
BCAN	5	Up	0.042270153	0.432512164	0.386602452	1.373966179	non-mito	other
BCAP29	4	Down	0.386199952	0.77735652	-0.34371753	-0.413187785	non-mito	other
BCAP31	4	Down	0.572450541	0.862618697	0.014509518	0.24226203	non-mito	other
BCAR1	5	Down	0.670733549	0.902251214	0.018534519	0.173449971	non-mito	other
BCAR3	5	Up	0.000239455	0.084274985	0.659284956	3.620775433	non-mito	other
BCAS1	5	Up	0.160083767	0.617347739	0.500647818	0.795652704	non-mito	other
BCAS2	4	Down	0.13348956	0.5883509	-0.950729609	-0.8745527	non-mito	other
BCAS3	5	Up	0.202860602	0.649819848	0.421728233	0.69280229	non-mito	other
BCAS4	5	Up	0.238855384	0.679793676	0.388008323	0.621864964	non-mito	other
BCAT1	5	Down	0.660202148	0.897726641	-0.229636551	-0.180323067	non-mito	other
BCAT2	5	Down	0.043079347	0.434014695	-0.41934109	-1.365730892	mito	other
BCCIP	5	Up	0.561862676	0.859827696	0.34452865	0.250369817	non-mito	other
BCDIN3D	5	Up	0.476101703	0.826008095	0.384808935	0.322300265	non-mito	other
BCHE	3	Up	0.878842734	0.968633305	0.018256484	0.056088834	non-mito	other
BCKDHA	5	Down	0.481411932	0.828513107	-0.069797479	-0.31748315	mito	other
BCKDHB	5	Down	0.067393552	0.49205378	-0.305812654	-1.171381657	mito	other
BCKDK	5	Down	0.45123409	0.811785496	-0.19386394	-0.345598097	mito	other
BCL10	3	Down	0.169573511	0.625387304	-0.738728683	-0.770641988	non-mito	other
BCL11A	4	Up	0.383808541	0.77560613	0.288575857	0.415885365	non-mito	other
BCL11B	5	Down	0.993857262	0.997636786	0.055527859	0.002675985	non-mito	other
BCL2	5	Down	0.0031445	0.229381009	-0.45303754	-2.502448387	non-mito	other
BCL2A1	3	Down	0.358264442	0.760303601	-0.437995757	-0.445796294	non-mito	other
BCL2L1	5	Down	0.060257492	0.474178293	-0.337715196	-1.219988951	non-mito	other
BCL2L10	5	Down	0.221338202	0.663541811	-0.201990361	-0.654943622	non-mito	other
BCL2L11	5	Up	0.20584798	0.65271941	0.304470167	0.686453391	non-mito	other
BCL2L12	5	Down	0.563774472	0.860582263	-0.314545927	-0.248894593	non-mito	other
BCL2L13	5	Up	0.576246707	0.864590502	0.054079876	0.239391544	non-mito	other
BCL2L14	5	Up	0.312583277	0.733086178	0.12475243	0.50503426	non-mito	other
BCL2L15	5	Up	0.924392052	0.980432715	0.04870958	0.034143797	non-mito	other
BCL2L2	5	Down	0.24225522	0.681477608	-0.129202898	-0.615726855	non-mito	other
BCL2L2-PABPN1	1	Down	0.749819289	0.928782871	0.01128126	0.125043391	non-mito	other
BCL3	5	Down	0.340096489	0.748500532	-0.129240734	-0.468397852	non-mito	other
BCL6	5	Down	0.388002885	0.778351965	-0.183217424	-0.411165046	non-mito	other
BCL6B	5	Up	0.199812336	0.649008052	0.512607858	0.699377703	non-mito	other
BCL7A	5	Up	0.154018138	0.613932208	0.24850717	0.812428132	non-mito	other
BCL7B	5	Up	0.61138842	0.879006917	0.413500613	0.213682791	non-mito	other
BCL7C	5	Up	0.027016986	0.387631164	0.573937936	1.568363096	non-mito	other
BCL9	4	Up	0.26729129	0.700375276	0.248537367	0.573015193	non-mito	other
BCL9L	5	Down	0.170129107	0.625753653	-0.241064922	-0.769221378	non-mito	other
BCLAF1	4	Up	0.511773614	0.841881548	0.125970556	0.29092211	non-mito	other
BCO1	4	Up	0.272412296	0.702087835	0.433903308	0.564773293	non-mito	other
BCO2	5	Up	0.961467224	0.989123281	0.58197205	0.017065516	non-mito	other
BCOR	5	Down	0.013367913	0.325800193	-0.458650531	-1.873936392	non-mito	TSGs
BCORL1	5	Up	0.083367904	0.51408404	0.47931443	1.079001118	non-mito	other
BCR	5	Up	0.630384543	0.887815614	0.243549801	0.200394444	non-mito	other
BCS1L	5	Down	0.00013291	0.0616086	-0.951993487	-3.876442678	non-mito	other
BDH1	5	Down	0.30858826	0.731053701	-0.180027801	-0.5106206	mito	other
BDH2	5	Down	0.83823104	0.956477684	-0.079438407	-0.076636261	non-mito	other
BDKRB1	5	Down	0.484202007	0.829905655	-0.213676784	-0.314973415	non-mito	other
BDKRB2	5	Up	0.751074248	0.929065743	0.082695092	0.124317129	non-mito	other
BDNF	5	Up	0.341085892	0.748500532	0.188606414	0.467136244	non-mito	other
BDP1	3	Down	0.441088757	0.805920168	-0.132430465	-0.355474012	non-mito	other
BEAN1	5	Up	0.112741964	0.560026403	0.350958989	0.947914405	non-mito	other
BECN1	5	Down	0.080732753	0.509827516	-0.458781828	-1.092950237	non-mito	other
BEGAIN	5	Up	0.79622464	0.944897989	0.084275865	0.098964387	non-mito	other
BEND2	5	Up	0.684544065	0.907997146	0.111763293	0.164598591	non-mito	other
BEND3	5	Up	0.171857042	0.627260051	0.206219065	0.764832668	non-mito	other
BEND4	4	Up	0.425336664	0.7987916	0.329158353	0.37126718	non-mito	other
BEND5	5	Up	0.436396096	0.804352323	0.07527144	0.360119143	non-mito	other
BEND6	3	Up	0.149554225	0.609739455	0.76423144	0.825201313	non-mito	other
BEND7	5	Up	0.537532531	0.852522307	0.640437689	0.269595247	non-mito	other
BEST1	4	Down	0.239609453	0.679871254	-0.198372741	-0.620496052	non-mito	other
BEST2	5	Down	0.839391401	0.956851823	0.046011993	0.076035484	non-mito	other
BEST3	3	Up	0.519901235	0.846387097	0.334106946	0.284079151	non-mito	other
BEST4	4	Down	0.077812053	0.505271394	-0.317476727	-1.108953127	non-mito	other
BET1	2	Up	0.85494311	0.96165392	-0.021282932	-0.068062784	non-mito	other
BET1L	5	Down	0.414513648	0.794272964	-0.24353194	-0.382461166	non-mito	other
BEX1	5	Down	0.357933727	0.760299806	-0.065694355	-0.446197377	non-mito	other
BEX2	5	Down	0.406931466	0.788374046	-0.155003536	-0.390478727	non-mito	other
BEX4	4	Up	0.11745774	0.5657365	0.433085908	0.93011836	non-mito	other
BEX5	5	Down	0.838916327	0.956745548	-0.223979992	-0.076281353	non-mito	other
BFAR	5	Up	0.891297114	0.971396869	0.021474085	0.0499775	non-mito	other
BFSP1	5	Down	0.2456727	0.684132497	-0.260142059	-0.609643101	non-mito	other
BFSP2	5	Down	0.570867659	0.862618697	-0.429321603	-0.24346456	non-mito	other
BGLAP	5	Down	0.073772992	0.500913082	-0.288486514	-1.132102602	non-mito	other
BGN	5	Up	0.464356827	0.820480586	0.249375423	0.333148165	non-mito	other
BHLHA15	5	Down	0.639725962	0.891866113	-0.099485312	-0.194006024	non-mito	other
BHLHA9	5	Up	0.537611205	0.852522307	0.169811021	0.269531688	non-mito	other
BHLHB9	4	Up	0.192277095	0.645167053	0.244979532	0.716072448	non-mito	other
BHLHE22	5	Up	0.812618878	0.94997981	0.048724229	0.090113093	non-mito	other
BHLHE23	5	Up	0.457823709	0.815220449	0.180499325	0.339301721	non-mito	other
BHLHE40	5	Up	0.160560499	0.617347739	0.163436345	0.794361291	non-mito	other
BHLHE41	5	Up	0.004002639	0.237585533	0.459588194	2.397653531	non-mito	other
BHMG1	5	Up	0.964306098	0.989640288	0.00261437	0.015785087	non-mito	other
BHMT	5	Down	0.097814366	0.537218321	-0.339703168	-1.009597357	non-mito	other
BHMT2	5	Down	0.581342345	0.867821253	-0.107236124	-0.235568042	non-mito	other
BICC1	5	Up	0.381774559	0.774677075	0.32338104	0.418193016	non-mito	other
BICD1	5	Up	0.938457949	0.983740485	0.032922731	0.027585183	non-mito	other
BICD2	5	Down	0.927499101	0.980896869	-0.063989723	-0.032686503	non-mito	other
BID	5	Down	0.055823717	0.465379279	-0.579922954	-1.253181246	non-mito	other
BIK	5	Up	0.534450114	0.851492077	0.137030392	0.272092826	non-mito	other
BIN1	5	Down	0.608024671	0.877744693	-0.083974651	-0.216078798	non-mito	other
BIN2	4	Up	0.094739751	0.532362737	0.376810149	1.02346776	non-mito	other
BIN3	4	Down	0.270101091	0.701737732	-0.268892966	-0.568473661	non-mito	other
BIRC2	2	Down	0.637168959	0.891153968	-0.199874473	-0.19574539	non-mito	ubiquitin
BIRC3	4	Up	0.519732278	0.846299852	0.199319021	0.28422031	non-mito	ubiquitin
BIRC5	4	Down	0.548576452	0.857310913	-0.594551682	-0.260762839	non-mito	other
BIRC6	3	Down	0.124638313	0.576304758	-0.296421903	-0.904348438	non-mito	ubiquitin
BIRC7	5	Up	0.984405098	0.994216241	0.641256947	0.006826146	non-mito	other
BIRC8	4	Down	0.115331012	0.564013887	-0.575761202	-0.938053898	non-mito	other
BIVM	4	Up	0.510670578	0.840940503	-0.178905275	-0.291859163	non-mito	other
BIVM-ERCC5	2	Up	0.160631117	0.617347739	0.517088086	0.794170321	non-mito	other
BLACE	5	Down	0.842599471	0.95786082	-0.125842789	-0.074378818	non-mito	other
BLCAP	4	Up	0.749729829	0.92873259	-0.007799541	-0.12509521	non-mito	other
BLID	5	Up	0.89289511	0.971794271	0.020514278	0.049199555	non-mito	other
BLK	5	Down	0.758847491	0.932373465	-0.043334256	-0.119845497	non-mito	other
BLM	4	Down	0.082659936	0.513180049	-0.76506218	-1.082704937	non-mito	other
BLMH	4	Down	0.276529888	0.706377758	-0.261306328	-0.558257922	non-mito	other
BLNK	5	Up	0.214136059	0.656918275	0.231492093	0.669310194	non-mito	other
BLOC1S1	5	Up	0.339645409	0.748488056	0.117808153	0.468974252	non-mito	other
BLOC1S2	4	Up	0.834658387	0.95619456	0.168607893	0.078491238	non-mito	other
BLOC1S3	5	Up	0.467018274	0.821138153	0.091967944	0.330666126	non-mito	other
BLOC1S4	5	Up	0.000278876	0.088477563	0.718065895	3.554588904	non-mito	other
BLOC1S5	5	Down	0.633710639	0.88890368	-0.110794262	-0.198109002	non-mito	other
BLOC1S5-TXNDC5	5	Up	0.050730815	0.453926149	0.514879404	1.29472816	non-mito	other
BLOC1S6	4	Up	0.030592697	0.399392055	0.360683402	1.514382231	non-mito	other
BLVRA	5	Down	0.139201039	0.597313286	-0.247780774	-0.856357522	non-mito	other
BLVRB	5	Down	0.966137866	0.990032357	-0.016184527	-0.014960896	non-mito	other
BLZF1	3	Up	0.063206974	0.482041951	0.432614625	1.199235	non-mito	other
BMF	5	Up	0.611671175	0.87926864	0.03865967	0.213481985	non-mito	other
BMI1	4	Down	0.672910894	0.903395265	-0.490283572	-0.172042441	non-mito	other
BMP1	5	Up	0.098768297	0.538556333	0.565911045	1.005382436	non-mito	other
BMP10	5	Up	0.941537501	0.98388381	-0.04829563	-0.026162377	non-mito	other
BMP15	5	Up	0.845119976	0.958556693	-0.026670229	-0.073081633	non-mito	other
BMP2	5	Up	0.553833284	0.857832238	0.286191704	0.256620948	non-mito	other
BMP2K	4	Down	0.387161624	0.77774311	-0.184986404	-0.412107697	non-mito	other
BMP3	5	Up	0.398629008	0.784318776	0.233145881	0.399431102	non-mito	other
BMP4	5	Up	0.845172547	0.958556693	-0.029533287	-0.073054618	non-mito	other
BMP5	4	Up	0.609850558	0.878704842	0.057613228	0.214776574	non-mito	other
BMP6	5	Up	0.534669588	0.851492077	-0.008176253	-0.271914518	non-mito	other
BMP7	5	Down	0.728135631	0.921871805	-0.104218419	-0.137787717	non-mito	other
BMP8A	5	Up	0.07859432	0.505879573	0.627918562	1.104608841	non-mito	other
BMP8B	5	Up	0.717615236	0.919461648	0.059034365	0.144108349	non-mito	other
BMPER	5	Down	0.114054746	0.562233203	-0.417138617	-0.942886639	non-mito	other
BMPR1A	3	Down	0.758446658	0.932058114	-0.123787743	-0.120074958	non-mito	other
BMPR1B	4	Up	0.746579998	0.928123981	0.451102662	0.12692365	non-mito	other
BMPR2	5	Up	0.64415759	0.892919922	-0.011208619	-0.191007872	non-mito	other
BMS1	4	Down	0.47500788	0.825548316	-0.289398796	-0.323299186	non-mito	other
BMX	5	Down	0.145842086	0.606024396	-0.595400904	-0.836117132	non-mito	other
BNC1	5	Up	0.816547437	0.951448501	-0.050980005	-0.08801858	non-mito	other
BNC2	5	Up	0.835805719	0.956247217	-0.134094697	-0.077894662	non-mito	other
BNIP1	4	Up	0.300033815	0.724318068	0.097754686	0.522829796	non-mito	other
BNIP2	5	Down	0.461323967	0.818320007	-0.60204642	-0.335993982	non-mito	other
BNIP3	5	Down	0.19358585	0.646073165	-0.292047228	-0.713126389	non-mito	other
BNIP3L	5	Down	0.839551691	0.956869506	-0.060190403	-0.07595256	non-mito	other
BNIPL	4	Up	0.181651127	0.635132719	0.467093983	0.740761903	non-mito	other
BOC	4	Down	0.519410634	0.846299852	-0.275152472	-0.284489163	non-mito	other
BOD1	5	Down	0.617631871	0.881987247	-0.087948568	-0.209270301	non-mito	other
BOD1L1	3	Down	0.160413359	0.617347739	-0.492858801	-0.794759468	non-mito	other
BOD1L2	5	Up	0.605832242	0.876580966	0.114229919	0.217647617	non-mito	other
BOK	5	Up	0.136004106	0.59183678	0.273552985	0.86644798	non-mito	other
BOLA1	5	Up	0.499832296	0.836280728	0.0746868	0.301175686	mito	other
BOLA2	5	Up	0.52288265	0.847342659	0.006376396	0.281595768	non-mito	other
BOLA2B	5	Down	0.038041697	0.426380582	-0.515657328	-1.419740116	non-mito	other
BOLA3	5	Down	0.665582963	0.900057223	-0.045705249	-0.176797803	non-mito	other
BOLL	5	Up	0.971094636	0.990801179	-0.022861416	-0.012738445	non-mito	other
BOP1	5	Up	0.204843607	0.651447915	0.488470059	0.688577586	non-mito	other
BORA	5	Up	0.455486854	0.813965929	0.36282005	0.341524153	non-mito	other
BPGM	4	Down	0.447970367	0.810673958	-0.220212094	-0.348750714	non-mito	other
BPHL	5	Down	0.330820986	0.742296676	-0.196253337	-0.480406948	mito	other
BPI	5	Down	0.490675859	0.832392636	-0.176789356	-0.309205309	non-mito	other
BPIFA3	5	Up	0.311311496	0.732237004	0.248045155	0.506804841	non-mito	other
BPIFB1	5	Up	0.338609614	0.747393391	0.151394398	0.470300716	non-mito	other
BPIFB2	5	Down	0.490993519	0.832578925	-0.112835148	-0.308924241	non-mito	other
BPIFB3	5	Up	0.238045377	0.67914042	0.202575477	0.623340248	non-mito	other
BPIFB4	5	Up	0.216591413	0.658938009	0.160767975	0.664358765	non-mito	other
BPIFB6	5	Up	0.494283907	0.834436404	0.175902481	0.306023529	non-mito	other
BPIFC	5	Down	0.277922084	0.707576167	-0.234166502	-0.556076942	non-mito	other
BPNT1	4	Down	0.887632659	0.970086546	-0.00771227	-0.051766727	non-mito	other
BPTF	5	Up	0.4200534	0.796385258	0.175781697	0.376695495	non-mito	other
BPY2	3	Down	0.672067368	0.902828308	-0.074445691	-0.172587191	non-mito	other
BPY2C	1	Down	0.263394215	0.696413959	-0.346011274	-0.579393768	non-mito	other
BRAF	5	Up	0.711106611	0.91824098	0.046067714	0.148065284	non-mito	other
BRAP	4	Down	0.99850336	0.999264256	0.217743653	0.00065047	non-mito	other
BRAT1	5	Down	0.624747608	0.885725315	-0.380615203	-0.204295398	non-mito	other
BRCA1	4	Down	0.889896853	0.971071177	0.134071672	0.050660329	non-mito	ubiquitin
BRCA2	2	Down	0.851599797	0.960456598	0.243525116	0.069764451	non-mito	other
BRCC3	5	Down	0.684826655	0.908000098	-0.076737205	-0.164419345	non-mito	other
BRD1	4	Down	0.03088066	0.399392055	-0.649166769	-1.51031343	non-mito	other
BRD2	4	Down	0.045106428	0.436804759	-0.522694898	-1.345761566	non-mito	other
BRD3	5	Down	0.121185518	0.571905392	-0.33514881	-0.916549277	non-mito	other
BRD4	5	Down	0.017089053	0.347645194	-0.999341657	-1.767282001	non-mito	other
BRD7	5	Down	0.945934551	0.985189372	0.125637598	0.024138911	non-mito	other
BRD8	4	Down	0.53034748	0.84972097	-0.08076423	-0.27543949	non-mito	other
BRD9	5	Down	0.066264668	0.489329078	-0.690771197	-1.178717974	non-mito	other
BRDT	3	Down	0.462040372	0.818489385	-0.09935575	-0.335320075	non-mito	other
BRE	4	Up	0.834689174	0.95619456	0.005030654	0.078475219	non-mito	other
BRF1	5	Up	0.95001805	0.986965205	0.137717725	0.022268143	non-mito	other
BRF2	4	Up	0.940705547	0.983740485	0.011159293	0.026546295	non-mito	other
BRI3	4	Down	0.500522413	0.836625194	-0.252769086	-0.30057647	non-mito	other
BRI3BP	5	Up	0.217554203	0.660230329	0.042898715	0.662432522	non-mito	other
BRICD5	5	Up	0.057238555	0.466685444	0.568904344	1.242311336	non-mito	other
BRINP1	4	Up	0.308209453	0.731002203	0.151237256	0.511154046	non-mito	other
BRINP2	5	Up	0.128978528	0.581318506	0.447551345	0.889482584	non-mito	other
BRINP3	4	Up	0.478461492	0.827096414	0.225158026	0.32015301	non-mito	other
BRIP1	5	Up	0.605720355	0.876580966	0.115235432	0.217727831	non-mito	other
BRIX1	4	Down	0.817005498	0.951474529	-0.053351206	-0.087775021	non-mito	other
BRK1	3	Up	0.094315714	0.532362737	0.437032315	1.025415945	non-mito	other
BRMS1	4	Up	0.55304144	0.857469907	0.284409958	0.257242325	non-mito	other
BRMS1L	5	Up	0.147189243	0.607963361	0.340777228	0.832123928	non-mito	other
BROX	3	Up	0.1961797	0.647343908	0.369904234	0.707345935	non-mito	other
BRPF1	5	Down	0.391640497	0.78112972	0.244347988	0.407112407	non-mito	other
BRPF3	5	Down	0.793661058	0.94404474	0.092680435	0.100364928	non-mito	other
BRS3	4	Down	0.353604232	0.758664306	-0.23626489	-0.451482546	non-mito	other
BRSK1	5	Down	0.297353808	0.722845885	-0.233007216	-0.526726495	non-mito	other
BRSK2	5	Up	0.866111899	0.964686271	0.126156426	0.062425995	non-mito	other
BRWD1	3	Down	0.198773739	0.648582205	-0.337889478	-0.701640994	non-mito	other
BRWD3	4	Down	0.025618625	0.383673735	-0.489398577	-1.591444182	non-mito	other
BSCL2	5	Up	0.604672476	0.875976768	0.078917764	0.218479799	non-mito	other
BSDC1	5	Down	0.762555624	0.933348801	-0.143117492	-0.117728472	non-mito	other
BSG	5	Down	0.043077442	0.434014695	-0.559096199	-1.365750094	non-mito	other
BSND	5	Down	0.526576765	0.847969772	-0.054326681	-0.278538308	non-mito	other
BSPRY	5	Down	0.885681005	0.969796755	0.155948998	0.052722669	non-mito	other
BST1	5	Down	0.566724653	0.86117435	-0.130410648	-0.246627895	non-mito	other
BSX	5	Down	0.87616037	0.967993711	0.018434689	0.057416395	non-mito	other
BTAF1	2	Up	0.268913495	0.700605252	0.2853574	0.570387403	non-mito	other
BTBD1	5	Down	0.991344711	0.996963966	0.799547739	0.003775306	non-mito	other
BTBD10	3	Down	0.826536152	0.953962466	-0.006743591	-0.082738146	non-mito	other
BTBD11	5	Down	0.217220115	0.659573139	-0.283360975	-0.663099961	non-mito	other
BTBD16	5	Up	0.004159	0.241718033	0.591578161	2.38101107	non-mito	other
BTBD17	5	Up	0.879962991	0.968964008	-0.00053261	-0.055535593	non-mito	other
BTBD18	5	Down	0.451492661	0.811973318	-0.310983007	-0.345349305	non-mito	other
BTBD19	5	Up	0.100613824	0.54166785	0.271338367	0.997342343	non-mito	other
BTBD2	5	Down	0.332005001	0.742967161	-0.141788561	-0.478855375	non-mito	other
BTBD3	5	Up	0.634469785	0.889068157	0.296092473	0.197589055	non-mito	other
BTBD6	5	Up	0.368181699	0.767244713	0.308128449	0.433937802	non-mito	other
BTBD7	5	Down	0.101252707	0.543279967	-0.543275148	-0.994593359	non-mito	other
BTBD8	4	Up	0.418476711	0.795474084	0.040867758	0.378328706	non-mito	other
BTBD9	4	Up	0.496271382	0.835049073	0.089619546	0.304280768	non-mito	other
BTD	5	Down	0.030933317	0.399392055	-0.409251393	-1.509573508	non-mito	other
BTF3	5	Down	0.950980107	0.987070106	0.131795592	0.021828568	non-mito	other
BTF3L4	4	Down	0.917463703	0.978274044	-0.25056782	-0.037411108	non-mito	other
BTG1	5	Up	0.927529746	0.980896869	0.076321262	0.032672154	non-mito	other
BTG2	5	Up	0.912763424	0.977354717	0.068376693	0.039641771	non-mito	other
BTG3	3	Up	0.591530675	0.871770507	0.529336808	0.228022729	non-mito	other
BTG4	5	Up	0.112439997	0.559835277	0.440002302	0.949079176	non-mito	other
BTK	4	Down	0.09706569	0.535481404	-0.425408293	-1.012934254	non-mito	other
BTLA	4	Up	0.405015222	0.787608878	0.305168244	0.392528654	non-mito	other
BTN1A1	5	Up	0.01247314	0.322039498	0.818279978	1.904024213	non-mito	other
BTN2A1	5	Up	0.117376847	0.5657365	0.331763006	0.930417559	non-mito	other
BTN2A2	4	Up	0.316427759	0.734488775	0.457129534	0.499725425	non-mito	other
BTN3A1	5	Up	0.106867401	0.551404154	0.587833893	0.971154753	non-mito	other
BTN3A2	5	Down	0.88282622	0.969745229	-0.071256869	-0.054124777	non-mito	other
BTN3A3	5	Up	0.726025507	0.921280775	0.206593445	0.139048121	non-mito	other
BTNL2	5	Down	0.17237492	0.627282083	-0.331297623	-0.763525923	non-mito	other
BTNL3	5	Up	0.213519315	0.656113581	0.195145764	0.670562833	non-mito	other
BTNL8	4	Up	0.423339948	0.798370546	0.28322464	0.373310748	non-mito	other
BTNL9	5	Up	0.383415063	0.775521847	0.183236994	0.416330829	non-mito	other
BTRC	5	Down	0.695289912	0.913009381	-0.00061845	-0.157834072	non-mito	ubiquitin
BUB1	4	Down	0.45749065	0.815027829	-0.151440035	-0.339617777	non-mito	other
BUB1B	5	Down	0.384869963	0.776151702	-0.613625205	-0.414685982	non-mito	other
BUB3	5	Down	0.652759987	0.895264754	-0.426055166	-0.185246475	non-mito	other
BUD13	5	Down	0.682366681	0.907461589	0.203723173	0.165982187	non-mito	other
BUD31	5	Up	0.96157008	0.989123281	-0.118187186	-0.017019058	non-mito	other
BVES	4	Up	0.599703748	0.875064302	0.437337669	0.222063237	non-mito	other
BX649567.1	3	Up	0.465848497	0.820826685	0.127930136	0.331755302	non-mito	other
BYSL	5	Down	0.563540114	0.860486748	-0.005355292	-0.249075164	non-mito	other
BZRAP1	5	Up	0.258633363	0.692620898	0.374015959	0.587315454	non-mito	other
BZW1	5	Up	0.315986678	0.734488775	0.235752447	0.500331227	non-mito	other
BZW2	5	Up	0.342878401	0.74987388	0.394564039	0.464859871	non-mito	other
C10orf10	5	Down	0.824810751	0.953454846	-0.076313246	-0.083645687	non-mito	other
C10orf105	5	Up	0.002018416	0.195714222	0.572137055	2.694989416	non-mito	other
C10orf107	4	Up	0.016202612	0.343416603	0.744347654	1.790414961	non-mito	other
C10orf11	5	Up	0.175692156	0.629826602	0.448732833	0.755247629	non-mito	other
C10orf111	5	Up	0.316625057	0.734496684	0.411628622	0.499454718	non-mito	other
C10orf113	4	Up	0.221239395	0.663541811	0.313821006	0.655137539	non-mito	other
C10orf12	5	Down	0.636681653	0.89077087	-0.078887324	-0.196077665	non-mito	other
C10orf120	5	Up	0.564561294	0.86096217	-0.148343541	-0.2482889	non-mito	other
C10orf126	4	Up	0.163157099	0.619912168	0.338933436	0.787394026	non-mito	other
C10orf128	5	Up	0.494858957	0.834933604	0.088312231	0.305518565	non-mito	other
C10orf131	3	Up	0.120683231	0.571614037	0.641807592	0.918353071	non-mito	other
C10orf2	4	Down	0.165860236	0.622840759	-0.254079933	-0.780257722	non-mito	other
C10orf25	5	Up	0.977649266	0.992648783	0.057897476	0.009816921	non-mito	other
C10orf32	4	Up	0.153294502	0.61346852	0.365371275	0.814473422	non-mito	other
C10orf35	5	Up	0.211435283	0.656113581	0.168043637	0.67482254	non-mito	other
C10orf53	5	Up	0.810375167	0.949381687	-0.035995835	-0.091313876	non-mito	other
C10orf54	5	Up	0.302324763	0.726412205	0.20675833	0.519526279	non-mito	other
C10orf55	4	Up	0.481214439	0.828433802	0.237152177	0.31766135	non-mito	other
C10orf62	5	Up	0.384135906	0.775823899	-0.072661371	-0.415515097	non-mito	other
C10orf67	5	Up	0.387805554	0.778190746	0.223461394	0.411385975	non-mito	other
C10orf71	5	Up	0.045134805	0.436804759	0.472425646	1.345488432	non-mito	other
C10orf76	3	Down	0.226496415	0.669025833	-0.498243718	-0.644938668	non-mito	other
C10orf82	5	Up	0.466325053	0.820975962	0.155299927	0.331311252	non-mito	other
C10orf88	4	Down	0.819943484	0.952565922	0.070973472	0.086216081	non-mito	other
C10orf90	4	Up	0.249560193	0.68693366	0.11330729	0.602824688	non-mito	other
C10orf95	5	Down	0.175450664	0.629733688	-0.502143838	-0.755844983	non-mito	other
C10orf99	5	Up	0.225960503	0.668281879	0.253686475	0.645967468	non-mito	other
C11orf1	5	Up	0.444498244	0.808509984	0.1086845	0.352129951	non-mito	other
C11orf16	5	Up	0.887254739	0.970086546	-0.089018103	-0.051951672	non-mito	other
C11orf24	5	Up	0.119578328	0.569104417	0.321382473	0.922347523	non-mito	other
C11orf30	4	Up	0.90646321	0.975359018	0.107237231	0.042649817	non-mito	other
C11orf31	5	Up	0.204338538	0.650930929	0.229289059	0.689649718	non-mito	other
C11orf40	4	Up	0.156814343	0.615239904	0.342535964	0.804614216	non-mito	other
C11orf42	5	Up	0.401839538	0.786264927	0.217911777	0.395947334	non-mito	other
C11orf44	5	Up	0.211205095	0.656113581	0.150810983	0.67529561	non-mito	other
C11orf45	5	Up	0.371719048	0.768353041	0.149244961	0.429785184	non-mito	other
C11orf49	5	Up	0.268099386	0.700420031	0.215362413	0.57170418	non-mito	other
C11orf52	5	Up	0.070518816	0.496742066	0.456586875	1.151694989	non-mito	other
C11orf53	5	Up	0.637325938	0.891153968	0.132706714	0.195638406	non-mito	other
C11orf54	2	Down	0.645553051	0.893716434	-0.069037209	-0.190068062	non-mito	other
C11orf57	4	Down	0.777297426	0.938415549	-0.501142558	-0.109412771	non-mito	other
C11orf58	4	Up	0.3648454	0.765146639	0.280693699	0.437891125	non-mito	other
C11orf63	3	Up	0.274017197	0.703933066	0.248408146	0.562222181	non-mito	other
C11orf65	2	Up	0.27193408	0.701835007	0.456455426	0.565536361	non-mito	other
C11orf68	5	Down	0.851576241	0.960456598	-0.193843974	-0.069776464	non-mito	other
C11orf70	4	Up	0.666955387	0.901143688	-0.026890579	-0.175903216	non-mito	other
C11orf71	5	Up	0.320045969	0.735753434	0.200165595	0.494787638	non-mito	other
C11orf73	4	Down	0.539545343	0.853105191	-0.306844554	-0.267972052	non-mito	other
C11orf74	3	Down	0.229815963	0.672730672	-0.583537653	-0.638619809	non-mito	other
C11orf80	2	Down	0.151904206	0.61218637	-0.488979841	-0.8184302	non-mito	other
C11orf84	5	Up	0.091168836	0.528099552	0.406520192	1.040153591	non-mito	other
C11orf85	5	Up	0.070068927	0.496147527	0.200229995	1.154474531	non-mito	other
C11orf86	5	Up	0.437399678	0.804352323	0.24852027	0.359121541	non-mito	other
C11orf87	5	Up	0.317673526	0.734917772	0.252829127	0.498018976	non-mito	other
C11orf88	5	Down	0.170421071	0.625772867	-0.364508592	-0.768476711	non-mito	other
C11orf91	5	Up	0.579917649	0.867411846	0.256621621	0.236633674	non-mito	other
C11orf94	4	Up	0.784523285	0.940938156	0.005349054	0.105394162	non-mito	other
C11orf95	5	Up	0.102824048	0.544944517	0.285663057	0.987905301	non-mito	other
C11orf96	5	Up	0.257027918	0.691900225	0.136774058	0.590019701	non-mito	other
C11orf98	4	Up	0.96403327	0.989640288	-0.128234563	-0.015907978	non-mito	other
C12orf10	5	Up	0.286751649	0.714850519	0.49174272	0.542494077	non-mito	other
C12orf29	5	Up	0.340255088	0.748500532	0.13797807	0.468195372	non-mito	other
C12orf4	3	Up	0.245713591	0.684132497	0.380753238	0.609570821	non-mito	other
C12orf40	2	Up	0.572922562	0.862697044	0.220904219	0.241904075	non-mito	other
C12orf42	4	Up	0.107013184	0.551609864	0.307156555	0.970562713	non-mito	other
C12orf43	5	Up	0.015187743	0.339087792	0.510560994	1.818506752	non-mito	other
C12orf45	5	Up	0.415604803	0.794624677	0.327197776	0.381319442	non-mito	other
C12orf49	5	Up	0.424872176	0.798603202	0.218158326	0.371741709	non-mito	other
C12orf5	5	Up	0.995683737	0.998343867	-0.028907685	-0.001878587	non-mito	other
C12orf50	4	Up	0.05532073	0.463771714	0.677996348	1.257112097	non-mito	other
C12orf56	4	Down	0.31429039	0.734362622	-0.242859906	-0.502668898	non-mito	other
C12orf57	5	Up	0.005729124	0.271355059	0.458410968	2.24191174	non-mito	other
C12orf60	2	Down	0.119480487	0.569104417	-0.338371378	-0.922703015	non-mito	other
C12orf65	5	Up	0.768275709	0.935495304	0.468648469	0.114482898	non-mito	other
C12orf66	5	Down	0.582013199	0.867874958	-0.089311001	-0.235067166	non-mito	other
C12orf71	5	Down	0.896783619	0.972954433	-0.058446662	-0.047312334	non-mito	other
C12orf73	5	Down	0.576124465	0.864590502	-0.085548366	-0.239483682	non-mito	other
C12orf74	5	Down	0.879326879	0.96883459	0.001623635	0.055849651	non-mito	other
C12orf75	5	Down	0.105817038	0.54956558	-0.375883315	-0.975444401	non-mito	other
C12orf76	5	Up	0.562569849	0.8601524	0.177244414	0.249823547	non-mito	other
C12orf77	5	Up	0.720665423	0.920446664	0.06719028	0.142266314	non-mito	other
C12orf79	4	Up	0.500877768	0.836837134	0.271407453	0.300268244	non-mito	other
C14orf1	5	Down	0.885956108	0.969796755	0.101408111	0.052587793	non-mito	other
C14orf105	4	Down	0.801858856	0.946659681	-0.233530106	-0.09590207	non-mito	other
C14orf119	5	Up	0.041918366	0.432512164	0.467204196	1.377595654	non-mito	other
C14orf142	5	Up	0.349814773	0.755237789	0.19213969	0.456161854	non-mito	other
C14orf159	5	Up	0.596673828	0.874115821	0.039318231	0.224263012	mito	other
C14orf166	4	Up	0.919220792	0.97891915	-0.064392867	-0.036580161	non-mito	other
C14orf169	5	Down	0.212319772	0.656113581	-0.193443724	-0.673009561	non-mito	other
C14orf177	5	Up	0.206982871	0.653283217	0.090914584	0.684065594	non-mito	other
C14orf178	4	Up	0.337183661	0.745830479	0.260714885	0.472133478	non-mito	other
C14orf180	5	Up	0.005819913	0.271762102	0.472986223	2.235083502	non-mito	other
C14orf182	5	Up	0.016823386	0.347645194	0.463845881	1.774086596	non-mito	other
C14orf183	5	Up	0.398914662	0.784334072	0.519471211	0.399120002	non-mito	other
C14orf2	5	Up	0.321987115	0.736887059	0.137917596	0.492161508	non-mito	other
C14orf28	4	Up	0.067046135	0.49197367	0.306143691	1.17362625	non-mito	other
C14orf37	3	Up	0.23380786	0.676231682	0.356417175	0.631140893	non-mito	other
C14orf39	1	Up	0.131344657	0.584947533	0.658028469	0.881587591	non-mito	other
C14orf79	5	Down	0.490071511	0.832035828	-0.087096405	-0.309740544	non-mito	other
C14orf80	5	Down	0.068817655	0.493299522	-0.626294196	-1.162300131	non-mito	other
C14orf93	5	Down	0.435972039	0.804275733	-0.128893637	-0.360541363	non-mito	other
C15orf26	4	Up	0.07071029	0.49680187	0.512843115	1.150517382	non-mito	other
C15orf27	5	Up	0.818054353	0.951825823	0.091682383	0.08721784	non-mito	other
C15orf32	5	Up	0.99805209	0.999078418	0.006529289	0.000846791	non-mito	other
C15orf38-AP3S2	1	Up	0.576970937	0.864976132	0.189447373	0.238846062	non-mito	other
C15orf39	4	Up	0.569123504	0.862443539	-0.071638025	-0.244793479	non-mito	other
C15orf40	4	Up	0.568280322	0.862056485	-0.577059607	-0.245437382	non-mito	other
C15orf41	5	Down	0.725175382	0.921280775	-0.099438656	-0.139556948	non-mito	other
C15orf43	4	Up	0.909696774	0.976534349	0.205006184	0.041103345	non-mito	other
C15orf48	2	Up	0.231257378	0.673829905	0.339277193	0.635904403	non-mito	other
C15orf52	5	Up	0.075693927	0.502229883	0.475567584	1.120938961	non-mito	other
C15orf53	5	Up	0.432881116	0.802738908	0.050533379	0.36363136	non-mito	other
C15orf54	5	Up	0.240758396	0.680037468	0.169244967	0.618418558	non-mito	other
C15orf56	5	Up	0.517689786	0.845443783	0.025330433	0.285930404	non-mito	other
C15orf57	5	Up	0.619448181	0.882835597	0.022570624	0.207995018	non-mito	other
C15orf59	5	Up	0.673394318	0.903612159	0.090495694	0.171730553	non-mito	other
C15orf61	4	Up	0.098117973	0.537644331	0.34494507	1.008251435	non-mito	other
C15orf62	5	Up	0.139926214	0.598536507	0.554653895	0.854100916	non-mito	other
C15orf65	5	Up	0.006924144	0.284834125	1.213062632	2.159633878	non-mito	other
C16orf13	5	Up	0.215645563	0.658345511	0.237704248	0.666259474	non-mito	other
C16orf45	5	Up	0.193629837	0.646073165	0.258025027	0.713027721	non-mito	other
C16orf46	5	Up	0.875260992	0.967618821	-0.119222673	-0.057862426	non-mito	other
C16orf52	5	Up	0.398701382	0.784318776	0.19222341	0.399352259	non-mito	other
C16orf54	5	Up	0.236932605	0.678393883	0.193823365	0.625375171	non-mito	other
C16orf58	5	Up	0.179180955	0.633153299	0.308274263	0.746708153	non-mito	other
C16orf59	5	Down	0.040869374	0.432512164	-0.808179743	-1.388602019	non-mito	other
C16orf62	3	Down	0.614261001	0.880195304	-0.211047595	-0.211647057	non-mito	other
C16orf70	4	Up	0.03857956	0.427275371	0.808310375	1.41364273	non-mito	other
C16orf71	4	Down	0.790832152	0.94354341	-0.188184131	-0.101915683	non-mito	other
C16orf72	5	Down	0.011251747	0.321200492	-0.733359376	-1.948780025	non-mito	other
C16orf74	5	Up	0.58842681	0.870886342	0.059287743	0.230307548	non-mito	other
C16orf78	5	Up	0.156640629	0.615200486	0.380735906	0.805095582	non-mito	other
C16orf86	5	Up	0.782109193	0.940193483	0.327668643	0.10673261	non-mito	other
C16orf87	3	Down	0.459532434	0.816512146	-0.570085879	-0.33768383	non-mito	other
C16orf89	4	Down	0.486814146	0.830511925	-0.033808517	-0.31263681	non-mito	other
C16orf90	5	Down	0.324846304	0.737992912	-0.246086779	-0.488322071	non-mito	other
C16orf91	5	Up	0.72859433	0.922145394	-0.133735809	-0.137514213	non-mito	other
C16orf92	5	Up	0.093198666	0.530152845	0.18976975	1.030590302	non-mito	other
C16orf93	5	Down	0.769574862	0.935997358	-0.017019888	-0.113749127	non-mito	other
C16orf95	4	Up	0.025175961	0.381509454	0.43084884	1.599013942	non-mito	other
C16orf96	5	Up	0.134116287	0.589123071	0.366989215	0.872518478	non-mito	other
C16orf97	5	Up	0.612888694	0.87984597	0.337411401	0.21261839	non-mito	other
C17orf100	5	Up	0.518236174	0.845797923	0.126118393	0.285472276	non-mito	other
C17orf102	4	Up	0.273654647	0.703286893	0.306906259	0.562797172	non-mito	other
C17orf104	1	Up	0.123732596	0.574667151	1.289012736	0.907515876	non-mito	other
C17orf107	5	Up	0.262117088	0.695921391	0.127383427	0.581504665	non-mito	other
C17orf112	4	Up	0.311120564	0.731977691	0.237161083	0.507071283	non-mito	other
C17orf47	5	Down	0.693328247	0.911688833	-0.079619955	-0.159061106	non-mito	other
C17orf49	5	Up	0.691220344	0.910443481	0.206926413	0.160383488	non-mito	other
C17orf50	5	Up	0.080140267	0.508763701	0.292216561	1.096149217	non-mito	other
C17orf51	5	Up	0.07180339	0.498507362	0.531414669	1.143855049	non-mito	other
C17orf53	5	Up	0.959804614	0.988991035	0.100908555	0.017817167	non-mito	other
C17orf58	5	Up	0.099303827	0.539373885	0.505419798	1.003034016	non-mito	other
C17orf59	3	Up	0.35602202	0.759649544	0.115013737	0.44852314	non-mito	other
C17orf62	5	Up	0.176160281	0.630139804	0.253741157	0.754092006	non-mito	other
C17orf64	4	Up	0.145148031	0.605815297	0.297397425	0.83818885	non-mito	other
C17orf70	5	Down	0.768539897	0.935495304	0.028794249	0.114333582	non-mito	other
C17orf74	5	Up	0.085569622	0.518313917	0.369763578	1.067680389	non-mito	other
C17orf75	5	Down	0.940063658	0.983740485	-0.015139982	-0.026842736	non-mito	other
C17orf77	5	Up	0.225212024	0.667210368	0.17225681	0.647408427	non-mito	other
C17orf78	2	Up	0.713693558	0.91824098	0.112007652	0.146488223	non-mito	other
C17orf80	5	Up	0.043521173	0.434863108	0.573927066	1.36129941	non-mito	other
C17orf82	5	Down	0.278451047	0.707576167	-0.205565842	-0.555251144	non-mito	other
C17orf85	5	Up	0.646436901	0.894143617	0.036781678	0.18947386	non-mito	other
C17orf89	5	Down	0.190688108	0.643355874	-0.245824507	-0.71967639	non-mito	other
C17orf96	5	Up	0.154024139	0.613932208	0.221834287	0.81241121	non-mito	other
C17orf97	4	Up	0.472216243	0.824354305	0.216538382	0.325859078	non-mito	other
C17orf98	4	Down	0.753186501	0.929983722	-0.057623059	-0.123097472	non-mito	other
C17orf99	5	Up	0.119723349	0.569175991	0.371521474	0.921821141	non-mito	other
C18orf21	4	Up	0.50109786	0.836844029	0.235689794	0.300077452	non-mito	other
C18orf25	5	Up	0.819817296	0.952477546	-0.111821857	-0.086282924	non-mito	other
C18orf32	2	Up	0.988318858	0.996128548	-0.001552264	-0.005102918	non-mito	other
C18orf42	5	Up	0.510431686	0.840937085	0.216091237	0.292062373	non-mito	other
C18orf54	4	Up	0.684722112	0.908000098	-0.270465795	-0.164485647	non-mito	other
C18orf65	5	Up	0.075427402	0.501729775	0.378543959	1.122470853	non-mito	other
C18orf8	5	Up	0.775978685	0.938257254	0.074786539	0.110150208	non-mito	other
C19orf10	5	Down	0.96758044	0.990242227	-0.041048443	-0.01431292	non-mito	other
C19orf12	5	Up	0.496852708	0.835118574	-0.088499872	-0.303772339	non-mito	other
C19orf18	4	Up	0.505487058	0.839513839	0.090653972	0.29628996	non-mito	other
C19orf24	5	Down	0.987724836	0.995846711	-0.161832352	-0.005364026	non-mito	other
C19orf25	5	Up	0.047563222	0.445447689	0.475622054	1.322728733	non-mito	other
C19orf26	5	Up	0.591347572	0.871770507	0.219994247	0.228157182	non-mito	other
C19orf33	5	Down	0.260946491	0.695375119	-0.58006334	-0.583448539	non-mito	other
C19orf35	5	Down	0.862904424	0.963882601	-0.13231206	-0.064037304	non-mito	other
C19orf38	5	Up	0.342367537	0.749273957	0.331587795	0.465507421	non-mito	other
C19orf40	5	Down	0.238920181	0.679793676	-0.26041848	-0.621747165	non-mito	other
C19orf43	5	Down	0.067562518	0.49205378	-0.294075225	-1.170294176	non-mito	other
C19orf44	5	Up	0.001300701	0.174647415	0.735794834	2.885822584	non-mito	other
C19orf45	5	Up	0.196624177	0.647633011	0.174002448	0.706363083	non-mito	other
C19orf47	5	Up	0.100015758	0.54046047	0.322565837	0.999931571	non-mito	other
C19orf48	5	Up	0.705596372	0.916454578	0.227751309	0.151443661	non-mito	other
C19orf52	5	Down	0.528055801	0.848254628	-0.130778989	-0.277320182	non-mito	other
C19orf53	5	Up	0.921084401	0.979860568	-0.116147686	-0.035700573	non-mito	other
C19orf54	5	Up	0.047603307	0.445447689	0.456204612	1.322362878	non-mito	other
C19orf57	5	Down	0.519878293	0.846387097	-0.119309728	-0.284098316	non-mito	other
C19orf60	4	Up	0.103550427	0.545684919	0.552071612	0.984848106	non-mito	other
C19orf66	5	Up	0.306320054	0.72993614	0.394132233	0.51382457	non-mito	other
C19orf67	4	Up	0.340449876	0.748500532	0.215250451	0.46794682	non-mito	other
C19orf68	5	Up	0.055297581	0.463771714	0.35306755	1.257293868	non-mito	other
[truncated: 17,007 more rows]
