# Supplementary material for: Aneuploidy generates enhanced nucleotide dependency and sensitivity to metabolic perturbation
Source: Genes Dev. 2025 Jun 1;39(11-12):770–86. doi: 10.1101/gad.352512.124 (PMC12128873; doi:10.1101/gad.352512.124)
Supplement: Supplement 5 [file Supplemental_Table_S5_CRISPR_aneupPD6.vs.dipPD6_IndividualScreens.csv]

#Table S5 Mageshet al. CRISPR aneuploid PD6 vs diploid PD6 Individual Screens
genes	NGuides_aneup1	Direction_aneup1	PValue_aneup1	FDR_aneup1	log2FC_aneup1	neglogP_aneup1	NGuides_aneup2	Direction_aneup2	PValue_aneup2	FDR_aneup2	log2FC_aneup2	neglogP_aneup2	NGuides_aneup3	Direction_aneup3	PValue_aneup3	FDR_aneup3	log2FC_aneup3	neglogP_aneup3	NGuides_aneup4	Direction_aneup4	PValue_aneup4	FDR_aneup4	log2FC_aneup4	neglogP_aneup4
A1BG	5	Up	0.397272568	0.719211885	0.281532574	0.400911422	5	Down	0.520595797	0.907616102	-0.146945914	-0.283499342	5	Up	0.633753782	0.988053908	0.107483386	0.198079436	5	Up	0.257232457	0.946821361	1.121465824	0.589674234
A1CF	5	Down	0.674419985	0.872725432	-0.463092367	-0.171069569	5	Up	0.427166061	0.871657227	0.375552495	0.36940326	5	Up	0.644373708	0.988357347	0.070296467	0.190862188	5	Down	0.23130772	0.940925346	-1.306113547	-0.635809873
A2M	5	Down	0.006190677	0.228807564	-1.131827419	-2.208261828	5	Down	0.788638941	0.965022886	-0.110442794	-0.103121783	5	Up	0.134813914	0.833866982	0.295194725	0.870265281	5	Down	0.275946281	0.948003913	-1.586365064	-0.559175455
A2ML1	5	Up	0.047929044	0.389936418	0.606458443	1.319401238	5	Up	0.253835	0.801398597	0.4296809	0.595448495	5	Down	0.300100214	0.927986426	-0.220374245	-0.522733694	5	Up	0.159580268	0.91666416	1.588356318	0.797020809
A3GALT2	5	Up	0.37153219	0.702351431	0.229692813	0.430003553	5	Down	0.504390261	0.901829289	-0.811904986	-0.297233307	5	Up	0.879777534	0.996466619	0.050712425	0.055627132	5	Up	0.699007136	0.990720752	-0.321723577	-0.15551839
A4GALT	5	Down	0.09069806	0.464111512	-0.370139037	-1.042402003	5	Up	0.635849794	0.936441891	0.28433449	0.196645465	5	Down	0.466064613	0.972071554	-0.062446764	-0.331553871	5	Down	0.080615799	0.863459374	-0.326082817	-1.093579839
A4GNT	5	Up	0.392568292	0.7164852	0.614642262	0.406084781	5	Down	0.99238289	0.998695785	0.482130271	0.003320732	5	Up	0.769717401	0.991690179	0.13074951	0.113668696	5	Up	0.05739053	0.825043129	1.821823703	1.241159767
AAAS	5	Up	0.475508576	0.768955411	0.216650259	0.322841646	5	Up	0.889225077	0.982539247	0.322140005	0.050988298	5	Down	0.661553419	0.990439431	-0.081227572	-0.179435082	5	Down	0.751294637	0.992889832	-0.959288137	-0.124189711
AACS	4	Down	0.143397576	0.51969316	-0.512615176	-0.84345819	4	Down	0.543912786	0.914734919	-0.110971854	-0.264470732	4	Down	0.756787251	0.991690179	-0.019918583	-0.121026193	4	Up	0.516912909	0.971561712	0.611598834	0.286582622
AADAC	5	Down	0.137615288	0.511619185	-0.227651565	-0.861333318	5	Up	0.566997287	0.922663194	0.504833516	0.246419019	5	Down	0.812023769	0.991690179	-0.125831343	-0.090431258	5	Down	0.889247022	0.994351737	0.174987404	0.050977581
AADACL2	4	Down	0.924845301	0.97350789	0.045715806	0.033930905	4	Up	0.981070957	0.9970106	0.280341586	0.008299581	4	Up	0.499035491	0.975839133	0.06769503	0.301868567	4	Down	0.190487152	0.929283796	-2.097545938	-0.72013431
AADACL3	5	Up	0.019986419	0.31093683	0.872709028	1.699265016	5	Down	0.136121713	0.715763976	-0.827422935	-0.866072595	5	Down	0.297638589	0.926972335	-0.190060351	-0.526310763	5	Down	0.605613527	0.979416228	0.202887815	0.217804433
AADACL4	5	Up	0.185464191	0.562160599	0.505783151	0.73173993	5	Up	0.106916052	0.691424136	0.759105971	0.970957087	5	Down	0.305168156	0.93121301	-0.157254192	-0.515460787	5	Down	0.942981229	0.998739854	0.584464185	0.025496952
AADAT	4	Down	0.591698432	0.833663117	-0.170874415	-0.227899582	4	Up	0.185806916	0.757427974	0.556972034	0.730938124	4	Up	0.909331084	0.998971671	0.044203866	0.041277963	4	Up	0.620499445	0.980396277	0.381827882	0.207258602
AAED1	5	Down	0.251518937	0.609966938	-0.759456468	-0.599429311	5	Down	0.523831853	0.909669623	-0.078295663	-0.280808097	5	Up	0.278700475	0.92195063	0.220669271	0.554862291	5	Up	0.602247579	0.979416228	0.166319587	0.220224937
AAGAB	4	Down	0.003882114	0.200487962	-1.550259009	-2.410931755	4	Up	0.870518318	0.982176629	0.227596157	0.060222086	4	Up	0.686259612	0.991130821	0.127705292	0.16351156	4	Down	0.519140347	0.972620495	-1.544052474	-0.284715217
AAK1	4	Up	0.807037788	0.928664532	0.290541178	0.09310613	4	Up	0.825469767	0.973766748	0.443426464	0.083298828	4	Down	0.790217146	0.991690179	-0.081409769	-0.102253551	4	Down	0.784349533	0.992889832	-2.395093886	-0.105490358
AAMDC	5	Up	0.504317363	0.785756573	0.249655871	0.29729608	5	Up	0.522929075	0.908939095	0.544301881	0.281557211	5	Down	0.276455043	0.921852311	-0.164565845	-0.558375483	5	Up	0.851096674	0.994184401	0.719097562	0.070021107
AAMP	5	Up	0.515190496	0.791975683	-0.132909544	-0.288032158	5	Down	0.203853694	0.773370546	-1.763557827	-0.690681413	5	Down	0.334367725	0.935682377	-0.468471604	-0.47577565	5	Down	0.506116437	0.968724442	-2.897648758	-0.295749558
AANAT	5	Down	0.096992306	0.471292652	-0.463524222	-1.013262715	5	Down	0.772116693	0.96141283	0.036328043	0.112317058	5	Down	0.175999672	0.867236193	-0.151565028	-0.754488143	5	Down	0.199034236	0.929283796	-0.224413441	-0.701072213
AAR2	5	Up	0.309665809	0.658078799	0.635932295	0.509106744	5	Up	0.542743041	0.914734919	0.393142761	0.265405737	5	Up	0.642933341	0.988357347	0.135689796	0.191834052	5	Up	0.913360422	0.996312745	0.614981996	0.039357811
AARD	5	Up	0.209390805	0.579422284	0.545945493	0.679042393	5	Up	0.603301656	0.928701439	0.380367305	0.219465483	5	Up	0.717018819	0.991690179	0.058806785	0.144469446	5	Down	0.546247616	0.975075777	-0.273126592	-0.262610445
AARS	4	Down	0.299693716	0.650432836	-1.405711017	-0.523322364	4	Down	0.237900779	0.794482663	-2.420066122	-0.623604136	4	Down	0.114655861	0.807353462	-0.672032037	-0.940603742	4	Up	0.281904885	0.950570565	1.631904442	0.549897398
AARS2	5	Down	0.001666888	0.147940913	-0.886178105	-2.778093521	5	Down	0.09298205	0.675216878	-0.544565372	-1.031600881	5	Down	0.040890161	0.667759394	-0.306915086	-1.388381185	5	Down	0.001600617	0.389996542	-1.77043269	-2.795712515
AARSD1	5	Down	0.229003823	0.597339782	-0.236352281	-0.640157268	5	Down	0.020835699	0.518202634	-0.624324208	-1.681191935	5	Up	0.859981646	0.994944371	0.089871619	0.065510817	5	Up	0.283783243	0.950570565	1.657326787	0.547013252
AASDH	2	Down	0.360940442	0.694527928	-1.057731131	-0.442564455	2	Down	0.279028741	0.813308564	-1.031161243	-0.554351061	2	Down	0.789183752	0.991690179	-0.187118885	-0.102821865	2	Down	0.343872436	0.958171943	-3.433291636	-0.463602635
AASDHPPT	4	Down	0.871655048	0.954526315	-0.02270078	-0.05965535	4	Down	0.374363013	0.853091531	-0.523032733	-0.426707066	4	Down	0.214231713	0.89049041	-0.162794447	-0.669116239	4	Up	0.588181489	0.979416228	0.621749659	0.230488648
AASS	2	Down	0.517339751	0.793354471	-0.14392689	-0.286224151	2	Down	0.165109702	0.740247672	-0.550046426	-0.782227407	2	Up	0.318570959	0.932347945	0.248855249	0.496793818	2	Up	0.238240399	0.943630306	2.0786236	0.622984592
AATF	5	Up	0.79676269	0.923256052	-0.035038748	-0.098671011	5	Up	0.86533679	0.981876325	0.29724402	0.062814832	5	Up	0.017615053	0.52690796	0.587560541	1.754116044	5	Up	0.593411251	0.979416228	0.985280603	0.226644224
AATK	5	Down	0.168685649	0.545640121	-0.254310516	-0.772921864	5	Up	0.539787153	0.913367683	0.348654292	0.267777456	5	Down	0.007112268	0.365680175	-0.33161779	-2.147991882	5	Down	0.261852376	0.946821361	0.10867725	0.581943482
ABAT	4	Down	0.428803049	0.738107087	-0.180432765	-0.367742136	4	Down	0.62618548	0.934704292	-0.042554297	-0.203297007	4	Up	0.920207969	0.999100064	0.006712399	0.03611401	4	Up	0.561963988	0.977310354	0.586987904	0.250291514
ABBA01031664.1	2	Down	0.532096092	0.801937442	-0.010457799	-0.274009931	2	Down	0.411344909	0.867410151	-0.090598108	-0.385793873	2	Up	0.014989378	0.502296294	0.508196972	1.824216388	2	Down	0.761680715	0.992889832	0.452596542	0.11822704
ABCA1	5	Down	0.825392389	0.936539306	-0.101327548	-0.08333954	5	Down	0.776383079	0.962742397	0.013879114	0.109923938	5	Up	0.958919098	0.999100064	0.041982508	0.018218032	5	Up	0.213981267	0.929747137	1.767910968	0.669624246
ABCA10	4	Down	0.529770518	0.800784541	-0.185976967	-0.275912214	4	Down	0.31281199	0.83080481	-0.572052421	-0.504716609	4	Down	0.518325217	0.97667688	-0.169769867	-0.285397662	4	Down	0.844780754	0.994184401	0.380271559	0.073255989
ABCA12	4	Down	0.007551791	0.242170617	-1.509776722	-2.121950023	4	Up	0.683229493	0.945252539	0.38256827	0.165433394	4	Down	0.961313333	0.999100064	-0.060265487	-0.017135034	4	Down	0.046597564	0.809246047	-2.712793732	-1.331636787
ABCA13	5	Down	0.507868987	0.787465545	-0.112121278	-0.294248306	5	Up	0.856482983	0.981378471	0.181246455	0.067281261	5	Down	0.568389243	0.984264656	-0.127588428	-0.24535415	5	Up	0.024103161	0.780332287	1.51370194	1.617926003
ABCA2	5	Down	0.090360089	0.463757356	-0.381078116	-1.04402335	5	Down	0.264365316	0.806556273	-0.216220115	-0.577795523	5	Up	0.356069696	0.942319229	0.157281171	0.448464986	5	Down	0.439047056	0.96615048	0.332291067	0.357488931
ABCA3	4	Down	0.283816833	0.636022507	-0.319583138	-0.54696185	4	Up	0.700747594	0.947390454	0.249938669	0.154438385	4	Down	0.80877407	0.991690179	-0.051647511	-0.092172781	4	Down	0.979227247	0.999750662	-1.154029071	-0.009116511
ABCA4	4	Down	0.361536024	0.694925402	-0.092251939	-0.441848422	4	Down	0.727379376	0.953142322	0.014373546	0.138239017	4	Up	0.886272361	0.996466619	0.069137645	0.052432794	4	Up	0.579878913	0.979213954	1.106264975	0.236662684
ABCA5	3	Down	0.358940569	0.693117812	-0.224792181	-0.444977453	3	Down	0.745952591	0.955234913	0.127804292	0.127288773	3	Down	0.281549408	0.922877976	-0.23861337	-0.550445381	3	Up	0.728029099	0.991201448	0.315597032	0.137851262
ABCA6	2	Down	0.163707549	0.542504266	-1.866613698	-0.785931294	2	Down	0.643199468	0.937177408	-0.103574349	-0.191654324	2	Down	0.805270354	0.991690179	0.082859346	0.094058289	2	Down	0.213023266	0.929283796	-4.019579541	-0.67157296
ABCA7	5	Down	0.537338261	0.804822092	-0.017806621	-0.269752235	5	Up	0.417735923	0.86899833	0.398161286	0.379098177	5	Down	0.42015701	0.964046897	-0.085767836	-0.376588386	5	Up	0.049563493	0.814984845	1.603984309	1.304838096
ABCA8	4	Down	0.49933949	0.78363173	-0.236047384	-0.301604087	4	Down	0.874271109	0.9822789	-0.048740669	-0.058353873	4	Up	0.142784665	0.845291624	0.40565044	0.845318433	4	Down	0.189887461	0.929283796	-1.930501197	-0.721503712
ABCA9	5	Down	0.0517842	0.399409129	-1.339138075	-1.285802731	5	Down	0.210595896	0.779119042	-0.906027138	-0.676550095	5	Up	0.397837365	0.956824946	0.210087736	0.40029443	5	Up	0.201869611	0.929283796	0.082048298	0.694929053
ABCB1	3	Down	0.605413198	0.840348386	-0.015110129	-0.217948116	3	Down	0.637624469	0.937060118	0.094561862	0.195435025	3	Up	0.718253329	0.991690179	0.067113344	0.143722352	3	Down	0.868901146	0.994184401	0.170692215	0.06102963
ABCB10	5	Down	0.178984041	0.555820851	-0.247738376	-0.747185691	5	Down	0.801047443	0.967925528	0.119429049	0.096341762	5	Down	0.765111535	0.991690179	-0.016049549	-0.116275251	5	Down	0.028338978	0.780332287	-0.364427574	-1.547615815
ABCB11	4	Down	0.131007916	0.505955181	-0.3449422	-0.882702462	4	Up	0.701888755	0.947390454	0.423572451	0.153731715	4	Down	0.825806992	0.991690179	0.007450907	0.083121445	4	Up	0.959755078	0.999394352	0.450774729	0.017839582
ABCB4	4	Down	0.877912607	0.956528641	0.021895882	0.056548714	4	Down	0.583382562	0.924508662	-0.052803588	-0.234046556	4	Down	0.661398435	0.990439431	-0.13536535	-0.179536837	4	Up	0.949199928	0.998846946	0.56239647	0.022642303
ABCB5	5	Up	0.491527446	0.779644303	0.250295001	0.308452227	5	Up	0.693273449	0.945915851	0.299962888	0.159095432	5	Up	0.365703702	0.94574363	0.178940263	0.436870643	5	Down	0.606440799	0.979416228	-0.122569385	-0.217211588
ABCB6	5	Down	0.520109154	0.795162694	-0.163435446	-0.283905503	5	Down	0.650639893	0.938356533	-0.094184817	-0.186659312	5	Up	0.323264274	0.933425689	0.167143113	0.49044229	5	Down	0.07886198	0.857421017	-0.964952955	-1.103132321
ABCB7	5	Down	0.045151973	0.383545288	-0.652223276	-1.345323267	5	Down	0.277631295	0.813001968	-0.039981695	-0.55653158	5	Down	0.197104794	0.883310186	-0.202868773	-0.705302812	5	Up	0.853731508	0.994184401	0.891239211	0.06867869
ABCB8	5	Down	0.120687786	0.49685999	-0.322236487	-0.918336681	5	Down	0.26863523	0.810639513	-0.268319474	-0.570837032	5	Down	0.511918398	0.976132623	-0.123271172	-0.290799262	5	Down	0.971490857	0.999750662	0.30966979	0.012561282
ABCB9	5	Down	0.039444644	0.369958913	-0.609151256	-1.404011963	5	Down	0.476938361	0.890919357	-0.15090237	-0.321537746	5	Down	0.767156101	0.991690179	-0.071541336	-0.115116257	5	Up	0.851284211	0.994184401	0.579788611	0.069925422
ABCC1	5	Down	0.970158507	0.987918836	0.036708076	0.013157304	5	Up	0.561754062	0.920744449	0.217721787	0.250453778	5	Down	0.628208181	0.988053908	-0.0814917	-0.201896412	5	Down	0.211112142	0.929283796	-0.861791361	-0.675486788
ABCC10	5	Down	0.033952367	0.351746623	-0.659384843	-1.469129944	5	Down	0.748507936	0.955686484	0.038444493	0.125803591	5	Up	0.610061351	0.986953753	0.055283867	0.214626488	5	Down	0.162717204	0.91666416	-0.610581093	-0.788566527
ABCC11	5	Down	0.148975329	0.526955779	-0.303672715	-0.826885647	5	Down	0.491506748	0.897542162	0.01339841	0.308470516	5	Up	0.61786927	0.987265486	0.072774497	0.209103404	5	Up	0.470483001	0.968724442	0.8919531	0.327456063
ABCC12	5	Down	0.011652297	0.274413758	-0.708112879	-1.933588458	5	Up	0.849028252	0.979403446	0.162986331	0.071077858	5	Down	0.89583278	0.997357085	0.044165081	0.04777305	5	Down	0.255446614	0.946821361	-0.360045789	-0.59269985
ABCC2	5	Down	0.237732485	0.603065738	-0.517461771	-0.62391147	5	Down	0.154975	0.732933572	-0.564459042	-0.809738355	5	Down	0.286144045	0.923875899	-0.235280772	-0.543415288	5	Up	0.098656069	0.878806271	1.977532386	1.005876193
ABCC3	5	Down	0.555758745	0.814985378	-0.215879784	-0.255113694	5	Down	0.490409979	0.897499421	-0.574815929	-0.309440702	5	Up	0.17074039	0.860721779	0.178420918	0.767663732	5	Down	0.436819611	0.96615048	-0.461523129	-0.359697873
ABCC4	4	Down	0.041404886	0.374142421	-0.503561957	-1.38294841	4	Down	0.245709031	0.797536229	-0.168618022	-0.609578881	4	Down	0.40367325	0.958893058	-0.032711157	-0.393970028	4	Up	0.268860377	0.946821361	0.916973416	0.570473196
ABCC5	5	Down	0.130333301	0.505254365	-0.324368396	-0.884944606	5	Down	0.1354048	0.714824507	-0.328663147	-0.86836594	5	Up	0.485931122	0.975839133	0.167566153	0.313425285	5	Down	0.114306087	0.891170609	-0.445222717	-0.941930642
ABCC6	4	Down	0.233976947	0.599949988	-0.748587642	-0.630826931	4	Down	0.561308796	0.920602895	-0.084400804	-0.250798152	4	Down	0.028208924	0.612335488	-0.450994239	-1.549613475	4	Up	0.610369396	0.979867959	0.283954931	0.21440725
ABCC8	5	Down	0.241539655	0.605288239	-0.227161431	-0.617011557	5	Down	0.049199963	0.605599286	-0.596103001	-1.308035223	5	Down	0.047806983	0.703197879	-0.300462901	-1.320508666	5	Down	0.213126377	0.929283796	0.041779663	0.671362799
ABCC9	5	Up	0.848151321	0.945040038	0.361263545	0.071526657	5	Down	0.861238564	0.981500709	0.13208942	0.064876532	5	Up	0.982708482	0.999411199	0.081171742	0.007575296	5	Down	0.30435559	0.956945848	-0.829748598	-0.516618718
ABCD1	5	Down	0.283261139	0.63547275	-0.023684018	-0.547813003	5	Down	0.524065565	0.909957074	0.089536891	0.280614376	5	Up	0.729711454	0.991690179	0.030943049	0.136848837	5	Up	0.543978293	0.974484632	0.860414946	0.26441843
ABCD2	5	Down	0.033803823	0.351381593	-0.783148883	-1.471034176	5	Down	0.26230056	0.805727937	-0.61977328	-0.581200782	5	Down	0.362271797	0.944433176	0.05480003	0.440965475	5	Down	0.95994469	0.999394352	-0.62344122	-0.01775379
ABCD3	3	Down	0.408446063	0.725647073	-0.206881629	-0.388865286	3	Down	0.280397188	0.814335343	-0.385638666	-0.552226347	3	Down	0.536120842	0.98047368	-0.068361486	-0.270737309	3	Down	0.061854491	0.82784831	-2.218564921	-1.208628763
ABCD4	5	Down	0.067673549	0.428766043	-0.533511588	-1.169581047	5	Down	0.597602299	0.927199013	-0.088705937	-0.22358774	5	Up	0.33431064	0.935682377	0.153649953	0.475849801	5	Down	0.483969042	0.968724442	-1.066142353	-0.315182418
ABCE1	4	Down	0.558871274	0.816418324	-0.524161181	-0.252688212	4	Down	0.182804321	0.756785755	-1.621937488	-0.738013542	4	Up	0.912007749	0.999100064	0.029967828	0.040001472	4	Down	0.867625134	0.994184401	-1.13617142	-0.061667875
ABCF1	4	Down	0.6266056	0.850383256	-0.029404644	-0.203005728	4	Down	0.241684292	0.796977618	-0.48512443	-0.616751574	4	Down	0.722872077	0.991690179	-0.053552755	-0.140938551	4	Up	0.702980081	0.990720752	0.610290736	0.15305698
ABCF2	5	Down	0.796574095	0.923243829	0.106509375	0.098773821	5	Down	0.645341607	0.937990425	-0.108477433	-0.190210334	5	Up	0.618949726	0.98776576	-0.024778359	-0.208344625	5	Up	0.006374621	0.578323787	2.234127998	2.195545616
ABCF3	5	Down	0.15825077	0.535679614	-0.243433725	-0.800654167	5	Down	0.005230421	0.383294289	-0.824406071	-2.281463328	5	Up	0.61226461	0.986953753	0.083453448	0.213060843	5	Down	0.175700349	0.92680817	-0.034052275	-0.755227376
ABCG1	3	Down	0.151604148	0.528570323	-0.532454625	-0.819288916	3	Up	0.593828255	0.926103233	0.340555584	0.226339142	3	Up	0.2962371	0.926517476	0.223802382	0.528360553	3	Up	0.868329503	0.994184401	0.650256304	0.061315443
ABCG2	5	Down	0.528353854	0.800045016	-0.28054324	-0.27707512	5	Down	0.247113823	0.798310122	-0.655332572	-0.60710296	5	Down	0.941235763	0.999100064	0.038209317	0.02630158	5	Up	0.791045489	0.99304443	-0.691911129	-0.101798542
ABCG4	5	Down	0.076540615	0.43978429	-0.355560687	-1.11610805	5	Down	0.60201061	0.928142422	0.03036252	0.220395855	5	Down	0.621571947	0.988028679	-0.058703342	-0.206508595	5	Down	0.62723704	0.981657503	0.397111508	0.202568303
ABCG5	5	Down	0.165739716	0.543923981	-0.484774273	-0.780573411	5	Down	0.797036362	0.967442667	-0.03942608	-0.098521865	5	Up	0.10992605	0.804849317	0.326601222	0.958899377	5	Up	0.580261307	0.979213954	0.960123316	0.236376388
ABCG8	5	Down	0.177317655	0.554445875	-0.276342514	-0.751248021	5	Up	0.594162087	0.926109281	0.274567663	0.226095064	5	Up	0.939815216	0.999100064	0.047112034	0.026957528	5	Down	0.704252593	0.990720752	0.074742369	0.152271545
ABHD1	5	Down	0.13347504	0.508153548	-0.389591004	-0.874599941	5	Up	0.464677284	0.886498413	0.691550745	0.332848558	5	Up	0.136388808	0.836151385	0.256597536	0.865221266	5	Down	0.698430095	0.990720752	0.607273974	0.155877055
ABHD10	4	Up	0.016587604	0.299566119	0.916688851	1.780216338	4	Up	0.051770411	0.610160852	1.133154719	1.285918385	4	Up	0.559076003	0.983327543	0.084752759	0.252529148	4	Up	0.393775623	0.965948484	1.170454613	0.404751173
ABHD11	5	Down	0.009499293	0.258274773	-0.674202626	-2.022308709	5	Down	0.180357066	0.753524171	-0.111103932	-0.743866838	5	Down	0.743612174	0.991690179	-0.006318813	-0.128653509	5	Down	0.114889596	0.891197002	-0.288432814	-0.939719296
ABHD12	5	Down	0.142077277	0.517829302	-0.287170656	-0.847475375	5	Down	0.991393418	0.998464375	0.109505484	0.003753969	5	Down	0.206184656	0.887509669	-0.174234472	-0.685743657	5	Up	0.028764496	0.783178782	1.666693744	1.541143227
ABHD12B	5	Up	0.044749022	0.38353029	1.106585293	1.349216447	5	Up	0.147728568	0.727027269	1.660532711	0.830535513	5	Down	0.196289434	0.883310186	-0.139899185	-0.707103076	5	Up	0.774332376	0.992889832	-0.228519001	-0.111072582
ABHD13	3	Up	0.34461392	0.683295519	0.172189954	0.462667184	3	Up	0.339515523	0.83841748	0.417840354	0.469140364	3	Down	0.12784918	0.820688682	-0.511409353	-0.893302052	3	Up	0.679139036	0.989449166	0.798226056	0.168041306
ABHD14A	5	Down	0.027790484	0.336288074	-0.494642395	-1.55610389	5	Down	0.908010974	0.98468786	0.190127721	0.041908903	5	Down	0.763576046	0.991690179	-0.011874501	-0.117147705	5	Up	0.792168709	0.99304443	0.427826002	0.101182316
ABHD14A-ACY1	3	Down	0.505636896	0.786203918	-0.130023789	-0.296161243	3	Down	0.529563368	0.910886167	-0.087890239	-0.276082064	3	Up	0.752909507	0.991690179	0.072039781	0.123257219	3	Down	0.86584602	0.994184401	0.470071227	0.062559335
ABHD14B	5	Down	0.012614937	0.282055152	-0.745170733	-1.899114912	5	Down	0.286885645	0.818489919	-0.297284593	-0.542291183	5	Down	0.194601806	0.883310186	-0.132236848	-0.710853133	5	Down	0.123626035	0.891197002	-0.530437212	-0.90789006
ABHD15	5	Up	0.074635477	0.438160411	0.559721393	1.127054687	5	Up	0.133800717	0.712691318	0.92156822	0.87354156	5	Down	0.50965025	0.976132623	-0.059400307	-0.292727758	5	Up	0.740359294	0.992889832	0.702642067	0.130557467
ABHD16A	5	Up	0.01942848	0.31093683	0.723117767	1.711561179	5	Up	0.2004081	0.772623746	-0.232395809	-0.698084729	5	Down	0.400362077	0.957694307	-0.198518389	-0.397547067	5	Up	0.021289427	0.778210467	2.076353332	1.671836032
ABHD16B	5	Up	0.634445294	0.855151263	0.350600398	0.19760582	5	Up	0.584956572	0.924688285	0.398636915	0.232876375	5	Up	0.65088723	0.988896939	0.104131113	0.186494249	5	Up	0.188752223	0.929283796	1.212246039	0.724107925
ABHD17A	5	Down	0.726791559	0.896926856	-0.194595651	-0.138590125	5	Down	0.146963489	0.727027269	-0.916541524	-0.832790545	5	Down	0.057469441	0.727652711	-0.477477075	-1.24056303	5	Down	0.468420772	0.968724442	-0.794460401	-0.329363855
ABHD17B	5	Up	0.006117472	0.228006649	0.977880191	2.213428031	5	Up	0.786844726	0.964682412	0.183552192	0.104110962	5	Down	0.8874755	0.996466619	-0.061965637	-0.051843627	5	Down	0.841101321	0.994184401	0.474906313	0.075151685
ABHD17C	4	Up	0.399593719	0.719936924	0.394154163	0.398381347	4	Up	0.866659805	0.982111614	0.164454145	0.062151345	4	Down	0.349885322	0.940666366	-0.18066493	-0.456074277	4	Up	0.572245603	0.978228621	-0.724442751	-0.242417536
ABHD2	4	Down	0.354346244	0.689286991	-0.36330387	-0.450572166	4	Down	0.608891777	0.929767985	-0.24298959	-0.215459891	4	Up	0.563365506	0.983327543	0.128694891	0.249209748	4	Up	0.640460719	0.983128037	0.715214892	0.193507502
ABHD3	5	Down	0.044765654	0.38353029	-0.607303692	-1.349055064	5	Down	0.702822703	0.947390454	-0.043202891	-0.153154218	5	Up	0.37039734	0.947646181	0.276902844	0.431332141	5	Up	0.512314633	0.970156132	1.055807436	0.290463239
ABHD4	5	Up	0.39583007	0.718676687	0.078920136	0.402491217	5	Up	0.893857491	0.983229344	-0.019013487	-0.048731716	5	Down	0.700698917	0.991690179	-0.068026332	-0.154468554	5	Up	0.945736426	0.998846946	-1.172696943	-0.024229883
ABHD5	2	Up	0.465107458	0.762145822	0.420783086	0.332446696	2	Up	0.007346391	0.414683871	2.131069649	2.133925934	2	Down	0.037180902	0.649994672	-0.416227361	-1.429680077	2	Up	0.502682108	0.968724442	0.675808114	0.298706572
ABHD6	5	Down	0.157483904	0.535498641	-1.014978283	-0.802763829	5	Down	0.740264684	0.954629533	-0.053299197	-0.130612969	5	Up	0.896211796	0.997357085	0.041445156	0.047589344	5	Down	0.037990886	0.806254576	-2.451744831	-1.420320583
ABHD8	5	Down	0.330193947	0.674095224	-0.228349238	-0.481230893	5	Down	0.784152367	0.964682412	0.211788789	0.105599542	5	Down	0.188584028	0.877423569	-0.125766586	-0.724495093	5	Up	0.062323144	0.83002898	1.538020512	1.205350645
ABI1	5	Up	0.001337902	0.134336506	1.161107121	2.873575735	5	Up	0.969901905	0.994764474	0.14153982	0.013272188	5	Down	0.248485643	0.9148109	-0.165082137	-0.604698699	5	Up	0.869078644	0.994184401	0.361228746	0.060940922
ABI2	5	Down	0.801710334	0.926280054	-0.240304031	-0.095982518	5	Down	0.844786005	0.978715997	0.202913056	0.073253289	5	Down	0.422101146	0.964189241	-0.142427474	-0.374583469	5	Up	0.437169635	0.96615048	0.752286725	0.359350011
ABI3	5	Up	0.418616887	0.73271449	0.516358229	0.378183257	5	Up	0.46014779	0.885674809	0.523591451	0.33710266	5	Up	0.452866327	0.968776313	0.087681361	0.34402997	5	Down	0.629788903	0.981657503	-0.144271665	-0.200804996
ABI3BP	5	Up	0.106843021	0.481401519	1.012495721	0.971253843	5	Down	0.609001736	0.929767985	-1.090078713	-0.215381469	5	Up	0.296707299	0.926672243	0.229354239	0.527671771	5	Down	0.693058722	0.990720752	-0.658760887	-0.159229967
ABL1	5	Down	0.093252171	0.46658882	-0.472941257	-1.03034105	5	Up	0.969158368	0.994562561	0.36320687	0.01360525	5	Up	0.995181415	0.999522866	0.010948907	0.002097743	5	Down	0.377635751	0.963053894	-0.091574936	-0.422926898
ABL2	4	Up	0.883352662	0.958773121	0.084579341	0.053865878	4	Down	0.498636993	0.899776466	-0.527486676	-0.302215505	4	Down	0.71886921	0.991690179	-0.172227034	-0.143350117	4	Down	0.257223044	0.946821361	-2.333176747	-0.589690126
ABLIM1	5	Down	0.122580605	0.500140979	-2.287854429	-0.911578241	5	Down	0.350559028	0.843359619	-2.01123871	-0.455238844	5	Up	0.162369538	0.85554853	0.146536358	0.789495446	5	Down	0.132957727	0.900063237	-2.027773499	-0.876286419
ABLIM2	4	Up	0.320715273	0.666380698	0.41293536	0.493880357	4	Up	0.148715273	0.727027269	0.848988735	0.827644428	4	Down	0.984077104	0.999411199	0.027258032	0.006970873	4	Up	0.189257958	0.929283796	1.41914487	0.72294585
ABLIM3	5	Up	0.356692236	0.691509743	0.403023528	0.447706344	5	Up	0.463960305	0.886498413	0.821657876	0.333519175	5	Up	0.140578516	0.844137346	0.3755688	0.852081045	5	Up	0.271546259	0.94694327	1.381024642	0.566156177
ABO	5	Down	0.235006885	0.601068741	-0.136836619	-0.628919413	5	Down	0.141012763	0.721694645	-0.192785749	-0.850741577	5	Down	0.334203583	0.935682377	-0.113431045	-0.475988899	5	Down	0.241728039	0.94509058	0.222526685	0.616672971
ABR	5	Up	0.563642772	0.818086977	0.004877556	0.248996058	5	Down	0.586215956	0.924688285	-0.214335075	-0.231942364	5	Down	0.655624681	0.990439431	-0.008705117	-0.183344705	5	Up	0.639102865	0.983063272	-0.760872824	-0.194429236
ABRA	5	Up	0.717975604	0.892863219	0.244571735	0.143890312	5	Up	0.533485201	0.912772261	0.444077305	0.272877624	5	Up	0.782992514	0.991690179	0.02317534	0.10624239	5	Up	0.545942444	0.975075777	0.897847598	0.26285314
ABRACL	5	Down	0.26430012	0.619665467	-0.338055508	-0.577902639	5	Down	0.68526974	0.945285468	-0.169988189	-0.164138445	5	Up	0.902985766	0.997540447	0.009157146	0.044319095	5	Down	0.046298213	0.809246047	-2.808754804	-1.334435774
ABT1	5	Up	0.760110179	0.91005367	-0.90484295	-0.119123452	5	Up	0.395516639	0.861326197	-0.195612921	-0.402835242	5	Down	0.348065746	0.940297015	-1.395831001	-0.458338715	5	Up	0.198640738	0.929283796	0.112849647	0.701931681
ABTB1	5	Up	0.88668378	0.960203044	-0.119163968	-0.052231236	5	Up	0.808880554	0.969901448	0.213863911	0.092115605	5	Up	0.702538268	0.991690179	0.117335352	0.153330014	5	Up	0.480844899	0.968724442	0.875826824	0.317994987
ABTB2	5	Up	0.7386995	0.901900552	0.295714369	0.131532195	5	Up	0.447827554	0.879504253	0.36589404	0.348889189	5	Down	0.359720366	0.943749781	-0.07139009	-0.444034973	5	Down	0.683961838	0.990067385	0.596438774	0.164968129
AC002310.13	5	Up	0.574574333	0.824259148	0.132503105	0.240653779	5	Up	0.102062983	0.688362496	0.551757229	0.991131743	5	Up	0.010513663	0.432988404	0.356693945	1.978245966	5	Down	0.559598326	0.976148432	-0.24927458	-0.252123594
AC002365.5	5	Up	0.857948353	0.948920936	0.215683141	0.066538855	5	Down	0.226538738	0.789251826	-0.521506664	-0.644857524	5	Down	0.731053101	0.991690179	0.031654791	0.136051076	5	Up	0.541820125	0.973828863	0.634030819	0.266144868
AC003002.4	5	Down	0.387367707	0.713091851	-0.318462467	-0.411876587	5	Down	0.300629009	0.827506317	-0.766863459	-0.521969114	5	Up	0.210520513	0.888417115	0.213138794	0.67670558	5	Down	0.630770971	0.981657503	-0.190327882	-0.200128302
AC003002.6	5	Up	0.805098586	0.927811716	0.196478677	0.094150936	5	Up	0.392996989	0.860434251	0.370913346	0.405610777	5	Down	0.221728151	0.897573155	-0.163175782	-0.654179164	5	Up	0.630760665	0.981657503	0.805019522	0.200135398
AC003006.7	4	Up	0.19659894	0.570175929	0.497897464	0.706418827	4	Up	0.937292417	0.989349758	-0.606175485	-0.028124896	4	Up	0.698667253	0.991690179	0.132389315	0.155729612	4	Up	0.122625664	0.891197002	1.037146254	0.911418627
AC003976.2	4	Up	0.549659011	0.812993464	0.312229464	0.259906648	4	Up	0.625869659	0.934658765	0.158708062	0.203516102	4	Up	0.609992792	0.986953753	0.214033366	0.214675297	4	Down	0.390846232	0.964846125	-3.302890024	-0.407994071
AC004076.7	5	Down	0.569816467	0.821742613	-0.262636195	-0.244265004	5	Down	0.025529862	0.534355747	-3.677248404	-1.592951541	5	Down	0.152217344	0.849561032	-0.654158899	-0.817535861	5	Down	0.208550417	0.929283796	-4.002690713	-0.680788937
AC004076.9	5	Down	0.205724711	0.577774219	-0.774169621	-0.686713539	5	Down	0.432701875	0.8743203	-1.178766368	-0.363811223	5	Up	0.325504577	0.933906171	0.317988669	0.487442901	5	Down	0.40384743	0.96615048	-0.402746494	-0.393782677
AC004158.1	2	Up	0.215145044	0.584118795	1.474685167	0.667268653	2	Down	0.308865202	0.829724187	-1.811583772	-0.510231018	2	Down	0.212748148	0.889218947	-2.67114475	-0.672134212	2	Down	0.313843486	0.956945848	-4.483551945	-0.503286881
AC004381.6	5	Up	0.11124982	0.488969204	0.681909641	0.953700681	5	Up	0.337237149	0.837159249	0.394936111	0.47206459	5	Up	0.375123443	0.947862936	0.147642638	0.425825794	5	Down	0.26630792	0.946821361	-0.086722237	-0.574615918
AC004813.1	3	Up	0.247255258	0.609045283	0.581060486	0.606854465	3	Down	0.743819303	0.954647513	-2.362363721	-0.128532555	3	Down	0.72145346	0.991690179	-0.139688144	-0.14179168	3	Up	0.7329974	0.99244333	-2.839275974	-0.134897566
AC004824.2	3	Up	0.563693694	0.818098409	1.25012882	0.248956823	3	Up	0.571817622	0.923035123	0.475341401	0.242742465	3	Up	0.385946421	0.950733859	1.478907542	0.413472982	3	Down	0.92852175	0.997769753	-1.719154986	-0.032207919
AC004953.1	5	Up	0.836218412	0.940931374	0.342780155	0.077680275	5	Down	0.217876743	0.782714585	-1.091601185	-0.661789126	5	Down	0.570985624	0.984823473	-0.125993615	-0.243374826	5	Down	0.381999681	0.963053894	-1.913012019	-0.417936999
AC005477.1	4	Up	0.131638548	0.506495207	0.710591753	0.880616917	4	Down	0.795314028	0.966679942	-0.034797159	-0.099461357	4	Down	0.35348655	0.941041894	-0.220679975	-0.451627107	4	Down	0.935161969	0.998539584	-0.087844331	-0.029113163
AC005480.1	4	Down	0.737104006	0.901476684	-0.782926128	-0.132471229	4	Up	0.710260661	0.948794817	-0.29752661	-0.148582239	4	Down	0.045586176	0.68779943	-0.594469598	-1.341166838	4	Down	0.992701537	0.999750662	-1.317319232	-0.003181306
AC006116.20	2	Up	0.686570302	0.878708592	0.564203717	0.163314986	2	Up	0.053474277	0.615030065	1.421559911	1.271855081	2	Up	0.234497357	0.907439437	0.413902702	0.629862047	2	Up	0.657991225	0.987324828	1.732824415	0.181779898
AC006156.1	5	Up	0.005913381	0.225485026	0.815689776	2.228164168	5	Up	0.185825329	0.757427974	0.580084255	0.730895089	5	Down	0.968288847	0.999100064	-0.00536472	-0.013995071	5	Up	0.026020584	0.780332287	1.891544102	1.584682958
AC006157.1	4	Up	0.034647991	0.353643965	1.0724981	1.460321946	4	Up	0.027850776	0.554843651	1.411611082	1.555162707	4	Up	0.188209076	0.877423569	0.259522892	0.725359438	4	Up	0.051042348	0.814984845	1.774907886	1.292069355
AC006157.2	3	Up	0.293346508	0.644439995	0.684484663	0.532619077	3	Up	0.180899918	0.7544409	0.878777463	0.742561629	3	Up	0.596733155	0.986953753	0.265530568	0.224219832	3	Up	0.70435746	0.990720752	-0.812783451	-0.152206882
AC006328.4	4	Up	0.863456257	0.951200871	-0.098796777	-0.063759659	4	Down	0.615062971	0.93138844	-0.456056535	-0.211080418	4	Down	0.92990364	0.999100064	-0.08393154	-0.031562052	4	Down	0.320440298	0.956945848	-1.597987495	-0.494252873
AC006386.1	5	Down	0.94283935	0.979556376	-0.087298363	-0.0255623	5	Up	0.164502171	0.740247672	0.797452635	0.783828365	5	Up	0.812789158	0.991690179	0.029337861	0.090022098	5	Down	0.261022095	0.946821361	-1.839654839	-0.58332273
AC006449.2	5	Up	0.043386703	0.379258276	0.923750716	1.362643351	5	Down	0.789027568	0.965094382	-0.254862158	-0.102907823	5	Up	0.885222327	0.996466619	0.040259554	0.052947641	5	Down	0.737497885	0.992670802	0.13487073	0.132239221
AC006486.9	4	Up	0.396034691	0.718680972	0.307853295	0.402266771	4	Up	0.051850028	0.610160852	0.782097714	1.285251008	4	Down	0.042424581	0.673957025	-0.291117991	-1.372382441	4	Down	0.641587431	0.983128037	-0.156124608	-0.192744153
AC006538.4	5	Up	0.467701473	0.76387269	0.439064734	0.330031262	5	Up	0.954419354	0.992029089	0.301436177	0.020260763	5	Up	0.872696106	0.996466619	0.14847127	0.059136962	5	Down	0.564392823	0.978012625	0.454538503	0.248418517
AC006547.14	5	Down	0.869293461	0.953816161	0.095373763	0.060833587	5	Up	0.287794765	0.819134724	0.776434803	0.540917109	5	Up	0.20292295	0.887509669	0.174365397	0.692668832	5	Up	0.337130933	0.956945848	0.482620499	0.472201397
AC006994.4	5	Up	0.002669516	0.182425299	1.987923248	2.573567522	5	Up	0.035442341	0.58156009	1.16193765	1.450477604	5	Up	0.967054607	0.999100064	-0.028019226	-0.014549002	5	Up	0.304795346	0.956945848	0.60230208	0.515991668
AC007040.11	4	Up	0.208538517	0.579266057	0.433396884	0.68081372	4	Down	0.64607217	0.938085537	-0.22597884	-0.189718966	4	Up	0.310218961	0.932318435	0.211889742	0.508331661	4	Down	0.710706883	0.990720752	-0.189110724	-0.148309479
AC007163.2	3	Down	0.949733954	0.981526315	0.541715163	0.022398035	3	Up	0.795069492	0.966679942	0.688383362	0.099594911	3	Up	0.546997744	0.982579597	0.41988696	0.262014465	3	Up	0.89278209	0.99435946	-1.020063962	-0.049254531
AC007326.1	3	Down	0.17793058	0.555357313	-2.806083569	-0.749749405	3	Up	0.301526397	0.827785069	0.402311917	0.520674662	3	Up	0.014064593	0.495482949	1.6021293	1.851872826	3	Down	0.450576451	0.967683592	-2.891725135	-0.34623151
AC007379.1	5	Up	0.366877572	0.698418285	0.3306143	0.435478836	5	Down	0.942842198	0.990078608	-0.574591514	-0.025560988	5	Up	0.464776665	0.971905639	0.143073228	0.332755685	5	Down	0.765885987	0.992889832	0.347933145	0.115835877
AC007557.5	4	Up	0.231289675	0.59761061	0.664635537	0.635843753	4	Up	0.577932475	0.923571478	0.354793134	0.238122901	4	Up	0.462271959	0.971371899	0.167224891	0.335102449	4	Up	0.991528249	0.999750662	0.269435221	0.003694908
AC007562.2	5	Up	0.134013209	0.508468963	0.522141562	0.872852393	5	Up	0.01565949	0.492550169	0.981693238	1.805222375	5	Up	0.01944436	0.540263253	0.308096155	1.711206343	5	Down	0.460972918	0.968724442	0.324460767	0.336324588
AC007678.1	5	Up	0.045924552	0.386947974	0.832870944	1.33795507	5	Up	0.488762866	0.89699463	0.025772739	0.310901798	5	Up	0.786370945	0.991690179	-0.064842885	-0.104372542	5	Up	0.114102374	0.891170609	0.383648588	0.94270532
AC007906.1	4	Down	0.504404699	0.785756573	-0.219509723	-0.297220876	4	Down	0.791013537	0.966013534	-0.359686642	-0.101816084	4	Up	0.760665779	0.991690179	0.023601118	0.118806122	4	Down	0.734564682	0.99244333	0.234070718	0.133969956
AC008074.1	4	Down	0.450104753	0.751836078	-0.351433187	-0.346686401	4	Up	0.707594714	0.947764997	0.316072934	0.15021542	4	Down	0.47104924	0.97345948	-0.134385252	-0.326933693	4	Up	0.774100745	0.992889832	0.712410638	0.111202514
AC008622.1	4	Up	0.450560589	0.752198213	-0.072161752	-0.346246799	4	Down	0.356081741	0.845471333	-1.06868795	-0.448450296	4	Down	0.388102375	0.95246457	-0.411528893	-0.4110537	4	Down	0.855753951	0.994184401	-0.700447046	-0.067651087
AC008641.1	5	Down	0.873215171	0.955268754	-0.246116696	-0.058878727	5	Down	0.356706981	0.845471333	-0.55479446	-0.447688391	5	Up	0.040129746	0.662249227	0.423906506	1.396533589	5	Down	0.920907748	0.997192598	-0.115932997	-0.035783873
AC008686.1	4	Up	0.945476263	0.980186361	-0.877227111	-0.02434937	4	Down	0.962569726	0.992851655	-2.375031627	-0.016567801	4	Down	0.193109869	0.882012273	-2.71510432	-0.71419553	4	Up	0.924604661	0.997267106	-2.601419034	-0.034043922
AC008759.1	4	Up	0.856947987	0.948579246	0.658474089	0.067045537	4	Down	0.413089164	0.867410151	-1.258534906	-0.383956197	4	Down	0.652213883	0.989522618	-1.201280761	-0.185609961	4	Down	0.366672563	0.96264844	-3.206851337	-0.435721586
AC008810.1	2	Up	0.418318675	0.732563909	0.357363869	0.378492747	2	Down	0.537170716	0.91314217	-1.046441669	-0.269887671	2	Up	0.820712922	0.991690179	0.102901003	0.085808729	2	Down	0.977474925	0.999750662	-1.064085466	-0.009894375
AC008914.1	2	Down	0.601216964	0.838061347	-0.672511922	-0.220968774	2	Up	0.957286653	0.992253595	-0.255543783	-0.018957996	2	Down	0.273097027	0.921627089	-0.824746238	-0.563683027	2	Down	0.658321982	0.987324828	-1.971875169	-0.181561643
AC009060.2	5	Up	0.248693414	0.609284479	0.690051186	0.604335716	5	Down	0.058949381	0.62596804	-2.638876745	-1.22952075	5	Up	0.63705127	0.988053908	0.039437905	0.195825614	5	Down	0.319996194	0.956945848	-2.858684354	-0.494855188
AC009065.4	5	Up	0.061062719	0.418494505	0.893347898	1.214223863	5	Down	0.095365337	0.677336919	-1.113606102	-1.020609451	5	Down	0.48007185	0.974736663	-0.139036685	-0.318693759	5	Down	0.002043822	0.400441694	-4.39930671	-2.68955685
AC009133.22	5	Up	0.135913376	0.511113411	0.357729737	0.866737798	5	Up	0.427357178	0.871758811	0.1690353	0.369208997	5	Up	0.389123154	0.953492205	0.135144048	0.409912926	5	Up	0.980846857	0.999750662	0.733219906	0.008398795
AC009491.1	4	Up	0.044962141	0.38353029	0.897687875	1.347153019	4	Up	0.301819371	0.827785069	0.247098572	0.52025289	4	Up	0.400728506	0.957697565	0.179317115	0.397149763	4	Down	0.413052209	0.96615048	-0.0536367	-0.383995051
AC009491.2	5	Up	0.330351433	0.674095224	0.339387113	0.481023804	5	Down	0.8874538	0.9822789	-0.299615703	-0.051854247	5	Down	0.695704289	0.991690179	-0.180944912	-0.157575319	5	Up	0.015526071	0.726780746	2.621624734	1.808938427
AC010287.1	2	Down	0.716587545	0.892229094	-1.226489041	-0.144730745	2	Up	0.024799595	0.530164578	1.9549329	1.605555405	2	Up	0.516984275	0.97667688	0.206015552	0.286522666	2	Down	0.973237549	0.999750662	-2.255660426	-0.011781144
AC010646.3	5	Up	0.014475486	0.291042805	0.778675874	1.839366836	5	Up	0.351484803	0.843617207	0.417838003	0.454093448	5	Down	0.564558372	0.983327543	-0.12375082	-0.248291148	5	Up	0.448649678	0.967533594	0.964201546	0.34809264
AC010722.1	5	Up	0.18236928	0.558342524	0.629408336	0.739048316	5	Up	0.193410643	0.766560186	0.617963281	0.713519631	5	Up	0.961951511	0.999100064	-0.017621494	-0.016846819	5	Down	0.393085554	0.965566881	-0.866155144	-0.405512916
AC010722.2	3	Up	0.157412845	0.535498641	0.965559223	0.802959831	3	Up	0.496541608	0.899375476	1.194612398	0.304044353	3	Up	0.881678427	0.996466619	0.055836949	0.054689786	3	Down	0.706861717	0.990720752	-2.01051752	-0.150665539
AC010879.1	4	Up	0.461899312	0.760297629	0.089632434	0.335452684	4	Up	0.499628479	0.899871911	0.074665678	0.301352815	4	Down	0.26840696	0.918882653	-0.155850454	-0.571206226	4	Up	0.53573435	0.97312959	0.634712422	0.271050507
AC010879.2	5	Up	0.033122187	0.34999005	1.303479105	1.479880995	5	Up	0.345637424	0.840098189	0.077630576	0.461379241	5	Up	0.690995903	0.991591354	0.014815458	0.160524528	5	Down	0.801904373	0.993257904	-0.84022922	-0.095877418
AC010889.1	4	Up	0.889240377	0.961071773	0.019801624	0.050980826	4	Up	0.223634767	0.785989849	0.500015964	0.650460678	4	Up	0.025825805	0.597391106	0.364333064	1.587946128	4	Up	0.369465149	0.963005967	0.910071436	0.432426522
AC010889.2	2	Up	0.214500726	0.583585454	0.69732469	0.668571233	2	Up	0.043360304	0.594466669	1.131739663	1.362907678	2	Down	0.598674043	0.986953753	-0.06750756	-0.222809571	2	Up	0.627238276	0.981657503	0.836335305	0.202567448
AC011155.1	5	Up	0.278227906	0.630741657	0.506119808	0.555599312	5	Up	0.149310573	0.727027269	0.611548543	0.825909438	5	Up	0.178262367	0.8708842	0.262827471	0.748940331	5	Up	0.312972666	0.956945848	1.037825091	0.50449359
AC011530.4	5	Up	0.278416214	0.630763752	0.436600684	0.555305477	5	Down	0.525522147	0.910276013	-0.131613819	-0.279408977	5	Up	0.513366898	0.976357649	0.073331466	0.289572138	5	Down	0.149199327	0.915480351	-0.16081087	-0.826233135
AC013269.5	5	Down	0.762745056	0.910836933	0.109138684	0.117620599	5	Down	0.678670667	0.944013133	0.00523089	0.168340921	5	Up	0.395867925	0.955645369	0.102729612	0.402449685	5	Up	0.015392094	0.726450109	2.109131545	1.8127023
AC013412.1	5	Up	0.640059261	0.857630519	0.124150427	0.193779814	5	Down	0.571534175	0.923035123	-0.191707607	-0.242957796	5	Up	0.419051348	0.963976901	0.144950514	0.377732758	5	Down	0.905883954	0.995175102	0.635848415	0.042927433
AC016577.1	3	Down	0.914019128	0.970605885	-0.342071308	-0.039044716	3	Up	0.33128588	0.835070568	0.254839133	0.479797074	3	Up	0.92735105	0.999100064	0.011243549	0.032755832	3	Down	0.512696622	0.970156132	-1.766946362	-0.290139544
AC016753.1	5	Up	0.040824352	0.372446695	0.690060878	1.389080696	5	Up	0.373754522	0.853091531	0.774113724	0.427413544	5	Up	0.770431919	0.991690179	0.119242112	0.113265733	5	Up	0.772736839	0.992889832	0.47627624	0.111968383
AC017028.10	5	Up	0.690887531	0.881111095	0.132851414	0.160592645	5	Up	0.993288325	0.998730234	-0.117708573	-0.002924669	5	Up	0.535732378	0.98047368	0.107191154	0.271052105	5	Up	0.101848632	0.880902616	1.736558778	0.992044799
AC017081.1	3	Up	0.81074796	0.929384461	0.294078241	0.091114135	3	Down	0.016471764	0.494543259	-3.80475449	-1.783259878	3	Down	0.49569161	0.975839133	-0.264105754	-0.304788432	3	Down	0.333748419	0.956945848	-4.128530201	-0.476580783
AC019206.1	5	Down	0.399173207	0.719890436	-0.186913697	-0.398838617	5	Down	0.184726917	0.757276758	-0.501426706	-0.733469819	5	Up	0.78993491	0.991690179	0.047247371	0.102408693	5	Down	0.469473177	0.968724442	0.013487106	0.328389215
AC022210.1	1	Up	0.492377217	0.780212639	0.433373133	0.307702051	1	Up	0.333896495	0.835700775	0.721000382	0.47638814	1	Up	0.72147881	0.991690179	0.110255054	0.14177642	1	Up	0.085104594	0.867741756	2.086479303	1.070046996
AC022431.2	5	Up	0.669260849	0.870879639	0.514791183	0.17440458	5	Up	0.987406467	0.998110446	-0.493283602	-0.005504033	5	Up	0.018726961	0.53703864	0.586483908	1.727532688	5	Down	0.282959961	0.950570565	-0.107164925	-0.548275013
AC024592.12	5	Up	0.631626562	0.853830847	0.470548757	0.199539615	5	Down	0.785564668	0.964682412	0.025853646	0.104818058	5	Down	0.847372512	0.994762935	0.015176691	0.071925628	5	Up	0.797436391	0.993257904	0.879211293	0.098303949
AC026449.1	3	Up	0.289708032	0.640905035	0.533286836	0.538039464	3	Up	0.06946673	0.642440484	1.091340585	1.158223147	3	Up	0.457089305	0.971263934	0.196715432	0.33999894	3	Down	0.130278117	0.900063237	-3.666718689	-0.885128528
AC037459.4	5	Up	0.003572374	0.196238419	0.916082256	2.447043108	5	Up	0.255280124	0.802285342	0.525717739	0.592982997	5	Down	0.198589493	0.883310186	-0.160268197	-0.702043733	5	Up	0.000122348	0.096883929	2.726751802	3.912404889
AC044839.1	5	Up	0.143385392	0.51969316	0.618240069	0.843495092	5	Down	0.985540763	0.997677173	0.114364453	0.006325408	5	Up	0.666441719	0.990439431	0.044307747	0.176237824	5	Up	0.213291706	0.929283796	1.20488944	0.671026033
AC055733.1	1	Up	0.277207819	0.630199084	1.314390465	0.557194525	1	Down	0.389252079	0.858106456	-0.780669463	-0.409769059	1	Up	0.441462154	0.965910435	0.562154729	0.355106522	1	Up	0.961267544	0.999394352	0.683727101	0.017155721
AC063956.1	2	Up	0.392818382	0.716661035	0.291764752	0.405808197	2	Up	0.094946737	0.677336919	1.486904499	1.022519955	2	Up	0.064549055	0.743985379	0.662908419	1.190110109	2	Down	0.005349092	0.546556389	-5.179247182	-2.271719954
AC064829.1	4	Up	0.070904807	0.43277572	0.917020416	1.149324319	4	Up	0.032725493	0.571056896	1.026551439	1.485113797	4	Up	0.014788939	0.499788595	0.543659636	1.830062995	4	Up	0.626313007	0.981657503	0.43663831	0.203208569
AC068533.7	5	Up	0.267360321	0.622243834	0.348982928	0.572903045	5	Up	0.172632432	0.747997906	0.510855035	0.762877611	5	Up	0.189623985	0.878547986	0.247943478	0.72210673	5	Up	0.342365484	0.958171943	0.96799812	0.465510026
AC069063.2	2	Up	0.170694241	0.547432272	1.876550198	0.767781132	2	Up	0.037758621	0.585856915	3.173157089	1.422983869	2	Up	0.129124171	0.824130349	0.724957408	0.888992454	2	Up	0.88537101	0.994184401	-3.211677677	-0.052874702
AC069368.3	5	Up	0.713355581	0.890932694	0.197819212	0.146693937	5	Up	0.416901298	0.868772936	0.484222515	0.379966752	5	Up	0.772431554	0.991690179	0.033983773	0.112139993	5	Down	0.057801225	0.82525342	-0.757459445	-1.238062956
AC069547.1	4	Up	0.092682246	0.465841247	0.663272013	1.033003452	4	Up	0.594804183	0.926384018	0.226634486	0.225625986	4	Down	0.266235924	0.918227888	-0.215266814	-0.574733344	4	Down	0.121416733	0.891197002	-2.050563846	-0.915721457
AC073107.1	5	Down	0.172103348	0.5488312	-1.691249196	-0.764210681	5	Up	0.357892964	0.845471333	0.391422206	0.446246839	5	Up	0.783861466	0.991690179	0.001306406	0.105760685	5	Up	0.670641786	0.987918147	0.362159466	0.17350939
AC073610.5	5	Down	0.964784912	0.986057188	-0.235887345	-0.015569497	5	Down	0.567550728	0.922903119	-0.316332825	-0.245995315	5	Down	0.158214981	0.851222586	-0.297753503	-0.800752397	5	Up	0.50534014	0.968724442	0.476566409	0.296416204
AC073657.1	4	Up	0.906199021	0.967543848	0.535798834	0.042776411	4	Up	0.188334314	0.760904258	2.159683013	0.725070547	4	Down	0.09997633	0.79253063	-0.88841186	-1.000102809	4	Up	0.375456967	0.963053894	-0.435322705	-0.425439833
AC079355.1	5	Down	0.529279838	0.800526582	-0.739783689	-0.276314649	5	Down	0.57157524	0.923035123	-0.943359283	-0.242926593	5	Down	0.472343341	0.973981505	-0.280826321	-0.325742203	5	Down	0.586890746	0.979416228	-2.066908935	-0.231442738
AC087762.1	5	Up	0.480557535	0.772335641	0.264921101	0.318254609	5	Up	0.024298395	0.526538077	0.774654922	1.614422412	5	Down	0.849942919	0.994762935	-0.013799042	-0.07061024	5	Up	0.571152608	0.978228621	0.654660176	0.243247836
AC090154.1	3	Down	0.761755703	0.910601297	0.068465912	0.118184286	3	Down	0.320074016	0.831126894	-2.65213581	-0.494749581	3	Down	0.460608652	0.971371899	-0.972389684	-0.336667909	3	Down	0.938799919	0.998539584	-2.222027555	-0.027426957
AC092159.1	1	Down	0.074784947	0.438160411	-3.12568757	-1.12618581	1	Down	0.152695014	0.729988304	-2.616056019	-0.816175143	1	Up	0.008411262	0.390307407	1.827854716	2.075138863	1	Up	0.562918762	0.977546699	1.298543302	0.249554276
AC092835.2	5	Down	0.878517051	0.957022616	-0.022721622	-0.056249805	5	Up	0.032772174	0.571056896	0.964793301	1.484494746	5	Down	0.827015292	0.991760829	-0.026221876	-0.08248646	5	Up	0.694124963	0.990720752	1.00600337	0.158562337
AC092881.1	3	Up	0.130458353	0.505340931	0.771866142	0.884528108	3	Up	0.560066871	0.920580562	1.050373384	0.251760116	3	Down	0.402770021	0.958403838	-0.348854706	-0.394942862	3	Down	0.50242916	0.968724442	-1.159621438	-0.298925163
AC093323.1	5	Up	0.131654108	0.506495207	0.677545448	0.880565585	5	Up	0.830015231	0.97554301	-0.11835463	-0.080913938	5	Down	0.987803227	0.999411199	-0.066785567	-0.00532956	5	Up	0.691716912	0.990720752	0.267920582	0.160071606
AC104057.1	1	Up	0.641922058	0.858048158	0.637173619	0.192517701	1	Up	0.78303219	0.964682412	0.375787131	0.106220384	1	Down	0.197137435	0.883310186	-0.489581087	-0.705230899	1	Down	0.213125384	0.929283796	-3.119049583	-0.671364822
AC104073.2	4	Down	0.935603165	0.977092985	-0.955855894	-0.028908318	4	Up	0.62512103	0.934069123	0.117491834	0.204035891	4	Up	0.299317511	0.927451672	0.073611686	0.523867874	4	Down	0.889518568	0.994351737	-0.324721063	-0.050844982
AC104389.1	5	Up	0.601855258	0.838397652	0.363556235	0.220507941	5	Down	0.574749341	0.923035123	-0.124720808	-0.240521518	5	Down	0.998836156	0.99961327	-0.077766651	-0.000505745	5	Down	0.296963547	0.956945848	-0.502083117	-0.527296859
AC104389.2	1	Up	0.384256624	0.711439915	0.837545007	0.415378637	1	Up	0.442243049	0.87742558	1.036221191	0.354338984	1	Up	0.276628452	0.921852311	0.423449779	0.558103153	1	Down	0.280656153	0.950570565	-1.476255061	-0.551825433
AC104534.3	5	Down	0.011535868	0.273505788	-3.031697596	-1.937949717	5	Down	0.157025719	0.734610975	-1.433565471	-0.804029209	5	Down	0.949040256	0.999100064	-0.06397994	-0.022715365	5	Down	0.853057941	0.994184401	-1.921352578	-0.06902147
AC104809.3	5	Up	0.149879836	0.527270758	0.645995645	0.824256792	5	Up	0.352282659	0.843832232	0.357979705	0.453108734	5	Down	0.81989414	0.991690179	0.039382467	0.086242218	5	Up	0.269530353	0.946821361	1.278826652	0.56939232
AC109829.1	5	Up	0.077378388	0.441747148	0.675375585	1.111380324	5	Up	0.958569061	0.992367785	-0.060142301	-0.018376593	5	Up	0.682157694	0.990993941	0.094299238	0.166115218	5	Up	0.318010771	0.956945848	0.901197542	0.497558171
AC109829.2	3	Down	0.870985574	0.954187035	-0.24215129	-0.059989038	3	Up	0.738865872	0.954629533	-0.133642196	-0.131434393	3	Down	0.673572607	0.990439431	0.290027976	0.171615583	3	Up	0.313806167	0.956945848	1.582483474	0.503338525
AC110615.1	5	Up	0.032977833	0.349940659	0.957466396	1.481777883	5	Up	0.734536888	0.95447568	-0.280126072	-0.133986389	5	Up	0.869721938	0.996449898	-0.694528603	-0.060619575	5	Up	0.600829023	0.979416228	0.275964674	0.221249097
AC114494.1	5	Down	0.74141804	0.903204307	0.014062701	0.129936851	5	Up	0.56283558	0.921175524	0.333818521	0.249618456	5	Up	0.564838978	0.983327543	0.105176835	0.248075341	5	Down	0.494993941	0.968724442	0.349773316	0.305400117
AC118758.1	5	Up	0.101854121	0.476547902	0.813899311	0.992021393	5	Down	0.758600191	0.956999445	-0.536103527	-0.119987052	5	Up	0.26526144	0.918227888	0.304733367	0.576325878	5	Up	0.525139134	0.972988791	-0.242891757	-0.279725616
AC124312.1	4	Up	0.196165642	0.56982445	0.492138319	0.707377056	4	Down	0.89929645	0.984281185	-0.105965593	-0.046097121	4	Up	0.56472531	0.983327543	0.109778976	0.248162747	4	Down	0.946751005	0.998846946	0.594605402	0.023764225
AC129492.1	5	Up	0.931092488	0.976071753	0.21765058	0.031007177	5	Down	0.659586473	0.94077699	0.168455891	0.18072826	5	Up	0.015807495	0.516152767	0.370124264	1.801136939	5	Up	0.054484655	0.823438682	1.507506532	1.263725791
AC135068.1	4	Down	0.303349648	0.653160002	-1.044842908	-0.518056505	4	Down	0.413840062	0.867410151	-0.800394824	-0.38316747	4	Down	0.979899821	0.999411199	-0.031834085	-0.008818322	4	Down	0.729141996	0.991610352	-1.902942969	-0.137187887
AC231657.1	5	Up	0.005031775	0.2173092	0.970552799	2.298278811	5	Up	0.873516821	0.9822789	0.174226641	0.058728728	5	Up	0.99896364	0.99961327	0.028228953	0.000450319	5	Up	0.566668876	0.978228621	0.848438542	0.24667064
AC234582.1	5	Up	0.504666342	0.78582037	0.307295354	0.296995659	5	Up	0.995808052	0.999144282	0.170049026	0.001824366	5	Down	0.608010644	0.986953753	-0.004917128	-0.216088818	5	Up	0.695284536	0.990720752	1.119994398	0.15783743
AC234582.2	1	Down	0.276051483	0.629120336	-0.57739775	-0.559009915	1	Down	0.269717154	0.810639513	-0.604502372	-0.569091431	1	Down	0.23122291	0.905313431	-0.349292761	-0.635969138	1	Up	0.523813174	0.972938283	1.19715855	0.280823583
AC242988.1	1	Up	0.819007543	0.93433002	0.749270394	0.086712098	1	Up	0.912340265	0.985543138	0.392263262	0.039843158	1	Up	0.005200513	0.316781253	1.796264322	2.283953808	1	Down	0.076337981	0.85223823	-7.133229536	-1.117259332
AC244230.1	3	Down	0.5074052	0.787267191	-0.369647839	-0.294645087	3	Down	0.854192456	0.98039537	0.081347845	0.068444268	3	Down	0.348650572	0.940483406	-0.287114383	-0.457609618	3	Down	0.037615167	0.806254576	-3.551764964	-1.42463701
AC253572.1	5	Up	0.149107558	0.527020485	0.614039767	0.826500341	5	Up	0.597219546	0.927079179	0.015601791	0.223865987	5	Down	0.535467302	0.980432526	-0.080801447	-0.271267044	5	Down	0.006073561	0.568610983	-4.17074088	-2.216556592
ACAA1	5	Down	0.053785789	0.404190953	-0.380958996	-1.269332456	5	Down	0.649726135	0.938356533	0.131790835	0.187269664	5	Down	0.882057227	0.996466619	-0.012440538	-0.054503237	5	Up	0.903091047	0.994908299	0.950522392	0.044268463
ACAA2	4	Down	0.253351666	0.611247916	-0.694765279	-0.596276235	4	Down	0.663554128	0.942182782	-0.097371111	-0.178123645	4	Down	0.001543964	0.177637911	-0.909654095	-2.81136269	4	Down	0.606517582	0.979416228	-0.309608998	-0.217156605
ACACA	5	Down	0.152109191	0.529621398	-1.038648425	-0.817844543	5	Down	0.438473934	0.876534319	-0.28041549	-0.358056219	5	Up	0.896473698	0.997357085	0.175563714	0.047462448	5	Up	0.98658267	0.999750662	-0.376532365	-0.005866518
ACACB	5	Down	0.305288188	0.654705712	-0.227802096	-0.515289998	5	Down	0.060066514	0.628801118	-0.590663355	-1.221367569	5	Up	0.770840694	0.991690179	0.098719717	0.113035366	5	Up	0.8956532	0.99435946	0.794264712	0.047860118
ACAD10	4	Down	0.832698257	0.939306171	0.199504318	0.079512344	4	Up	0.313405341	0.83080481	0.875344142	0.503893606	4	Up	0.478645231	0.974189583	0.252727845	0.319986264	4	Down	0.623064633	0.981297345	-1.05203173	-0.2054669
ACAD11	5	Down	0.814108759	0.931271034	-0.021461762	-0.089317573	5	Down	0.93549646	0.988607108	0.120498623	0.028957851	5	Up	0.840823342	0.993757501	0.030240354	0.075295241	5	Down	0.721745288	0.990882242	-0.082962621	-0.141616043
ACAD8	5	Down	0.366558802	0.698418285	-0.4594862	-0.435856347	5	Down	0.179188877	0.752533394	-0.875957017	-0.746688952	5	Up	0.367985785	0.946637652	0.241712416	0.434168958	5	Down	0.634705211	0.981657503	-0.676866749	-0.197427936
ACAD9	5	Down	0.053400438	0.403122647	-0.432147494	-1.272455179	5	Down	0.050816942	0.609176963	-0.552560886	-1.293991471	5	Up	0.61276823	0.986953753	0.078568955	0.21270376	5	Up	0.832507305	0.994045789	0.529598683	0.079611947
ACADL	5	Down	0.116087492	0.493713456	-0.490540935	-0.935214572	5	Up	0.793690999	0.966679942	0.18089663	0.100348545	5	Down	0.785471827	0.991690179	-0.080085794	-0.104869387	5	Up	0.649286605	0.985126291	0.974524553	0.187563557
ACADM	4	Down	0.1260647	0.503463437	-0.961462899	-0.899406505	4	Up	0.816331735	0.97209623	0.064778008	0.08813332	4	Down	0.35934327	0.943406388	-0.261962774	-0.444490485	4	Down	0.958343054	0.999366845	-0.22187087	-0.018479001
ACADS	5	Down	0.898680836	0.964700437	0.076604153	0.04639452	5	Down	0.58313134	0.924508662	0.067444588	0.234233617	5	Down	0.171719212	0.861769206	-0.226517878	-0.765181114	5	Down	0.611801528	0.979888384	0.37002941	0.213389443
ACADSB	5	Down	0.9711542	0.988262239	0.016301833	0.012711807	5	Up	0.795380104	0.966679942	-0.0615301	-0.099425277	5	Up	0.059439882	0.731432379	0.433328301	1.225922063	5	Down	0.663980846	0.987918147	-1.047190626	-0.177844449
ACADVL	5	Down	0.22532829	0.595082731	-0.346414301	-0.647184279	5	Down	0.280821568	0.814686902	-0.514174549	-0.551569541	5	Up	0.302591559	0.930031033	0.258252447	0.519143191	5	Down	0.357539589	0.959642128	-0.187983849	-0.446675864
ACAN	5	Down	0.199842629	0.572334113	-0.458032765	-0.699311865	5	Down	0.712218933	0.949541972	-0.223406648	-0.147386486	5	Up	0.106351611	0.802705467	0.260093687	0.973255927	5	Up	0.522872691	0.9728995	0.916131386	0.28160404
ACAP1	5	Up	0.005592703	0.224424371	0.961513486	2.252378268	5	Up	0.002611745	0.313295859	1.221350585	2.583069158	5	Up	0.156011287	0.851222586	0.223689711	0.806843981	5	Up	0.000512784	0.232980784	2.032916625	3.290065726
ACAP2	5	Up	0.379049319	0.707228776	0.186699706	0.421304279	5	Down	0.155758719	0.734155068	-0.510762701	-0.807547634	5	Up	0.608545378	0.986953753	0.124670984	0.215707032	5	Up	0.593388036	0.979416228	0.1510338	0.226661214
ACAP3	5	Up	0.139200391	0.513587244	0.540044547	0.856359545	5	Up	0.234465879	0.793485369	0.214508742	0.62992035	5	Down	0.345495074	0.938040555	-0.156606877	-0.461558141	5	Up	0.049351786	0.814984845	1.36866717	1.306697122
ACAT1	4	Down	0.76492352	0.911469526	-0.067610708	-0.116381985	4	Down	0.800546875	0.96786428	-0.204037328	-0.096613234	4	Down	0.849393651	0.994762935	-0.096363098	-0.070890989	4	Up	0.294004281	0.956945848	1.322964125	0.531646346
ACAT2	3	Down	0.270326905	0.625692709	-0.515098374	-0.568110727	3	Down	0.264785821	0.806556273	-1.230611832	-0.577105274	3	Down	0.312046987	0.932318435	-0.106529309	-0.505780007	3	Down	0.861806907	0.994184401	-1.630977303	-0.064590029
ACBD3	4	Up	0.428214848	0.737905392	0.224152299	0.368338278	4	Up	0.921986483	0.986952411	0.053906611	0.035275446	4	Down	0.645719128	0.988357347	-0.036550882	-0.189956349	4	Up	0.832497575	0.994045789	0.514795691	0.079617023
ACBD4	5	Up	0.041126332	0.373081595	0.79249648	1.385880022	5	Up	0.42692195	0.871601107	0.45588091	0.369651515	5	Up	0.721384226	0.991690179	0.026955665	0.141833358	5	Down	0.962609693	0.999501781	0.225869692	0.01654977
ACBD5	4	Up	0.218241541	0.5872007	0.469219486	0.66106258	4	Down	0.747072838	0.955234913	-0.036003502	-0.126637053	4	Up	0.225685784	0.900535207	0.28608957	0.646495797	4	Down	0.753891655	0.992889832	0.62186246	0.122691064
ACBD7	4	Up	0.070396976	0.431899716	0.707456062	1.152445996	4	Up	0.603988292	0.928717239	0.293626732	0.21897148	4	Up	0.209623905	0.887509669	0.192213863	0.678559192	4	Up	0.707179775	0.990720752	0.964379368	0.150470168
ACCS	5	Down	0.107511943	0.482250576	-0.493416553	-0.968543291	5	Down	0.282428935	0.816568432	-0.443766628	-0.549090812	5	Up	0.485420136	0.975839133	0.104973122	0.313882212	5	Up	0.545192894	0.975075777	0.903411582	0.263449813
ACCSL	4	Down	0.671971641	0.871875648	-0.180047448	-0.172649055	4	Down	0.56667483	0.922573983	-1.229629343	-0.246666077	4	Down	0.342876489	0.936846556	-0.401711163	-0.464862293	4	Up	0.198820832	0.929283796	0.241740724	0.701538113
ACD	5	Up	0.276383073	0.629513458	0.421837399	0.558488559	5	Up	0.503047762	0.90137257	0.487105229	0.298390779	5	Down	0.814698064	0.991690179	0.013097142	0.089003316	5	Up	0.510437202	0.970051593	0.994094375	0.292057681
ACE	5	Down	0.146944899	0.524448415	-0.317673549	-0.832845484	5	Down	0.273585046	0.811017578	-0.272470522	-0.562907645	5	Down	0.431259242	0.964189241	-0.106405042	-0.365261585	5	Down	0.204358272	0.929283796	-0.441490244	-0.689607779
ACE2	3	Down	0.475404389	0.768955411	-0.360584682	-0.322936813	3	Down	0.554171016	0.918408504	-0.385815826	-0.256356192	3	Up	0.339564439	0.936656442	0.097279313	0.469077797	3	Up	0.599717364	0.979416228	0.718203922	0.222053377
ACER1	4	Down	0.188667286	0.56529318	-0.241402685	-0.724303398	4	Down	0.282543813	0.816578163	-0.20609249	-0.548914199	4	Down	0.463321589	0.971371899	-0.070310279	-0.334117463	4	Down	0.138913659	0.905656278	-1.822397704	-0.857255049
ACER2	4	Down	0.158114278	0.535544868	-0.627103813	-0.801028912	4	Down	0.892868009	0.983229344	-0.006171321	-0.049212737	4	Up	0.76290332	0.991690179	0.062364485	0.117530495	4	Up	0.462897009	0.968724442	0.565420349	0.334515625
ACER3	4	Down	0.117007119	0.494877655	-0.45700557	-0.931787714	4	Down	0.333598083	0.835700775	-0.605773013	-0.476776453	4	Up	0.122157675	0.812678666	0.283245781	0.913079242	4	Down	0.628014738	0.981657503	0.616913336	0.202030164
ACHE	5	Down	0.719325716	0.893429906	0.043962762	0.143074414	5	Down	0.268855537	0.810639513	-0.218638414	-0.570481014	5	Down	0.398629696	0.956834569	-0.054877312	-0.399430352	5	Up	0.029387294	0.786615594	1.623407317	1.531840402
ACIN1	4	Down	0.091754955	0.464458803	-0.714002561	-1.037370474	4	Down	0.088296425	0.667175518	-0.72638068	-1.054056881	4	Down	0.283302304	0.922922457	-0.258408114	-0.547749894	4	Down	0.073162268	0.848869903	-1.638826414	-1.135712841
ACKR1	5	Up	0.875179313	0.955461586	0.113744912	0.057902957	5	Up	0.548178127	0.915805246	0.366556813	0.261078297	5	Up	0.553053834	0.983327543	0.089088611	0.257232593	5	Up	0.496047268	0.968724442	0.83799592	0.304476938
ACKR2	5	Down	0.484715867	0.774705664	-0.268257905	-0.314512764	5	Up	0.441461637	0.87742558	0.355686759	0.355107031	5	Down	0.733318075	0.991690179	-0.038266508	-0.13470761	5	Up	0.988690202	0.999750662	0.615133681	0.00493977
ACKR3	5	Up	0.296706823	0.647853077	0.440456162	0.527672466	5	Up	0.007921152	0.418793094	1.247310451	2.101211638	5	Down	0.474020486	0.973981505	-0.107747438	-0.324202889	5	Up	0.406110115	0.96615048	1.030000789	0.391356193
ACKR4	5	Up	0.937504844	0.977843124	-0.16809185	-0.02802648	5	Down	0.001271702	0.260114574	-2.575329231	-2.895614778	5	Down	0.285747101	0.923875899	-0.545324221	-0.544018168	5	Up	0.900875385	0.994908299	-1.211832271	-0.045335279
ACLY	5	Down	0.174518862	0.550872563	-0.800039358	-0.758157628	5	Down	0.036142767	0.582435679	-1.243771703	-1.441978607	5	Down	0.852689325	0.994762935	-0.102976451	-0.069209174	5	Down	0.871852874	0.994184401	0.469337415	0.059556796
ACMSD	4	Down	0.697576839	0.88389529	0.089370408	0.156407947	4	Up	0.231993171	0.79248057	0.922278818	0.634524799	4	Up	0.980401884	0.999411199	0.103832334	0.008595863	4	Down	0.457478511	0.968724442	-0.01837105	-0.339629301
ACN9	4	Down	0.867596251	0.953267352	-0.008315929	-0.061682333	4	Up	0.50928247	0.903795084	0.250227147	0.293041273	4	Up	0.348327087	0.940424925	0.13247447	0.458012752	4	Down	0.635488834	0.981663891	-0.211141354	-0.196892076
ACO1	4	Down	0.23205429	0.598167701	-0.101936425	-0.634410399	4	Down	0.127485288	0.70643742	-0.445716472	-0.894539929	4	Down	0.672229172	0.990439431	0.0128974	0.172482645	4	Down	0.567205228	0.978228621	-0.833421202	-0.246259775
ACO2	5	Down	0.005193206	0.219814863	-0.866871725	-2.284564478	5	Up	0.344362677	0.839753867	0.606439279	0.462983925	5	Down	0.250368207	0.9148109	-0.133558735	-0.60142082	5	Down	0.016245718	0.744742807	-1.898071756	-1.789261089
ACOT1	5	Down	0.02631872	0.331508908	-0.455904402	-1.579735235	5	Down	0.022946528	0.52647236	-0.514977015	-1.639283022	5	Down	0.685571022	0.991130821	-0.033795124	-0.163947548	5	Down	0.020894179	0.777839085	-0.410449319	-1.679974684
ACOT11	5	Down	0.125095494	0.50297424	-0.44996946	-0.902758335	5	Down	0.208984507	0.777612417	-0.603229574	-0.679885909	5	Down	0.683673182	0.990993941	-0.09043444	-0.165151455	5	Up	0.875354071	0.994184401	0.460593877	0.057816244
ACOT12	5	Down	0.663493084	0.868099594	-0.064761388	-0.178163599	5	Down	0.555580494	0.919177134	-0.090891296	-0.25525301	5	Down	0.104111975	0.796661142	-0.274238627	-0.982499315	5	Down	0.229071121	0.939505664	-1.19957952	-0.64002966
ACOT13	5	Down	0.027180025	0.333828122	-0.714370202	-1.565750141	5	Down	0.304931152	0.828612942	-0.21125929	-0.515798205	5	Up	0.564152527	0.983327543	0.120083941	0.248603462	5	Up	0.718589521	0.990882242	0.64639523	0.143519121
ACOT2	5	Down	0.343352952	0.681779303	-0.366400074	-0.464259215	5	Down	0.423425453	0.870309721	-0.244461568	-0.373223039	5	Up	0.31066094	0.932318435	0.179107262	0.507713349	5	Up	0.071500873	0.841850318	1.349507116	1.145688654
ACOT4	5	Down	0.339274006	0.67926377	-0.108061275	-0.469449413	5	Down	0.1363814	0.715804614	-0.238942701	-0.865244856	5	Up	0.71410139	0.991690179	0.0872258	0.146240122	5	Down	0.515458236	0.97117912	0.424425169	0.287806517
ACOT6	4	Down	0.399770099	0.720036096	-0.336695067	-0.398189692	4	Down	0.93719076	0.9892974	-0.074447472	-0.028172002	4	Down	0.593655346	0.986953753	-0.036172286	-0.226465617	4	Down	0.55732204	0.976148432	-0.661823679	-0.253893782
ACOT7	5	Down	0.193022247	0.567071851	-0.242125295	-0.714392633	5	Down	0.004515852	0.371061352	-0.758287023	-2.345260343	5	Up	0.348871541	0.940483406	0.143344053	0.457334457	5	Down	0.249348542	0.946821361	-0.104818833	-0.603193167
ACOT8	4	Down	0.267376029	0.622243834	-0.288201256	-0.572877532	4	Up	0.302580137	0.828607421	0.547384663	0.519159585	4	Down	0.031126331	0.631698139	-0.332490787	-1.506872066	4	Down	0.907497701	0.995468026	-0.121842409	-0.042154466
ACOT9	5	Up	0.342415262	0.681638426	0.27856021	0.465446886	5	Up	0.48700677	0.896455604	0.493290361	0.312465001	5	Up	0.967275733	0.999100064	0.179418055	0.014449708	5	Up	0.073305621	0.848978257	0.071464129	1.134862725
ACOX1	4	Down	0.069070884	0.430561312	-0.590632793	-1.160704986	4	Down	0.586020436	0.924688285	-0.203976432	-0.232087239	4	Down	0.790884953	0.991690179	-0.099211881	-0.101886687	4	Up	0.32533071	0.956945848	1.287528537	0.487674939
ACOX2	5	Down	0.158654151	0.536420945	-0.500672638	-0.799548562	5	Down	0.988059415	0.998285205	0.076935263	0.005216939	5	Up	0.957536666	0.999100064	0.023711728	0.018844587	5	Down	0.248473997	0.946821361	-0.580990237	-0.604719054
ACOX3	4	Down	0.077530065	0.442252555	-0.49263466	-1.110529854	4	Down	0.557697098	0.919543104	-0.047173392	-0.253601615	4	Down	0.994833057	0.999522866	0.040169327	0.002249792	4	Up	0.93130312	0.998153032	0.887330042	0.030908942
ACOXL	5	Down	0.832780716	0.939331962	-0.038043389	-0.07946934	5	Down	0.984380585	0.9973958	0.068244858	0.006836961	5	Down	0.541181052	0.982151548	-0.070266914	-0.266657417	5	Up	0.347970983	0.958171943	0.866717152	0.45845697
ACP1	5	Down	0.658999169	0.865897262	-0.038871943	-0.181115133	5	Down	0.712013742	0.949541972	0.098789492	0.147511624	5	Down	0.866991687	0.996246705	0.072365148	0.061985066	5	Down	0.65680938	0.987324828	0.431571047	0.182560654
ACP2	4	Down	0.899072739	0.964811172	0.146572603	0.046205171	4	Down	0.514987364	0.905709482	0.041011011	0.288203427	4	Down	0.36314233	0.944433176	-0.190976181	-0.439923124	4	Up	0.148121933	0.913810391	2.162969199	0.829380629
ACP5	5	Down	0.230743516	0.59752313	-0.311011459	-0.636870495	5	Down	0.273113644	0.810639513	-0.171883888	-0.563656604	5	Down	0.980596122	0.999411199	0.042542303	0.008509828	5	Up	0.276715466	0.948003913	1.050039571	0.557966567
ACP6	5	Down	0.14346296	0.519830991	-0.241979145	-0.843260214	5	Down	0.40318527	0.865053028	-0.0537611	-0.394495342	5	Up	0.618612933	0.987546308	0.081388846	0.208581004	5	Up	0.920064789	0.997192598	0.624526993	0.036181589
ACPP	4	Up	0.894769419	0.96316098	0.181312809	0.048288868	4	Up	0.410800791	0.867304796	0.734070912	0.386368729	4	Down	0.972476926	0.999411199	0.011113888	0.012120694	4	Down	0.234512524	0.942502863	-0.351267533	-0.629833958
ACPT	5	Down	0.289497273	0.640884804	-0.171870027	-0.538355523	5	Down	0.10840378	0.693441211	-0.277137396	-0.964955574	5	Down	0.213557347	0.889713344	-0.109704283	-0.670485483	5	Up	0.212728244	0.929283796	1.447514361	0.672174845
ACR	5	Down	0.342396835	0.681638426	-0.136976607	-0.465470258	5	Down	0.727183589	0.95312787	0.087434893	0.138355931	5	Up	0.897199622	0.997357085	0.055943166	0.047110918	5	Down	0.147294028	0.913810391	-0.017515084	-0.831814863
ACRBP	5	Up	0.230082233	0.597472808	0.585620839	0.638116917	5	Up	0.395389184	0.86124601	0.708767127	0.402975215	5	Up	0.804305919	0.991690179	0.130315012	0.094578735	5	Up	0.471688019	0.968724442	0.459136831	0.326345154
ACRC	4	Up	0.67341176	0.872668403	0.216260591	0.171719303	4	Up	0.126124873	0.70521431	1.82853943	0.899199259	4	Up	0.608108289	0.986953753	0.218877979	0.216019077	4	Down	0.32675222	0.956945848	-1.480896074	-0.485781453
ACRV1	5	Up	0.429660199	0.738842931	0.330509881	0.366874875	5	Up	0.050430117	0.609176963	0.761520627	1.297310023	5	Down	0.800286837	0.991690179	-0.01634693	-0.096754326	5	Down	0.480507093	0.968724442	0.051363771	0.318300198
ACSBG1	5	Down	0.220353636	0.588838704	-0.163216797	-0.656879778	5	Up	0.520117495	0.907239575	0.354350324	0.283898538	5	Down	0.807017234	0.991690179	-0.007482008	-0.093117191	5	Down	0.33512302	0.956945848	0.326819226	0.474795739
ACSBG2	5	Up	0.685900964	0.878708592	0.318704805	0.163738586	5	Up	0.399567058	0.864205296	0.582970847	0.398410324	5	Down	0.968957054	0.999100064	0.032173515	0.013695471	5	Down	0.292859029	0.956584634	-0.052837536	-0.533341382
ACSF2	4	Down	0.307525862	0.656258108	-0.791486324	-0.512118356	4	Down	0.749029595	0.95571047	-0.246775623	-0.125501022	4	Down	0.959446346	0.999100064	0.134839311	0.017979307	4	Up	0.035567274	0.804580922	0.838418585	1.448949413
ACSF3	5	Down	0.819484196	0.934613492	0.010187095	0.086459418	5	Down	0.563825305	0.921349819	-0.098731017	-0.248855437	5	Up	0.725378663	0.991690179	0.064194234	0.139435223	5	Down	0.824659471	0.993257904	-0.040201289	-0.083725349
ACSL1	4	Down	0.4562731	0.75690393	-0.024231342	-0.340775135	4	Down	0.491840981	0.897583815	-0.330183984	-0.308175288	4	Up	0.809645797	0.991690179	0.105292615	0.091704934	4	Up	0.460778381	0.968724442	0.595192869	0.336507906
ACSL3	4	Down	0.526771896	0.799577525	-0.241919309	-0.278377403	4	Down	0.262828081	0.805844571	-0.47156707	-0.580328236	4	Up	0.413833083	0.9621847	0.157279217	0.383174794	4	Down	0.260456002	0.946821361	-0.662843445	-0.584265631
ACSL4	3	Down	0.203483871	0.575649148	-0.386265846	-0.691470008	3	Down	0.113978828	0.696941153	-0.615918075	-0.943175813	3	Down	0.373414576	0.947826707	-0.319398753	-0.427808733	3	Down	0.17057858	0.923624798	-0.60332892	-0.768075504
ACSL5	5	Down	0.713061971	0.890883063	0.167129242	0.146872725	5	Up	0.704733967	0.947390454	0.476642389	0.151974796	5	Down	0.330510856	0.935681527	-0.185116135	-0.480814271	5	Up	0.599570141	0.979416228	1.049461801	0.222160003
ACSL6	4	Down	0.437338549	0.74430764	-0.105361028	-0.35918224	4	Down	0.647249749	0.938198074	0.01832719	0.18892811	4	Up	0.959900496	0.999100064	0.095767568	0.017773784	4	Up	0.391560772	0.964846125	1.227481138	0.407200824
ACSM1	5	Down	0.5621709	0.817511513	-0.041978812	-0.250131639	5	Down	0.157874419	0.735230672	-0.388672505	-0.801688235	5	Up	0.603608827	0.986953753	0.086271473	0.219244418	5	Down	0.481232778	0.968724442	0.21759918	0.317644799
ACSM2A	5	Down	0.025152325	0.330084158	-0.719362761	-1.599421865	5	Down	0.092779832	0.675216878	-0.708749779	-1.032546418	5	Up	0.766800347	0.991690179	0.114295459	0.115317699	5	Down	0.944211436	0.998846946	-0.214656871	-0.024930744
ACSM2B	4	Down	0.570727713	0.822078745	-0.084012969	-0.243571039	4	Down	0.075185132	0.649128171	-0.756458709	-1.123868031	4	Down	0.026989371	0.605587949	-0.334565062	-1.56880724	4	Up	0.191112315	0.929283796	1.188641761	0.718711328
ACSM3	5	Down	0.197085373	0.570583057	-0.734422525	-0.705345607	5	Down	0.339891482	0.838478402	-0.898129984	-0.46865972	5	Down	0.204890889	0.887509669	-0.376668256	-0.688477354	5	Up	0.732550055	0.99244333	0.412625134	0.135162694
ACSM4	5	Down	0.204629912	0.576339145	-0.25279656	-0.689030883	5	Down	0.073368416	0.649128171	-0.503182749	-1.134490855	5	Up	0.934385843	0.999100064	0.055428677	0.02947375	5	Up	0.988430121	0.999750662	0.468165133	0.005054028
ACSM5	5	Down	0.511346334	0.789963996	-0.152959375	-0.291284853	5	Up	0.850896784	0.979799435	0.113310223	0.070123118	5	Up	0.077333521	0.77014058	0.313293517	1.111632215	5	Up	0.37870001	0.963053894	0.87614665	0.421704683
ACSM6	4	Up	0.049560559	0.395145922	0.801889538	1.304863803	4	Up	0.633397962	0.936350986	0.208746895	0.198323338	4	Down	0.053467228	0.708321038	-0.321630442	-1.271912334	4	Down	0.393883547	0.965948484	-0.26127223	-0.40463216
ACSS1	5	Down	0.709014052	0.889210387	-0.078060641	-0.149345158	5	Down	0.199489756	0.772623746	-0.316013828	-0.700079401	5	Down	0.525178095	0.978226	-0.073789952	-0.279693397	5	Up	0.616368871	0.980094578	0.910842413	0.210159303
ACSS2	5	Down	0.578890576	0.826520576	0.316256631	0.237403521	5	Down	0.000452135	0.168486801	-1.51458846	-3.344731814	5	Up	0.964305862	0.999100064	0.064190339	0.015785193	5	Down	0.5794784	0.979213954	0.335513695	0.236962748
ACSS3	5	Down	0.456721723	0.757416783	-0.383751035	-0.340348332	5	Up	0.69631319	0.946923394	0.488398092	0.157195378	5	Down	0.56321622	0.983327543	-0.177728911	-0.249324846	5	Up	0.993348054	0.999750662	-0.681733662	-0.002898555
ACTA1	5	Down	0.139138897	0.513587244	-0.471226313	-0.856551443	5	Down	0.320439632	0.831166261	-0.410374992	-0.494253776	5	Down	0.653125581	0.989522618	-0.124084608	-0.185003306	5	Down	0.639476672	0.983128037	0.411232998	0.194175294
ACTA2	5	Up	0.970008905	0.987837276	0.081133815	0.013224279	5	Up	0.30949529	0.829724187	0.368291824	0.509345956	5	Up	0.209002934	0.887509669	0.237416641	0.679847617	5	Down	0.423037613	0.96615048	-1.271973763	-0.373621017
ACTB	5	Up	0.161752487	0.540169743	0.99769247	0.791149034	5	Down	0.319646109	0.831113128	-1.783846409	-0.495330578	5	Up	0.045435108	0.68694118	0.302215169	1.342608431	5	Up	0.978812342	0.999750662	-1.757228109	-0.009300563
ACTBL2	5	Up	0.455803592	0.756674333	0.258830908	0.341222257	5	Down	0.852775693	0.980044872	0.129161591	0.069165187	5	Up	0.546481969	0.982579597	0.098324578	0.262424163	5	Up	0.314744873	0.956945848	0.576209913	0.502041336
ACTC1	4	Up	0.718185922	0.89291662	0.849858105	0.143763112	4	Down	0.586977129	0.924977919	0.123958579	0.231378821	4	Down	0.739695181	0.991690179	-0.128076234	-0.13094721	4	Down	0.785023846	0.992889832	-0.160457698	-0.105117151
ACTG1	5	Up	0.594049431	0.835176019	0.206634572	0.226177416	5	Up	0.946923743	0.990766667	-0.077648655	-0.023684994	5	Up	0.570691042	0.984823473	0.144963891	0.243598944	5	Up	0.044691409	0.809246047	1.522815049	1.349775955
ACTG2	5	Up	0.497836473	0.782773407	0.280397746	0.302913289	5	Down	0.353397946	0.843832232	-0.198085765	-0.451735979	5	Up	0.203021705	0.887509669	0.290129772	0.69245753	5	Up	0.639800347	0.983128037	0.231547278	0.193955529
ACTL10	5	Up	0.22163414	0.59086266	0.51672725	0.654363341	5	Up	0.177119	0.751372007	0.608989585	0.751734849	5	Up	0.78734786	0.991690179	0.040727092	0.103833349	5	Up	0.4903578	0.968724442	0.892026021	0.309486912
ACTL6A	4	Up	0.348893323	0.685558065	0.083743572	0.457307342	4	Up	0.125816975	0.70521431	0.825760754	0.900260762	4	Down	0.119942524	0.81192014	-0.366775151	-0.921026816	4	Down	0.894831198	0.99435946	-1.753489382	-0.048258883
ACTL6B	5	Up	0.347318898	0.684516816	0.298888364	0.459271586	5	Down	0.706348166	0.947390454	-0.409089019	-0.150981178	5	Up	0.626001135	0.988053908	0.203709055	0.203424879	5	Up	0.007127439	0.594428762	2.030674594	2.147066483
ACTL7A	5	Up	0.734144439	0.900527587	0.223134864	0.134218487	5	Up	0.012695296	0.47732294	1.16659705	1.896357152	5	Up	0.698749635	0.991690179	0.067876778	0.155678406	5	Up	0.593802833	0.979416228	0.521904416	0.226357735
ACTL7B	5	Up	0.860424487	0.950283287	0.134776175	0.065287238	5	Down	0.952378675	0.99159906	-0.017812404	-0.021190338	5	Up	0.632288872	0.988053908	0.104638217	0.199084461	5	Up	0.429390389	0.96615048	1.021990048	0.367147681
ACTL8	5	Down	0.907932554	0.968254205	0.043118704	0.041946412	5	Up	0.150970197	0.728405329	0.718033825	0.821108779	5	Up	0.293020492	0.925973112	0.190475451	0.533102007	5	Down	0.80256793	0.993257904	0.234446258	0.095518198
ACTL9	5	Up	0.053104147	0.402790793	0.676120374	1.27487156	5	Up	0.232145532	0.79248057	0.596588838	0.63423967	5	Down	0.436991179	0.965910435	-0.103966097	-0.35952733	5	Up	0.311912589	0.956945848	1.262598968	0.505967097
ACTN1	5	Up	0.769659464	0.912955818	0.178395601	0.113701386	5	Up	0.487197844	0.896455604	0.392165249	0.312294643	5	Up	0.977931141	0.999411199	0.056745621	0.009691724	5	Down	0.148912257	0.915480351	-0.061581851	-0.827069554
ACTN2	5	Up	0.414008579	0.730162681	0.304927083	0.382990659	5	Up	0.152078553	0.729988304	1.155768641	0.817932028	5	Up	0.551396381	0.983327543	0.119787239	0.258536088	5	Up	0.181355119	0.929283796	1.766122384	0.741470181
ACTN3	5	Up	0.029705317	0.34037605	0.734154511	1.527165802	5	Down	0.270378092	0.810639513	-0.264316825	-0.5680285	5	Down	0.004870629	0.307696533	-0.436971414	-2.31241493	5	Down	0.087878332	0.867741756	-0.626640564	-1.056118193
ACTN4	5	Up	0.085377793	0.455464761	0.468928048	1.068655074	5	Up	0.695673793	0.946811833	0.01010047	0.157594357	5	Up	0.87501704	0.996466619	0.072917522	0.05798349	5	Down	0.84180911	0.994184401	-0.188306795	-0.074786379
ACTR10	4	Down	0.125794865	0.503267856	-1.546033699	-0.900337086	4	Down	0.174813225	0.749321987	-1.717363166	-0.757425715	4	Down	0.963746973	0.999100064	0.01451707	0.016036973	4	Down	0.973788645	0.999750662	-1.478861562	-0.011535294
ACTR1A	5	Up	0.010084241	0.263098803	1.69629732	1.996356788	5	Down	0.688586911	0.945285468	-0.015893562	-0.162041237	5	Down	0.017663792	0.52690796	-0.777404506	-1.752916057	5	Down	0.083577259	0.865353914	-2.951101212	-1.077911874
ACTR1B	5	Down	0.330977747	0.67426649	-0.598408051	-0.480201204	5	Up	0.868913352	0.982176629	0.038361261	0.061023529	5	Up	0.760669029	0.991690179	0.067730404	0.118804266	5	Down	0.686053512	0.990360628	-1.409377128	-0.163642008
ACTR2	3	Down	0.82065098	0.934807799	0.13125245	0.085841508	3	Down	0.375721251	0.853419958	-0.174856681	-0.425134241	3	Down	0.0033784	0.256825998	-1.150934149	-2.471288882	3	Down	0.413190611	0.96615048	-2.368582579	-0.383849556
ACTR3	5	Up	0.010811726	0.267758916	1.166894412	1.966104958	5	Down	0.554890453	0.918911627	-0.322636045	-0.255792747	5	Down	1.18313969102939e-06	0.001124278	-1.044631419	-5.926963976	5	Up	0.934503077	0.998539584	0.540854807	0.029419264
ACTR3B	4	Down	0.403682872	0.722545957	-1.340128058	-0.393959678	4	Up	0.838961089	0.977709161	0.166105077	0.076258181	4	Up	0.657418119	0.990439431	0.115265834	0.182158331	4	Down	0.899180093	0.994908299	-1.610863912	-0.046153316
ACTR3C	4	Up	0.012245466	0.280391675	1.09734263	1.912024666	4	Up	0.737537925	0.954629533	0.454854764	0.132215643	4	Down	0.660692229	0.990439431	-0.130854047	-0.180000801	4	Up	0.41837182	0.96615048	1.256049072	0.378437575
ACTR5	5	Up	0.369737881	0.700980581	0.115514974	0.432106052	5	Up	0.087815383	0.667068136	0.733773464	1.056429402	5	Up	0.068444074	0.750732597	0.354762644	1.164664148	5	Down	0.281340359	0.950570565	-2.196951666	-0.550767962
ACTR6	2	Down	0.949387457	0.981526315	-0.462641545	-0.022556511	2	Up	0.805315139	0.969346647	0.09458136	0.094034137	2	Down	0.355831767	0.942319229	-0.225299957	-0.448755283	2	Up	0.894779682	0.99435946	-0.053033904	-0.048283886
ACTR8	3	Up	0.734061887	0.900527587	0.38577129	0.134267324	3	Down	0.983201819	0.997142779	0.217671011	0.007357327	3	Down	0.375850868	0.947862936	-0.387728604	-0.424984443	3	Up	0.963136277	0.99956569	0.504058886	0.016312259
ACTRT1	5	Up	0.845543048	0.944267577	0.184877624	0.072864277	5	Up	0.428315812	0.871811328	0.487211791	0.368235893	5	Up	0.307868807	0.932318435	0.187269224	0.511634311	5	Down	0.757783526	0.992889832	-0.177843434	-0.120454841
ACTRT2	5	Up	0.122908992	0.500685738	0.719513808	0.910416342	5	Down	0.641334909	0.937060118	0.068808862	0.19291512	5	Down	0.388718439	0.953217383	-0.069163572	-0.410364858	5	Down	0.903484107	0.994908299	0.650508119	0.044079483
ACTRT3	4	Up	0.966734449	0.986483013	-0.068671418	-0.014692805	4	Down	0.621894935	0.933396329	-0.158937069	-0.20628298	4	Down	0.717591151	0.991690179	-0.052882389	-0.144122925	4	Up	0.884379921	0.994184401	0.338201995	0.053361126
ACVR1	5	Down	0.524827923	0.798139928	-0.05127356	-0.279983067	5	Up	0.268884207	0.810639513	0.71741985	0.570434705	5	Down	0.9053534	0.998235856	0.051902512	0.043181863	5	Down	0.819276885	0.993257904	0.244731571	0.086569298
ACVR1B	4	Down	0.313358958	0.660901897	-0.311882139	-0.503957886	4	Down	0.979976305	0.9970106	0.663842817	0.008784425	4	Down	0.947017231	0.999100064	-0.002867267	-0.023642119	4	Up	0.573500742	0.978228621	0.502740658	0.241466016
ACVR1C	5	Down	0.708384536	0.889210387	-0.181073345	-0.149730928	5	Down	0.133173363	0.712615081	-0.850142556	-0.875582633	5	Down	0.494835552	0.975839133	-0.269517725	-0.305539106	5	Down	0.369528448	0.963005967	-0.391110761	-0.432352122
ACVR2A	2	Down	0.685317406	0.878708592	-0.772599627	-0.164108238	2	Up	0.029976111	0.567594208	1.872813767	1.523224717	2	Up	0.576647862	0.986070957	0.14731705	0.239089314	2	Up	0.807062458	0.993257904	-2.071928519	-0.093092854
ACVR2B	5	Down	0.05624032	0.410407634	-0.518168851	-1.249952215	5	Down	0.464458804	0.886498413	-0.126663748	-0.3330528	5	Down	0.266559887	0.918227888	-0.146569472	-0.574205205	5	Down	0.606098642	0.979416228	0.386249758	0.217456689
ACVRL1	5	Down	0.132200637	0.506751333	-0.496441036	-0.878766452	5	Down	0.117731832	0.698879482	-0.416564745	-0.929106098	5	Up	0.319418953	0.932347945	0.172076271	0.495639318	5	Down	0.126289027	0.894334686	-0.136053724	-0.898634383
ACY1	5	Down	0.599257572	0.837224989	-0.206638349	-0.222386469	5	Down	0.090925837	0.67095612	-1.040209215	-1.04131269	5	Down	0.415720264	0.962187251	-0.158512014	-0.381198806	5	Down	0.116700944	0.891197002	-1.703386346	-0.93292563
ACY3	5	Down	0.12899657	0.504647966	-0.441301149	-0.889421837	5	Down	0.2189619	0.784106702	-0.370538941	-0.659631448	5	Up	0.071999857	0.755998498	0.374021494	1.142668367	5	Up	0.169709772	0.923624798	1.277750312	0.770293151
ACYP1	5	Down	0.425149228	0.735678874	-0.130247787	-0.371458605	5	Down	0.122355342	0.70085784	-0.290667957	-0.912377064	5	Up	0.44508794	0.966537696	0.113862561	0.351554173	5	Up	0.569161224	0.978228621	0.984686108	0.244764695
ACYP2	4	Down	0.440635271	0.745736892	-0.418180342	-0.355920742	4	Up	0.212343053	0.779484641	0.983369618	0.672961943	4	Up	0.994606703	0.999522866	-0.241928627	-0.002348618	4	Up	0.820598351	0.993257904	0.335977685	0.08586936
ADA	4	Down	0.640317906	0.857630519	-0.060635414	-0.193604353	4	Down	0.389783368	0.858254404	-0.142758572	-0.409176697	4	Down	0.430862534	0.964189241	-0.109017908	-0.365661269	4	Down	0.538904016	0.97312959	0.389772693	0.26848858
ADAD1	5	Down	0.013063154	0.285768607	-1.339346868	-1.883951966	5	Down	0.24370325	0.797536229	-0.969792418	-0.613138679	5	Up	0.538627279	0.981640213	0.153180266	0.268711655	5	Up	0.317909698	0.956945848	0.7420745	0.497696224
ADAD2	5	Down	0.388081602	0.713226983	-0.18224818	-0.411076945	5	Down	0.631532507	0.935558134	-0.038929216	-0.19960429	5	Up	0.327699349	0.935600601	0.183747431	0.484524422	5	Down	0.433342588	0.96615048	0.022165975	0.363168627
ADAL	3	Up	0.532393074	0.802071374	-0.116811842	-0.273767603	3	Up	0.142520764	0.722504935	0.936584565	0.846121859	3	Up	0.137041058	0.836589405	0.343884747	0.863149297	3	Up	0.897121868	0.994527028	-0.891817317	-0.047148557
ADAM10	4	Down	0.861760585	0.950622696	-0.258028892	-0.064613373	4	Up	0.355867884	0.845471333	0.448306398	0.448711204	4	Up	0.377768037	0.947862936	0.199118783	0.422774791	4	Down	0.810503653	0.993257904	0.219332209	0.091245023
ADAM11	5	Down	0.113495806	0.490670562	-0.712066267	-0.945020187	5	Down	0.215964805	0.781694354	-0.622079034	-0.665617019	5	Down	0.095498701	0.790180547	-0.337182967	-1.020002537	5	Down	0.127297889	0.895999238	-2.281474347	-0.895178798
ADAM12	5	Down	0.06716721	0.427323693	-0.462410403	-1.172842693	5	Down	0.499182558	0.899776466	-0.156563687	-0.301740598	5	Down	0.918409151	0.999100064	0.011733295	0.036963798	5	Up	0.2003336	0.929283796	1.387199264	0.698246205
ADAM15	5	Down	0.251327015	0.609919822	-0.213377549	-0.599760827	5	Down	0.040375963	0.590058916	-0.588298994	-1.393877107	5	Down	0.436641451	0.965910435	-0.095485008	-0.359875039	5	Down	0.517726158	0.971640738	0.239614187	0.285899892
ADAM17	4	Down	0.239539949	0.604415392	-0.272233541	-0.620622047	4	Down	0.053041219	0.61428907	-0.592396348	-1.275386505	4	Up	0.322928461	0.933375423	0.172517481	0.490893677	4	Down	0.338267976	0.956945848	0.005117232	0.470739115
ADAM18	5	Down	0.837149863	0.94142208	0.06631602	0.077196789	5	Up	0.406312261	0.866499202	0.87938782	0.391140072	5	Up	0.616200933	0.987042121	0.116418163	0.210277648	5	Down	0.859398395	0.994184401	0.112787242	0.065805462
ADAM19	5	Down	0.063495332	0.423191517	-0.460877991	-1.197258201	5	Up	0.597837238	0.927199013	1.048156144	0.223417037	5	Up	0.571691027	0.984823473	0.105413311	0.242838624	5	Down	0.181930878	0.929283796	-0.463961335	-0.740093584
ADAM20	5	Down	0.019545765	0.31093683	-0.717384127	-1.708947323	5	Down	0.129460821	0.708641389	-0.314934534	-0.887861643	5	Up	0.488425596	0.975839133	0.097602954	0.311201585	5	Down	0.742199894	0.992889832	0.888687317	0.129479112
ADAM21	4	Down	0.263716783	0.61925837	-1.269700812	-0.57886223	4	Up	0.57151261	0.923035123	0.019988783	0.242974183	4	Up	0.432753925	0.964975753	0.189203325	0.363758984	4	Up	0.038370929	0.806254576	1.622422472	1.415997682
ADAM22	5	Down	0.30822397	0.656405059	-0.193438618	-0.511133591	5	Down	0.482845425	0.894676841	-0.042539321	-0.316191879	5	Up	0.839946037	0.99351444	0.080806763	0.075748615	5	Down	0.974862609	0.999750662	0.447664529	0.011056587
ADAM23	5	Up	0.02996861	0.34037605	0.872194298	1.523333395	5	Up	0.266014582	0.807940631	0.077569969	0.575094556	5	Up	0.293748587	0.925973112	0.210318346	0.532024214	5	Up	0.241237678	0.94509058	1.611171181	0.617554861
ADAM28	3	Down	0.148394281	0.526669382	-0.893702878	-0.828582836	3	Down	0.447666193	0.879504253	-0.464056899	-0.349045702	3	Up	0.198440996	0.883310186	0.211706517	0.702368602	3	Up	0.630146005	0.981657503	0.631208374	0.200558812
ADAM29	5	Down	0.458133681	0.758356473	-0.16793316	-0.339007779	5	Down	0.041096114	0.590058916	-0.998723209	-1.38619924	5	Down	0.292691687	0.925712351	-0.202167643	-0.533589612	5	Down	0.032501303	0.803234413	-3.267452986	-1.488099227
ADAM30	3	Down	0.014169921	0.290506302	-1.004936698	-1.848632582	3	Down	0.45289459	0.883314015	-0.142194288	-0.344002867	3	Up	0.324067154	0.933809805	0.24382564	0.489364985	3	Up	0.528338308	0.972988791	0.829606447	0.277087899
ADAM32	4	Up	0.075191739	0.438345769	0.652462948	1.123829871	4	Down	0.269841458	0.810639513	-0.23334732	-0.568891326	4	Down	0.975632867	0.999411199	0.005222444	0.010713577	4	Up	0.327360862	0.956945848	1.070384773	0.484973244
ADAM33	4	Down	0.956596295	0.983878807	-0.131522092	-0.019271305	4	Down	0.043154264	0.593437844	-1.062196314	-1.364976283	4	Down	0.86792889	0.996440938	0.028244555	0.061515855	4	Up	0.538923781	0.97312959	0.63666851	0.268472652
ADAM7	5	Down	0.889699172	0.961071773	-0.024666676	-0.050756814	5	Down	0.158619737	0.73582507	-0.484858484	-0.799642775	5	Up	0.9118619	0.999100064	0.035981836	0.04007093	5	Down	0.849668661	0.994184401	-0.914828205	-0.0707504
ADAM8	5	Down	0.351627741	0.686949046	-0.065188892	-0.453916869	5	Up	0.723735472	0.952299069	0.344621688	0.140420141	5	Up	0.339159792	0.936656442	0.139225173	0.46959564	5	Down	0.405794088	0.96615048	0.204321209	0.391694284
ADAM9	3	Down	0.600048306	0.837468098	-0.071307802	-0.221813786	3	Down	0.096083928	0.677336919	-0.493658178	-1.017349251	3	Up	0.25375702	0.915346365	0.267593068	0.595581934	3	Up	0.891529361	0.99435946	1.038951316	0.049864349
ADAMDEC1	4	Up	0.448362871	0.750192945	0.107835804	0.348370359	4	Up	0.825477328	0.973766748	-0.101159379	-0.08329485	4	Up	0.061028564	0.736308615	0.450781153	1.214466848	4	Up	0.949836143	0.998846946	-0.243553206	-0.022351309
ADAMTS1	5	Down	0.057821684	0.414342433	-0.416991703	-1.237909266	5	Down	0.066317403	0.635889032	-0.394711412	-1.178372489	5	Up	0.687392931	0.991357005	0.118142957	0.162794938	5	Up	0.808059596	0.993257904	0.756382372	0.092556608
ADAMTS10	5	Down	0.30434482	0.653863135	-0.094278273	-0.516634086	5	Up	0.855802627	0.981240911	0.225430979	0.067626385	5	Down	0.95256051	0.999100064	0.067155217	0.021107427	5	Up	0.147820251	0.913810391	2.202742212	0.830266064
ADAMTS12	5	Down	0.072613771	0.43529314	-0.584099684	-1.138981007	5	Down	0.970023097	0.994835084	0.084407894	0.013217925	5	Up	0.449190716	0.966912397	0.205022864	0.347569229	5	Down	0.756482782	0.992889832	0.158570135	0.121200952
ADAMTS13	5	Down	0.526309079	0.799432868	0.046105541	0.278759138	5	Down	0.345554247	0.840098189	-0.219477793	-0.461483765	5	Up	0.554160219	0.983327543	0.194695514	0.256364654	5	Down	0.299633214	0.956945848	-0.367832711	-0.523410047
ADAMTS14	5	Down	0.237659814	0.603065738	-0.121413334	-0.624044246	5	Down	0.274660404	0.811736814	-0.12700682	-0.561203945	5	Down	0.680964758	0.990993941	-0.023744535	-0.166875364	5	Down	0.946314976	0.998846946	0.06343897	0.023964287
ADAMTS15	5	Down	0.04304979	0.379258276	-0.590570378	-1.36602896	5	Down	0.283263908	0.816874399	-0.190059303	-0.547808757	5	Up	0.604704712	0.986953753	0.029328578	0.218456647	5	Up	0.127698257	0.896375708	1.001808699	0.893815032
ADAMTS16	5	Up	0.494398448	0.781578464	0.107003624	0.305922901	5	Up	0.007023584	0.408205543	0.934837237	2.153441224	5	Down	0.961232512	0.999100064	-0.024340202	-0.017171548	5	Up	0.132859086	0.900063237	1.401387727	0.876608741
ADAMTS17	5	Up	0.640132455	0.857630519	0.197542866	0.193730153	5	Up	0.699607509	0.947390454	0.17091491	0.155145538	5	Up	0.858197953	0.994877404	0.048925341	0.066412526	5	Down	0.686681511	0.990360628	0.247645272	0.163244646
ADAMTS18	5	Down	0.089210418	0.462604089	-0.121822143	-1.049584427	5	Up	0.874496717	0.9822789	0.48501559	0.058241817	5	Down	0.676293986	0.990663257	-0.036759101	-0.169864474	5	Down	0.742182154	0.992889832	0.529474781	0.129489493
ADAMTS19	5	Down	0.03791944	0.36562363	-0.381756549	-1.421138088	5	Down	0.344914683	0.839753867	-0.03427263	-0.462288317	5	Down	0.282744368	0.922886793	-0.110864332	-0.548606037	5	Down	0.284233044	0.950570565	0.266546352	0.546325434
ADAMTS2	5	Down	0.11941924	0.49685999	-0.261087938	-0.922925699	5	Up	0.267839784	0.810427495	0.65440122	0.572124914	5	Down	0.147655735	0.846852217	-0.16211885	-0.830749679	5	Up	0.254391865	0.946821361	1.363223407	0.594496782
ADAMTS20	5	Down	0.633807632	0.854898087	0.030532874	0.198042536	5	Down	0.966058178	0.993615317	0.24676453	0.014996719	5	Up	0.591917208	0.986906713	0.111222021	0.227739034	5	Down	0.917118819	0.997053988	-0.543063309	-0.037574395
ADAMTS3	5	Down	0.687762631	0.879237994	0.113874327	0.162561425	5	Up	0.995832202	0.999144282	0.102063995	0.001813834	5	Down	0.925356619	0.999100064	0.035603277	0.033690864	5	Down	0.681592884	0.989867266	0.238164884	0.166474952
ADAMTS4	5	Down	0.572691762	0.823124842	-0.367445772	-0.242079064	5	Up	0.985125669	0.99761887	-0.144106324	-0.006508365	5	Down	0.096248901	0.790180547	-0.25468735	-1.016604221	5	Up	0.779251621	0.992889832	0.332392649	0.108322286
ADAMTS5	5	Down	0.073420933	0.437007462	-0.322554536	-1.134180103	5	Down	0.102274109	0.689153617	-0.210911078	-0.990234295	5	Down	0.460821567	0.971371899	-0.08875989	-0.336467203	5	Down	0.516329667	0.971561712	0.465874482	0.287072921
ADAMTS6	2	Down	0.852417832	0.946996518	-0.333647089	-0.069347474	2	Down	0.490936662	0.897499421	-0.846875562	-0.308974535	2	Down	0.461423085	0.971371899	-0.389471297	-0.335900681	2	Up	0.950564436	0.998846946	-0.496654015	-0.022018438
ADAMTS7	5	Down	0.216927941	0.58612523	0.183232254	0.663684507	5	Down	0.481709535	0.893908474	-0.135121775	-0.317214757	5	Up	0.667292024	0.990439431	0.120787354	0.175684066	5	Up	0.052517514	0.815437375	2.131757282	1.279695843
ADAMTS8	5	Down	0.068003313	0.428766043	-0.48698308	-1.167469932	5	Down	0.045011459	0.601154453	-0.591108208	-1.346676905	5	Up	0.615519592	0.986993222	0.108897606	0.210758119	5	Up	0.804821362	0.993257904	0.508219669	0.094300505
ADAMTS9	5	Up	0.424192901	0.735229008	0.34722316	0.372436604	5	Down	0.827103862	0.974184181	0.014506428	0.082439951	5	Up	0.08789015	0.78157791	0.447881915	1.056059795	5	Up	0.131044165	0.900063237	0.983885974	0.882582311
ADAMTSL1	5	Down	0.640239487	0.857630519	-0.058067093	-0.193657544	5	Up	0.822415499	0.972880088	0.263702625	0.084908714	5	Down	0.072248975	0.756941434	-0.252191778	-1.141168313	5	Up	0.337422605	0.956945848	1.054373703	0.471825826
ADAMTSL2	5	Up	0.757911897	0.909293328	0.355018548	0.120381275	5	Up	0.005168767	0.383294289	1.214257106	2.286613052	5	Up	0.564809103	0.983327543	0.129272872	0.248098313	5	Up	0.602346729	0.979416228	0.847451446	0.220153444
ADAMTSL3	3	Up	0.10464704	0.478466264	1.235197493	0.980273051	3	Up	0.200360696	0.772623746	0.970749159	0.698187467	3	Up	0.521020314	0.977506834	0.200502535	0.283145344	3	Down	0.769005167	0.992889832	0.346415239	0.114070742
ADAMTSL4	5	Down	0.531118597	0.801040309	0.070377154	0.274808492	5	Down	0.826021649	0.973915345	0.129376275	0.08300857	5	Up	0.47044014	0.97345948	0.189821419	0.32749563	5	Up	0.032340592	0.801542885	1.927455633	1.490252032
ADAMTSL5	5	Up	0.689947439	0.880545753	0.122164405	0.161183993	5	Down	0.74945973	0.955810104	-0.091036637	-0.125251698	5	Down	0.790817951	0.991690179	-0.186978554	-0.101923481	5	Up	0.939844107	0.998628784	0.535324028	0.026944177
ADAP1	5	Up	0.058925892	0.414572791	0.800070618	1.229693838	5	Up	4.95399174012984e-05	0.055382714	1.972784445	4.305044722	5	Down	0.404987396	0.96089706	-0.180115847	-0.392558493	5	Up	0.379020853	0.963053894	1.227321854	0.421336896
ADAP2	4	Up	0.320261642	0.66633843	0.569947278	0.494495074	4	Up	0.360261016	0.846717538	0.046357168	0.443382731	4	Down	0.008730742	0.395947192	-0.532338501	-2.058948823	4	Up	0.220118285	0.934265567	1.569123698	0.657343879
ADAR	4	Down	0.675549015	0.873507214	-0.159402797	-0.170343135	4	Down	0.402765761	0.865053028	-0.381405781	-0.394947455	4	Up	0.774448801	0.991690179	0.086977859	0.111007289	4	Up	0.742163319	0.992889832	0.865218431	0.129500514
ADARB1	5	Down	0.290167071	0.641310057	-0.30820272	-0.537351875	5	Down	0.641004442	0.937060118	0.062495633	0.193138961	5	Up	0.219598334	0.89630707	0.210245176	0.65837096	5	Up	0.672390257	0.987918147	-0.437520736	-0.172378588
ADARB2	5	Down	0.154008265	0.530528745	-0.339701015	-0.81245597	5	Down	0.00789657	0.418793094	-0.882070519	-2.102561485	5	Down	0.502761624	0.975839133	-0.077365135	-0.29863788	5	Down	0.142495537	0.908155357	-0.392603762	-0.846198737
ADAT1	5	Down	0.177964919	0.555373282	-0.355807494	-0.749665599	5	Down	0.087304148	0.666517517	-0.428938323	-1.058965121	5	Up	0.944367734	0.999100064	-0.052717262	-0.02485886	5	Down	0.075740219	0.850199163	-0.490735129	-1.120673442
ADAT2	4	Down	0.119058874	0.496318032	-0.691187521	-0.924238228	4	Down	0.278752231	0.813308564	-0.638149372	-0.554781648	4	Down	0.534680916	0.980315522	-0.147755561	-0.271905317	4	Up	0.930768534	0.998153032	0.219325139	0.031158307
ADAT3	5	Down	0.111928617	0.489705815	-0.684436648	-0.951058862	5	Down	0.425396936	0.870723616	-0.314781872	-0.371205642	5	Up	0.628620445	0.988053908	0.032577192	0.201611498	5	Down	0.104458965	0.882260359	-0.977412335	-0.98105428
ADCK1	5	Down	0.039040345	0.369135202	-0.388429581	-1.408486353	5	Down	0.415774834	0.868043582	-0.01468753	-0.381141801	5	Down	0.095464728	0.790180547	-0.188385685	-1.020157062	5	Down	0.247138246	0.946821361	0.111106739	0.60706004
ADCK2	5	Down	0.373539446	0.704006166	-0.195007088	-0.427663529	5	Down	0.775672012	0.962515072	0.010153563	0.110321879	5	Up	0.0857021	0.779293432	0.277342603	1.067008537	5	Down	0.872613428	0.994184401	0.474223287	0.059178108
ADCK3	5	Down	0.179417353	0.555820851	-0.155191533	-0.746135556	5	Down	0.316856177	0.83080481	-0.010293611	-0.499137822	5	Down	0.424749779	0.964189241	-0.102129551	-0.371866838	5	Up	0.730860315	0.991859489	0.472972416	0.136165619
ADCK4	4	Down	0.026513633	0.331508908	-0.747141045	-1.576530754	4	Down	0.304335544	0.828612942	-0.333120148	-0.516647322	4	Up	0.951297583	0.999100064	0.02853103	0.021683607	4	Down	0.000410671	0.21094058	-1.99464624	-3.386506015
ADCK5	5	Down	0.237414283	0.603065738	-0.207451837	-0.624493156	5	Down	0.065816415	0.635889032	-0.414692768	-1.181665777	5	Up	0.924199155	0.999100064	0.07005424	0.034234433	5	Down	0.073893269	0.849713137	-0.483963734	-1.131395119
ADCY1	5	Up	0.905000235	0.967165275	0.220487266	0.043351308	5	Down	0.931005064	0.988185775	0.182603213	0.031047957	5	Down	0.317883781	0.932347945	-0.127996016	-0.497731629	5	Down	0.517207686	0.971640738	0.244066544	0.28633503
ADCY10	3	Down	0.068528716	0.429829328	-1.049610217	-1.164127403	3	Down	0.104939718	0.691424136	-0.32044698	-0.979060109	3	Up	0.234581566	0.907439437	0.35248825	0.629706118	3	Down	0.710517203	0.990720752	0.747434443	0.148425403
ADCY2	5	Down	0.20178906	0.574101959	-0.575381991	-0.695102383	5	Up	0.813001418	0.971583978	0.204946726	0.089908697	5	Up	0.560453807	0.983327543	0.139252626	0.251460176	5	Up	0.202849874	0.929283796	1.375170702	0.692825258
ADCY3	4	Down	0.254139642	0.61200252	-0.476449811	-0.594927587	4	Down	0.246940454	0.798310122	-0.503243133	-0.607407758	4	Up	0.918239614	0.999100064	-0.037938177	-0.037043975	4	Down	0.668446364	0.987918147	0.022944294	0.174933434
ADCY4	5	Down	0.901957974	0.965730214	-0.070989951	-0.044813698	5	Down	0.540003785	0.913367683	-0.305433224	-0.267603196	5	Down	0.143707945	0.845291624	-0.228299244	-0.84251922	5	Up	0.859154737	0.994184401	0.605518786	0.065928611
ADCY5	5	Down	0.346554626	0.684401807	-0.354059358	-0.460228299	5	Down	0.009814883	0.447318567	-1.222039468	-2.008114894	5	Up	0.646844101	0.988357347	0.154372994	0.189200378	5	Up	0.055014917	0.823438682	1.436430561	1.259519539
ADCY6	5	Down	0.298996813	0.649718092	-0.274256726	-0.524333441	5	Up	0.639019651	0.937060118	0.260574194	0.194485787	5	Up	0.854331497	0.994762935	0.056237419	0.068373582	5	Up	0.250476198	0.946821361	1.256822323	0.601233537
ADCY7	5	Down	0.953465941	0.982497258	0.00468485	0.020694816	5	Down	0.703157768	0.947390454	-0.046862002	-0.152947221	5	Down	0.860296998	0.995046769	-0.021807533	-0.065351592	5	Up	0.433376666	0.96615048	1.155933764	0.363134476
ADCY8	4	Down	0.348340678	0.685118924	-0.209612625	-0.457995807	4	Up	0.956883189	0.992253595	0.411145886	0.019141075	4	Up	0.836000142	0.993477457	0.110094086	0.077793649	4	Up	0.681641286	0.989867266	1.819223381	0.166444113
ADCY9	5	Down	0.624110097	0.84922304	-0.152036823	-0.204738791	5	Down	0.152365888	0.729988304	-0.545585342	-0.817112254	5	Up	0.19249824	0.881181288	0.288050764	0.715573236	5	Down	0.744032791	0.992889832	-0.186926842	-0.128407924
ADCYAP1	5	Down	0.200420721	0.57285005	-0.48423617	-0.69805738	5	Down	0.34854916	0.841699719	-0.249550214	-0.457735959	5	Down	0.522962331	0.977777461	-0.065640803	-0.281529593	5	Down	0.573232263	0.978228621	0.209777291	0.241669375
ADCYAP1R1	5	Down	0.055922713	0.409245732	-0.606295631	-1.252411765	5	Down	0.147869604	0.727027269	-0.372884319	-0.830121089	5	Up	0.745014923	0.991690179	0.1050512	0.127835028	5	Down	0.974835282	0.999750662	0.573773689	0.011068761
ADD1	5	Down	0.958379687	0.98411019	-0.15424838	-0.0184624	5	Down	0.977864326	0.996421872	-0.11324147	-0.009721397	5	Up	0.605219268	0.986953753	0.17540007	0.218087254	5	Down	0.680323928	0.989867266	-0.085957759	-0.167284254
ADD2	5	Down	0.975440708	0.989921004	0.068503142	0.010799124	5	Up	0.02239393	0.525427948	0.985443262	1.649869685	5	Up	0.358308529	0.943067675	0.164756016	0.445742854	5	Up	0.938864581	0.998539584	0.67256291	0.027397044
ADD3	3	Up	0.477171892	0.769899975	-0.059138934	-0.321325146	3	Down	0.405093624	0.865560221	-3.512700689	-0.392444593	3	Up	0.172474646	0.861925679	0.330680956	0.763274739	3	Up	0.001928855	0.398455334	2.742759372	2.714700402
ADGB	4	Up	0.210173139	0.579645988	0.469068118	0.67742279	4	Up	0.193431499	0.766560186	0.962845065	0.713472804	4	Down	0.875039443	0.996466619	-0.076406865	-0.05797237	4	Up	0.427568279	0.96615048	1.620636381	0.368994522
ADH1A	5	Down	0.83768102	0.941619215	-0.264656109	-0.076921325	5	Up	0.826818452	0.974184181	0.278346874	0.08258984	5	Down	0.961164634	0.999100064	-0.067416353	-0.017202217	5	Down	0.721263511	0.990882242	-1.021479837	-0.141906038
ADH1B	5	Down	0.070342058	0.431899716	-0.405622961	-1.15278493	5	Down	0.229672464	0.792038681	-0.250228632	-0.638891071	5	Down	0.36435156	0.945360775	-0.110986035	-0.438479366	5	Down	0.885926761	0.994184401	0.25231712	0.052602179
ADH1C	5	Down	0.323825243	0.668830016	-0.258752842	-0.4896893	5	Down	0.114972367	0.697169333	-0.834405831	-0.939406528	5	Up	0.791916051	0.991690179	0.111416196	0.101320854	5	Up	0.959655473	0.999394352	-0.749556672	-0.017884655
ADH4	4	Down	0.058841959	0.414372981	-0.666581089	-1.23031288	4	Down	0.544322831	0.914734919	-0.199638635	-0.264143449	4	Down	0.259055897	0.916968389	-0.129238659	-0.586606517	4	Up	0.79981248	0.993257904	-0.157236114	-0.097011823
ADH5	3	Down	0.273754559	0.628194325	-0.843764286	-0.562638639	3	Down	0.909816933	0.985004436	-0.469457309	-0.041045985	3	Down	0.752719581	0.991690179	-0.003325815	-0.123366786	3	Up	0.723684704	0.990882242	0.888645265	0.140450606
ADH6	5	Down	0.057042578	0.412359907	-0.528988975	-1.243800855	5	Down	0.210133639	0.778933063	-0.405257643	-0.677504418	5	Up	0.907978221	0.998621412	-0.000514632	-0.041924569	5	Down	0.781887795	0.992889832	0.304189215	0.106855566
ADH7	5	Up	0.924662115	0.973368976	-0.026731401	-0.034016936	5	Up	0.154493369	0.732691342	0.749876151	0.811090157	5	Up	0.038299544	0.655160059	0.463185047	1.416806402	5	Up	0.501284063	0.968724442	0.7328248	0.299916102
ADHFE1	5	Up	0.962194034	0.985436895	0.072920662	0.01673734	5	Up	0.76313017	0.95904709	0.380796444	0.117401377	5	Up	0.63100634	0.988053908	0.092498008	0.199966277	5	Up	0.122705707	0.891197002	1.280327416	0.911135237
ADI1	4	Down	0.179136165	0.555820851	-0.267400247	-0.746816728	4	Down	0.864790013	0.981876325	0.104606944	0.063089335	4	Down	0.748957218	0.991690179	-0.005524355	-0.12554299	4	Down	0.388232528	0.964846125	0.227979329	0.41090808
ADIG	5	Up	0.232349899	0.598511842	0.470060326	0.633857513	5	Down	0.342966202	0.839587651	-0.518089496	-0.464748675	5	Down	0.793918792	0.991690179	-0.02502122	-0.100223918	5	Up	0.696767058	0.990720752	0.416336454	0.15691239
ADIPOQ	5	Up	0.359462815	0.693562518	0.350758228	0.444346029	5	Up	0.429652466	0.87322694	0.108236937	0.366882691	5	Up	0.09379443	0.790180547	0.32143109	1.027822952	5	Up	0.16230982	0.91666416	1.193665456	0.789655203
ADIPOR1	5	Down	0.068364344	0.429650915	-1.017640211	-1.165170346	5	Down	0.872871997	0.9822789	-0.163356379	-0.059049439	5	Up	0.908506405	0.998621412	-0.004782779	-0.041672007	5	Down	0.964199517	0.99956569	-0.077971055	-0.015833091
ADIPOR2	5	Up	0.224783804	0.594326126	0.501205596	0.648234984	5	Down	0.814122462	0.971583978	-0.529509522	-0.089310263	5	Down	0.934881895	0.999100064	0.050057943	0.029243251	5	Up	0.829989026	0.993531279	0.231686648	0.08092765
ADIRF	5	Up	0.166621478	0.544018546	0.472210651	0.778269019	5	Up	0.623166411	0.933451068	0.180467013	0.205395963	5	Up	0.811509917	0.991690179	0.066210374	0.090706168	5	Up	0.531137655	0.97312959	0.809008895	0.274792909
ADK	5	Down	0.504405693	0.785756573	-0.430145677	-0.297220021	5	Down	0.497027562	0.899727252	-0.372286328	-0.303619528	5	Up	0.894093475	0.997357085	0.076682336	0.048617075	5	Down	0.913804716	0.996434599	0.082488816	0.039146605
ADM	5	Up	0.343150254	0.681779303	0.442562666	0.464515676	5	Down	0.881822621	0.9822789	-0.006130212	-0.054618765	5	Up	0.77238037	0.991690179	0.179197383	0.112168772	5	Up	0.878923576	0.994184401	0.625245055	0.056048886
ADM2	5	Up	0.063483437	0.423191517	0.576679993	1.197339571	5	Up	0.2201448	0.784228778	0.55030837	0.657291568	5	Up	0.894081331	0.997357085	0.045754964	0.048622973	5	Up	0.382612712	0.963053894	0.813482692	0.417240605
ADM5	4	Up	0.066355466	0.426770663	0.81492601	1.178123295	4	Up	0.771852451	0.96141283	0.298591088	0.112465712	4	Up	0.528447403	0.978671432	0.120471551	0.276998232	4	Up	0.038684282	0.806254576	1.971740397	1.412465463
ADNP	4	Down	0.753694421	0.907708955	-0.246719666	-0.122804699	4	Up	0.07206249	0.646320166	0.80543798	1.142290735	4	Down	0.049687164	0.706064837	-0.324068628	-1.303755787	4	Up	0.875059659	0.994184401	-1.221935033	-0.057962337
ADNP2	5	Up	0.115133255	0.492484393	0.188928835	0.938799216	5	Up	0.43449056	0.875569196	-0.230940884	-0.362019655	5	Down	0.748471772	0.991690179	-0.077611933	-0.125824574	5	Up	0.035730929	0.804580922	1.096022896	1.446955697
ADO	5	Down	0.818127329	0.933915265	0.033071812	0.0871791	5	Down	0.1413181	0.721849465	-0.318704133	-0.849802209	5	Down	0.933960335	0.999100064	0.018083219	0.029671568	5	Down	0.152184139	0.91666416	-0.103902853	-0.817630607
ADORA1	5	Down	0.033276896	0.3503753	-0.471262581	-1.477857185	5	Down	0.064340605	0.633590556	-0.517914359	-1.191514863	5	Up	0.899502105	0.997448065	0.05733659	0.045997816	5	Down	0.265689642	0.946821361	-0.15258569	-0.575625376
ADORA2A	5	Down	0.015540181	0.294732348	-0.628469834	-1.80854392	5	Down	0.153269319	0.730447363	-0.3779277	-0.814544773	5	Down	0.498021142	0.975839133	-0.052817918	-0.30275222	5	Up	0.226426845	0.937089818	1.489126686	0.645072084
ADORA2B	5	Up	0.869116715	0.953815779	0.141644987	0.060921897	5	Down	0.364798442	0.848804239	-0.195872366	-0.437947025	5	Up	0.260708712	0.917404657	0.156423112	0.583844456	5	Down	0.6780568	0.989137606	0.51963911	0.168733924
ADORA3	4	Down	0.496484728	0.782453775	-0.183776697	-0.304094106	4	Down	0.244157266	0.797536229	-0.480437815	-0.612330348	4	Down	0.832574676	0.992791956	0.01654062	0.079576803	4	Down	0.372882467	0.963053894	-0.32063732	-0.428428036
ADPGK	5	Down	0.237718502	0.603065738	-0.415216345	-0.623937014	5	Down	0.672995823	0.944013133	-1.301325318	-0.171987631	5	Down	0.824928594	0.991690179	-0.046907996	-0.083583642	5	Up	0.567228161	0.978228621	0.79833177	0.246242216
ADPRH	5	Down	0.435792415	0.742877317	-0.232730698	-0.360720333	5	Up	0.818550279	0.972405804	0.148631285	0.086954639	5	Down	0.632172616	0.988053908	-0.115183186	-0.199164321	5	Up	0.324512092	0.956945848	-0.056716659	-0.488769115
ADPRHL1	5	Down	0.068893564	0.430561312	-0.490181838	-1.161821351	5	Down	0.17354409	0.748825793	-0.335018277	-0.760590171	5	Down	0.255949038	0.916049209	-0.157716318	-0.591846498	5	Down	0.409572158	0.96615048	-0.520049837	-0.387669574
ADPRHL2	5	Down	0.640244007	0.857630519	0.058097209	0.193654478	5	Down	0.134839084	0.714044474	-0.296219859	-0.870184206	5	Down	0.010850024	0.437801936	-0.317209181	-1.964569289	5	Down	0.141853693	0.907585777	0.121008701	0.848159353
ADPRM	4	Up	0.556484619	0.814985378	0.331061637	0.254546835	4	Down	0.701555714	0.947390454	-0.02029003	-0.153937834	4	Up	0.018049682	0.527744941	0.493839823	1.743530438	4	Down	0.74354826	0.992889832	-0.526664957	-0.128690838
ADRA1A	5	Down	0.740585969	0.902927658	-0.210144799	-0.13042452	5	Up	0.375711314	0.853419958	0.563187462	0.425145726	5	Down	0.456270302	0.970538627	-0.153280003	-0.340777798	5	Down	0.333425008	0.956945848	-1.477404702	-0.47700183
ADRA1B	5	Down	0.674674629	0.872970542	-0.00113932	-0.170905621	5	Down	0.175504752	0.750673085	-0.256645626	-0.75571112	5	Up	0.986649425	0.999411199	0.032170288	0.005837133	5	Down	0.454879296	0.968002856	0.414288038	0.34210383
ADRA1D	5	Down	0.157018982	0.535216265	-0.199969989	-0.804047844	5	Down	0.004088201	0.361235676	-0.656707539	-2.388467785	5	Up	0.984096858	0.999411199	0.026574881	0.006962155	5	Down	0.765087823	0.992889832	0.561211727	0.11628871
ADRA2A	5	Down	0.311578743	0.659928399	-0.13817429	-0.506432179	5	Up	0.580184366	0.923936951	0.365683911	0.236433978	5	Down	0.50502482	0.975839133	-0.091410288	-0.296687277	5	Down	0.296255386	0.956945848	0.171152457	0.528333746
ADRA2B	5	Down	0.060812826	0.417840839	-0.308420778	-1.216004813	5	Up	0.906314994	0.98468786	0.302609521	0.042720835	5	Down	0.644068517	0.988357347	-0.013829048	-0.191067929	5	Down	0.0985718	0.878806271	-0.130226886	-1.006247313
ADRA2C	4	Down	0.418272678	0.732563909	-0.189376632	-0.378540503	4	Up	0.517662857	0.907101455	0.496539545	0.285952995	4	Down	0.435139911	0.965910435	-0.072154231	-0.361371081	4	Down	0.564730889	0.978012625	0.445987058	0.248158457
ADRB1	5	Down	0.337151766	0.67746541	-0.045649986	-0.472174562	5	Up	0.771205355	0.96141283	0.378140285	0.112829964	5	Down	0.609210052	0.986953753	-0.041724726	-0.21523294	5	Up	0.812708559	0.993257904	0.84310952	0.090065167
ADRB2	4	Down	2.61784081939943e-06	0.002116885	-2.157733619	-5.582056765	4	Down	0.542367863	0.914712247	-0.064896709	-0.265706051	4	Up	0.740661131	0.991690179	0.071939772	0.130380446	4	Up	0.804030398	0.993257904	0.540118016	0.094727532
ADRB3	5	Down	0.133013976	0.508018998	-0.277547639	-0.876102724	5	Down	0.540993221	0.913836651	0.595894942	0.266808177	5	Down	0.50127634	0.975839133	-0.072761712	-0.299922794	5	Down	0.293040555	0.956584634	0.024942772	0.533072272
ADRBK1	5	Down	0.124523045	0.502633936	-0.448840211	-0.904750269	5	Up	0.310796638	0.830029147	0.597811705	0.507523687	5	Down	0.333576655	0.935682377	-0.12890632	-0.476804351	5	Down	0.966754564	0.999750662	0.912041433	0.014683769
ADRBK2	4	Down	0.552415757	0.813629263	0.121365717	0.257733943	4	Up	0.528805004	0.910560245	0.767555058	0.276704444	4	Down	0.442665124	0.966313856	-0.15859521	-0.353924693	4	Down	0.586200481	0.979338281	-0.463800924	-0.231953829
ADRM1	5	Up	0.94778723	0.980816569	-0.151505086	-0.023289147	5	Up	0.938883201	0.989942099	-0.410079082	-0.027388431	5	Down	0.083913913	0.779250205	-0.353013098	-1.076166024	5	Up	0.667979614	0.987918147	-0.696731347	-0.175236791
ADSL	3	Down	0.014918081	0.292616971	-0.727476737	-1.826287051	3	Down	0.087955202	0.667068136	-0.480368306	-1.055738471	3	Down	0.890549058	0.997138331	-0.055529698	-0.050342151	3	Down	0.860758739	0.994184401	0.986025052	0.065118559
ADSS	3	Down	0.091575429	0.464426143	-0.558703981	-1.038221039	3	Down	0.822058119	0.972756754	0.083933459	0.085097477	3	Down	0.796548504	0.991690179	-0.018626841	-0.098787774	3	Up	0.754866059	0.992889832	0.664289427	0.122130101
ADSSL1	5	Down	0.089399236	0.462825521	-0.49223676	-1.048666191	5	Down	0.120295095	0.700478164	-0.434551585	-0.919752082	5	Up	0.587954106	0.986906713	0.16512353	0.230656572	5	Down	0.24702363	0.946821361	-0.401779173	-0.607261502
ADTRP	5	Down	0.824934546	0.936384223	-0.258779931	-0.083580509	5	Up	0.733781237	0.954390809	-0.006170244	-0.134433398	5	Down	0.705251674	0.991690179	-0.122567109	-0.151655874	5	Down	0.700807451	0.990720752	-1.07204869	-0.15440129
AEBP1	5	Down	0.234391017	0.600292842	-0.550099367	-0.630059037	5	Up	0.694789791	0.94640064	0.397896329	0.158146572	5	Up	0.843441132	0.994290946	0.176627765	0.073945224	5	Up	0.69162376	0.990720752	1.06999578	0.160130096
AEBP2	5	Up	0.669949737	0.871114474	0.11467345	0.173957779	5	Up	0.01060784	0.457832063	0.84758158	1.974373032	5	Up	0.852963623	0.994762935	0.059849521	0.06906949	5	Down	0.36951103	0.963005967	0.060280015	0.432372594
AEN	5	Down	0.297292231	0.648309765	-0.169708129	-0.52681644	5	Down	0.021313009	0.519966044	-0.728845657	-1.671355233	5	Up	0.659173383	0.990439431	0.068460026	0.181000337	5	Down	0.434499693	0.96615048	0.248426049	0.362010526
AES	5	Down	0.277527243	0.630603493	-0.158365206	-0.556694379	5	Down	0.200530873	0.772623746	-0.593603307	-0.697818754	5	Down	0.031013344	0.630383541	-0.320030316	-1.508451398	5	Up	0.718860799	0.990882242	0.384228118	0.143355199
AF131216.1	4	Up	0.328824092	0.673343591	0.166379545	0.483036371	4	Up	0.38419706	0.857016097	0.379884733	0.415445962	4	Down	0.719415292	0.991690179	0.024352712	0.143020335	4	Down	0.783645153	0.992889832	-0.7580865	-0.105880548
AF165138.7	3	Up	0.197302914	0.570662166	0.777282648	0.7048665	3	Up	0.900127968	0.984430162	0.361659527	0.045695744	3	Up	0.225236784	0.900331791	0.343351047	0.647360682	3	Up	0.619349173	0.980334664	1.200998716	0.208064438
AF196779.12	5	Up	0.063598892	0.423191517	0.666851048	1.196550448	5	Down	0.257369132	0.802956487	-0.557313033	-0.589443542	5	Down	0.545298764	0.982579597	-0.146731527	-0.263365487	5	Up	0.309242737	0.956945848	1.013077705	0.509700491
AFAP1	5	Up	0.008899381	0.254772927	0.997106051	2.050640199	5	Up	0.453749358	0.88346548	0.654539517	0.343183976	5	Up	0.522439174	0.977532127	-0.010491332	-0.281964266	5	Down	0.807030287	0.993257904	0.497474896	0.093110167
AFAP1L1	5	Up	0.263795487	0.61925837	0.447175023	0.578732639	5	Up	0.716717217	0.950361829	0.253418597	0.144652163	5	Up	0.054154914	0.710046372	0.236759961	1.266362129	5	Up	0.985555068	0.999750662	1.091308886	0.006319105
AFAP1L2	5	Up	0.141402539	0.516800793	0.439777982	0.849542793	5	Up	0.711943161	0.949541972	0.271575784	0.147554678	5	Up	0.077933261	0.770746223	0.332223015	1.108277149	5	Up	0.728416787	0.991304049	0.172054558	0.137620054
AFF1	5	Up	0.013686083	0.287632329	0.932443589	1.863720843	5	Up	0.020629998	0.516452072	1.087045692	1.685500819	5	Up	0.055476506	0.718698708	0.464423564	1.255890896	5	Down	0.248632716	0.946821361	-2.990657343	-0.604441726
AFF2	5	Up	0.60509764	0.840348386	0.367465325	0.218174541	5	Up	0.215240016	0.780506869	0.499420573	0.667076985	5	Down	0.448769569	0.966537696	-0.015477669	-0.3479766	5	Down	0.453221758	0.967683592	0.068046141	0.343689249
AFF3	5	Up	0.25945581	0.615677071	0.395675035	0.5859366	5	Up	0.285765426	0.818121642	0.098682765	0.543990317	5	Up	0.184689375	0.873986812	0.401091436	0.733558089	5	Up	0.599602904	0.979416228	-0.363670429	-0.222136273
AFF4	5	Up	0.007685008	0.243422636	1.06658912	2.114355662	5	Down	0.865749199	0.982111614	-0.199044776	-0.062607902	5	Up	0.009227398	0.40782954	0.597901765	2.034920739	5	Down	0.433476796	0.96615048	-1.031715199	-0.363034145
AFG3L2	4	Down	0.000986675	0.117198472	-1.826460301	-3.005825943	4	Down	0.902866317	0.984597392	0.008408957	0.044376549	4	Down	0.008136198	0.389801107	-0.727159797	-2.089578473	4	Down	0.094396365	0.878806271	-1.214493895	-1.025044728
AFMID	5	Down	0.09575732	0.470175451	-1.62103143	-1.018828017	5	Down	0.395649707	0.861379659	-0.322552405	-0.402689151	5	Up	0.245426767	0.9148109	0.247902191	0.610078073	5	Up	0.515906825	0.971455046	0.91999243	0.287428727
AFP	4	Down	0.178868351	0.555820851	-0.772180866	-0.747466497	4	Up	0.774649056	0.962047004	-0.374849009	-0.110895004	4	Down	0.216018868	0.892292671	-0.477036408	-0.665508315	4	Up	0.93420094	0.998539584	0.419396906	0.0295597
AFTPH	5	Down	0.203417235	0.575632004	-1.161844385	-0.691612254	5	Down	0.052062205	0.610766788	-2.096740795	-1.283477446	5	Up	0.460510051	0.971371899	0.142411433	0.336760887	5	Down	0.785378208	0.992889832	-1.265061977	-0.104921153
AGA	4	Down	0.908504011	0.968415325	-0.024058619	-0.041673151	4	Down	0.691369009	0.945285468	-0.11712039	-0.160290092	4	Down	0.745366206	0.991690179	-0.022687637	-0.127630302	4	Up	0.143180914	0.908729826	1.476614829	0.84411487
AGAP1	4	Down	0.080046902	0.445082321	-0.825543673	-1.096655471	4	Down	0.085879106	0.664345624	-1.391500732	-1.066112486	4	Down	0.486930659	0.975839133	-0.0755576	-0.31253288	4	Down	0.638429525	0.983014917	-1.68685794	-0.194887037
AGAP10	4	Up	0.093054078	0.46658882	0.993279176	1.031264588	4	Down	0.785932747	0.964682412	-0.70558034	-0.104614615	4	Down	0.079998398	0.770746223	-0.543173155	-1.096918708	4	Down	0.850835925	0.994184401	-1.476446201	-0.070154181
AGAP2	4	Down	0.263538656	0.619180636	-0.220508385	-0.579155672	4	Down	0.134013675	0.713225958	-0.329988665	-0.872850883	4	Down	0.134999591	0.833866982	-0.21116468	-0.869667548	4	Up	0.020062085	0.772913821	3.031972743	1.697623931
AGAP3	5	Up	0.497374816	0.782630267	0.235298556	0.303316209	5	Up	0.310533787	0.82983192	0.373414481	0.50789114	5	Up	0.257635251	0.916968389	0.20781132	0.588994715	5	Up	0.551017233	0.975075777	0.202060661	0.258834819
AGAP4	5	Down	0.423315525	0.734870235	-0.44878532	-0.373335803	5	Down	0.338562076	0.83841748	-0.926804838	-0.470361692	5	Down	0.481166983	0.975026543	-0.086451303	-0.317704181	5	Down	0.111908833	0.889027694	-3.163082124	-0.951135632
AGAP5	2	Down	0.571420621	0.822455058	0.389187779	0.243044091	2	Down	0.173552635	0.748825793	-2.662873351	-0.760568788	2	Up	0.605725787	0.986953753	0.187051756	0.217723937	2	Down	0.346502248	0.958171943	-1.345055838	-0.460293944
AGAP6	4	Down	0.615798222	0.845400215	-0.72464149	-0.210561569	4	Down	0.271360315	0.810639513	-0.819979654	-0.566453665	4	Down	0.282855303	0.922886793	-0.186737414	-0.548435674	4	Up	0.569788282	0.978228621	0.245475247	0.244286486
AGBL1	3	Down	0.981077961	0.9922509	-2.090409957	-0.00829648	3	Up	0.492200532	0.897589546	-0.061072438	-0.307857922	3	Down	0.955651444	0.999100064	-0.444945501	-0.01970048	3	Up	0.542906728	0.974149963	0.604756385	0.265274776
AGBL2	4	Down	0.06963878	0.431180373	-0.987020496	-1.157148848	4	Down	0.042688097	0.592571209	-1.40526749	-1.369693202	4	Up	0.787297907	0.991690179	0.112342199	0.103860903	4	Down	0.240091457	0.94470769	-2.985318925	-0.619623292
AGBL3	4	Down	0.382363725	0.709959488	-0.343188291	-0.417523316	4	Up	0.225694864	0.787900604	1.113902461	0.646478324	4	Up	0.659772075	0.990439431	0.240732516	0.18060607	4	Down	0.375462451	0.963053894	-1.451648743	-0.425433489
AGBL4	4	Up	0.718599815	0.893146551	0.079966914	0.143512899	4	Up	0.799461711	0.967460205	-0.333138213	-0.097202331	4	Up	0.937617065	0.999100064	-0.081921808	-0.027974497	4	Down	0.823520008	0.993257904	0.153953535	0.084325845
AGBL5	5	Up	0.058737255	0.414365827	1.480744818	1.23108635	5	Down	0.117736155	0.698879482	-1.509150004	-0.929090152	5	Up	0.077234871	0.77014058	-0.016783334	-1.112186574	5	Up	0.057669452	0.82525342	1.053397739	1.239054177
AGER	5	Down	0.857398433	0.948699186	0.009874548	0.066817315	5	Down	0.920437174	0.9867136	0.081155109	0.03600585	5	Down	0.023594407	0.577866682	-0.290974081	-1.627190941	5	Up	0.837332629	0.994184401	0.352622319	0.077101985
AGFG1	4	Up	0.721052722	0.894024464	0.321465575	0.142032979	4	Up	0.091386246	0.671874511	0.970646499	1.039119161	4	Up	0.043534451	0.680023693	0.399868426	1.361166924	4	Down	0.88548936	0.994184401	0.255880109	0.052816653
AGFG2	5	Up	0.244657328	0.607522012	0.493798679	0.611441772	5	Up	0.107747702	0.691805769	0.705474969	0.967591984	5	Up	0.892655068	0.997357085	-0.032730162	-0.049316325	5	Up	0.036762149	0.806254576	1.502310999	1.434599113
AGGF1	5	Down	0.216945907	0.58612523	-0.821455373	-0.663648539	5	Up	0.447759607	0.879504253	0.412682358	0.348955087	5	Up	0.344387916	0.937443854	0.224161433	0.462952095	5	Up	0.950133741	0.998846946	-0.288595701	-0.022215259
AGK	4	Down	0.092541678	0.465841247	-1.147378005	-1.033662631	4	Down	0.288382642	0.819134724	-0.579786416	-0.540030883	4	Down	0.911852952	0.999100064	-0.135732959	-0.040075192	4	Down	0.212008185	0.929283796	-1.897867595	-0.673647373
AGL	4	Up	0.478423393	0.771050879	0.460408771	0.320187593	4	Up	0.307832761	0.829724187	0.757429513	0.511685163	4	Down	0.079858346	0.770746223	-0.590901079	-1.097679688	4	Down	0.871468441	0.994184401	-1.062148587	-0.059748336
AGMAT	5	Down	0.150926365	0.528436914	-0.280807154	-0.821234887	5	Up	0.966437924	0.993615317	0.140786297	0.014826036	5	Up	0.408334272	0.961468985	0.135914374	0.388984167	5	Up	0.608495947	0.97948408	1.057427974	0.21574231
AGMO	4	Down	0.707390061	0.888856073	-0.759821355	-0.150341047	4	Down	0.147119646	0.727027269	-1.610007355	-0.832329329	4	Up	0.080538765	0.771102885	0.535667247	1.093995035	4	Down	0.224446909	0.936593899	-3.624965207	-0.64888637
AGO1	5	Down	0.462557088	0.760826219	0.091144971	0.33483466	5	Up	0.016958962	0.49637444	1.234880341	1.770600737	5	Down	0.811535358	0.991690179	-0.025188143	-0.090692554	5	Down	0.190357329	0.929283796	-1.071484829	-0.720430398
AGO2	5	Up	0.033816203	0.351381593	0.761013057	1.470875161	5	Down	0.457699415	0.884450468	-0.12491021	-0.339419643	5	Up	0.099045815	0.79253063	0.227109263	1.004163868	5	Up	0.289065586	0.954738055	1.11908653	0.53900361
AGO3	4	Up	0.931971198	0.97623437	0.071767515	0.030597509	4	Down	0.651678144	0.93848171	0.039723351	0.185966844	4	Down	0.974879767	0.999411199	-0.063740385	-0.011048943	4	Down	0.019125205	0.765289041	-1.572948527	-1.71839389
AGO4	4	Up	0.097232042	0.471466876	0.609500411	1.012190592	4	Up	0.684515058	0.945285468	0.285706531	0.164616994	4	Up	0.630481133	0.988053908	0.08395736	0.200327905	4	Up	0.338549757	0.956945848	0.932222381	0.470377494
AGPAT1	5	Down	0.079365934	0.443869889	-0.521894667	-1.100365866	5	Down	0.607167097	0.928845122	-0.073193499	-0.216691771	5	Up	0.967029037	0.999100064	0.064851549	0.014560485	5	Up	0.723294611	0.990882242	0.589558427	0.14068477
AGPAT2	5	Down	0.652836121	0.863495519	0.095308051	0.185195824	5	Down	0.636884057	0.936985717	0.146045508	0.195939623	5	Down	0.56722853	0.984250243	0.000390672	0.246241933	5	Up	0.57227892	0.978228621	0.736257568	0.242392251
AGPAT3	5	Down	0.095444175	0.470032206	-0.351177321	-1.020250571	5	Down	0.399522506	0.864205296	-0.017143908	-0.398458751	5	Up	0.612755497	0.986953753	0.077967387	0.212712784	5	Up	0.028577283	0.780332287	1.531330788	1.543979058
AGPAT4	4	Down	0.126126621	0.503463437	-0.268415108	-0.899193238	4	Down	0.090170455	0.669148574	-0.348310385	-1.044935739	4	Down	0.868368467	0.996440938	0.053107059	0.061295955	4	Up	0.874115697	0.994184401	1.040008444	0.058431081
AGPAT5	3	Down	0.093241045	0.46658882	-0.744960778	-1.030392869	3	Down	0.269714483	0.810639513	-0.667594731	-0.569095733	3	Up	0.122963581	0.812678666	0.355660555	0.910223497	3	Down	0.239194286	0.944415741	-0.367545996	-0.621249199
AGPAT6	5	Down	0.203023677	0.575289247	-0.061232257	-0.692453311	5	Down	0.622414153	0.93344497	-0.003544799	-0.20592054	5	Down	0.197009219	0.883310186	-0.139700927	-0.70551345	5	Down	0.415810803	0.96615048	0.150177251	0.381104232
AGPAT9	2	Up	0.381211406	0.709221433	0.474685853	0.418834114	2	Down	0.905695349	0.98468786	0.019646232	0.043017863	2	Up	0.005942343	0.334507152	0.748060074	2.22604229	2	Down	0.334490275	0.956945848	-3.754646917	-0.475616505
AGPS	5	Down	0.017826272	0.305197426	-0.633351137	-1.748939479	5	Down	0.747627521	0.955234913	0.033315785	0.12631472	5	Down	0.157701791	0.851222586	-0.176326911	-0.802163374	5	Down	0.710466472	0.990720752	0.218110346	0.148456412
AGR2	4	Down	0.417456901	0.731780029	-0.172407547	-0.379388355	4	Up	0.567149053	0.92274974	0.411364174	0.246302789	4	Up	0.474451022	0.973981505	0.069285275	0.323808614	4	Up	0.41698529	0.96615048	1.563145579	0.379879266
AGR3	3	Down	0.349984146	0.68605231	-0.770958779	-0.455951629	3	Down	0.631671483	0.935618154	-0.116678048	-0.199508729	3	Up	0.458833105	0.971371899	0.33757062	0.338345255	3	Up	0.964592245	0.99956569	0.811463519	0.015656234
AGRN	5	Up	0.294482574	0.645890516	0.413638885	0.5309404	5	Up	0.924467958	0.987765516	0.143746397	0.034108137	5	Down	0.119785383	0.81192014	-0.183510632	-0.921596175	5	Up	0.586358558	0.97941153	1.013985039	0.231836732
AGRP	5	Up	0.025469834	0.330084158	0.686756866	1.593973886	5	Up	0.101185656	0.688073099	0.641803762	0.994881047	5	Down	0.7283373	0.991690179	-0.022773907	-0.137667448	5	Up	0.105136479	0.882260359	1.327785248	0.978246571
AGT	5	Up	0.231297407	0.59761061	0.41161587	0.635829236	5	Up	0.474677425	0.890811145	0.230934622	0.323601422	5	Up	0.184860229	0.873986812	0.208396379	0.733156513	5	Down	0.734575641	0.99244333	0.112610996	0.133963477
AGTPBP1	4	Down	0.755955513	0.908708242	-0.033168759	-0.121503762	4	Down	0.911486981	0.985484699	-0.000487353	-0.04024953	4	Down	0.864088374	0.995226914	0.000332877	0.063441838	4	Up	0.500737514	0.968724442	0.908426182	0.300389871
AGTR1	4	Down	0.876190159	0.955743955	0.458106775	0.057401629	4	Down	0.213711863	0.779554761	-0.039255595	-0.67017137	4	Up	0.682157979	0.990993941	0.114152578	0.166115037	4	Down	0.319495858	0.956945848	-0.942003487	-0.495534768
AGTR2	4	Down	0.310686323	0.658994817	-0.491663934	-0.507677865	4	Down	0.302196948	0.828274157	-0.567342561	-0.519709926	4	Down	0.483073338	0.975839133	-0.165431359	-0.315986931	4	Up	0.885377071	0.994184401	0.367565482	0.052871729
AGTRAP	5	Down	0.983638319	0.993465815	0.078220423	0.007164561	5	Down	0.278019241	0.813071656	-0.36117386	-0.555925146	5	Down	0.391160898	0.954236019	-0.134709399	-0.407644565	5	Up	0.606895786	0.979416228	0.479104758	0.216885878
AGXT	5	Down	0.011620301	0.273999768	-0.606947335	-1.934782638	5	Up	0.961256202	0.992827125	0.296458103	0.017160845	5	Up	0.296926349	0.926972335	0.145692967	0.527351262	5	Down	0.847564081	0.994184401	0.76003367	0.071827457
AGXT2	5	Down	0.074747308	0.438160411	-0.340957834	-1.126404442	5	Down	0.228851436	0.791217306	-0.266558092	-0.640446359	5	Down	0.646874268	0.988357347	-0.042374219	-0.189180124	5	Down	0.045124621	0.809246047	-0.836941754	-1.345586436
AHCTF1	1	Up	0.307934391	0.656313977	1.171282145	0.511541806	1	Up	0.570018006	0.923035123	2.416596363	0.244111426	1	Up	0.647960278	0.988357347	0.428424553	0.188451617	1	Down	0.84788069	0.994184401	-1.678385096	-0.071665256
AHCY	5	Down	1.17142373132265e-06	0.001060138	-1.861321565	-5.931285982	5	Down	0.311525565	0.830782541	-0.286883779	-0.506506308	5	Down	0.009672331	0.41683139	-0.497024357	-2.014468867	5	Up	0.214700327	0.930352015	0.932523515	0.668167294
AHCYL1	5	Down	0.001012035	0.118726736	-1.206447206	-2.99480433	5	Down	0.162462527	0.739899429	-0.462901914	-0.789246797	5	Up	0.762297331	0.991690179	0.067493107	0.117875601	5	Down	0.462889737	0.968724442	-0.195364331	-0.334522448
AHCYL2	5	Down	0.070749776	0.43277051	-0.355297871	-1.150274929	5	Up	0.559392795	0.920408401	0.345358838	0.252283132	5	Down	0.914963189	0.999100064	0.021641064	0.038596378	5	Up	0.278021894	0.949164221	1.44479337	0.555921003
AHI1	5	Up	0.685593111	0.878708592	0.22354504	0.163933555	5	Up	0.444174666	0.877683357	0.374344779	0.352446215	5	Up	0.029548498	0.619180278	0.503113571	1.529464594	5	Down	0.362189285	0.960069212	-1.011688526	-0.441064402
AHNAK	4	Up	0.348366077	0.685118924	0.323959322	0.457964142	4	Down	0.803005395	0.968402868	0.090705669	0.095281537	4	Down	0.701107794	0.991690179	-0.058073296	-0.154215205	4	Up	0.659624878	0.987324828	0.855133161	0.180702973
AHNAK2	3	Up	0.941186685	0.979076495	-0.095130167	-0.026324225	3	Up	0.392221089	0.86012824	0.574765184	0.406469059	3	Up	0.364858876	0.945740179	0.051800201	0.437875085	3	Up	0.051280532	0.814984845	1.952933067	1.290047474
AHR	5	Down	1.82199484044384e-05	0.009112372	-1.245107562	-4.739452857	5	Down	0.565764314	0.92226445	-0.066916865	-0.247364449	5	Up	4.65132254735449e-06	0.003157085	0.549573934	5.332423543	5	Up	0.000269478	0.150630436	2.317410686	3.569476225
AHRR	3	Up	0.080691583	0.446385156	0.735096929	1.093171764	3	Up	0.959358692	0.992575096	0.184554597	0.018018985	3	Down	0.400805078	0.957697565	-0.133892022	-0.397066784	3	Up	0.844084183	0.994184401	1.325630786	0.073614238
AHSA1	3	Down	0.914231861	0.970629297	0.115324959	0.038943648	3	Down	0.192082489	0.764917408	-0.362811714	-0.716512226	3	Up	0.42578281	0.964189241	0.191174164	0.370811877	3	Down	0.509741254	0.969781782	0.090609525	0.292650217
AHSA2	3	Down	0.860314238	0.950283287	0.154202293	0.065342889	3	Down	0.855586813	0.981177711	0.034858624	0.067735918	3	Up	0.088714926	0.784179224	0.429867701	1.052003304	3	Up	0.848961287	0.994184401	0.572278905	0.071112113
AHSG	5	Up	0.20205	0.574169785	0.471430257	0.694541146	5	Up	0.862313814	0.981500709	0.180173529	0.064334657	5	Up	0.155001261	0.851222586	0.237470415	0.809664769	5	Up	0.303954518	0.956945848	1.069243167	0.517191397
AHSP	5	Up	0.67494022	0.87309543	0.265370946	0.170734691	5	Up	0.862754589	0.981600274	-0.255147599	-0.064112722	5	Up	0.311556003	0.932318435	0.34817209	0.506463877	5	Up	0.970987322	0.999750662	-0.461857531	-0.01278644
AICDA	5	Down	0.171762933	0.548560231	-0.556792308	-0.765070552	5	Down	0.506008275	0.90242675	-0.197186727	-0.295842381	5	Down	0.567570482	0.984250243	0.004364777	0.2459802	5	Up	0.668716903	0.987918147	0.576826902	0.174757699
AIDA	3	Up	0.455431592	0.756465426	0.289670184	0.341576847	3	Down	0.545663862	0.915218577	-0.221643807	-0.263074807	3	Down	0.390742921	0.953982903	-0.147820917	-0.408108881	3	Down	0.327678012	0.956945848	-0.663252243	-0.4845527
AIF1	5	Up	0.623248598	0.84878822	-0.051859052	-0.20533869	5	Up	0.826276395	0.974094839	0.146417163	0.082874654	5	Down	0.457850982	0.971371899	-0.032406339	-0.33927585	5	Up	0.088951175	0.871165687	1.63421776	1.050848312
AIF1L	4	Up	0.166626023	0.544018546	0.664040963	0.778257172	4	Down	0.844771835	0.978715997	0.064860287	0.073260574	4	Up	0.538818718	0.981640213	0.150349964	0.268557326	4	Up	0.110837356	0.886244779	1.587834413	0.955313842
AIFM1	5	Up	0.940200972	0.978804465	-0.055903603	-0.026779304	5	Up	0.916374452	0.986113698	-0.190604745	-0.037927027	5	Down	0.005294376	0.317893888	-0.497551701	-2.276185179	5	Up	0.706487885	0.990720752	0.791236135	0.150895281
AIFM2	5	Down	0.819489567	0.934613492	-0.174135495	-0.086456571	5	Down	0.52723668	0.910515	-0.650979204	-0.277994383	5	Down	0.295786749	0.926322951	-0.183484573	-0.529021286	5	Up	0.170042451	0.923624798	-0.072317516	-0.769442645
AIFM3	5	Up	0.974993886	0.989663553	0.170842838	0.010998108	5	Down	0.136923497	0.716879971	-0.351457195	-0.863522016	5	Down	0.961061663	0.999100064	0.028988264	0.017248746	5	Down	0.055179901	0.823797349	-0.626286519	-1.25821908
AIG1	4	Up	0.793451965	0.92212772	0.159479607	0.10047936	4	Up	0.295354823	0.824145695	0.746113587	0.529655934	4	Down	0.448151367	0.966537696	-0.070742534	-0.348575275	4	Down	0.480814466	0.968724442	-0.096273051	-0.318022474
AIM1	4	Up	0.208576269	0.579266057	0.461405051	0.680735105	4	Up	0.851440487	0.979799435	0.344544379	0.069845703	4	Up	0.32511309	0.933906171	0.188358962	0.487965544	4	Down	0.437154179	0.96615048	0.464980489	0.359365366
AIM1L	5	Up	0.017899291	0.305197426	0.848964336	1.747164164	5	Up	0.069200451	0.642440484	0.877375878	1.159891074	5	Up	0.397538903	0.956765821	0.149098487	0.400620365	5	Up	0.367234685	0.963005967	0.778213312	0.435056307
AIM2	4	Up	0.144573107	0.521677457	0.594583354	0.839912486	4	Up	0.726644819	0.952997363	0.443474137	0.138677818	4	Up	0.125185732	0.813781617	0.256690374	0.902445168	4	Down	0.466132892	0.968724442	-0.571437123	-0.33149025
AIMP1	5	Up	0.490946245	0.779419712	0.286706442	0.308966058	5	Down	0.133581012	0.712691318	-0.598974864	-0.874255271	5	Up	0.167832374	0.859305341	0.292565856	0.775124262	5	Down	0.4060908	0.96615048	-0.583979895	-0.391376849
AIMP2	4	Up	0.869673921	0.953816161	0.460789109	0.060643553	4	Up	0.259612218	0.803440842	0.865531379	0.585674872	4	Up	0.151684086	0.848437108	0.498871869	0.819059982	4	Down	0.699790441	0.990720752	-1.118174482	-0.155031994
AIP	5	Up	0.870950339	0.954187035	0.148989973	0.060006607	5	Up	0.032371716	0.571056896	0.916188189	1.489834274	5	Down	0.817670773	0.991690179	0.005709159	0.087421526	5	Up	0.873530986	0.994184401	0.582939995	0.058721685
AIPL1	5	Up	0.723964837	0.895288354	0.093958014	0.140282527	5	Down	0.734045579	0.954434393	-0.008977234	-0.134276973	5	Up	0.426193846	0.964189241	0.096220348	0.370392825	5	Up	0.481944165	0.968724442	0.713795714	0.317003273
AIRE	4	Down	0.563348527	0.817948735	-0.051381227	-0.249222837	4	Down	0.439191515	0.877149919	-0.049491138	-0.357346059	4	Down	0.410594479	0.961911457	-0.088533566	-0.386586894	4	Up	0.359647939	0.959717646	1.2271034	0.444122424
AJ239318.1	3	Down	0.656888558	0.864967852	-0.153329011	-0.182508303	3	Up	0.616907372	0.931462986	0.859876252	0.20978004	3	Down	0.88665038	0.996466619	-0.062050507	-0.052247595	3	Down	0.350052681	0.959038072	-1.104965479	-0.455866592
AJUBA	5	Up	0.000704427	0.102195736	0.948143947	3.152163804	5	Up	0.624984158	0.934069123	0.235201831	0.204130991	5	Up	0.186432583	0.876912802	0.172934089	0.729478183	5	Up	0.764627656	0.992889832	0.419970618	0.116549998
AK1	5	Down	0.923636499	0.973043884	0.106710528	0.034498914	5	Down	0.535813216	0.91297587	-0.06569072	-0.270986579	5	Up	0.573208163	0.985162114	0.122992361	0.241687634	5	Down	0.891736015	0.99435946	-0.083226922	-0.049763693
AK2	4	Down	0.100064935	0.474177818	-1.04090025	-0.999718085	4	Down	0.918840738	0.9867136	-0.296405047	-0.036759758	4	Down	0.258232211	0.916968389	-0.01400207	-0.587989586	4	Down	0.9850031	0.999750662	0.395248099	0.006562403
AK3	5	Down	0.513935354	0.791518753	-0.268619933	-0.289091506	5	Up	0.412591401	0.867410151	0.695869931	0.384479828	5	Down	0.914686912	0.999100064	0.116409935	0.038727535	5	Down	0.321692337	0.956945848	-0.41569625	-0.492559284
AK4	5	Down	0.425225129	0.735743225	-1.246474567	-0.371381078	5	Down	0.261316272	0.804571288	-0.533036208	-0.582833546	5	Down	0.342887115	0.936846556	-0.125362478	-0.464848835	5	Up	0.027348487	0.780332287	2.220091025	1.563066695
AK5	4	Down	0.707935781	0.889139578	-0.138434529	-0.150006136	4	Down	0.792522	0.966361174	-0.123630421	-0.100988673	4	Down	0.993870593	0.999522866	0.143778304	0.002670159	4	Up	0.605069602	0.979416228	0.650189832	0.218194665
AK6	5	Up	0.701530772	0.886188105	0.2674458	0.153953275	5	Up	0.7641966	0.959665148	0.403382605	0.116794899	5	Down	0.338445054	0.936656442	-0.124533503	-0.470511829	5	Down	0.415012406	0.96615048	0.052115568	0.381938921
AK7	5	Down	0.690126155	0.880612836	-1.306385638	-0.161071513	5	Up	0.65330074	0.939750869	0.153615721	0.18488685	5	Up	0.803462623	0.991690179	0.005839709	0.095034322	5	Up	0.13945338	0.905656278	0.044197881	0.855570956
AK8	5	Down	0.196532654	0.570070678	-0.362122395	-0.706565282	5	Down	0.210586437	0.779119042	-0.193914055	-0.676569604	5	Down	0.782997252	0.991690179	-0.029748825	-0.106239762	5	Up	0.999315572	0.999750662	0.501179745	0.000297345
AK9	4	Up	0.671382786	0.871688746	0.209961714	0.173029798	4	Down	0.722049354	0.951501038	-0.07835849	-0.141433116	4	Down	0.755834993	0.991690179	-0.041147368	-0.121573006	4	Down	0.572186342	0.978228621	-0.027527616	-0.242462513
AKAP1	4	Down	0.378859072	0.707228776	-0.566283832	-0.421522309	4	Down	0.484841612	0.895821002	-0.288479159	-0.314400114	4	Down	0.176891374	0.867977304	-0.325267922	-0.752293344	4	Up	0.30212235	0.956945848	2.226399309	0.519817145
AKAP10	4	Down	0.903433006	0.966383986	0.05006372	0.044104047	4	Down	0.688874157	0.945285468	-0.438077084	-0.161860107	4	Up	0.714660875	0.991690179	-0.04416615	-0.145899993	4	Up	0.57416033	0.978228621	0.46911413	0.240966817
AKAP11	3	Up	0.205690438	0.577763344	-0.00080314	-0.686785896	3	Down	0.997799189	0.999577092	-0.483202032	-0.000956854	3	Up	0.007988726	0.385344493	0.746283028	2.097522495	3	Up	0.640612055	0.983128037	-0.080900364	-0.193404893
AKAP13	4	Down	0.171020887	0.548010784	-0.641434039	-0.766950845	4	Down	0.327890097	0.834819692	-0.320908375	-0.4842717	4	Up	0.223015369	0.898421131	0.25207534	0.651665207	4	Down	0.144511834	0.910465319	-1.336978435	-0.840096589
AKAP14	2	Up	0.269188399	0.624426157	0.628375423	0.569943661	2	Down	0.876732198	0.9822789	-0.484894953	-0.057133044	2	Up	0.247690099	0.9148109	0.418280006	0.606091354	2	Down	0.060121414	0.827390334	-7.885114946	-1.220970813
AKAP17A	5	Up	0.107396574	0.4821346	0.561505362	0.969009573	5	Down	0.47179574	0.889065623	-0.15398346	-0.326245985	5	Down	0.00171203	0.187804012	-0.495910669	-2.766488623	5	Down	0.090295629	0.871231362	-0.556647882	-1.044333275
AKAP2	5	Up	0.043777824	0.379258276	1.090623068	1.35874583	5	Up	0.317323977	0.83080481	0.71997256	0.498497111	5	Up	0.932205223	0.999100064	-0.033800242	-0.030488468	5	Up	0.466479055	0.968724442	-0.490123662	-0.331167851
AKAP3	5	Up	0.223560207	0.592857117	0.499848767	0.650605496	5	Up	0.9088592	0.984826335	0.275128603	0.041503392	5	Up	0.244285368	0.9148109	0.246714556	0.612102546	5	Up	0.398780984	0.96615048	1.040565413	0.399265559
AKAP4	4	Up	0.070004614	0.431626668	0.594381555	1.154873333	4	Up	0.375674692	0.853419958	0.629821195	0.425188061	4	Down	0.896431871	0.997357085	-0.166352839	-0.047482711	4	Down	0.676483804	0.988988453	-0.850871417	-0.169742596
AKAP5	5	Up	0.857379171	0.948699186	0.146325359	0.066827071	5	Up	0.016710407	0.495034116	1.17468516	1.777012968	5	Up	0.783376665	0.991690179	0.052487577	0.106029369	5	Up	0.402294667	0.96615048	0.925328279	0.395455724
AKAP6	5	Up	0.699844115	0.885533226	0.164336611	0.154998685	5	Up	0.720973437	0.951402619	0.259309536	0.142080736	5	Down	0.828048707	0.992250524	-0.047981264	-0.081944117	5	Up	0.745169374	0.992889832	-0.779561861	-0.127745003
AKAP7	4	Up	0.816030437	0.932609633	0.174668266	0.088293642	4	Up	0.232883281	0.79248057	0.527008621	0.632861689	4	Down	0.897994483	0.997357085	-0.047770485	-0.046726332	4	Up	0.419910582	0.96615048	1.111444475	0.376843181
AKAP8	5	Down	0.917693267	0.971575987	0.140717221	0.037302455	5	Up	0.795025547	0.966679942	0.326363793	0.099618916	5	Up	0.741560647	0.991690179	0.025664601	0.129853325	5	Up	0.566603816	0.978228621	0.967172037	0.246720505
AKAP8L	5	Up	0.006768404	0.234305122	0.968143755	2.169513748	5	Up	0.614861818	0.93138844	0.37490598	0.211222475	5	Down	0.051024649	0.706512371	-0.315752511	-1.292219971	5	Up	0.412026881	0.96615048	0.910829966	0.385074449
AKAP9	4	Up	0.002523282	0.182425299	1.108414473	2.598034151	4	Up	0.024141577	0.52647236	0.985819891	1.61723437	4	Up	0.322588084	0.933232275	0.157862437	0.491351679	4	Up	0.822419674	0.993257904	0.281304381	0.084906509
AKIP1	5	Up	0.347951721	0.68494347	0.341526097	0.458481011	5	Up	0.093644304	0.676320099	0.874526042	1.028518633	5	Down	0.317783189	0.932347945	-0.352658275	-0.497869081	5	Up	0.906338942	0.995202888	0.93624144	0.04270936
AKIRIN1	5	Down	0.051445179	0.398548523	-1.419091859	-1.288655315	5	Down	0.371848149	0.851837435	-0.539205169	-0.429634376	5	Up	0.875276802	0.996466619	-0.020193293	-0.057854582	5	Down	0.731609919	0.992309914	0.011417294	0.135720415
AKIRIN2	3	Up	0.669996145	0.871114474	0.287051632	0.173927696	3	Down	0.781110496	0.963725674	-0.092465492	-0.107287526	3	Down	0.725736357	0.991690179	-0.181576248	-0.13922112	3	Down	0.701796136	0.990720752	-0.432897755	-0.153789027
AKNA	5	Up	0.847652164	0.945040038	0.100569005	0.071782325	5	Up	0.167568749	0.743931626	0.671989853	0.775806972	5	Down	0.334677228	0.935682377	-0.169021717	-0.475373837	5	Up	0.817860106	0.993257904	0.352839252	0.087320975
AKNAD1	3	Up	0.445662522	0.747968834	0.529074062	0.350993886	3	Up	0.664811732	0.942449475	0.414975004	0.177301325	3	Up	0.535419232	0.980432526	0.222525853	0.271306033	3	Up	0.637278574	0.982596082	1.053565045	0.195670683
AKR1A1	4	Down	0.439419975	0.745241533	-0.094977956	-0.357120205	4	Up	0.402631427	0.865053028	0.55530984	0.39509233	4	Up	0.772441365	0.991690179	0.17634373	0.112134478	4	Up	0.565319273	0.978228621	0.971341537	0.247706208
AKR1B1	5	Down	0.226951372	0.595771789	-0.574806236	-0.644067188	5	Down	0.352223426	0.843832232	-0.331142418	-0.453181762	5	Up	0.741870826	0.991690179	0.047721162	0.129671707	5	Up	0.394236543	0.965948484	0.331792068	0.404243122
AKR1B10	5	Down	0.079634076	0.444315487	-0.502069362	-1.098901054	5	Down	0.469801353	0.888327004	-0.122096712	-0.328085737	5	Down	0.217634222	0.894604934	-0.172273496	-0.662272812	5	Down	0.792532759	0.99304443	0.322076481	0.100982777
AKR1B15	4	Down	0.267428973	0.622243834	-0.39817595	-0.572791543	4	Down	0.193718236	0.766570698	-0.485837229	-0.712829494	4	Down	0.181380355	0.873898343	-0.130902292	-0.741409752	4	Down	0.174064562	0.926378327	-0.64368525	-0.759289638
AKR1C1	5	Down	0.434936001	0.742607016	-0.34199968	-0.361574643	5	Up	0.450855973	0.88153475	0.607120339	0.345962172	5	Down	0.725820073	0.991690179	-0.074300735	-0.139171025	5	Down	0.255401003	0.946821361	-0.503430816	-0.592777401
AKR1C2	4	Down	0.426473035	0.736963087	-0.181692968	-0.370108423	4	Down	0.380077219	0.854735243	-0.173395063	-0.420128161	4	Down	0.368294419	0.946643561	-0.135642573	-0.433804862	4	Down	0.778399013	0.992889832	0.341832094	0.108797723
AKR1C3	5	Down	0.230457089	0.59752313	-0.263473167	-0.637409928	5	Down	0.389664092	0.858254404	-0.475552709	-0.409309613	5	Up	0.87782535	0.996466619	-0.006565295	-0.056591882	5	Down	0.020469062	0.773140852	-2.152266953	-1.688902054
AKR1C4	4	Down	0.397000938	0.719211885	-0.187414657	-0.401208467	4	Up	0.291488401	0.821944643	0.887765096	0.535378722	4	Down	0.2690323	0.919927828	-0.09835952	-0.570195575	4	Up	0.672978476	0.987918147	0.687761106	0.171998825
AKR1D1	5	Down	0.075289372	0.438345769	-0.658561549	-1.123266325	5	Down	0.385919759	0.857016097	-0.421840471	-0.413502986	5	Up	0.551920729	0.983327543	0.091880681	0.258123294	5	Down	0.402792483	0.96615048	0.041972105	0.394918643
AKR1E2	4	Down	0.206156224	0.578008129	-0.269808025	-0.685803549	4	Down	0.507206422	0.90278663	-0.00068506	-0.294815256	4	Up	0.061067586	0.736308615	0.290823927	1.214189244	4	Up	0.266094805	0.946821361	1.395711021	0.574963604
AKR7A2	5	Down	0.36433788	0.696673851	-0.221706752	-0.438495673	5	Down	0.20612633	0.775693908	-0.39426625	-0.685866528	5	Down	0.187914667	0.877423569	-0.235158121	-0.726039322	5	Down	0.414939331	0.96615048	-0.108024053	-0.382015398
AKR7A3	5	Down	0.678814162	0.875168791	0.033186487	0.168249106	5	Up	0.720585891	0.951317815	0.306377627	0.142314246	5	Down	0.12160618	0.812678666	-0.31163854	-0.915044355	5	Down	0.462891807	0.968724442	-0.440431024	-0.334520506
AKT1	5	Down	0.00380644	0.199778278	-1.06751402	-2.419480994	5	Down	0.637358607	0.937055171	-0.079751849	-0.195616145	5	Up	0.028170456	0.612335488	0.411706249	1.550206122	5	Down	0.066319292	0.837540624	-1.336690633	-1.178360118
AKT1S1	5	Up	0.58041153	0.827193075	0.381064873	0.236263969	5	Down	0.558941619	0.920279087	-0.258782267	-0.252633551	5	Down	0.441090221	0.965910435	-0.276951066	-0.355472571	5	Up	0.994432904	0.999750662	0.539866707	0.002424514
AKT2	4	Down	0.207877845	0.578884708	-0.477202188	-0.682191795	4	Up	0.645513116	0.937990425	0.309514353	0.190094929	4	Up	0.031144497	0.631698139	0.412113208	1.506618686	4	Down	0.257999149	0.946821361	-0.238105426	-0.588381727
AKT3	4	Down	0.120439893	0.49685999	-0.648844329	-0.91922964	4	Up	0.929806858	0.988054072	0.135695808	0.031607255	4	Up	0.689010035	0.991591354	0.071056335	0.161774453	4	Down	0.727935607	0.991201448	-0.127451499	-0.137907037
AKTIP	2	Up	0.294671336	0.646006314	0.89251302	0.530662108	2	Up	0.357949363	0.845471333	1.217763578	0.446178406	2	Down	0.743222735	0.991690179	-0.050142691	-0.128881014	2	Down	0.443776598	0.966885309	-0.968935554	-0.352835604
AL008723.1	5	Down	0.97564064	0.990071036	-0.213829339	-0.010710118	5	Down	0.280523189	0.814335343	-0.808343297	-0.552031232	5	Down	0.217125225	0.894228991	-0.355669097	-0.663289718	5	Down	0.065293936	0.836659046	-2.772776505	-1.185127153
AL021546.6	5	Down	0.042576908	0.37838419	-0.631170892	-1.370825878	5	Down	0.090337492	0.670059675	-0.530647428	-1.04413197	5	Down	0.938871648	0.999100064	-0.043322038	-0.027393776	5	Down	0.38890008	0.964846125	0.074281102	0.410161967
AL022328.1	5	Up	0.381699751	0.709388204	0.344891802	0.418278123	5	Up	0.141255203	0.721849465	0.587261014	0.849995548	5	Down	0.916114449	0.999100064	-0.061524602	-0.038050267	5	Up	0.838209945	0.994184401	-0.082869963	-0.076647191
AL022578.1	5	Down	0.720314751	0.893864242	-0.073378803	-0.142477692	5	Down	0.739265522	0.954629533	0.136637499	0.131199548	5	Up	0.060947289	0.736308615	0.378669852	1.215045604	5	Up	0.531244527	0.97312959	0.936284037	0.274705531
AL023806.1	4	Down	0.497194554	0.78257463	-1.593902203	-0.303473637	4	Up	0.954629109	0.992111637	-1.220993462	-0.020165327	4	Down	0.770917338	0.991690179	-0.001535052	-0.112992187	4	Up	0.195725233	0.929283796	-0.358224621	-0.708353181
AL049794.1	4	Up	0.165381942	0.543923981	0.465562758	0.781511913	4	Up	0.313637857	0.83080481	0.466153673	0.503571522	4	Up	0.753753155	0.991690179	0.010162938	0.122770857	4	Up	0.251883122	0.946821361	1.049797686	0.598800932
AL049872.1	4	Up	0.271022278	0.625941591	1.534591464	0.566995009	4	Down	0.274770629	0.811736814	-1.26140681	-0.561029692	4	Down	0.501543247	0.975839133	-0.976142857	-0.299691613	4	Up	0.878091381	0.994184401	0.121760307	0.056460286
AL109659.1	3	Up	0.292521787	0.643520842	0.327427869	0.533841782	3	Down	0.764528331	0.959919911	-0.462988959	-0.116606417	3	Down	0.879161348	0.996466619	0.024136614	0.055931414	3	Up	0.908341411	0.995747321	0.268326124	0.041750886
AL109927.1	4	Down	0.492098359	0.780056107	-1.066321247	-0.307948083	4	Down	0.73932708	0.954629533	-0.993809589	-0.131163386	4	Down	0.778758923	0.991690179	-0.45261385	-0.108596964	4	Down	0.975083895	0.999750662	-0.305822389	-0.010958017
AL135842.1	5	Up	0.551594935	0.813486992	0.351072994	0.25837973	5	Up	0.78747888	0.964682412	0.337762161	0.103761085	5	Down	0.844415734	0.994354458	-0.045593818	-0.073443683	5	Up	0.958863991	0.999394352	1.01393446	0.01824299
AL158801.1	3	Up	0.803637143	0.927273062	0.209749914	0.094939999	3	Up	0.366473679	0.848869954	0.397792758	0.435957212	3	Down	0.063717	0.743985379	-0.529675263	-1.195744678	3	Up	0.208886528	0.929283796	1.863950584	0.680089568
AL158839.1	4	Up	0.752371009	0.907123176	0.245286945	0.123567948	4	Down	0.870983039	0.982176629	-1.242760172	-0.059990302	4	Down	0.990699382	0.999411199	-0.1182079	-0.004058108	4	Down	0.991672253	0.999750662	-1.72351879	-0.003631838
AL161784.1	5	Up	0.066947374	0.427323693	0.626901978	1.174266453	5	Up	0.674520127	0.944013133	0.524816997	0.171005087	5	Down	0.391496423	0.954236292	-0.148359252	-0.407272202	5	Up	0.30745522	0.956945848	1.043281462	0.512218128
AL162426.1	5	Up	0.275108054	0.628496787	0.198459781	0.560496695	5	Up	0.329281021	0.834819692	-0.599195925	-0.4824333	5	Up	0.873638017	0.996466619	-0.083589989	-0.058668475	5	Down	0.127335319	0.895999238	-1.597449769	-0.895051121
AL354828.1	3	Up	0.63452572	0.855199015	0.124146377	0.19755077	3	Down	0.155153146	0.732933572	-1.624390451	-0.809239413	3	Up	0.593485261	0.986953753	0.229345857	0.226590062	3	Down	0.186696942	0.929283796	-2.703731925	-0.728862795
AL354828.2	4	Up	0.128403835	0.504647966	0.519779375	0.891422006	4	Down	0.700424696	0.947390454	-0.696511299	-0.15463855	4	Up	0.027972373	0.609777556	1.59773948	1.553270684	4	Down	0.481679525	0.968724442	-3.492262931	-0.317241814
AL356289.1	5	Up	0.632317435	0.85418922	-0.570957075	-0.199064843	5	Down	0.80874974	0.969901448	-1.965295587	-0.092185846	5	Up	0.636959013	0.988053908	-0.999963139	-0.195888513	5	Down	0.949560368	0.998846946	-1.444886203	-0.02247742
AL357140.1	4	Up	0.012662283	0.282449164	1.172529238	1.897487986	4	Up	0.067923212	0.63822239	0.877642574	1.167981787	4	Up	0.028548508	0.613654146	0.547627305	1.544416583	4	Up	0.919800026	0.997192598	-0.428012943	-0.036306582
AL358852.1	5	Up	0.5679284	0.820678868	0.303557691	0.245706413	5	Down	0.607582531	0.928845122	-0.026072266	-0.216394721	5	Up	0.859350748	0.994882265	0.040997565	0.065829541	5	Down	0.270139441	0.946821361	-0.335482149	-0.568412003
AL365181.2	3	Up	0.270691087	0.625740285	0.660653439	0.567526043	3	Down	0.547801514	0.915732938	-1.392935396	-0.261376772	3	Down	0.168909263	0.859305341	-0.672961523	-0.772346534	3	Down	0.669124068	0.987918147	-1.359541531	-0.174493349
AL365202.1	4	Down	0.863195864	0.951182084	-0.483129878	-0.063890649	4	Up	0.329710274	0.834819692	0.765069386	0.48186752	4	Down	0.528601013	0.978671432	-0.252525468	-0.276872009	4	Down	0.728295291	0.991302328	-3.412715809	-0.137692498
AL445183.1	5	Up	0.455098685	0.756176823	0.134341897	0.341894419	5	Down	0.764185571	0.959665148	-0.124300093	-0.116801167	5	Down	0.499544668	0.975839133	-0.157218975	-0.301425672	5	Down	0.947615687	0.998846946	0.446207317	0.023367759
AL513478.1	5	Up	0.145504212	0.522207325	0.488980363	0.837124434	5	Down	0.59169173	0.925764716	-0.801871177	-0.227904501	5	Down	0.517513293	0.97667688	-0.327640792	-0.28607849	5	Up	0.735193557	0.992591653	-0.58378513	-0.133598308
AL589743.1	5	Down	0.489128929	0.778159659	-0.277513919	-0.310576651	5	Down	0.576051134	0.923113511	-0.169780014	-0.239538964	5	Up	0.047728557	0.703197879	0.335845674	1.321221693	5	Down	0.262793779	0.946821361	0.130911424	0.58038492
AL591806.1	4	Down	0.841611416	0.942781707	-0.500428047	-0.074888382	4	Down	0.641538065	0.937060118	-2.001020752	-0.19277757	4	Down	0.001078533	0.14616288	-2.637805873	-2.967166544	4	Up	0.954212634	0.998942994	-1.787239671	-0.020354837
AL596220.1	1	Up	0.135548109	0.510918601	2.071577282	0.867906538	1	Up	0.362563135	0.847829985	1.104012519	0.440616356	1	Up	0.352299048	0.941041894	0.639837451	0.453088531	1	Up	0.301235605	0.956945848	3.33734423	0.521093697
AL645728.1	3	Up	0.992100496	0.997130613	-0.081717433	-0.003444333	3	Down	0.353490411	0.843832232	-0.995483965	-0.451622362	3	Down	0.179637354	0.872032671	-1.698616775	-0.745603351	3	Down	0.417904005	0.96615048	-3.936956222	-0.378923466
AL645922.1	5	Up	0.898118011	0.964553165	-0.282243343	-0.046666594	5	Down	0.2022898	0.773370546	-1.251821628	-0.694026016	5	Up	0.122972208	0.812678666	0.276074827	0.91019303	5	Down	0.202630996	0.929283796	0.080670434	0.693294122
ALAD	5	Down	0.000534563	0.088208278	-1.196458396	-3.272000851	5	Down	0.105340794	0.691424136	-0.608730135	-0.977403413	5	Down	0.318303734	0.932347945	-0.112689309	-0.497158266	5	Down	0.017951791	0.762176753	-1.329897554	-1.745892215
ALAS1	5	Down	0.037288633	0.363529934	-0.690544269	-1.428423534	5	Down	0.854366957	0.980459575	0.026787101	0.068355556	5	Down	0.431478341	0.964189241	-0.141855799	-0.365040999	5	Up	0.688595439	0.990601603	0.907633322	0.162035858
ALAS2	4	Down	0.044895591	0.38353029	-0.915160186	-1.347796303	4	Down	0.800301624	0.967803568	-0.267737197	-0.096746302	4	Up	0.393312158	0.95506569	0.177562362	0.405262629	4	Up	0.440690435	0.96615048	-0.794656793	-0.355866375
ALB	4	Down	0.630342709	0.852948607	0.038412774	0.200423266	4	Up	0.237044307	0.794467831	0.696220999	0.625170471	4	Up	0.793426332	0.991690179	0.062724899	0.10049339	4	Up	0.208974965	0.929283796	1.356418591	0.67990574
ALDH16A1	5	Down	0.74536449	0.904691028	-0.000902774	-0.127631302	5	Up	0.91960992	0.9867136	0.199920478	0.036396353	5	Up	0.97334921	0.999411199	0.02346625	0.011731319	5	Down	0.313212702	0.956945848	-0.388834453	-0.504160634
ALDH18A1	4	Down	0.063837948	0.423191517	-0.863358417	-1.19492108	4	Down	0.042045827	0.590207346	-0.90779201	-1.376277104	4	Up	0.940760088	0.999100064	-0.007420947	-0.026521116	4	Down	0.377849842	0.963053894	-0.344814721	-0.422680755
ALDH1A1	5	Down	0.427767015	0.737790372	-0.100797819	-0.368792707	5	Down	0.343029583	0.839587651	-0.135289721	-0.464668425	5	Down	0.781653486	0.991690179	-0.116633052	-0.106985731	5	Down	0.774360904	0.992889832	0.355872979	0.111056582
ALDH1A2	4	Down	0.288431114	0.640173856	-0.711793153	-0.539957892	4	Down	0.486696003	0.896455604	-0.34518237	-0.31274222	4	Up	0.958567792	0.999100064	0.034842782	0.018377168	4	Down	0.23159264	0.941397771	-1.744507746	-0.635275247
ALDH1A3	4	Down	0.213584299	0.583046481	-0.245224129	-0.670430677	4	Down	0.469910032	0.888405085	-0.095742951	-0.327985283	4	Down	0.632276454	0.988053908	-0.047120976	-0.199092991	4	Down	0.236358021	0.942502863	-0.092366814	-0.626429654
ALDH1B1	4	Down	0.877795799	0.956524162	0.020206681	0.056606502	4	Down	0.494234961	0.898673501	-0.107459517	-0.306066537	4	Up	0.792538435	0.991690179	0.032148009	0.100979667	4	Down	0.630392414	0.981657503	0.245375315	0.200389022
ALDH1L1	5	Down	0.767775784	0.912295401	-0.063414813	-0.11476559	5	Up	0.017463696	0.49637444	1.204103276	1.757863835	5	Up	0.274572617	0.921627089	0.159560856	0.561342778	5	Up	0.532355605	0.97312959	0.864967324	0.273798169
ALDH1L2	4	Up	0.841384124	0.942614081	0.207216996	0.075005687	4	Down	0.862550517	0.981500709	0.109179462	0.06421546	4	Down	0.85079448	0.994762935	-0.040822831	-0.070175336	4	Up	0.605126712	0.979416228	0.132152011	0.218153676
ALDH2	5	Up	0.90880026	0.968434299	0.111787157	0.041531557	5	Down	0.060928959	0.629897563	-0.556790739	-1.215176242	5	Down	0.433818873	0.965424786	-0.093878913	-0.362691559	5	Down	0.255767939	0.946821361	-0.21443729	-0.592153897
ALDH3A1	5	Down	0.907639409	0.968104555	0.25159201	0.042086656	5	Up	0.897344033	0.983904883	0.31361936	0.047041021	5	Down	0.271741487	0.921391213	-0.127758941	-0.565844052	5	Up	0.977809328	0.999750662	0.801518065	0.009745824
ALDH3A2	5	Down	0.315715798	0.663283536	-0.30221759	-0.500703686	5	Up	0.946631543	0.990621903	0.065175479	0.023819028	5	Down	0.400266116	0.957694307	-0.127315519	-0.397651173	5	Up	0.834382687	0.994072402	0.354681527	0.078634716
ALDH3B1	5	Down	0.168361327	0.545640121	-0.26369407	-0.77375766	5	Up	0.972883995	0.995941844	0.24273088	0.011938941	5	Down	0.876626666	0.996466619	0.044071836	0.057185323	5	Down	0.357614764	0.959642128	0.166985223	0.446584559
ALDH3B2	5	Down	0.126072633	0.503463437	-0.314098152	-0.899379179	5	Down	0.669549466	0.943883616	0.078444158	0.174217332	5	Down	0.146174001	0.846188514	-0.199925358	-0.835129865	5	Up	0.996139688	0.999750662	0.74026895	0.001679757
ALDH4A1	5	Down	0.100204678	0.474200675	-0.252967624	-0.999112002	5	Down	0.25896236	0.803384871	-0.075281363	-0.586763356	5	Up	0.188001703	0.877423569	0.234722783	0.725838217	5	Down	0.821993066	0.993257904	0.801464345	0.085131846
ALDH5A1	5	Down	0.559772352	0.817029812	1.141447366	0.251988556	5	Up	0.666766007	0.942922388	0.939394928	0.17602655	5	Up	0.684173614	0.990993941	0.170713516	0.164833679	5	Up	0.674727622	0.988414547	0.349489126	0.170871511
ALDH6A1	5	Down	0.305943604	0.655191502	-0.13559067	-0.514358622	5	Down	0.032920368	0.571056896	-1.10045131	-1.482535322	5	Down	0.370819089	0.947646181	-0.161334819	-0.430837918	5	Down	0.858723764	0.994184401	0.473220817	0.066146518
ALDH7A1	5	Down	0.976003378	0.990286098	0.156824254	0.010548679	5	Down	0.492608211	0.897778341	0.031353	0.307498353	5	Down	0.335958739	0.936593672	-0.126362975	-0.473714057	5	Down	0.434631984	0.96615048	0.099810788	0.361878317
ALDH8A1	5	Down	0.355134275	0.6896921	-0.062874473	-0.449607411	5	Down	0.656492393	0.940355587	0.072460468	0.182770302	5	Down	0.680460535	0.990993941	-0.016602782	-0.167197058	5	Down	0.792072643	0.99304443	0.775335592	0.101234986
ALDH9A1	4	Down	0.495045449	0.781907492	-0.016504963	-0.305354928	4	Up	0.41459449	0.867410151	0.498541815	0.382376474	4	Down	0.611283514	0.986953753	-0.02780697	-0.213757317	4	Down	0.885205416	0.994184401	0.616763891	0.052955938
ALDOA	5	Down	0.266159485	0.621191331	-1.564174054	-0.574858053	5	Down	0.733702562	0.954390809	-1.070173444	-0.134479965	5	Down	0.954240013	0.999100064	0.0037288	0.020342377	5	Down	0.828366275	0.993257904	-2.289682499	-0.081777591
ALDOB	5	Down	0.982092638	0.992643226	0.08337669	0.007847545	5	Down	0.28164899	0.815593335	-0.251414297	-0.550291802	5	Up	0.972924113	0.999411199	0.028754116	0.011921033	5	Up	0.968464756	0.999750662	0.662439968	0.013916179
ALDOC	4	Down	0.054834026	0.407032907	-0.591990588	-1.260949867	4	Down	0.875887654	0.9822789	0.129575223	0.057551595	4	Down	0.172263152	0.861769206	-0.171765133	-0.763807609	4	Down	0.172894899	0.925733808	-0.349414556	-0.762217819
ALG1	5	Down	0.184830525	0.561583395	-0.589506501	-0.733226302	5	Down	0.466601877	0.886688198	-0.297801527	-0.331053519	5	Down	0.000467278	0.087064836	-0.778842843	-3.330424918	5	Up	0.940935256	0.998686844	0.402067482	0.026440259
ALG10	5	Down	0.2996899	0.650432836	-0.585560745	-0.523327894	5	Down	0.906407956	0.98468786	0.326196584	0.042676291	5	Down	0.271160828	0.921391213	-0.180671962	-0.566773049	5	Down	0.668060987	0.987918147	-1.294223321	-0.175183889
ALG10B	4	Down	0.516790443	0.793075424	-0.222073523	-0.286685526	4	Down	0.646417806	0.938198074	0.136944903	0.189486689	4	Down	0.59505086	0.986953753	0.034479359	0.225445913	4	Down	0.362174114	0.960069212	-1.502369743	-0.441082593
ALG11	3	Down	0.100462547	0.474429395	-1.222280481	-0.997995817	3	Down	0.465626576	0.886538389	-0.730613663	-0.33196224	3	Up	0.009170927	0.407227735	0.794585228	2.037586757	3	Up	0.335751321	0.956945848	1.403025047	0.473982271
ALG12	5	Down	0.551899293	0.813616041	-0.149168229	-0.258140162	5	Down	0.819486138	0.97247449	0.036715592	0.086458388	5	Down	0.693981689	0.991690179	-0.018024044	-0.158651989	5	Up	0.410479653	0.96615048	0.94040045	0.386708366
ALG13	4	Down	0.09450166	0.468075073	-1.055737257	-1.024560561	4	Down	0.117074231	0.69771215	-0.845527249	-0.931538688	4	Down	0.969992993	0.999100064	-0.0287544	-0.013231403	4	Down	0.321117155	0.956945848	-0.139730592	-0.493336492
ALG14	5	Down	0.043216677	0.379258276	-2.706807991	-1.364348628	5	Down	0.053791338	0.615389779	-2.804886964	-1.269287655	5	Up	0.574032977	0.985162114	0.281500587	0.241063157	5	Down	0.593616272	0.979416228	-1.534469535	-0.226494203
ALG1L	3	Down	0.022008809	0.316636953	-2.181955754	-1.657403459	3	Down	0.155211655	0.732933572	-1.189231251	-0.80907567	3	Down	0.230602561	0.904808383	-0.399809353	-0.637135873	3	Down	0.118216134	0.891197002	-3.677425671	-0.927323246
ALG1L2	5	Down	0.636254797	0.8560535	-1.147058082	-0.19636893	5	Down	0.046623738	0.604040462	-1.342724946	-1.331392908	5	Down	0.909334982	0.998971671	0.062979193	0.041276101	5	Down	0.25126627	0.946821361	-1.888701998	-0.599865808
ALG2	5	Down	0.215099507	0.584078601	-0.609562516	-0.667360585	5	Down	0.876712234	0.9822789	0.221174432	0.057142933	5	Down	0.017029993	0.524562442	-0.470552604	-1.768785518	5	Down	0.728080621	0.991201448	-0.88136733	-0.137820528
ALG3	4	Down	0.684308232	0.878200955	0.003486072	0.164748236	4	Down	0.873135619	0.9822789	0.132653749	0.058918295	4	Down	0.913706447	0.999100064	-6.28E-05	-0.039193311	4	Down	0.241879536	0.94509058	0.052697416	0.616400873
ALG5	5	Down	0.580702315	0.82730491	-0.300004672	-0.236046443	5	Down	0.731366807	0.9536956	-0.340285025	-0.135864754	5	Down	0.083566057	0.779250205	-0.270300707	-1.077970088	5	Down	0.176227801	0.928938776	-1.522621385	-0.753925578
ALG6	3	Down	0.727474795	0.89749797	-0.403825104	-0.138182049	3	Down	0.859433178	0.981490314	-0.070579085	-0.065787884	3	Up	0.613783997	0.986953753	0.174132918	0.211984439	3	Down	0.333765605	0.956945848	-1.650635483	-0.47655842
ALG8	4	Down	0.386991197	0.712626136	-0.379693925	-0.412298914	4	Down	0.153170207	0.730306019	-1.142151811	-0.8148257	4	Down	0.162195559	0.85554853	-0.414099217	-0.78996104	4	Down	0.051890152	0.814984845	-2.615244523	-1.284915054
ALG9	4	Up	0.113241038	0.490225832	0.895946633	0.945996157	4	Up	0.301256523	0.827785069	0.650897303	0.521063541	4	Up	0.262726656	0.918227888	0.249729826	0.580495862	4	Up	0.402868276	0.96615048	-0.133396775	-0.39483693
ALK	5	Down	0.142939949	0.519142301	-0.274627552	-0.844846378	5	Down	0.622985982	0.933451068	0.088201544	0.205521725	5	Up	0.893792136	0.997357085	0.037060866	0.048763471	5	Up	0.88670285	0.994184401	0.839340542	0.052221896
ALKBH1	5	Down	0.164559504	0.543471559	-0.320979792	-0.783677031	5	Down	0.364277577	0.848235039	-0.155336993	-0.43856756	5	Down	0.659927677	0.990439431	-0.034417117	-0.180503657	5	Down	0.210668361	0.929283796	-1.073825817	-0.676400684
ALKBH2	5	Down	0.664627334	0.868099594	0.011457212	0.177421802	5	Up	0.610660777	0.930422189	0.306412086	0.214199974	5	Down	0.790022033	0.991690179	-0.085833042	-0.102360796	5	Down	0.539876327	0.973408851	0.08602015	0.267705715
ALKBH3	5	Down	0.394421948	0.718197757	-0.360100668	-0.404038926	5	Up	0.640032498	0.937060118	0.519137026	0.193797974	5	Down	0.276051328	0.921852311	-0.449670366	-0.559010159	5	Down	0.20192691	0.929283796	-0.343375316	-0.694805801
ALKBH4	4	Up	0.11279363	0.490225832	0.475658065	0.947715425	4	Up	0.255895985	0.802471594	0.547133191	0.591936528	4	Up	0.491871109	0.975839133	0.131083222	0.308148686	4	Up	0.394990272	0.96615048	0.956325343	0.4034136
ALKBH5	4	Up	0.516417611	0.792964102	0.30638377	0.286998956	4	Up	0.196339046	0.769483653	0.638711975	0.706993323	4	Up	0.371018224	0.947646181	0.16576956	0.430604758	4	Down	0.697675006	0.990720752	0.407819392	0.156346835
ALKBH6	5	Up	0.90180351	0.965700475	0.158626015	0.044888078	5	Up	0.988339375	0.998290464	0.119447666	0.005093902	5	Up	0.716021038	0.991690179	0.048664019	0.145074217	5	Down	0.497490752	0.968724442	0.07752452	0.303214988
ALKBH7	5	Up	0.695530515	0.883180159	0.301871029	0.157683812	5	Up	0.171096868	0.747997906	0.648072112	0.766757941	5	Up	0.770123605	0.991690179	0.073208869	0.113439565	5	Up	0.837608359	0.994184401	0.387732581	0.076958997
ALKBH8	5	Down	0.019286736	0.31093683	-1.577772123	-1.714741253	5	Up	0.994480325	0.998933233	0.010677769	0.002403804	5	Up	0.12107032	0.81192014	0.456182818	0.91696231	5	Down	0.744302374	0.992889832	-1.109601443	-0.128250596
ALLC	5	Down	0.482068807	0.773075494	-0.040818091	-0.316890969	5	Down	0.81439742	0.971583978	0.281763263	0.089163611	5	Down	0.877476697	0.996466619	-0.007881766	-0.056764408	5	Down	0.716169505	0.990882242	0.455957143	0.144984175
ALMS1	5	Up	0.480198411	0.77222404	0.189502737	0.318579281	5	Up	0.01382442	0.48722026	1.040438471	1.859353065	5	Up	0.953389277	0.999100064	-0.010212005	-0.020729737	5	Down	0.288928828	0.954738055	-0.289565743	-0.539209124
ALOX12	5	Down	0.08984696	0.462964364	-0.373830673	-1.046496613	5	Up	0.724664041	0.952657581	0.215788704	0.139863288	5	Up	0.094976347	0.790180547	0.210350371	1.022384538	5	Up	0.017240129	0.757432103	1.712047454	1.76345949
ALOX12B	5	Down	0.588054557	0.831915743	-0.099699556	-0.23058238	5	Down	0.580679019	0.924088455	0.077437441	0.236063865	5	Up	0.927688414	0.999100064	0.031645154	0.032597867	5	Up	0.55134244	0.975075777	0.843628012	0.258578576
ALOX15	5	Down	0.770815238	0.913315866	0.02352292	0.113049709	5	Up	0.671333459	0.944013133	0.314058633	0.173061708	5	Down	0.105192675	0.799698558	-0.421181935	-0.978014499	5	Up	0.338738522	0.956945848	-0.032063949	-0.470135411
ALOX15B	5	Up	0.520046434	0.795162694	0.247106839	0.283957877	5	Down	0.274816412	0.811736814	-0.198882224	-0.560957335	5	Up	0.375669414	0.947862936	0.134937893	0.425194162	5	Up	0.321638611	0.956945848	1.348232177	0.492631823
ALOX5	5	Down	0.932981965	0.976663302	-0.33923042	-0.030126751	5	Up	0.890773903	0.983028197	-0.322834386	-0.050232515	5	Down	0.224888208	0.900331791	-0.322555044	-0.648033316	5	Up	0.778593868	0.992889832	-0.255308441	-0.108689021
ALOX5AP	5	Down	0.012362146	0.281292042	-0.839273544	-1.907906137	5	Down	0.34130452	0.839173445	-0.276110289	-0.46685796	5	Up	0.983641845	0.999411199	-0.061250968	-0.007163004	5	Down	0.718272028	0.990882242	0.260885367	0.143711046
ALOXE3	5	Down	0.704615212	0.887364132	0.141145604	0.152047985	5	Down	0.154782645	0.732933572	-0.233602394	-0.810277735	5	Down	0.538783116	0.981640213	-0.065746594	-0.268586022	5	Up	0.996538186	0.999750662	0.589871503	0.001506055
ALPI	5	Down	0.93047193	0.97599129	0.107143648	0.031296724	5	Down	0.571811053	0.923035123	0.028234484	0.242747454	5	Down	0.017623423	0.52690796	-0.370358295	-1.753909747	5	Up	0.663025827	0.987841558	0.709713544	0.178469554
ALPK1	4	Down	0.995087905	0.998459552	0.137197983	0.002138553	4	Down	0.242217454	0.796977618	-0.30847888	-0.615794565	4	Down	0.577399945	0.986203466	-0.068217094	-0.238523262	4	Up	0.6996482	0.990720752	0.80458928	0.155120279
ALPK2	5	Down	0.662468708	0.867931738	-0.036544468	-0.178834631	5	Up	0.860463646	0.981490314	0.129767546	0.065267474	5	Up	0.948639033	0.999100064	0.034494497	0.02289901	5	Up	0.329476964	0.956945848	1.562022509	0.482174944
ALPK3	5	Down	0.022138674	0.317304301	-0.515183009	-1.65484839	5	Down	0.361738707	0.847386187	-0.294586898	-0.441605018	5	Down	0.308210355	0.932318435	-0.208867873	-0.511152774	5	Down	0.749188218	0.992889832	0.301496182	0.125409061
ALPL	5	Down	0.103200275	0.477178774	-0.347773813	-0.986319145	5	Down	0.092303619	0.675216878	-0.429350047	-1.03478127	5	Down	0.461531952	0.971371899	-0.051590339	-0.335798227	5	Down	0.434900802	0.96615048	0.094021595	0.361609792
ALPP	5	Down	0.051667137	0.398835883	-0.48856432	-1.286785601	5	Down	0.072573798	0.646538045	-0.553265072	-1.13922015	5	Up	0.225268143	0.900331791	0.195968315	0.647300221	5	Down	0.770366321	0.992889832	0.271798247	0.113302712
ALPPL2	5	Down	0.078051838	0.442534363	-0.552034281	-1.107616864	5	Down	0.152806846	0.729988304	-0.482784187	-0.81585719	5	Down	0.369168487	0.947030149	-0.07638205	-0.432775378	5	Down	0.818219804	0.993257904	0.086634235	0.087130013
ALS2	5	Down	0.518988156	0.794536	-0.581748691	-0.284842553	5	Up	0.416079449	0.868439151	0.19544895	0.380823734	5	Down	0.928970563	0.999100064	-0.141447415	-0.031998048	5	Up	0.081607599	0.863459374	1.302798373	1.088269399
ALS2CL	5	Down	0.3121266	0.660055005	-0.339017068	-0.505669219	5	Down	0.896768762	0.983791264	-0.090822771	-0.047319528	5	Up	0.175752671	0.867236193	0.352837735	0.755098065	5	Down	0.188383991	0.929283796	-1.404446947	-0.724956007
ALS2CR11	4	Up	0.31651501	0.663455649	0.272972329	0.499605689	4	Up	0.642937749	0.937060118	0.144647094	0.191831075	4	Up	0.228432022	0.903694958	0.292299285	0.641243016	4	Down	0.502514409	0.968724442	-1.851141266	-0.298851481
ALS2CR12	4	Up	0.558987925	0.816418324	0.296172829	0.252597574	4	Up	0.057049547	0.620622002	0.682068244	1.243747801	4	Up	0.307811549	0.932318435	0.175682191	0.511715089	4	Up	0.158930348	0.91666416	1.370964086	0.798793166
ALX1	5	Up	0.117851284	0.494877655	0.740675083	0.928665682	5	Up	0.075405914	0.649128171	0.812996966	1.122594589	5	Down	0.430179849	0.964189241	-0.122006485	-0.366349937	5	Up	0.026066154	0.780332287	1.756051757	1.583923047
ALX3	5	Up	0.49790771	0.782777303	0.312191783	0.302851149	5	Up	0.755891411	0.956532871	0.160517686	0.121540589	5	Down	0.824912984	0.991690179	0.00442317	0.083591861	5	Up	0.053726725	0.820800965	1.613406224	1.269809635
ALX4	5	Down	0.715867376	0.892229094	0.025218435	0.145167429	5	Down	0.348401454	0.841561226	0.068092414	0.457920041	5	Up	0.681918703	0.990993941	0.102450207	0.166267398	5	Down	0.352367219	0.959642128	0.278198396	0.453004501
ALYREF	5	Down	0.292848017	0.643980722	-0.681425493	-0.533357713	5	Down	0.817477448	0.972188956	0.615116023	0.087524219	5	Up	0.184462423	0.873986812	0.09157709	0.734092092	5	Up	0.686176126	0.990360628	1.344147955	0.163564396
AMACR	5	Down	0.502401637	0.784628409	-0.108220839	-0.298948954	5	Up	0.522168621	0.908612717	0.390410233	0.28218923	5	Up	0.585513799	0.986691394	0.10405388	0.232462865	5	Down	0.585032607	0.979338281	-1.090713214	-0.232819928
AMBN	4	Up	0.576473975	0.82564713	0.324276937	0.239220294	4	Down	0.099854115	0.685082615	-0.542840433	-1.000634034	4	Up	0.159944245	0.851706466	0.220099095	0.796031382	4	Down	0.177823769	0.929283796	-1.903049358	-0.750010189
AMBP	5	Down	0.320578536	0.66633843	-0.29803279	-0.494065558	5	Down	0.247285531	0.798310122	-0.429554974	-0.606801293	5	Down	0.014336918	0.496710694	-0.488672933	-1.843544185	5	Up	0.480259443	0.968724442	0.737094623	0.318524088
AMBRA1	5	Down	0.161924586	0.540370636	0.058100984	0.790687205	5	Up	0.026655349	0.545215921	1.229666446	1.574215633	5	Down	0.422804635	0.964189241	-0.153458404	-0.373860261	5	Up	7.86883608054062e-05	0.074773615	2.871154233	4.104089502
AMD1	4	Down	0.006130566	0.228006649	-1.173060909	-2.212499462	4	Down	0.17367934	0.748825793	-0.621069913	-0.760251839	4	Down	0.286408703	0.923875899	-0.155097093	-0.54301379	4	Down	0.770825897	0.992889832	0.041796672	0.113043703
AMDHD1	5	Down	0.269221149	0.624426157	-0.188010905	-0.569890827	5	Down	0.517777486	0.907101455	0.004283753	0.285856837	5	Up	0.41024927	0.961911457	0.123388424	0.386952183	5	Up	0.111767823	0.888764636	1.467255734	0.951683208
AMDHD2	5	Down	0.120078749	0.49685999	-0.223806533	-0.920533845	5	Down	0.1221125	0.70085784	-0.294186029	-0.913239878	5	Up	0.272692467	0.921627089	0.149954029	0.564326859	5	Up	0.704337249	0.990720752	0.864250271	0.152219343
AMELX	4	Down	0.668046218	0.869846416	-0.548242464	-0.17519349	4	Down	0.345781941	0.840098189	-0.564754398	-0.461197693	4	Down	0.7983203	0.991690179	0.136387915	0.097822827	4	Down	0.19223611	0.929283796	-0.587976383	-0.716165031
AMER1	5	Up	0.07365128	0.437531843	0.673039191	1.1328197	5	Up	0.720627895	0.951317815	0.338441926	0.142288931	5	Down	0.549013019	0.982855704	-0.096187305	-0.260417356	5	Up	0.060879029	0.827784696	1.629626508	1.215532285
AMER2	4	Up	0.715645733	0.892229094	0.11930828	0.145301914	4	Down	0.858990508	0.981490314	0.136680377	0.066011635	4	Down	0.009808209	0.417074088	-0.41837563	-2.008410298	4	Down	0.113910255	0.891170609	-0.482670759	-0.943437177
AMER3	5	Up	0.079383421	0.443869889	0.607425586	1.100270191	5	Up	0.405380459	0.865560221	0.441262899	0.39213719	5	Down	0.667884968	0.990439431	-0.06569001	-0.175298331	5	Down	0.76334603	0.992889832	0.271727689	0.117278549
AMFR	5	Down	0.423264682	0.734870235	-0.038944515	-0.373387969	5	Down	0.054011608	0.616372294	-0.387527799	-1.267512895	5	Up	0.330506623	0.935681527	0.146531487	0.480819833	5	Down	0.589433599	0.979416228	0.64408607	0.229565112
AMH	5	Up	0.700930159	0.885952226	0.200622454	0.154325253	5	Down	0.402969565	0.865053028	0.149230307	0.394727754	5	Down	0.251591866	0.9148109	-0.22189054	-0.599303403	5	Down	0.605578453	0.979416228	0.14610652	0.217829586
AMHR2	5	Down	0.114354844	0.491905781	-0.275563902	-0.941745433	5	Down	0.250404176	0.801398597	-0.279832945	-0.601358433	5	Up	0.279584162	0.92195063	0.180056177	0.553487435	5	Down	0.99873578	0.999750662	0.792659043	0.000549391
AMICA1	5	Down	0.603129161	0.839052709	-0.187308466	-0.219589673	5	Down	0.863462335	0.981691089	0.053706454	0.063756602	5	Up	0.791344112	0.991690179	0.088250071	0.101634625	5	Down	0.953077137	0.998854693	0.172897052	0.020871948
AMIGO1	4	Up	0.088073385	0.459843879	0.639028871	1.055155314	4	Up	0.102088911	0.688362496	0.840867566	0.991021427	4	Up	0.495700539	0.975839133	0.18560464	0.304780609	4	Down	0.44867289	0.967533594	-0.078081372	-0.348070171
AMIGO2	5	Up	0.127467227	0.504060475	0.350572286	0.894601463	5	Up	0.870644375	0.982176629	0.193535431	0.060159201	5	Up	0.041029105	0.667779867	0.272369977	1.386907953	5	Down	0.708273522	0.990720752	0.190548796	0.149798994
AMIGO3	5	Up	0.269307534	0.624429416	0.48907946	0.569751496	5	Up	0.318584468	0.831005128	0.651604274	0.496775402	5	Down	0.414617649	0.962187251	-0.115024329	-0.382352215	5	Down	0.172754122	0.925671678	-0.319321621	-0.762571581
AMMECR1	5	Up	0.107513585	0.482250576	0.648693362	0.968536655	5	Up	0.795961876	0.966978199	0.203630237	0.099107733	5	Up	0.565616311	0.983376658	0.098071474	0.247478075	5	Down	0.899898989	0.994908299	0.634291283	0.045806236
AMMECR1L	4	Up	0.03407965	0.351746623	0.721547039	1.467504878	4	Up	0.584411082	0.924688285	0.148990587	0.233281558	4	Down	0.4850962	0.975839133	-0.0961346	-0.314172127	4	Up	0.684799661	0.990328733	0.597428809	0.164436463
AMN	5	Down	0.029507775	0.340303967	-0.441135917	-1.530063535	5	Down	0.499229813	0.899776466	-0.06113757	-0.301699488	5	Down	0.934829188	0.999100064	0.003474896	0.029267736	5	Down	0.183316042	0.929283796	-0.112537558	-0.736799529
AMN1	4	Up	0.077329057	0.441730905	1.428704334	1.111657288	4	Down	0.292874923	0.822380169	-0.553393167	-0.533317813	4	Up	0.439104591	0.965910435	0.216225708	0.357432023	4	Down	0.750041841	0.992889832	-1.508828554	-0.124914509
AMOT	5	Up	0.750846723	0.90630943	0.196919011	0.12444871	5	Down	0.35820858	0.845471333	-0.61514131	-0.445864016	5	Down	0.279954074	0.92195063	-0.301424305	-0.552913209	5	Down	0.488965947	0.968724442	-1.329582618	-0.310721385
AMOTL1	5	Up	0.93240404	0.976327205	0.089530467	0.030395854	5	Up	0.344206305	0.839753867	0.740229913	0.463181179	5	Down	0.766527969	0.991690179	-0.099077524	-0.115471994	5	Down	0.155482604	0.91666416	-1.825555618	-0.808318195
AMOTL2	5	Down	0.40048712	0.72028558	-0.250567227	-0.397411446	5	Down	0.583634948	0.924508662	-0.097601772	-0.23385871	5	Up	0.032878548	0.639947387	0.335045238	1.483087368	5	Up	0.81772491	0.993257904	0.602050927	0.087392772
AMPD1	5	Down	0.137287426	0.511619185	-0.632631446	-0.862369236	5	Down	0.859080642	0.981490314	-0.035818529	-0.065966067	5	Up	0.156448212	0.851222586	0.291507774	0.805629395	5	Down	0.614490503	0.979951474	-0.466887303	-0.211484825
AMPD2	5	Down	0.010604604	0.26588457	-0.860722467	-1.974505534	5	Down	0.328443587	0.834819692	-0.092465288	-0.483539213	5	Down	0.286641942	0.923875899	-0.207369033	-0.542660263	5	Down	0.824448841	0.993257904	0.299352626	0.083836288
AMPD3	5	Up	0.594756871	0.835403337	0.175567773	0.225660532	5	Up	0.73711563	0.954629533	0.037953434	0.13246438	5	Up	0.526603551	0.978226	0.172179622	0.278516216	5	Up	0.182783985	0.929283796	0.640303771	0.738061858
AMPH	5	Up	0.222267048	0.591449852	0.497432349	0.653124919	5	Down	0.918064154	0.9867136	0.304710757	0.03712697	5	Down	0.167158091	0.859305341	-0.1883961	-0.776872599	5	Up	0.077364894	0.8522468	1.463478585	1.111456066
AMT	5	Down	0.105299499	0.479347769	-0.331425456	-0.977573694	5	Down	0.774121574	0.961949819	0.034306998	0.111190829	5	Down	0.202748739	0.887509669	-0.080775424	-0.693041838	5	Down	0.82970932	0.993424408	0.581986292	0.081074031
AMTN	4	Up	0.333104129	0.675898193	0.41099933	0.477419985	4	Up	0.244882206	0.797536229	0.603996247	0.611042772	4	Up	0.79666677	0.991690179	0.050364085	0.098723298	4	Down	0.946211828	0.998846946	0.302306718	0.024011627
AMY1A	5	Up	0.460761382	0.759392155	0.375485445	0.336523928	5	Up	0.225452829	0.787779192	0.499232307	0.64694431	5	Down	0.462670229	0.971371899	-0.155995978	-0.334728445	5	Down	0.755427035	0.992889832	-0.607144893	-0.121807477
AMY2A	4	Down	0.30217226	0.652144424	-0.703211594	-0.519745408	4	Down	0.915347645	0.985946833	-0.084847425	-0.038413931	4	Up	0.098589964	0.79253063	0.434945805	1.006167291	4	Up	0.832427187	0.994045789	-0.335818891	-0.079653744
AMZ1	5	Up	0.229200295	0.597368239	0.348172603	0.639784828	5	Up	0.912570699	0.985543138	-0.048123148	-0.03973348	5	Down	0.79538532	0.991690179	0.007909464	0.099422429	5	Up	0.439989093	0.96615048	0.860207955	0.356558089
AMZ2	3	Up	0.046175946	0.386947974	0.729803687	1.335584201	3	Up	0.445564102	0.878125919	-0.351393799	-0.351089807	3	Up	0.448629058	0.966537696	0.111744909	0.3481126	3	Down	0.896279643	0.99435946	-2.704543873	-0.047556467
ANAPC1	5	Down	0.212246756	0.582238684	-0.504542425	-0.673158938	5	Down	0.015423667	0.492550169	-2.192664672	-1.811812373	5	Down	0.22974284	0.90439093	-0.336877371	-0.638758015	5	Down	0.136126257	0.904971209	-1.616015252	-0.866058096
ANAPC10	4	Down	0.26125719	0.61688179	-1.334252381	-0.582931748	4	Down	0.180283673	0.753524171	-1.19912242	-0.744043603	4	Down	0.966284238	0.999100064	-0.034436999	-0.014895105	4	Down	0.09815367	0.878806271	-4.663532402	-1.008093457
ANAPC11	5	Up	0.337221135	0.677472269	0.622117587	0.472085215	5	Down	0.79420752	0.966679942	-0.350376106	-0.100066005	5	Up	0.123259655	0.812678666	0.634023935	0.909179054	5	Up	0.914000462	0.996452659	-0.180279779	-0.039053585
ANAPC13	5	Up	0.451747727	0.753375356	0.176895638	0.345104024	5	Down	0.558359963	0.920190002	-0.233222208	-0.25308573	5	Down	0.342871384	0.936846556	-0.184134473	-0.464868759	5	Up	0.843718773	0.994184401	-0.039750169	-0.073802287
ANAPC15	3	Down	0.324168786	0.668830016	-1.436493113	-0.489228805	3	Up	0.495284727	0.899226833	0.429611847	0.305145064	3	Down	0.066837468	0.749989752	-0.521220348	-1.174980012	3	Down	0.082413603	0.863459374	-3.941679144	-1.0840011
ANAPC16	5	Down	0.747644976	0.905204356	-0.066860003	-0.12630458	5	Up	0.645269713	0.937990425	0.320140133	0.190258719	5	Up	0.693210396	0.991690179	0.10221562	0.159134933	5	Down	0.401820732	0.96615048	-0.248565115	-0.39596766
ANAPC2	5	Down	0.56175672	0.817472437	-0.284501714	-0.250451724	5	Down	0.227250966	0.789417767	-1.866594296	-0.643494262	5	Down	0.091346385	0.789788863	-0.622201818	-1.039308633	5	Down	0.147627882	0.913810391	-3.026434468	-0.83083161
ANAPC4	5	Down	0.298149813	0.648997437	-0.721365026	-0.525565459	5	Down	0.285246137	0.818012081	-1.800109829	-0.544780229	5	Down	0.003934185	0.279611994	-1.127106264	-2.405145184	5	Down	0.268059469	0.946821361	-4.066799205	-0.571768847
ANAPC5	5	Down	0.61099135	0.843081256	-0.032550953	-0.213964938	5	Down	0.535137378	0.91297587	0.028836836	0.271534714	5	Down	0.060460638	0.734089538	-0.938977069	-1.218527275	5	Down	0.820887085	0.993257904	-1.00973081	-0.085716577
ANAPC7	4	Down	0.00736738	0.240371559	-1.633787569	-2.132686937	4	Down	0.831776827	0.97594741	0.426752614	0.079993183	4	Down	0.082810606	0.779250205	-0.427361016	-1.081914039	4	Down	0.596535877	0.979416228	-0.565703452	-0.224363431
ANG	5	Down	0.268696638	0.623666293	0.035010202	0.570737768	5	Down	0.077034766	0.649817761	-0.950645519	-1.113313234	5	Up	0.457110117	0.971263934	0.143945376	0.339979166	5	Up	0.290307669	0.954991824	1.517995091	0.537141491
ANGEL1	5	Down	0.879452284	0.957507563	-0.059437268	-0.055787719	5	Up	0.825471647	0.973766748	0.035214739	0.083297839	5	Down	0.72094611	0.991690179	-0.151501521	-0.142097197	5	Down	0.06342317	0.833876019	-2.212994553	-1.197752054
ANGEL2	5	Up	0.968415068	0.986954545	0.090371913	0.013938462	5	Down	0.45042885	0.881083884	-0.173096317	-0.346373801	5	Up	0.281701085	0.922886793	0.169922919	0.55021148	5	Down	0.807129218	0.993257904	-0.022166975	-0.093056931
ANGPT1	5	Up	0.974421501	0.989615951	-0.012109862	-0.011253142	5	Down	0.229770623	0.792071105	-0.531935266	-0.638705497	5	Up	0.525605333	0.978226	0.083256554	0.279340237	5	Up	0.47194305	0.968724442	0.590785055	0.326110405
ANGPT2	3	Down	0.27485638	0.628496787	-0.302295536	-0.560894178	3	Down	0.109332938	0.694463623	-0.901415911	-0.961248981	3	Up	0.009389521	0.411170159	0.519180947	2.027356556	3	Down	0.641373086	0.983128037	-0.088198378	-0.192889268
ANGPT4	5	Down	0.709351409	0.889210387	-0.051414344	-0.149138564	5	Down	0.915378298	0.985946833	0.217527699	0.038399388	5	Down	0.268935607	0.919762681	-0.245577524	-0.570351693	5	Down	0.710496827	0.990720752	-0.029847842	-0.148437857
ANGPTL1	5	Down	0.269668691	0.625082751	-0.500704009	-0.569169473	5	Down	0.276538405	0.812769287	-0.581682228	-0.558244546	5	Up	0.675649179	0.990439431	0.088204517	0.170278747	5	Down	0.255735112	0.946821361	-1.794929502	-0.59220964
ANGPTL2	5	Down	0.597588806	0.836272226	0.017244386	0.223597546	5	Up	0.366280878	0.848869954	0.546438647	0.436185753	5	Up	0.861640775	0.995046769	0.064810323	0.064673757	5	Up	0.077290597	0.8522468	1.48814853	1.111873341
ANGPTL3	2	Down	0.766248689	0.911817011	-0.012718856	-0.115630256	2	Down	0.969796156	0.994709695	0.183844455	0.013319542	2	Up	0.900021689	0.997448065	0.294021988	0.045747024	2	Up	0.649830045	0.98528719	0.703814873	0.187200213
ANGPTL4	5	Down	0.043101158	0.379258276	-0.370081724	-1.365511057	5	Down	0.955701917	0.99223408	0.221207386	0.019677543	5	Down	0.166963982	0.859305341	-0.141129397	-0.777377207	5	Up	0.675736095	0.988988453	1.093922402	0.170222882
ANGPTL5	3	Down	0.957813315	0.98411019	-0.371837461	-0.01871913	3	Up	0.497714674	0.899764048	-0.024822726	-0.303019555	3	Up	0.396522137	0.956211549	0.192929693	0.401732562	3	Down	0.740679402	0.992889832	-0.53997352	-0.130369733
ANGPTL6	5	Up	0.306716024	0.655917411	0.256937214	0.513263535	5	Up	0.283424006	0.816874399	0.436968171	0.547563368	5	Up	0.256401658	0.916650395	0.172859874	0.591079172	5	Up	0.462507873	0.968724442	0.840749204	0.33488087
ANGPTL7	4	Down	0.232729007	0.598999835	-0.339780145	-0.633149483	4	Down	0.416800065	0.868772936	-0.240431704	-0.380072222	4	Down	0.603233306	0.986953753	-0.072511363	-0.219514688	4	Down	0.895332802	0.99435946	0.219215479	0.048015504
ANHX	5	Up	0.174380853	0.550872563	0.427353282	0.758501203	5	Up	0.072483797	0.646538045	0.743743097	1.139759065	5	Up	0.861303056	0.995046769	0.011215706	0.064844012	5	Down	0.493281438	0.968724442	-0.425888388	-0.306905226
ANK1	4	Up	0.971501072	0.98831155	0.056138422	0.012556716	4	Up	0.387735548	0.857995493	0.441499107	0.411464381	4	Up	0.21949617	0.89630707	0.199796002	0.658573053	4	Down	0.214451374	0.930352015	-0.27288669	-0.668671167
ANK2	4	Up	0.992577039	0.997194409	0.197217589	0.003235775	4	Up	0.210675757	0.779119042	0.804491656	0.676385437	4	Up	0.098714197	0.79253063	0.432714698	1.005620382	4	Down	0.25092907	0.946821361	-2.032110508	-0.600449023
ANK3	2	Up	0.233245464	0.599274035	0.760600454	0.632186794	2	Up	0.307426845	0.829724187	0.835939679	0.512258212	2	Up	0.748035923	0.991690179	0.104094989	0.126077546	2	Up	0.304590532	0.956945848	1.50711253	0.5162836
ANKAR	3	Up	0.022242723	0.31792284	1.549134694	1.65281205	3	Down	0.299962198	0.827039532	-1.459529403	-0.522933473	3	Up	0.083362076	0.779250205	0.807473722	1.079031478	3	Up	0.059670324	0.826135959	2.121506096	1.224241607
ANKDD1A	5	Up	0.863792165	0.95129059	0.011219894	0.063590739	5	Down	0.34770714	0.841222539	-0.222596711	-0.458786391	5	Up	0.688125652	0.991591354	0.073084067	0.162332252	5	Down	0.819491838	0.993257904	0.565709683	0.086455367
ANKDD1B	5	Up	0.958298421	0.98411019	0.07358679	0.018499228	5	Up	0.022789639	0.52647236	0.940775923	1.642262549	5	Up	0.499097289	0.975839133	0.139165021	0.301814789	5	Up	0.389943035	0.964846125	0.811045036	0.408998833
ANKEF1	5	Up	0.415096376	0.73035793	0.327267589	0.381851058	5	Up	0.595162665	0.92668085	0.208241262	0.22536432	5	Up	0.402827143	0.958403838	0.088485452	0.394881274	5	Up	0.660535571	0.987324828	0.89117472	0.18010379
ANKFN1	4	Down	0.408553025	0.725647073	-0.138449103	-0.38875157	4	Down	0.277138219	0.812942901	-0.380796309	-0.557303579	4	Down	0.514478629	0.976357649	-0.101532593	-0.288632661	4	Up	0.941886644	0.998686844	0.709922692	0.026001362
ANKFY1	5	Down	0.046370434	0.387031226	-0.759144715	-1.333758838	5	Down	0.178494043	0.752533394	-0.465948658	-0.748376274	5	Up	0.232917534	0.905745618	0.219976488	0.632797816	5	Up	0.59108015	0.979416228	0.920037793	0.228353625
ANKH	5	Down	0.151466375	0.528570323	-0.285501227	-0.819683768	5	Down	0.344443117	0.839753867	-0.2152174	-0.462882489	5	Up	0.828249455	0.992358474	0.070716569	0.081838841	5	Down	0.140362961	0.905656278	-0.338994453	-0.852747478
ANKHD1	4	Up	0.883161929	0.958730363	0.147669619	0.053959661	4	Down	0.394649349	0.861049279	-0.541405232	-0.403788609	4	Down	0.220165132	0.89630707	-0.250881253	-0.65725146	4	Down	0.097293425	0.878806271	-2.284491792	-1.011916508
ANKHD1-EIF4EBP3	4	Up	0.068799674	0.430394272	1.108264161	1.162413621	4	Up	0.005445905	0.38359227	1.711095385	2.263929936	4	Down	0.022208907	0.564737389	-0.376461659	-1.653472818	4	Down	0.93112598	0.998153032	0.53406575	0.030991556
ANKIB1	4	Down	0.084632865	0.454543702	-0.474698774	-1.072460957	4	Down	0.12005801	0.700478164	-0.32722641	-0.920608859	4	Up	0.081261139	0.773343988	0.276770109	1.090117095	4	Up	0.960267852	0.999394352	0.80931372	0.01760761
ANKK1	5	Down	0.238354545	0.603558034	-0.270408774	-0.622776562	5	Up	0.478969421	0.89278284	0.370760326	0.319692213	5	Down	0.993505682	0.999522866	0.032188736	0.002829645	5	Up	0.646455821	0.98417937	0.873962371	0.18946115
ANKLE1	5	Up	0.049469187	0.395145922	0.312627802	1.305665231	5	Up	0.017331047	0.49637444	0.679160407	1.761175196	5	Up	0.465826128	0.972071554	0.143704013	0.331776156	5	Up	0.310138351	0.956945848	0.808754139	0.508444527
ANKLE2	5	Up	0.025549722	0.330084158	1.47617851	1.592613822	5	Up	0.103203832	0.691424136	0.729766313	0.986304177	5	Up	0.439021799	0.965910435	0.137198292	0.357513915	5	Up	0.01808691	0.762176753	1.436135075	1.742635634
ANKMY1	5	Up	0.955985333	0.98372956	-0.123424536	-0.019548771	5	Up	0.4905343	0.897499421	0.083514273	0.309330619	5	Down	0.197024749	0.883310186	-0.190165395	-0.705479216	5	Down	0.897107115	0.994527028	0.40938799	0.047155699
ANKMY2	2	Up	0.599565344	0.837255245	0.280123034	0.222163478	2	Down	0.677819621	0.944013133	-0.179441075	-0.168885864	2	Down	0.468970952	0.972849643	-0.154385962	-0.328854057	2	Up	0.600106545	0.979416228	1.014611609	0.221771636
ANKRA2	4	Up	0.564365565	0.818261182	-0.033681487	-0.248439492	4	Up	0.408820277	0.866499202	0.223977415	0.388467572	4	Up	0.001278217	0.159819208	0.738970134	2.893395311	4	Down	0.245790743	0.946821361	-1.416269468	-0.609434478
ANKRD1	5	Up	0.765206603	0.911622189	0.256063006	0.116221291	5	Up	0.130782075	0.709790959	0.660385974	0.883451776	5	Up	0.356950039	0.943005568	0.164649793	0.447392566	5	Up	0.2996302	0.956945848	1.501495224	0.523414416
ANKRD10	4	Up	0.928342207	0.974705466	0.102697664	0.032291904	4	Down	0.918184949	0.9867136	-0.009796708	-0.03706983	4	Up	0.807862837	0.991690179	0.065870449	0.09266237	4	Up	0.45314682	0.967683592	0.935998552	0.343761063
ANKRD11	5	Down	0.019873479	0.31093683	-0.792349952	-1.701726111	5	Down	0.021116481	0.519215114	-0.734780739	-1.675378452	5	Down	0.438606108	0.965910435	-0.0803513	-0.357925325	5	Down	0.137489097	0.905656278	-0.52591376	-0.86173174
ANKRD12	1	Up	0.916415215	0.971132682	0.212272861	0.037907709	1	Up	0.425996008	0.87118969	0.910889005	0.370594471	1	Down	0.852324983	0.994762935	0.003594454	0.069394781	1	Up	0.992716892	0.999750662	1.108091368	0.003174588
ANKRD13A	5	Down	0.59119921	0.833637769	-0.253441504	-0.228266155	5	Up	0.085827355	0.664345624	0.561133366	1.066374274	5	Down	0.514270144	0.976357649	-0.072503673	-0.288808688	5	Down	0.985350029	0.999750662	0.507508429	0.006409466
ANKRD13B	5	Up	0.128677734	0.504647966	0.483977963	0.890496594	5	Up	0.190452637	0.76375557	0.534399736	0.720213009	5	Up	0.622760695	0.988053908	0.074409399	0.205678805	5	Down	0.866692689	0.994184401	-0.307781859	-0.062134867
ANKRD13C	4	Up	0.745945038	0.904839807	0.092912659	0.127293171	4	Up	0.38591775	0.857016097	-0.187743043	-0.413505246	4	Down	0.108101495	0.803208563	-0.463586697	-0.9661683	4	Down	0.917938963	0.997083375	-0.103286194	-0.037186196
ANKRD13D	5	Down	0.496764036	0.782453775	-0.087888773	-0.303849853	5	Down	0.829189313	0.975230082	0.051127887	0.081346304	5	Down	0.562540593	0.983327543	-0.053359	-0.249846134	5	Down	0.934957987	0.998539584	0.568456856	0.029207904
ANKRD16	5	Up	0.079359471	0.443869889	0.563346313	1.100401238	5	Up	0.689850489	0.945285468	-0.41967569	-0.161245023	5	Down	0.036154044	0.644993604	-0.399013547	-1.441843112	5	Up	0.980148916	0.999750662	-0.904958932	-0.008707936
ANKRD17	5	Up	0.98028018	0.991916146	0.157233618	0.008649778	5	Up	0.138034502	0.71799638	0.870558047	0.860012348	5	Up	0.557629472	0.983327543	0.104831934	0.253654281	5	Down	0.874448924	0.994184401	0.396466846	0.058265552
ANKRD18A	5	Down	0.401516151	0.721071176	-0.807625937	-0.396296981	5	Down	0.933984475	0.988577817	-0.681689051	-0.029660343	5	Up	0.251623559	0.9148109	0.556966837	0.599248699	5	Up	0.7864801	0.99302779	-0.468869136	-0.104312262
ANKRD18B	4	Up	0.792883834	0.922092185	0.229332533	0.100790437	4	Up	0.476716024	0.890919357	0.433589332	0.321740249	4	Up	0.264999498	0.918227888	0.091818259	0.576754949	4	Up	0.051793402	0.814984845	1.117399545	1.285725566
ANKRD2	5	Up	0.331158951	0.674418759	0.567699875	0.479963502	5	Up	0.433528114	0.874557034	0.47823195	0.362982733	5	Up	0.950898167	0.999100064	0.102614484	0.02186599	5	Up	0.353873828	0.959642128	1.109576546	0.451151556
ANKRD20A1	5	Down	0.157313888	0.535330596	-2.592659907	-0.803232934	5	Down	0.471216595	0.888733294	-2.043642315	-0.326779424	5	Down	0.371612261	0.947646181	-0.35312124	-0.429909966	5	Down	0.90556816	0.995175102	-1.922140282	-0.043078856
ANKRD20A2	2	Up	0.56588603	0.819527852	0.827320852	0.247271027	2	Up	0.658062611	0.94077699	0.211225861	0.181732784	2	Down	0.5940861	0.986953753	-0.249704619	-0.226150609	2	Down	0.300534779	0.956945848	-1.836337214	-0.522105263
ANKRD22	4	Up	0.169106284	0.5458733	0.55370661	0.771840254	4	Down	0.358879613	0.845692133	-0.407614328	-0.445051212	4	Down	0.067407452	0.750618845	-0.264639155	-1.17129209	4	Down	0.805299738	0.993257904	0.590328951	0.094042442
ANKRD23	5	Up	0.139829812	0.514303456	0.764017183	0.854400228	5	Up	0.864584391	0.981876325	-0.172554097	-0.063192609	5	Up	0.532779111	0.980035873	0.234743124	0.273452812	5	Up	0.491591274	0.968724442	0.954780965	0.308395835
ANKRD24	5	Up	0.08039181	0.445949746	0.732718094	1.094788195	5	Up	0.139637148	0.719968527	0.791749846	0.854999031	5	Up	0.646584007	0.988357347	0.110423568	0.189375042	5	Down	0.578475598	0.979213954	0.379191338	0.237714956
ANKRD26	5	Up	0.142177811	0.517829302	0.596429116	0.847168176	5	Up	0.615500995	0.93138844	0.494010037	0.210771241	5	Down	0.269929085	0.921391213	-0.18318298	-0.568750317	5	Down	0.094516941	0.878806271	-1.960526307	-1.024490342
ANKRD27	5	Down	0.891173535	0.961809712	0.065661563	0.050037719	5	Down	0.310360367	0.829825377	-0.311425987	-0.508133743	5	Up	0.068393621	0.750732597	0.271174454	1.164984402	5	Down	0.755448465	0.992889832	-0.085282235	-0.121795157
ANKRD28	5	Up	0.100989172	0.475524074	0.682519251	0.995725187	5	Up	0.206980115	0.775772445	0.735580547	0.684071376	5	Up	0.442927612	0.966426633	0.087627556	0.353667245	5	Down	0.518204511	0.971921122	-1.809498379	-0.285498811
ANKRD29	5	Up	0.0708866	0.43277572	0.635923121	1.149435852	5	Down	0.932730309	0.988375548	0.138914144	0.030243911	5	Up	0.706353439	0.991690179	0.036305374	0.150977936	5	Up	0.029306522	0.786615594	1.740421296	1.533035723
ANKRD30B	4	Up	0.303714496	0.653543251	0.485519306	0.517534479	4	Up	0.122422342	0.70085784	0.712269681	0.912139315	4	Up	0.74038621	0.991690179	0.028525483	0.130541679	4	Up	0.430296606	0.96615048	1.236699289	0.36623208
ANKRD30BL	4	Down	0.80935431	0.929258086	-0.174651846	-0.091861316	4	Down	0.53661862	0.913089675	-0.265225775	-0.270334262	4	Down	0.306746897	0.932318435	-0.361612211	-0.513219822	4	Down	0.605278349	0.979416228	-2.111682763	-0.218044861
ANKRD31	5	Down	0.949373715	0.981526315	-0.1366332	-0.022562797	5	Down	0.49351868	0.898377478	-0.386981912	-0.306696405	5	Down	0.866127746	0.995938354	-0.117641372	-0.062418049	5	Down	0.957529417	0.999366845	-0.250051126	-0.018847875
ANKRD32	3	Up	0.128944282	0.504647966	0.899871347	0.889597913	3	Up	0.036434342	0.582435679	1.47638028	1.438489064	3	Up	0.285082203	0.923875899	0.378116781	0.545029894	3	Down	0.426975287	0.96615048	-1.997402115	-0.369597261
ANKRD33	5	Up	0.787491878	0.919881137	0.204364999	0.103753917	5	Up	0.519246906	0.907239575	0.582971196	0.284626082	5	Down	0.78552719	0.991690179	0.001939982	0.104838778	5	Up	0.365671527	0.961908828	1.18652092	0.436908855
ANKRD33B	5	Down	0.912446212	0.969965335	0.025935166	0.039792728	5	Down	0.681713131	0.944724956	-0.186350551	-0.166398341	5	Up	0.242048686	0.913333851	0.166470711	0.616097271	5	Up	0.535174858	0.97312959	0.263550625	0.271504298
ANKRD34A	5	Up	0.889732036	0.961071773	0.051496577	0.050740772	5	Down	0.672848096	0.944013133	-0.048541651	-0.172082972	5	Up	0.671720588	0.990439431	0.070862351	0.17281134	5	Down	0.445572675	0.967533594	-0.022264512	-0.351081451
ANKRD34B	4	Up	0.590169011	0.832867588	0.10852121	0.229023598	4	Down	0.619854086	0.932873527	-0.618621818	-0.207710532	4	Down	0.88205324	0.996466619	-0.09297538	-0.0545052	4	Down	0.229286869	0.939505664	-1.943332983	-0.639620816
ANKRD34C	5	Up	0.042817988	0.378584693	0.65067077	1.368373744	5	Up	0.756921678	0.956532871	0.186534775	0.120949056	5	Up	0.200464003	0.885798273	0.209210274	0.697963602	5	Up	0.703340948	0.990720752	0.548289764	0.152834098
ANKRD36	5	Down	0.701277894	0.886054516	-0.115353335	-0.154109851	5	Up	0.635122563	0.936441891	0.239218877	0.197142459	5	Down	0.080177074	0.770746223	-0.48629037	-1.0959498	5	Down	0.63104051	0.981657503	-0.884247983	-0.19994276
ANKRD36C	3	Up	0.615811918	0.845400215	0.174468034	0.210551911	3	Down	0.591419463	0.925764716	-0.496381256	-0.228104388	3	Down	0.315281745	0.932347945	-0.417349718	-0.501301175	3	Up	0.513696743	0.970747399	0.652281494	0.289293188
ANKRD37	3	Down	0.975055239	0.989663553	-0.015963076	-0.01097078	3	Up	0.931752071	0.988332996	-0.030457419	-0.030699633	3	Up	0.14201181	0.845291624	0.33462109	0.847675536	3	Down	0.384147679	0.964183066	-0.431262215	-0.415501787
ANKRD39	5	Up	0.664786205	0.868149333	0.063966695	0.177318001	5	Down	0.783847769	0.964682412	-0.002523623	-0.105768274	5	Up	0.934051125	0.999100064	0.057872827	0.029629352	5	Up	0.799563306	0.993257904	1.166818968	0.097147145
ANKRD40	4	Down	0.784815027	0.919002439	0.058868729	0.10523269	4	Up	0.419262084	0.86899833	0.034947441	0.377514411	4	Down	0.42954425	0.964189241	-0.166956509	-0.36699209	4	Down	0.238581212	0.943630306	-1.864736251	-0.62236376
ANKRD42	4	Up	0.186016667	0.56266018	0.469980358	0.730448141	4	Up	0.69419109	0.946216859	0.310943392	0.158520965	4	Down	0.788107842	0.991690179	-0.042226052	-0.103414351	4	Up	0.472908451	0.968724442	0.983186773	0.325222925
ANKRD44	4	Up	0.093679842	0.46658882	0.845730088	1.028353852	4	Down	0.160101087	0.737800245	-0.997583363	-0.795605719	4	Up	0.428309151	0.964189241	0.210615271	0.368242646	4	Up	0.768730736	0.992889832	1.274858308	0.114225755
ANKRD45	4	Up	0.997258321	0.999150951	-0.052947914	-0.001192331	4	Down	0.415674086	0.867928588	-1.013088058	-0.381247049	4	Up	0.440267863	0.965910435	0.169500577	0.356283014	4	Down	0.472856095	0.968724442	0.020878518	0.325271009
ANKRD46	4	Up	0.3350324	0.677188433	0.066482126	0.474913191	4	Up	0.57022646	0.923035123	-0.102075841	-0.243952634	4	Up	0.018992766	0.537939669	0.564696816	1.721411782	4	Up	0.80339314	0.993257904	-0.112392719	-0.095071881
ANKRD49	4	Up	0.406540744	0.724585262	0.347825009	0.390895923	4	Down	0.813702351	0.971583978	-0.811842615	-0.089534429	4	Down	0.539154953	0.981640213	-0.163310272	-0.268286401	4	Up	0.805873913	0.993257904	-1.416563214	-0.093732903
ANKRD52	5	Up	0.062677128	0.422403837	0.815265831	1.202890911	5	Up	0.993524819	0.998770911	-0.303101684	-0.002821279	5	Up	0.279548238	0.92195063	0.285357616	0.553543241	5	Up	0.929763042	0.998137567	-1.119561501	-0.031627721
ANKRD53	5	Up	0.99707127	0.999130734	0.341218701	0.001273798	5	Up	0.949177894	0.991116875	0.125093274	0.022652385	5	Down	0.064906031	0.745591042	-0.304804133	-1.187714945	5	Up	0.072867518	0.848153264	1.543619743	1.137466026
ANKRD54	5	Down	0.728556236	0.898404572	-0.366230336	-0.13753692	5	Up	0.959496162	0.992663285	0.051268556	0.017956758	5	Up	0.45226178	0.968625827	0.1337826	0.344610113	5	Down	0.761035699	0.992889832	-0.024183564	-0.118594971
ANKRD55	5	Up	0.466290378	0.763097272	0.201276075	0.331343547	5	Up	0.676779327	0.944013133	0.270231319	0.169552916	5	Down	0.176078445	0.867236193	-0.37170486	-0.754293805	5	Up	0.390577603	0.964846125	0.743122846	0.408292664
ANKRD6	4	Up	0.001572355	0.142706165	1.438422027	2.803449323	4	Up	0.510483086	0.904168784	0.48979356	0.292018643	4	Up	0.270971904	0.921391213	0.205430048	0.567075737	4	Up	0.720504969	0.990882242	0.352114817	0.14236302
ANKRD60	4	Up	0.202476405	0.574509418	0.457705187	0.693625578	4	Up	0.653735187	0.939792804	0.230561668	0.184598139	4	Up	0.532896117	0.980035873	0.117772839	0.273357444	4	Down	0.878156752	0.994184401	1.058356192	0.056427955
ANKRD61	5	Down	0.48911814	0.778159659	-0.482011044	-0.31058623	5	Up	0.744235255	0.954647513	0.338186471	0.128289761	5	Up	0.300934738	0.928171852	0.196677859	0.521527677	5	Up	0.607274799	0.979416228	0.23914995	0.216614741
ANKRD62	4	Up	0.0646243	0.423519885	0.740545922	1.189604147	4	Up	0.124649516	0.702185021	0.719735513	0.904309403	4	Up	0.332676387	0.935682377	0.177127991	0.477978024	4	Up	0.192267479	0.929283796	1.126810903	0.716094168
ANKRD63	5	Up	0.367622668	0.698993349	0.284726391	0.434597717	5	Up	0.776798954	0.962802819	0.159213218	0.109691368	5	Down	0.704873295	0.991690179	-0.053847713	-0.151888943	5	Up	0.097590731	0.878806271	1.092822505	1.010591428
ANKRD65	5	Up	0.038379024	0.367134466	0.738583896	1.415906069	5	Up	0.214136994	0.779554761	0.792898477	0.669308299	5	Down	0.02934768	0.619037348	-0.351839619	-1.532426231	5	Down	0.912468303	0.996312745	0.168149068	0.039782213
ANKRD66	5	Up	0.340064618	0.679521404	0.406094731	0.468438551	5	Up	0.164463046	0.740247672	0.662465095	0.783931671	5	Down	0.917896777	0.999100064	0.001008171	0.037206155	5	Up	0.048926387	0.814984845	1.629081226	1.310456854
ANKRD7	2	Down	0.934005594	0.976890612	0.079593587	0.029650523	2	Up	0.822223862	0.972756754	0.232801892	0.085009924	2	Up	0.060488514	0.734089538	0.38360162	1.218327081	2	Up	0.434970924	0.96615048	1.542375972	0.361539773
ANKRD9	5	Up	0.207373758	0.578882439	0.420477726	0.683246202	5	Up	0.15997108	0.737782853	0.65947893	0.795958522	5	Up	0.980083322	0.999411199	0.033169459	0.008737001	5	Up	0.089573001	0.871165687	1.482546257	1.047822877
ANKS1A	5	Up	0.284958781	0.636777554	-0.026833782	-0.545217956	5	Up	0.460145082	0.885674809	0.093123576	0.337105215	5	Down	0.273437045	0.921627089	-0.244029956	-0.563142648	5	Up	0.097541615	0.878806271	1.170473295	1.010810056
ANKS1B	5	Up	0.417237949	0.731648572	-0.077143771	-0.379616198	5	Up	0.639804756	0.937060118	-0.111661922	-0.193952536	5	Up	0.125060611	0.813781617	0.339117031	0.902879454	5	Up	0.864681477	0.994184401	-0.690486889	-0.063143844
ANKS3	5	Down	0.931401837	0.976077688	0.029773174	0.03086291	5	Down	0.610994695	0.930476664	-0.154547851	-0.213962561	5	Up	0.953332745	0.999100064	0.083742972	0.020755489	5	Down	0.699348506	0.990720752	-1.020630307	-0.155306349
ANKS4B	3	Up	0.293414883	0.644441218	0.183686418	0.532517861	3	Up	0.258101357	0.802956487	0.39752135	0.588209711	3	Up	0.503861831	0.975839133	0.326971607	0.29768854	3	Up	0.307882824	0.956945848	0.704480291	0.511614539
ANKS6	5	Up	0.004552837	0.211483808	1.065956591	2.341717912	5	Up	0.149386106	0.727027269	0.874230592	0.825689793	5	Up	0.49446937	0.975839133	0.128077524	0.305860606	5	Up	0.622282518	0.980997249	0.592618784	0.2060124
ANKUB1	5	Up	0.547790493	0.811628465	0.252585288	0.261385509	5	Up	0.148229312	0.727027269	0.526149144	0.829065907	5	Up	0.943663167	0.999100064	0.116300107	0.025182996	5	Down	0.906904107	0.995468026	0.319291116	0.042438631
ANKZF1	5	Up	0.275317837	0.628496787	0.369487739	0.560165651	5	Up	0.837001011	0.976902219	-0.119637412	-0.077274017	5	Down	0.454621271	0.96937925	-0.093773373	-0.342350248	5	Up	0.51170729	0.970051593	0.491723851	0.290978396
ANLN	3	Down	0.792002399	0.922092185	-0.862984277	-0.101273503	3	Down	0.557509635	0.919543104	-1.262244262	-0.253747623	3	Down	0.3270972	0.935600601	-0.254887024	-0.485323174	3	Up	0.025945427	0.780332287	1.272653278	1.585939178
ANO1	4	Down	0.938596244	0.978498169	0.072390914	0.027521188	4	Up	0.6426656	0.937060118	0.339654465	0.192014946	4	Up	0.458662418	0.971371899	0.137352149	0.338506843	4	Down	0.760621939	0.992889832	0.42172044	0.118831152
ANO10	5	Up	0.044592338	0.38353029	0.642577336	1.350739761	5	Up	0.085998968	0.664345624	0.746780694	1.065506763	5	Up	0.667856417	0.990439431	0.105377274	0.175316897	5	Down	0.938801778	0.998539584	0.389400108	0.027426097
ANO2	4	Up	0.249816744	0.609720672	0.443484567	0.602378456	4	Down	0.918098455	0.9867136	0.052465584	0.037110743	4	Up	0.412419182	0.961911457	0.152731157	0.384661143	4	Up	0.987697276	0.999750662	0.129429785	0.005376144
ANO3	5	Up	0.918512982	0.971660306	0.006015383	0.036914701	5	Down	0.297268707	0.825601605	-0.283022518	-0.526850805	5	Up	0.221806367	0.897573155	0.113316862	0.654025991	5	Down	0.989012599	0.999750662	0.599334202	0.004798176
ANO5	5	Up	0.606045378	0.840651201	0.352711325	0.217494856	5	Up	0.334527132	0.835883398	0.567905208	0.475568653	5	Down	0.189604184	0.878547986	-0.17226316	-0.722152083	5	Down	0.491175498	0.968724442	-0.217586404	-0.308763306
ANO6	5	Up	0.088560696	0.460765196	0.882061324	1.052758977	5	Up	0.668466691	0.943664975	0.243971845	0.174920228	5	Down	0.259020381	0.916968389	-0.175357484	-0.586666061	5	Up	0.132794803	0.900063237	1.007414354	0.876818923
ANO7	5	Down	0.687091602	0.879141703	0.058661535	0.16298536	5	Down	0.053848629	0.615389779	-0.394556439	-1.268825346	5	Down	0.365415887	0.945740179	-0.111049677	-0.437212575	5	Down	0.57139136	0.978228621	0.213718739	0.243066331
ANO8	5	Up	0.824244444	0.935880371	0.101951777	0.083943972	5	Up	0.264302885	0.806556273	0.49277353	0.577898096	5	Down	0.729004404	0.991690179	-0.056381626	-0.137269848	5	Up	0.882592924	0.994184401	0.219563855	0.054239559
ANO9	5	Up	0.245609036	0.607996098	0.546828982	0.60975566	5	Up	0.32874476	0.834819692	0.5656252	0.483141161	5	Down	0.547521455	0.982610837	-0.017870374	-0.261598858	5	Up	0.007616635	0.610047955	1.856637071	2.118236872
ANP32A	5	Down	0.634113724	0.855068208	0.007335294	0.197832848	5	Down	0.16331585	0.740247672	-0.627845124	-0.786971663	5	Down	0.639967651	0.988357347	-0.059001392	-0.193841978	5	Up	0.490003009	0.968724442	0.890735853	0.309801253
ANP32B	5	Up	0.917502339	0.971536213	0.104705359	0.03739282	5	Down	0.702096877	0.947390454	0.050041522	0.153602959	5	Down	0.906319874	0.998470187	0.01964185	0.042718497	5	Down	0.448717761	0.967533594	0.368465501	0.34802674
ANP32D	5	Up	0.085236649	0.45514623	0.597650119	1.06937363	5	Up	0.426235281	0.87150097	0.524310632	0.370350605	5	Up	0.636780444	0.988053908	0.111780761	0.196010283	5	Up	0.306376407	0.956945848	1.365159382	0.513744682
ANP32E	3	Up	0.587039451	0.831366714	0.283705783	0.231332712	3	Up	0.333353572	0.835700775	0.507924836	0.477094887	3	Down	0.770540492	0.991690179	-0.103763269	-0.113204534	3	Down	0.937302843	0.998539584	0.529048826	0.028120066
ANPEP	5	Down	0.080111977	0.44531387	-0.36089631	-1.096302551	5	Up	0.672420057	0.944013133	0.325004758	0.172359341	5	Down	0.141558067	0.845291624	-0.263210382	-0.849065377	5	Down	0.218327236	0.932638596	-0.526700654	-0.660892084
ANTXR1	4	Down	0.273096695	0.627876585	-0.178469896	-0.563683556	4	Down	0.277481954	0.812942901	-0.632337621	-0.556765255	4	Up	0.172217352	0.861769206	0.087640338	0.763923093	4	Down	0.785593989	0.992918473	-0.69765882	-0.104801848
ANTXR2	5	Up	0.130037825	0.505160735	0.505120562	0.885930303	5	Up	0.072567895	0.646538045	0.809254511	1.139255475	5	Up	0.738782625	0.991690179	0.083500262	0.131483327	5	Down	0.794882623	0.99304443	0.060252591	0.099696997
ANTXRL	5	Up	0.597192534	0.836190088	0.322070231	0.223885631	5	Up	0.402330492	0.865053028	0.580236446	0.395417052	5	Down	0.449516485	0.966931415	-0.080368759	-0.347254377	5	Up	0.653478442	0.987230864	0.659504544	0.184768735
ANXA1	5	Down	0.214902634	0.583794248	-0.67560345	-0.667758262	5	Down	0.067164514	0.636161584	-1.107358908	-1.172860121	5	Up	0.448505746	0.966537696	0.097627506	0.348231989	5	Down	0.100602148	0.879705775	-1.040754078	-0.997392746
ANXA10	5	Down	0.040862347	0.372446695	-0.676136643	-1.388676693	5	Up	0.403152863	0.865053028	0.670670755	0.394530252	5	Down	0.277908895	0.92195063	-0.222870483	-0.556097553	5	Up	0.642404251	0.983128037	0.294959311	0.192191594
ANXA11	5	Down	0.095109552	0.469739356	-0.542676762	-1.021775862	5	Down	0.479179499	0.893079617	-0.120344617	-0.319501771	5	Up	0.52413652	0.978061907	0.201438962	0.280555579	5	Down	0.808094499	0.993257904	0.476101383	0.09253785
ANXA13	5	Down	0.063823041	0.423191517	-0.555392275	-1.195022509	5	Down	0.440377595	0.877340482	-0.201853377	-0.356174784	5	Down	0.058485746	0.729271688	-0.271377001	-1.232949965	5	Up	0.864857842	0.994184401	0.764340127	0.063055272
ANXA2	5	Up	0.894012593	0.962838806	0.16438227	0.048656364	5	Up	0.398897965	0.863860477	0.482336494	0.399138179	5	Down	0.270850512	0.921391213	-0.158527804	-0.567270338	5	Down	0.206117967	0.929283796	-0.828022367	-0.685884149
ANXA2R	5	Up	0.03083553	0.342051534	0.833498847	1.510948577	5	Up	0.002379879	0.306346622	2.093760427	2.623445064	5	Up	0.065182564	0.745591042	0.352396551	1.185868558	5	Up	0.545551989	0.975075777	0.498331861	0.263163857
ANXA3	4	Down	0.033003164	0.34999005	-0.937517787	-1.481444426	4	Down	0.837396162	0.976902219	-0.140239549	-0.077069034	4	Up	0.599050253	0.986953753	0.044955416	0.222536744	4	Down	0.894671487	0.99435946	-1.608215877	-0.048336403
ANXA4	5	Down	0.033468595	0.350442471	-0.569421059	-1.475362518	5	Down	0.038624527	0.587275476	-0.616016355	-1.413136825	5	Up	0.912907013	0.999100064	0.031946681	0.039573456	5	Down	0.153389851	0.91666416	-0.002679233	-0.814203373
ANXA5	5	Down	0.022428371	0.318393515	-0.759820597	-1.64920227	5	Down	0.64374367	0.937569809	-0.066120843	-0.191287029	5	Up	0.692707579	0.991690179	0.060178378	0.159450061	5	Down	0.722849238	0.990882242	-0.050585575	-0.140952272
ANXA6	5	Down	0.296926163	0.64800618	-0.269972709	-0.527351534	5	Down	0.315331052	0.83080481	-0.157201195	-0.50123326	5	Down	0.130883523	0.826566187	-0.206991202	-0.883115022	5	Down	0.513213659	0.97031691	-0.238242262	-0.289701794
ANXA7	4	Down	0.598987904	0.837164122	-0.003775743	-0.222581948	4	Up	0.787315899	0.964682412	0.002872636	0.103850979	4	Down	0.139083399	0.841808919	-0.358675559	-0.856724703	4	Up	0.982089399	0.999750662	1.046877482	0.007848977
ANXA8	5	Down	0.376490226	0.705258114	-0.298583957	-0.424246294	5	Down	0.328176628	0.834819692	-0.542136799	-0.483892352	5	Down	0.217509528	0.894561477	-0.319412623	-0.662521714	5	Up	0.576535346	0.978483144	1.126348592	0.239174062
ANXA8L1	5	Up	0.545458668	0.810194763	0.341957867	0.263238152	5	Up	0.934807818	0.988577817	0.056020074	0.029277664	5	Down	0.050260221	0.706429594	-0.334489591	-1.298775609	5	Up	0.874129678	0.994184401	0.509707784	0.058424135
ANXA9	5	Down	0.158912326	0.536625578	-0.391709597	-0.798842416	5	Down	0.065567719	0.634801069	-0.745568237	-1.183309925	5	Up	0.524391179	0.978061907	0.106099842	0.280344622	5	Up	0.571570446	0.978228621	0.863108542	0.242930235
AOAH	5	Down	0.17537138	0.551881821	-0.35546912	-0.75604128	5	Down	0.511114931	0.904613454	-0.062322703	-0.291481432	5	Up	0.315104678	0.932347945	0.148416712	0.501545149	5	Up	0.48003489	0.968724442	0.810949688	0.318727196
AOC1	5	Up	0.019979275	0.31093683	0.754065947	1.699420266	5	Up	0.037926895	0.585856915	0.844952399	1.421052713	5	Down	0.722527533	0.991690179	-0.007945582	-0.141145599	5	Down	0.158472827	0.91666416	-0.324386536	-0.800045193
AOC2	5	Down	0.060026759	0.417419891	-0.493755925	-1.221655102	5	Down	0.081502159	0.654688343	-0.436995192	-1.088830884	5	Down	0.086080882	0.780727314	-0.21410771	-1.065093291	5	Up	0.581349111	0.979338281	0.882415187	0.235562987
AOC3	4	Down	0.24598185	0.608099267	-0.3710975	-0.609096937	4	Down	0.961301332	0.992827125	0.24978639	0.017140456	4	Down	0.57654467	0.986070957	-0.057258509	-0.239167039	4	Down	0.764042161	0.992889832	0.386663519	0.116882676
AOX1	4	Down	0.765700206	0.911730619	0.093131779	0.115941236	4	Down	0.806427949	0.969483079	0.202936293	0.093434429	4	Down	0.793964669	0.991690179	0.06722207	0.100198823	4	Up	0.366640653	0.96264844	1.215170218	0.435759382
AP000275.65	5	Up	0.759487478	0.909825103	0.263336535	0.119479382	5	Down	0.74488124	0.954647513	-0.516107244	-0.127912963	5	Down	0.359328858	0.943406388	-0.25602509	-0.444507903	5	Down	0.601213854	0.979416228	-1.664618112	-0.22097102
AP000295.9	5	Down	0.121082704	0.49685999	-0.9854928	-0.91691789	5	Down	0.063078098	0.633590556	-1.411013303	-1.200121409	5	Up	0.54122068	0.982151548	0.117609774	0.266625618	5	Down	0.375079386	0.963053894	-1.685952704	-0.425876804
AP000304.12	3	Down	0.297536273	0.648402261	-0.741112618	-0.526460081	3	Down	0.635153895	0.936441891	-0.28743244	-0.197121034	3	Up	0.747816955	0.991690179	0.097603012	0.126204693	3	Up	0.260500757	0.946821361	0.710307258	0.584191011
AP000322.53	5	Up	0.211228849	0.580787657	0.632280507	0.675246767	5	Up	0.146897071	0.727027269	0.567700406	0.832986865	5	Down	0.395455865	0.955645369	-0.187724566	-0.402901979	5	Up	0.15871034	0.91666416	0.985251331	0.799394777
AP000350.10	5	Up	0.89577506	0.963452462	0.017785159	0.047801033	5	Up	0.841017419	0.978244448	0.09651289	0.075195009	5	Up	0.96287624	0.999100064	0.036068844	0.01642953	5	Up	0.240771149	0.944839083	0.903316396	0.618395555
AP000721.4	5	Up	0.30763373	0.656258108	0.370659846	0.511966048	5	Up	0.756126288	0.956532871	0.169397245	0.121405663	5	Up	0.965054028	0.999100064	0.046506428	0.015448372	5	Up	0.221966155	0.935358485	1.193228559	0.653713242
AP000866.2	3	Up	0.233111646	0.599274035	0.625373594	0.632436028	3	Down	0.753838541	0.956497196	-0.353149902	-0.122721663	3	Up	0.608527451	0.986953753	0.106310851	0.215719825	3	Down	0.043313122	0.809246047	-3.535950551	-1.363380511
AP003419.11	5	Up	0.583155035	0.828873042	0.176745113	0.23421597	5	Down	0.501928172	0.900757078	-0.059645484	-0.299358428	5	Down	0.850767423	0.994762935	0.002458477	0.070189148	5	Down	0.394083179	0.965948484	-1.126161742	-0.404412102
AP005242.1	2	Down	0.736139866	0.901104997	-0.322673389	-0.133039662	2	Up	0.106145621	0.691424136	1.023327332	0.974097916	2	Up	0.280592738	0.922287267	0.457335336	0.551923574	2	Down	0.643322477	0.983678772	-0.11642785	-0.191571275
AP006285.3	4	Down	0.40549455	0.723772219	-0.68342637	-0.392014979	4	Down	0.762538289	0.958871387	-1.386385157	-0.117738345	4	Down	0.758455303	0.991690179	-0.06413267	-0.120070008	4	Down	0.149938095	0.91666416	-3.713704396	-0.824088013
AP1AR	5	Up	0.003082668	0.185987634	1.378136688	2.511073251	5	Down	0.201155687	0.772940523	-0.738920348	-0.696467685	5	Up	0.091462764	0.789788863	0.561025891	1.03875568	5	Up	0.060957241	0.827788462	1.692791436	1.214974697
AP1B1	5	Down	0.023668014	0.322676188	-0.767290031	-1.625838183	5	Down	0.027910052	0.554843651	-0.814214317	-1.554239361	5	Down	0.191003302	0.880360073	-0.162841739	-0.718959125	5	Up	0.809577674	0.993257904	0.375800082	0.091741477
AP1G1	4	Down	0.060529882	0.417646707	-0.691851996	-1.21803017	4	Down	0.050677921	0.609176963	-0.867049687	-1.295181206	4	Up	0.530852291	0.979623382	0.197403257	0.275026304	4	Up	0.66106455	0.987324828	1.002713963	0.179756132
AP1G2	5	Down	0.789821409	0.921266913	0.096560105	0.102471099	5	Down	0.40095265	0.864839986	-0.120438791	-0.396906912	5	Down	0.032013696	0.639474419	-0.265847863	-1.494664183	5	Up	0.96923558	0.999750662	0.541466122	0.013570652
AP1M1	5	Down	0.123656206	0.501191342	-0.333014816	-0.907784081	5	Up	0.740475116	0.954629533	0.345524476	0.130489531	5	Up	0.699632667	0.991690179	0.026470783	0.155129921	5	Down	0.131278597	0.900063237	-0.19596306	-0.881806072
AP1M2	3	Down	0.468826954	0.7646148	-0.321810495	-0.328987427	3	Down	0.715489454	0.950361829	0.246812333	0.145396763	3	Up	0.087238341	0.78157791	0.365888994	1.059292603	3	Up	0.342326839	0.958171943	1.077394405	0.46555905
AP1S1	5	Down	0.32181153	0.667165741	-0.146605827	-0.4923984	5	Down	0.237945148	0.794482663	-0.191047799	-0.623523146	5	Up	0.642164911	0.988357347	0.08289503	0.192353429	5	Up	0.367027215	0.963005967	1.01311289	0.435301732
AP1S2	2	Down	0.017126347	0.302777875	-0.950058787	-1.766335273	2	Down	0.317576443	0.83080481	-0.34410935	-0.49815172	2	Down	0.802980064	0.991690179	-0.018891551	-0.095295237	2	Down	0.359253214	0.959642128	0.162223494	0.444599338
AP1S3	5	Down	0.373534389	0.704006166	-0.678973034	-0.427669409	5	Down	0.746844598	0.955234913	-0.741754723	-0.126769756	5	Up	0.191172358	0.880360073	0.255959071	0.718574903	5	Down	0.72347873	0.990882242	-1.290647874	-0.140574233
AP2A1	5	Down	0.032175961	0.346657672	-0.602716017	-1.492468476	5	Down	0.277906015	0.813054773	-0.23691226	-0.556102054	5	Up	0.204293239	0.887509669	0.169442234	0.689746006	5	Up	0.162530493	0.91666416	1.230355678	0.789065147
AP2A2	5	Down	0.159412678	0.537334354	-0.451353744	-0.797477143	5	Up	0.671361891	0.944013133	0.190218449	0.173043314	5	Down	0.242607537	0.914107104	-0.173154196	-0.615095712	5	Down	0.046414662	0.809246047	-1.825895591	-1.333344805
AP2B1	5	Down	0.120643916	0.49685999	-0.626584121	-0.918494575	5	Down	0.111072022	0.696135611	-1.253764443	-0.95439532	5	Down	0.839499007	0.993503869	-0.055019036	-0.075979813	5	Up	0.605073403	0.979416228	0.470531713	0.218191937
AP2M1	4	Down	0.069469723	0.431180373	-0.689677156	-1.158204434	4	Down	0.955920688	0.99223408	0.072141909	0.019578139	4	Up	0.211957073	0.888950711	0.265364922	0.673752087	4	Up	0.089196803	0.871165687	-0.446071845	-1.049650713
AP2S1	5	Down	3.13921498815972e-06	0.002294645	-2.099017045	-5.503178941	5	Up	0.925816008	0.98778152	0.147894947	0.033475314	5	Up	0.018094581	0.528245015	0.561830042	1.742451478	5	Up	0.719889207	0.990882242	-0.410551254	-0.142734338
AP3B1	3	Down	0.696207613	0.883220015	-0.004321883	-0.157261232	3	Down	0.199218881	0.772623746	-0.541514103	-0.700669503	3	Up	0.686244253	0.991130821	0.085882632	0.16352128	3	Down	0.171788247	0.924395066	-0.573973597	-0.765006553
AP3B2	4	Down	0.767280957	0.912128102	-0.153933844	-0.115045581	4	Up	0.326860981	0.834295139	0.448424139	0.48563692	4	Down	0.962188739	0.999100064	0.114808187	0.01673973	4	Down	0.445537805	0.967533594	-2.047665078	-0.35111544
AP3D1	5	Down	0.339186476	0.67926377	-0.12945966	-0.469561472	5	Down	0.031348842	0.571056896	-0.513129913	-1.503778491	5	Up	0.546997049	0.982579597	0.105547759	0.262015017	5	Up	0.77917332	0.992889832	0.517639558	0.108365927
AP3M1	4	Down	0.001465259	0.137857654	-1.026629799	-2.834085621	4	Down	0.481324364	0.893908474	0.056003256	0.317562155	4	Down	0.898834682	0.997357085	0.04805983	0.046320178	4	Up	0.166860882	0.919985802	1.313615949	0.777645466
AP3M2	5	Down	0.215395489	0.584515575	-0.355470611	-0.666763396	5	Down	0.034244693	0.574066175	-0.952106683	-1.465406726	5	Up	0.887058218	0.996466619	0.054050697	0.052047876	5	Down	0.767828224	0.992889832	-0.140397666	-0.114735928
AP3S1	3	Down	0.685504204	0.878708592	-0.195713242	-0.163989877	3	Down	0.847648701	0.979104382	0.012397413	0.071784099	3	Up	0.951281736	0.999100064	0.026985918	0.021690841	3	Up	0.86667565	0.994184401	0.415419675	0.062143405
AP3S2	5	Down	0.375587131	0.704863473	-0.20672888	-0.425289296	5	Down	0.176519665	0.750829472	-0.255650242	-0.753206905	5	Down	0.814894223	0.991690179	0.012224819	0.088898761	5	Down	0.740262286	0.992889832	0.195913929	0.130614376
AP4B1	4	Up	0.702195821	0.886255251	0.126507212	0.15354176	4	Down	0.341721724	0.839585116	-0.570606464	-0.466327412	4	Down	0.686873176	0.991344525	-0.05488933	-0.163123444	4	Down	0.458078947	0.968724442	-1.450380951	-0.339059667
AP4E1	3	Up	0.012475545	0.281292042	1.010882083	1.903940476	3	Down	0.834933271	0.976483177	0.217418716	0.078348232	3	Down	0.438791932	0.965910435	-0.09843021	-0.357741367	3	Down	0.996424273	0.999750662	0.651178606	0.001555702
AP4M1	5	Down	0.428091557	0.737905392	-0.289367725	-0.368463337	5	Down	0.314943746	0.83080481	-0.49810388	-0.501767011	5	Up	0.861640961	0.995046769	0.092853204	0.064673664	5	Up	0.975140466	0.999750662	-0.838720592	-0.010932821
AP4S1	5	Down	0.343432806	0.681807216	-0.09868149	-0.464158222	5	Down	0.18178976	0.755349209	-1.119220104	-0.740430584	5	Down	0.718008773	0.991690179	-0.095417419	-0.143870249	5	Down	0.649106544	0.985107689	-0.738410001	-0.187684013
AP5B1	5	Up	0.089071885	0.462137912	0.488083594	1.050259358	5	Up	0.003514708	0.361235676	0.979166857	2.454110803	5	Up	0.815511605	0.991690179	0.099595946	0.088569855	5	Down	0.74375536	0.992889832	0.290603284	0.128569892
AP5M1	3	Up	0.195266873	0.56930447	0.52484551	0.709371428	3	Up	0.891674509	0.983177024	0.239783775	0.049793648	3	Up	0.678382885	0.990993941	0.117077792	0.168525117	3	Down	0.79305126	0.99304443	-0.825086075	-0.10069874
AP5S1	5	Down	0.778903846	0.916598613	0.047235054	0.108516152	5	Up	0.790815568	0.966003187	0.304615241	0.10192479	5	Up	0.298651351	0.926972335	0.155873856	0.524835517	5	Up	0.140311376	0.905656278	1.6417529	0.852907116
AP5Z1	5	Up	0.664422916	0.868099594	0.135578557	0.177555397	5	Down	0.515463927	0.906129363	-0.180996103	-0.287801722	5	Down	0.780043087	0.991690179	-0.070062409	-0.107881408	5	Down	0.909574114	0.995887629	-0.226152345	-0.041161908
APAF1	5	Down	0.432575189	0.74120665	-0.180698535	-0.363938394	5	Down	0.337819043	0.83782473	-0.314927959	-0.471315873	5	Down	0.523304062	0.978010985	-0.041124761	-0.281245894	5	Down	0.760309021	0.992889832	0.332059458	0.119009856
APBA1	5	Down	0.05075047	0.397245749	-0.437417474	-1.294559933	5	Down	0.49219275	0.897589546	-0.027445134	-0.307864787	5	Down	0.697407954	0.991690179	-0.028199144	-0.156513104	5	Down	0.276242953	0.948003913	0.115065345	0.558708792
APBA2	5	Down	0.508952883	0.788428897	-0.142576331	-0.293322421	5	Down	0.936215838	0.98899535	0.120130458	0.028624016	5	Down	0.26207788	0.918135135	-0.138457935	-0.581569633	5	Down	0.054721337	0.823438682	-0.522981006	-1.261843297
APBA3	5	Down	0.004864847	0.216202079	-0.718866409	-2.312930791	5	Down	0.808403739	0.969901448	0.154926678	0.092371687	5	Up	0.639406329	0.988357347	0.100098267	0.194223069	5	Down	0.750048883	0.992889832	0.378209834	0.124910431
APBB1	5	Up	0.485598855	0.775008922	0.373503624	0.313722346	5	Up	0.139965305	0.72068291	0.741888435	0.853979605	5	Up	0.780977591	0.991690179	0.052954228	0.107361427	5	Down	0.58092465	0.979338281	0.219502154	0.235880195
APBB1IP	5	Up	0.310539574	0.658880995	0.253169411	0.507883048	5	Up	0.690084471	0.945285468	-0.101309784	-0.161097745	5	Up	0.469249725	0.972849643	0.225665046	0.328595973	5	Up	0.381182438	0.963053894	0.822254765	0.418867116
APBB2	4	Up	0.659287366	0.86605821	0.19351927	0.180925246	4	Down	0.459124288	0.88484836	-0.20289613	-0.338069732	4	Up	0.378987134	0.947862936	0.154019524	0.421375533	4	Up	0.00715071	0.594428762	1.896036417	2.145650837
APBB3	5	Up	0.290566211	0.641669863	0.467005078	0.53675489	5	Down	0.465284375	0.886498413	-0.233327129	-0.332281531	5	Down	0.337080277	0.936656442	-0.12264627	-0.472266658	5	Down	0.145720248	0.912492033	-0.60560768	-0.836480097
APC	5	Down	0.05882724	0.414372981	-0.723144752	-1.230421526	5	Up	0.880455828	0.9822789	0.312513171	0.055292427	5	Up	0.327244427	0.935600601	0.236464746	0.485127741	5	Down	0.321913087	0.956945848	-1.303156854	-0.492261368
APC2	5	Down	0.358674099	0.693096212	-0.4539931	-0.445299984	5	Up	0.995206382	0.999106633	0.174066117	0.002086847	5	Up	0.683112312	0.990993941	0.105118577	0.165507887	5	Up	0.704816732	0.990720752	0.882941917	0.151923794
APCDD1	4	Up	0.555891709	0.814985378	0.385524677	0.255009804	4	Up	0.436549433	0.875787367	0.733724342	0.359966571	4	Up	0.958293102	0.999100064	0.046839895	0.018501638	4	Up	0.905850307	0.995175102	0.386654761	0.042943564
APCDD1L	5	Up	0.976615471	0.990413064	-0.052370225	-0.0102764	5	Up	0.61668848	0.931462986	-0.021394951	-0.209934165	5	Up	0.824758683	0.991690179	0.121162682	0.083673104	5	Up	0.93483246	0.998539584	0.500974359	0.029266216
APCS	5	Down	0.057472007	0.41416062	-0.878739985	-1.24054364	5	Down	0.993219553	0.998730234	0.116364684	0.002954739	5	Up	0.878892138	0.996466619	0.063237434	0.05606442	5	Down	0.596378173	0.979416228	-0.630264194	-0.22447826
APEH	5	Down	0.078294349	0.443248171	-0.41212527	-1.10626958	5	Down	0.118862897	0.698879482	-0.276008107	-0.924953687	5	Down	0.686012167	0.991130821	-0.035013856	-0.163668181	5	Down	0.098827778	0.878806271	-1.298680362	-1.00512097
APELA	2	Up	0.606527215	0.840899454	0.290575477	0.217149708	2	Down	0.450056485	0.880968534	-0.440596825	-0.346732976	2	Down	0.773061789	0.991690179	-0.052501342	-0.111785792	2	Up	0.323045867	0.956945848	1.151878076	0.490735812
APEX1	5	Down	0.350047317	0.68605231	-0.083206845	-0.455873247	5	Down	0.793971231	0.966679942	0.037046345	0.100195234	5	Down	0.210287901	0.888313303	-0.141834968	-0.677185715	5	Down	0.170777034	0.923624798	-0.486948651	-0.767570532
APEX2	5	Down	0.909256968	0.968525315	0.124843502	0.041313362	5	Down	0.074573104	0.649128171	-0.44235009	-1.127417782	5	Down	0.000696716	0.11292485	-0.566457341	-3.156944151	5	Down	0.484689504	0.968724442	0.159382572	0.314536385
APH1A	5	Down	0.680300148	0.876074286	-0.183471328	-0.167299434	5	Up	0.191722988	0.764917408	0.576637243	0.717325811	5	Down	0.317990491	0.932347945	-0.224148726	-0.497585866	5	Up	0.732911835	0.99244333	0.684480184	0.134948265
APH1B	4	Down	0.667521163	0.869694913	0.159006266	0.175534961	4	Up	0.549885141	0.917249663	0.612837212	0.259728015	4	Down	0.637709909	0.988053908	-0.127307244	-0.195376835	4	Up	0.422869677	0.96615048	0.569677806	0.373793456
API5	5	Down	0.548866833	0.812598008	-0.514106424	-0.260533012	5	Down	0.095445747	0.677336919	-0.805759505	-1.020243418	5	Down	0.601773444	0.986953753	-0.104503505	-0.220566981	5	Down	0.08682925	0.867741756	-3.205869066	-1.06133395
APIP	3	Down	0.726658431	0.896820799	0.054924802	0.138669683	3	Down	0.230569234	0.792256065	-0.34205073	-0.637198643	3	Up	0.470450974	0.97345948	0.136861749	0.327485628	3	Up	0.480607323	0.968724442	1.159110924	0.318209616
APITD1	5	Up	0.267063608	0.622021641	0.404883233	0.573385288	5	Down	0.209408638	0.77793831	-0.621651809	-0.679005409	5	Up	0.367590796	0.946483783	0.210771326	0.434635371	5	Down	0.76523076	0.992889832	-0.291551825	-0.116207581
APITD1-CORT	4	Up	0.556540174	0.814985378	0.20664475	0.254503481	4	Up	0.912746002	0.985543138	-0.25089096	-0.03965006	4	Up	0.82087626	0.991690179	0.020675313	0.085722304	4	Up	0.247816273	0.946821361	1.406645657	0.605870178
APLF	4	Down	0.909933022	0.9688973	-0.081448495	-0.040990574	4	Up	0.967826843	0.994023561	-0.298910084	-0.014202337	4	Up	0.734771089	0.991690179	0.03568142	0.13384794	4	Up	0.392449933	0.965340558	0.058140173	0.406215741
APLN	5	Up	0.124079636	0.50194412	0.451532601	0.906299491	5	Up	0.026446342	0.544153426	0.757743867	1.577634395	5	Down	0.876148588	0.996466619	-0.029435856	-0.057422234	5	Up	0.078618214	0.856621114	1.360289661	1.104476826
APLNR	5	Down	0.335349987	0.6773694	-0.152496644	-0.474501706	5	Up	0.57229549	0.923035123	0.335233317	0.242379677	5	Up	0.995501918	0.999522866	0.029101478	0.001957899	5	Down	0.983760982	0.999750662	0.669680682	0.007110406
APLP1	5	Down	0.998037556	0.999299497	-0.062888777	-0.000853116	5	Down	0.210033789	0.77871482	-0.398133263	-0.677710832	5	Down	0.651380609	0.989069161	-0.085572954	-0.186165174	5	Down	0.111133129	0.886685603	-0.799126086	-0.95415646
APLP2	5	Up	0.265341563	0.620590574	0.618963136	0.576194717	5	Down	0.814897403	0.971723505	0.175421557	0.088897066	5	Up	0.322501767	0.933232275	0.221706555	0.491467902	5	Down	0.905151858	0.995095469	0.720325722	0.043278553
APMAP	5	Up	0.028200908	0.336484212	0.774375191	1.549736913	5	Up	0.304974208	0.828612942	0.44499904	0.515736888	5	Down	0.485948215	0.975839133	-0.081771922	-0.313410009	5	Up	0.891872363	0.99435946	1.088020992	0.049697293
APOA1	5	Down	0.927704999	0.974586253	0.222380367	0.032590103	5	Down	0.034964627	0.57805006	-0.587654938	-1.456371102	5	Down	0.086561427	0.780727314	-0.275351273	-1.062675591	5	Up	0.912550442	0.996312745	-0.770141131	-0.03974312
APOA1BP	5	Up	0.565475689	0.819308186	0.26180271	0.247586061	5	Up	0.844616824	0.978715997	-0.321282245	-0.073340272	5	Up	0.719919966	0.991690179	0.043139067	0.142715782	5	Up	0.346066149	0.958171943	0.324761954	0.46084088
APOA2	5	Down	0.098849993	0.472654368	-0.423857491	-1.005023355	5	Down	0.385122643	0.857016097	-0.229949886	-0.414400947	5	Down	0.339779906	0.936656442	-0.213862417	-0.468802308	5	Down	0.339155043	0.956945848	0.182201842	0.469601721
APOA4	5	Down	0.099587103	0.473518362	-0.379807929	-1.001796901	5	Down	0.116669154	0.697169333	-0.374411613	-0.933043953	5	Down	0.346086522	0.938229049	-0.179018749	-0.460815314	5	Down	0.132674316	0.900063237	-0.715911043	-0.877213144
APOA5	5	Up	0.619991382	0.847249315	0.132950944	0.207614347	5	Up	0.659454538	0.94077699	0.336637233	0.180815139	5	Down	0.828848208	0.992791956	-0.002191524	-0.081524997	5	Up	0.813183263	0.993257904	0.688463747	0.089811569
APOB	4	Down	0.237078852	0.603065738	-0.319788154	-0.625107184	4	Down	0.411083988	0.867304796	-0.062725564	-0.386069439	4	Up	0.598802808	0.986953753	0.142355002	0.222716172	4	Down	0.925355793	0.997279504	0.262735971	0.033691252
APOBEC1	4	Down	0.871949724	0.954683979	0.01051694	0.059508556	4	Up	0.991184045	0.998439448	0.182261546	0.003845697	4	Up	0.028644318	0.614430311	0.579972607	1.54296152	4	Up	0.804142024	0.993257904	0.984028331	0.094667241
APOBEC3A	5	Down	0.218741775	0.587631863	-0.449313647	-0.660068269	5	Down	0.877711677	0.9822789	-0.07372025	-0.056648124	5	Up	0.831314204	0.992791956	0.043412445	0.080234799	5	Up	0.90273372	0.994908299	0.878738602	0.044440335
APOBEC3B	5	Down	0.172435643	0.548986314	-0.709167505	-0.763372959	5	Down	0.389964361	0.858254404	-0.204591695	-0.408975082	5	Up	0.05134517	0.707112291	0.40012884	1.289500401	5	Up	0.783472667	0.992889832	0.293808504	0.10597615
APOBEC3C	5	Down	0.900437594	0.965113583	-0.215917259	-0.045546381	5	Up	0.024669986	0.529302186	0.952416696	1.607831094	5	Down	0.938766288	0.999100064	0.069839287	0.027442515	5	Up	0.904043194	0.994908299	-0.422392112	-0.043810819
APOBEC3D	5	Up	0.629480679	0.85196413	0.192104583	0.201017595	5	Up	0.076329623	0.649287083	1.002159708	1.117306884	5	Up	0.684562755	0.990993941	-0.047945482	-0.164586733	5	Up	0.332152432	0.956945848	1.047459325	0.478662563
APOBEC3F	4	Down	0.228436119	0.596799904	-0.262330141	-0.641235227	4	Down	0.148727007	0.727027269	-0.451998763	-0.827610163	4	Down	0.458311086	0.971371899	-0.150560295	-0.338839637	4	Up	0.882555617	0.994184401	0.842623214	0.054257916
APOBEC3G	5	Down	0.144453464	0.521581753	-0.329889792	-0.840272039	5	Up	0.048836	0.604040462	0.962148807	1.311259919	5	Down	0.745328082	0.991690179	0.043125073	0.127652515	5	Down	0.485725116	0.968724442	-0.275423483	-0.31360944
APOBEC3H	3	Up	0.980301707	0.991916146	-0.260112201	-0.008640241	3	Down	0.877055444	0.9822789	-0.129707468	-0.056972951	3	Up	0.895204282	0.997357085	0.070408842	0.048077849	3	Down	0.981889628	0.999750662	-1.773633099	-0.007937327
APOBEC4	4	Down	0.553747087	0.814450937	-0.406364595	-0.256688546	4	Up	0.450216333	0.881083884	0.253786341	0.346578754	4	Up	0.795742792	0.991690179	0.157406061	0.099227287	4	Down	0.433228222	0.96615048	-1.775285935	-0.36328326
APOBR	5	Up	0.797382461	0.923420491	0.086012911	0.098333321	5	Down	0.425208908	0.870624434	-0.167629441	-0.371397645	5	Up	0.762740408	0.991690179	0.100280797	0.117623245	5	Up	0.422799389	0.96615048	1.089468488	0.373865649
APOC1	5	Down	0.043513217	0.379258276	-0.585685827	-1.36137881	5	Down	0.244468415	0.797536229	-0.327142485	-0.611777243	5	Up	0.923463311	0.999100064	0.030562838	0.034580354	5	Down	0.235518496	0.942502863	0.003061028	0.627974981
APOC2	5	Up	0.7166001	0.892229094	-0.185057185	-0.144723136	5	Down	0.805836551	0.969483079	-0.191041514	-0.093753038	5	Down	0.865226326	0.995286636	0.016364975	0.062870275	5	Up	0.287627609	0.953861784	0.709270721	0.541169428
APOC3	5	Down	0.276807901	0.629651006	-0.265504153	-0.557821518	5	Up	0.835602528	0.976668269	0.151228356	0.078000255	5	Down	0.051227259	0.706512371	-0.243497246	-1.290498885	5	Up	0.382916245	0.963053894	1.079139973	0.416896209
APOC4	5	Up	0.624114838	0.84922304	0.137318914	0.204735492	5	Down	0.129371423	0.708641389	-0.530359934	-0.888161646	5	Up	0.988513734	0.999411199	0.064339251	0.005017292	5	Up	0.997710335	0.999750662	0.203423724	0.000995529
APOD	5	Down	0.949596665	0.981526315	-0.080636631	-0.022460819	5	Up	0.436475522	0.875787367	0.208797825	0.360040107	5	Up	0.164564868	0.857569323	0.177808068	0.783662873	5	Up	0.222607238	0.936593899	1.437785598	0.652460719
APOE	5	Up	0.97818351	0.990958294	0.308203998	0.009579663	5	Down	0.421648001	0.869291817	-0.075751802	-0.375049954	5	Down	0.031988643	0.639474419	-0.330513372	-1.495004186	5	Down	0.583802662	0.979338281	0.656671599	0.233733929
APOF	5	Down	0.060762596	0.417646707	-0.542022338	-1.216363677	5	Down	0.545327267	0.915199647	-0.066562801	-0.263342786	5	Down	0.288485648	0.923875899	-0.153516046	-0.539875788	5	Up	0.921961967	0.997267106	0.5033542	0.035286994
APOH	5	Up	0.93234463	0.976318788	0.26929698	0.030423526	5	Down	0.743074367	0.954647513	0.123116629	0.12896772	5	Up	0.828923294	0.992791956	0.124498959	0.081485656	5	Up	0.912700393	0.996312745	0.904638681	0.039671762
APOL1	5	Down	0.061151265	0.418518803	-0.385209222	-1.213594553	5	Down	0.75345797	0.956497196	-0.043929153	-0.122940969	5	Down	0.892530873	0.997357085	0.041246438	0.049376753	5	Up	0.691555951	0.990720752	0.739372895	0.160172677
APOL2	5	Up	0.687122908	0.879141703	0.242989059	0.162965572	5	Down	0.51632972	0.906411725	0.03876432	0.287072876	5	Up	0.389084354	0.953492205	0.110049935	0.409956232	5	Down	0.548448491	0.975075777	0.306677443	0.260864154
APOL3	5	Down	0.102229045	0.477103195	-0.364225907	-0.990425698	5	Down	0.19395948	0.766840007	-0.302637245	-0.712288989	5	Down	0.327433574	0.935600601	-0.120554784	-0.484876791	5	Up	0.855930754	0.994184401	1.018163337	0.067561369
APOL4	5	Down	0.624070191	0.84922304	-0.040429298	-0.204766561	5	Up	0.317151799	0.83080481	0.576070736	0.498732821	5	Up	0.606997204	0.986953753	0.111411631	0.216813309	5	Up	0.535718757	0.97312959	0.809757851	0.271063148
APOL6	4	Down	0.052544825	0.400899215	-0.601436542	-1.279470049	4	Down	0.088198015	0.667068136	-0.51147895	-1.054541188	4	Up	0.445890186	0.966537696	0.227448616	0.350772087	4	Up	0.062824078	0.833876019	1.931462333	1.201873875
APOLD1	5	Up	0.570865633	0.822078745	0.33481647	0.243466101	5	Down	0.748928765	0.95571047	0.098179837	0.125559488	5	Down	0.761537126	0.991690179	-0.015558862	-0.118308919	5	Up	0.811832189	0.993257904	0.665294177	0.090533733
APOM	4	Down	0.046797924	0.387709352	-0.651609916	-1.329773409	4	Down	0.293600712	0.82287001	-0.283775323	-0.532242895	4	Up	0.90172339	0.997448065	0.057647202	0.044926665	4	Down	0.654191747	0.987230864	0.077048537	0.184294939
APOOL	5	Up	0.665190343	0.868357195	0.221003434	0.177054064	5	Up	0.21808266	0.782714585	0.799426787	0.661378865	5	Up	0.783943572	0.991690179	0.055576342	0.105715197	5	Down	0.988228001	0.999750662	0.557227176	0.005142845
APOPT1	5	Up	0.408227864	0.725647073	0.335232475	0.389097355	5	Down	0.357080322	0.845471333	-0.166592923	-0.447234082	5	Down	0.615244189	0.986993222	-0.032864142	-0.210952479	5	Up	0.385330699	0.964846125	1.083837751	0.414166389
APP	5	Down	0.249791355	0.609720672	-0.361557235	-0.602422597	5	Up	0.552148571	0.918100515	0.571088638	0.257944048	5	Up	0.471401348	0.973802458	0.198066908	0.32660918	5	Up	0.17239023	0.924752677	1.08735952	0.76348735
APPBP2	5	Up	0.153946449	0.530528745	0.440268828	0.812630326	5	Up	0.065416569	0.634630884	0.984566632	1.184312235	5	Down	0.615754474	0.987042121	-0.046637198	-0.210592424	5	Up	1.53936093024614e-05	0.022504273	2.56833273	4.81265954
APPL1	5	Down	0.909846018	0.968881245	-0.205160465	-0.041032101	5	Down	0.35738143	0.845471333	-0.677616349	-0.446868018	5	Down	0.587277534	0.986906713	-0.022324867	-0.231156613	5	Down	0.887938988	0.994221132	-1.737339904	-0.051616875
APPL2	5	Down	0.82686086	0.936818839	-0.152895891	-0.082567565	5	Up	0.985617795	0.997677173	0.254072192	0.006291464	5	Down	0.897876985	0.997357085	0.007854792	0.04678316	5	Up	0.250661195	0.946821361	-0.287378874	-0.600912895
APRT	5	Down	0.840199138	0.942188708	-0.301285993	-0.075617768	5	Up	0.740656118	0.954629533	-0.175917523	-0.130383385	5	Up	0.928527312	0.999100064	0.094174905	0.032205317	5	Up	0.464930596	0.968724442	0.526836108	0.332611873
APTX	4	Down	0.964523718	0.985896481	0.163203958	0.015687088	4	Up	0.650381995	0.938356533	0.361431144	0.18683149	4	Down	0.144292397	0.845291624	-0.172875535	-0.840756553	4	Down	0.934078283	0.998539584	0.773172027	0.029616725
AQP1	3	Down	0.369845538	0.700998749	-0.201087498	-0.431979616	3	Down	0.364208752	0.848235039	-0.214731988	-0.438649622	3	Up	0.713860504	0.991690179	0.100757269	0.146386646	3	Up	0.105080899	0.882260359	3.295575884	0.978476218
AQP10	5	Down	0.503582184	0.785366082	-0.09382165	-0.297929643	5	Up	0.899344529	0.984281185	0.008391562	0.046073903	5	Up	0.701934918	0.991690179	0.060239876	0.153703153	5	Down	0.268839752	0.946821361	-0.562276467	-0.570506515
AQP11	5	Down	0.21408196	0.583175801	-0.167098878	-0.669419928	5	Down	0.266372053	0.808644225	-0.103849576	-0.574511341	5	Up	0.836034976	0.993477457	0.071952642	0.077775553	5	Down	0.236249946	0.942502863	-0.068633553	-0.626628282
AQP12A	5	Down	0.213674987	0.583128449	-0.817100884	-0.670246313	5	Down	0.161451269	0.738841789	-0.573847699	-0.791958536	5	Up	0.916620238	0.999100064	0.080082579	0.037810558	5	Up	0.905162888	0.995095469	0.464267531	0.043273261
AQP12B	5	Down	0.004996716	0.217305689	-1.094921202	-2.301315341	5	Down	0.109238685	0.694463623	-0.651425768	-0.961623537	5	Down	0.317620162	0.932347945	-0.133732171	-0.498091938	5	Up	0.296880897	0.956945848	1.076887365	0.527417747
AQP2	5	Down	0.329518687	0.673925643	-0.244597946	-0.482119952	5	Up	0.533199669	0.912772261	0.46878204	0.273110129	5	Down	0.183690163	0.873986812	-0.155116061	-0.735914099	5	Down	0.827835441	0.993257904	0.455034497	0.082055985
AQP3	4	Up	0.258084517	0.614802739	0.974936839	0.588238048	4	Up	0.356801397	0.845471333	0.390658823	0.447573454	4	Up	0.433235299	0.965218329	0.111097284	0.363276165	4	Down	0.753423108	0.992889832	0.719919037	0.122961064
AQP4	5	Down	0.040826443	0.372446695	-0.479168656	-1.38905846	5	Down	0.279226976	0.813344672	-0.222144544	-0.554042627	5	Up	0.142824334	0.845291624	0.223574385	0.845197791	5	Down	0.026196707	0.780332287	-0.853805601	-1.5817533
AQP5	5	Down	0.320330488	0.66633843	-0.14935821	-0.494401725	5	Down	0.427996531	0.871758811	-0.051946505	-0.368559751	5	Down	0.635095066	0.988053908	-0.097025872	-0.197161261	5	Up	0.189123319	0.929283796	1.138635948	0.72325492
AQP6	5	Down	0.188205033	0.56529318	-0.621590604	-0.725368767	5	Down	0.976297934	0.996396059	-0.090057544	-0.01041763	5	Down	0.5458548	0.982579597	-0.033303498	-0.262922866	5	Down	0.696646418	0.990720752	-0.019825181	-0.156987592
AQP7	5	Down	0.317192725	0.6638503	-0.32647798	-0.498676782	5	Down	0.042926165	0.593051172	-0.819064464	-1.367277914	5	Down	0.009612143	0.415179027	-0.489266506	-2.017179791	5	Down	0.869671672	0.994184401	-0.003713502	-0.060644676
AQP8	4	Down	0.098463719	0.472636279	-0.431286243	-1.006723766	4	Down	0.584845487	0.924688285	0.068617812	0.232958857	4	Up	0.491971301	0.975839133	0.113789074	0.308060231	4	Down	0.482243256	0.968724442	0.2095068	0.316733837
AQP9	4	Down	0.388810637	0.713638662	-0.130214736	-0.410261863	4	Down	0.266658294	0.808645463	-0.240151337	-0.574044903	4	Up	0.390147191	0.953902073	0.110629273	0.408771516	4	Down	0.197196354	0.929283796	-0.358462372	-0.705101119
AQPEP;	5	Up	0.372418211	0.703140086	0.266196713	0.42896909	5	Up	0.168427332	0.745623445	0.699204117	0.77358743	5	Down	0.999112499	0.99961327	0.030973295	0.000385608	5	Down	0.538759374	0.97312959	0.598759414	0.26860516
AQR	4	Up	0.524584101	0.798139928	0.113620083	0.280184876	4	Up	0.265331328	0.807336196	1.3762897	0.57621147	4	Down	0.28823947	0.923875899	-0.022464681	-0.540246549	4	Up	0.684529857	0.990293822	-1.035359745	-0.164607604
AR	5	Down	0.023184622	0.320799775	-1.948758537	-1.634799983	5	Down	0.520070873	0.907239575	-0.140475352	-0.283937469	5	Up	0.103873988	0.796661142	0.474456439	0.983493196	5	Up	0.779260742	0.992889832	-0.094352846	-0.108317203
ARAF	5	Down	0.194108987	0.568481148	-0.228011968	-0.711954357	5	Down	0.961952586	0.992851655	0.200077879	0.016846333	5	Up	0.833206756	0.992791956	0.072441524	0.079247217	5	Up	0.771215508	0.992889832	0.843270461	0.112824246
ARAP1	4	Up	0.296412207	0.647581791	0.506305506	0.528103915	4	Up	0.253044749	0.801398597	0.556983803	0.59680267	4	Up	0.710185434	0.991690179	0.070524586	0.148628239	4	Up	0.214616203	0.930352015	1.009837255	0.668337493
ARAP2	4	Up	0.082544558	0.449591871	0.876325209	1.083311553	4	Up	0.42120406	0.869291817	0.226231663	0.375507451	4	Down	0.682550034	0.990993941	-0.206744007	-0.165865507	4	Up	0.968694358	0.999750662	-0.589899606	-0.01381323
ARAP3	5	Up	0.017147916	0.302812441	0.7467004	1.765788642	5	Up	0.157646524	0.735230672	0.622362	0.8023156	5	Down	0.843599978	0.994290946	0.003631754	0.07386344	5	Up	0.55917765	0.976148432	0.910020706	0.252450195
ARCN1	5	Down	0.841632962	0.942781707	-1.075001378	-0.074877264	5	Down	0.200536787	0.772623746	-1.468620796	-0.697805948	5	Up	0.426366552	0.964189241	0.407845312	0.370216872	5	Down	0.255617067	0.946821361	-2.971618454	-0.592410153
AREG	5	Down	0.950781973	0.981904736	0.048201492	0.021919061	5	Up	0.40436177	0.865460554	0.592146505	0.393229911	5	Up	0.167377561	0.859305341	0.221123751	0.776302766	5	Up	0.638195108	0.982953457	0.863790348	0.195046529
AREL1	5	Up	0.754864851	0.908192846	0.195976553	0.122130796	5	Up	0.266697699	0.808645463	0.67801764	0.573980732	5	Up	0.663657664	0.990439431	-0.065362367	-0.178055886	5	Down	0.40885625	0.96615048	-1.49545446	-0.388429359
ARF1	5	Down	0.030616523	0.341872513	-1.209901263	-1.514044134	5	Up	0.138830596	0.71893065	0.870563229	0.85751481	5	Down	0.616306034	0.987042121	-0.027869546	-0.21020358	5	Down	0.039051272	0.806254576	-2.449706459	-1.408364818
ARF3	5	Down	0.358475348	0.692993998	-0.332430099	-0.445540705	5	Down	0.389106227	0.858106456	-0.213065621	-0.409931819	5	Down	0.023539819	0.577866682	-0.276166146	-1.628196877	5	Down	0.702205941	0.990720752	-1.094884897	-0.1535355
ARF4	4	Down	0.11887483	0.495965503	-0.641479284	-0.924910093	4	Down	0.54000231	0.913367683	-0.01356565	-0.267604382	4	Down	0.649962264	0.988769453	-0.06622786	-0.187111857	4	Down	0.154180706	0.91666416	-0.984681559	-0.811969969
ARF5	5	Down	0.066570717	0.427072687	-0.381126005	-1.176716768	5	Down	0.607618281	0.928845122	0.019322392	0.216369168	5	Down	0.116082124	0.80743896	-0.165921587	-0.935234652	5	Down	0.665475014	0.987918147	0.490895952	0.176868246
ARF6	5	Up	0.09534558	0.470032206	0.459115639	1.020699435	5	Up	0.037098847	0.58548198	0.773188214	1.430639592	5	Down	0.005304378	0.317893888	-0.408937197	-2.275365575	5	Up	0.005182671	0.543881312	1.363030004	2.285446324
ARFGAP1	5	Down	0.26528495	0.620590574	-0.325395945	-0.576287387	5	Down	0.042255015	0.590482769	-0.714554069	-1.374121737	5	Down	0.590046079	0.986906713	-0.091935645	-0.229114072	5	Up	0.889197094	0.994351737	0.508823725	0.051001965
ARFGAP2	5	Up	0.385815303	0.711762549	0.313820867	0.413620551	5	Down	0.594267373	0.926162367	-0.014469072	-0.226018113	5	Down	0.462238426	0.971371899	-0.070544544	-0.335133955	5	Down	0.353990635	0.959642128	-0.402893184	-0.451008227
ARFGAP3	5	Down	0.772607769	0.913836078	-0.096596385	-0.112040929	5	Up	0.863387206	0.981691089	0.078156126	0.063794391	5	Up	0.380423399	0.948925564	0.188582549	0.419732778	5	Down	0.578876569	0.979213954	-0.149518937	-0.237414029
ARFGEF1	4	Up	0.156055346	0.533974106	0.75998796	0.806721349	4	Up	0.933514754	0.988577817	-0.200091123	-0.029878814	4	Up	0.488413192	0.975839133	0.250957757	0.311212614	4	Up	0.113236216	0.889464815	1.327706446	0.94601465
ARFGEF2	5	Down	0.62031823	0.847249315	-0.259033631	-0.207385455	5	Up	0.310927197	0.830056382	0.307475889	0.507341288	5	Down	0.170046464	0.860274579	-0.212622389	-0.769432394	5	Down	0.012217207	0.698437453	-3.233676204	-1.913028069
ARFIP1	5	Up	0.112289391	0.489850199	0.69273521	0.949661272	5	Up	0.248022601	0.799062474	0.178495703	0.605508742	5	Up	0.829029133	0.992791956	0.175626989	0.081430207	5	Down	0.861287782	0.994184401	-1.122312936	-0.064851713
ARFIP2	5	Up	0.027254636	0.333828122	0.691000183	1.564559608	5	Up	0.060825582	0.629897563	0.864938782	1.215913729	5	Down	0.941842155	0.999100064	0.014420724	0.026021875	5	Up	0.409506657	0.96615048	1.026821632	0.387739034
ARFRP1	3	Down	0.811517535	0.92985918	-1.446237525	-0.090702092	3	Up	0.425251154	0.870624434	0.454289916	0.371354499	3	Down	0.742202643	0.991690179	-0.074944442	-0.129477504	3	Up	0.809054647	0.993257904	-1.14380298	-0.092022143
ARG1	3	Down	0.366093104	0.69833731	-0.150983088	-0.436408452	3	Down	0.164727703	0.740247672	-0.536148986	-0.783233358	3	Up	0.663187501	0.990439431	0.129505252	0.178363667	3	Down	0.565447776	0.978228621	0.372145302	0.247607499
ARG2	5	Down	0.425280794	0.735772552	0.092003318	0.37132423	5	Down	0.091135173	0.671122242	-0.384884329	-1.040313979	5	Up	0.274380946	0.921627089	0.179475693	0.561646051	5	Down	0.879083505	0.994184401	0.66127327	0.055969869
ARGFX	5	Up	0.76054068	0.910320924	-0.373181926	-0.118877551	5	Down	0.133732212	0.712691318	-2.267857158	-0.873763972	5	Up	0.176973309	0.867977304	0.982035134	0.752092228	5	Up	0.102631372	0.882260359	2.246302512	0.988719863
ARGLU1	5	Down	0.725537653	0.89608665	-0.451335348	-0.139340044	5	Up	0.214174225	0.779554761	-0.096320481	-0.669232795	5	Down	0.723471982	0.991690179	-0.182672785	-0.140578283	5	Down	0.614734388	0.979951474	-1.535513457	-0.211312492
ARHGAP1	5	Up	0.893431923	0.962621106	0.166531969	0.048938534	5	Down	0.581527587	0.924383722	0.057765646	0.235429678	5	Up	0.753012157	0.991690179	0.100227326	0.123198012	5	Up	0.17019308	0.923624798	1.27656637	0.769058101
ARHGAP10	4	Up	0.003046078	0.185547178	0.862066025	2.516258926	4	Up	0.834569094	0.976483177	0.302593897	0.078537702	4	Up	0.188319659	0.877423569	0.199142085	0.725104341	4	Up	0.108517873	0.884471111	1.461657229	0.964498726
ARHGAP11A	4	Down	0.640222848	0.857630519	-0.157311372	-0.193668831	4	Down	3.75373744391775e-05	0.048241676	-4.358477155	-4.425536107	4	Up	0.704473364	0.991690179	0.083404625	0.152135423	4	Down	0.517449624	0.971640738	-1.997533727	-0.286131925
ARHGAP12	4	Up	0.179664959	0.555820851	0.512087979	0.745536617	4	Up	0.071413787	0.644698487	0.795447443	1.146217933	4	Up	0.235396682	0.907933206	0.271192681	0.628199662	4	Down	0.780164276	0.992889832	-0.148254925	-0.10781394
ARHGAP15	5	Down	0.478813523	0.771050879	-0.465096476	-0.319833592	5	Down	0.155232015	0.732933572	-0.672371649	-0.809018706	5	Up	0.069220306	0.750768622	0.59470187	1.159766485	5	Down	0.819226418	0.993257904	0.156739597	0.086596051
ARHGAP17	4	Up	0.06169746	0.420175053	0.597387513	1.209732713	4	Up	0.343855819	0.839753867	0.593199488	0.463623622	4	Down	0.701619521	0.991690179	-0.033418353	-0.153898336	4	Up	0.420073391	0.96615048	1.104966863	0.376674827
ARHGAP18	5	Up	0.087116242	0.458221175	0.709228783	1.059900867	5	Up	0.274304936	0.811736814	0.494535409	0.561766377	5	Up	0.455537634	0.970502414	0.18373298	0.341475738	5	Down	0.370829976	0.963053894	-1.241942081	-0.430825167
ARHGAP19	5	Up	0.115089289	0.492484393	0.608115473	0.938965093	5	Up	0.251407358	0.801398597	0.573572608	0.599622016	5	Up	0.723374452	0.991690179	0.093064362	0.140636833	5	Up	0.117599503	0.891197002	1.569257143	0.929594514
ARHGAP20	5	Up	0.715717524	0.892229094	0.104404665	0.145258349	5	Down	0.393630886	0.860648138	-1.466034364	-0.404910832	5	Down	0.975632979	0.999411199	0.136517749	0.010713528	5	Down	0.777073468	0.992889832	-0.17464931	-0.109537919
ARHGAP21	5	Up	0.73970515	0.90249062	0.286935701	0.130941357	5	Up	0.201421634	0.773145244	0.806507619	0.695893886	5	Up	0.781578698	0.991690179	0.062124807	0.107027286	5	Down	0.282209121	0.950570565	-1.62180167	-0.549428955
ARHGAP22	5	Down	0.182704731	0.558697249	-0.337519025	-0.738250208	5	Down	0.297076329	0.825389934	-0.310801405	-0.527131951	5	Down	0.965454643	0.999100064	-0.006417821	-0.015268124	5	Up	0.731899941	0.992344503	0.871858509	0.135548288
ARHGAP23	5	Down	0.822368585	0.93544934	-0.082614255	-0.084933488	5	Down	0.725635242	0.952688188	0.055352065	0.139281633	5	Down	0.106293578	0.802705467	-0.357221018	-0.973492975	5	Down	0.857823095	0.994184401	-0.249577913	-0.066602265
ARHGAP24	4	Up	0.413255282	0.729646659	0.330741498	0.383781587	4	Up	0.032977204	0.571056896	1.077973004	1.481786175	4	Up	0.628773336	0.988053908	0.167780697	0.201505883	4	Up	0.574267207	0.978228621	-0.441951988	-0.240885983
ARHGAP25	5	Up	0.851594707	0.946901802	0.135015011	0.069767046	5	Down	0.651648414	0.93848171	0.218034065	0.185986657	5	Down	0.259080466	0.916968389	-0.206043259	-0.58656533	5	Up	0.736889803	0.992670802	0.844037956	0.132597453
ARHGAP26	5	Down	0.241262564	0.605288239	-0.411638958	-0.617510062	5	Up	0.095994265	0.677336919	0.635516437	1.01775471	5	Up	0.623477277	0.988053908	0.089287278	0.20517937	5	Down	0.343106406	0.958171943	0.026720632	0.464571173
ARHGAP27	5	Up	0.463703236	0.761732325	0.263625272	0.333759873	5	Up	0.582245657	0.924508662	0.307633822	0.234893742	5	Down	0.148455138	0.846852217	-0.25313006	-0.828404766	5	Up	0.02219056	0.778210467	1.713939795	1.653831743
ARHGAP28	3	Up	0.015635993	0.295096364	2.098639576	1.805874545	3	Up	0.077622876	0.650002663	1.559781205	1.110010273	3	Up	0.245944191	0.9148109	0.685697727	0.609163431	3	Up	0.39434566	0.965948484	0.010370101	0.404122934
ARHGAP29	2	Up	0.923056049	0.97280986	0.322057241	0.034771927	2	Up	0.746763348	0.955234913	0.250675867	0.126817006	2	Up	0.061216843	0.736431106	0.6180487	1.213129073	2	Up	0.129659799	0.899907577	2.210978776	0.887194656
ARHGAP30	5	Up	0.178658472	0.555820851	0.829709444	0.747976384	5	Up	0.014007725	0.488879351	1.442301492	1.853632391	5	Down	0.977511898	0.999411199	0.017975292	0.009877948	5	Up	0.501730106	0.968724442	0.779060396	0.299529838
ARHGAP31	3	Up	0.21444282	0.583546077	0.618334737	0.66868849	3	Up	0.077459411	0.649859506	0.863302723	1.110925808	3	Down	0.851297539	0.994762935	-0.042915979	-0.069918622	3	Up	0.988996625	0.999750662	-0.226517508	-0.00480519
ARHGAP32	5	Up	0.816691487	0.93304609	0.013784051	0.087941971	5	Down	0.571808624	0.923035123	-0.171045042	-0.242749299	5	Up	0.874154491	0.996466619	-0.020774018	-0.058411807	5	Down	0.777646149	0.992889832	0.223599248	0.109217974
ARHGAP33	5	Down	0.83736119	0.941466316	-0.02577171	-0.077087172	5	Up	0.654190741	0.939792804	0.283515225	0.184295607	5	Up	0.762650615	0.991690179	0.075537665	0.117674375	5	Down	0.822196922	0.993257904	-0.116636021	-0.085024153
ARHGAP35	5	Up	0.214714898	0.583794248	0.612616308	0.66813782	5	Up	0.500857478	0.900136096	0.613933875	0.300285838	5	Down	0.989905874	0.999411199	0.098514172	0.004406099	5	Up	0.670046322	0.987918147	0.690036859	0.173895172
ARHGAP36	5	Up	0.003233579	0.189170492	1.022326615	2.49031654	5	Up	0.112509212	0.696135611	0.305980192	0.948811917	5	Up	0.261871504	0.918135135	0.216767824	0.581911758	5	Up	0.450350408	0.967683592	0.355139801	0.346449439
ARHGAP39	5	Up	0.285339337	0.637385296	0.292832353	0.544638352	5	Up	0.303776979	0.828612942	0.399150104	0.517445142	5	Up	0.878151497	0.996466619	0.098486871	0.056430554	5	Down	0.535953235	0.97312959	0.03476979	0.270873103
ARHGAP4	5	Up	0.502836274	0.784895693	0.293837546	0.298573401	5	Up	0.453273283	0.883438035	0.468840369	0.343639879	5	Up	0.403241374	0.958418048	0.152718531	0.394434914	5	Up	0.433342859	0.96615048	1.154827336	0.363168356
ARHGAP40	5	Down	0.978103229	0.990958294	0.156052864	0.009615307	5	Down	0.757185228	0.956532871	0.0275522	0.120797867	5	Up	0.040655535	0.666591945	0.33156054	1.390880315	5	Down	0.094139901	0.878806271	-1.615950316	-1.026226263
ARHGAP42	3	Up	0.218347708	0.587359971	0.976870936	0.660851362	3	Up	0.615613762	0.93138844	0.628356594	0.21069168	3	Down	0.22210578	0.897573155	-0.283242066	-0.65344014	3	Up	0.029116874	0.786031524	2.363021037	1.535855251
ARHGAP44	5	Up	0.808874384	0.929258086	0.198188615	0.092118918	5	Up	0.492564396	0.897778341	0.346389677	0.307536983	5	Up	0.21443168	0.8907682	0.184351969	0.668711053	5	Up	0.429469118	0.96615048	0.899726601	0.367068059
ARHGAP5	4	Down	0.047465496	0.38897842	-0.588327847	-1.323621978	4	Up	0.308835352	0.829724187	0.546620103	0.510272993	4	Down	0.914135907	0.999100064	0.016644488	0.038989232	4	Down	0.315688126	0.956945848	-0.846971272	-0.500741753
ARHGAP6	5	Up	0.133476224	0.508153548	0.59308129	0.874596088	5	Up	0.047650248	0.604040462	0.829162472	1.321934836	5	Down	0.818243012	0.991690179	-0.031457278	-0.087117695	5	Up	0.654917196	0.987324828	0.867165361	0.183813606
ARHGAP8	5	Up	0.114867988	0.492484393	0.495114719	0.939800986	5	Up	0.095023661	0.677336919	0.691527087	1.02216824	5	Down	0.858492681	0.994877404	-0.036394645	-0.066263403	5	Up	0.38799502	0.964846125	0.895668697	0.411173849
ARHGAP9	5	Up	0.403748682	0.722549135	0.200480163	0.393888882	5	Up	0.223897335	0.786392323	0.623121859	0.649951075	5	Up	0.520137635	0.977288153	0.179164555	0.283881721	5	Up	0.067206417	0.837540624	1.481142352	1.172589256
ARHGDIA	5	Up	0.406459007	0.724585262	0.376469075	0.390983249	5	Up	0.082529738	0.656491564	0.977915984	1.083389533	5	Up	0.118986522	0.810446232	0.325623727	0.924502231	5	Down	0.390422123	0.964846125	-1.328169596	-0.408465581
ARHGDIB	4	Up	0.020494922	0.312285381	0.567170241	1.688353737	4	Up	0.628270059	0.935061863	0.344663379	0.201853637	4	Up	0.038992559	0.659403523	0.443583352	1.409018262	4	Up	0.272945127	0.94694327	-0.750233181	-0.563924654
ARHGDIG	5	Up	0.269803084	0.625165522	0.43180782	0.56895309	5	Up	0.238262173	0.794695087	0.52893044	0.622944901	5	Up	0.822740473	0.991690179	0.036751232	0.084737138	5	Down	0.535059578	0.97312959	-0.169904671	-0.271597857
ARHGEF1	5	Up	0.188495615	0.56529318	0.47229218	0.724698749	5	Up	0.225070395	0.787411521	0.577858381	0.647681626	5	Up	0.084693775	0.779250205	0.290009671	1.072148508	5	Up	0.213007134	0.929283796	1.530397086	0.671605851
ARHGEF10	5	Down	0.081111378	0.44720677	-0.424631764	-1.090918221	5	Down	0.231584293	0.79248057	-0.234995698	-0.635290899	5	Down	0.893939597	0.997357085	0.006342174	0.048691825	5	Up	0.562291966	0.977310354	0.988892843	0.250038122
ARHGEF10L	5	Up	0.769816545	0.912979562	0.191433501	0.113612759	5	Down	0.990076677	0.998376784	0.186029846	0.00433117	5	Down	0.675974167	0.990439431	-0.035212048	-0.170069901	5	Up	0.512956287	0.970312953	0.927360795	0.289919643
ARHGEF11	5	Up	0.127440771	0.504060475	0.348185802	0.89469161	5	Up	0.406424075	0.866499202	0.004072894	0.391020574	5	Up	0.290338098	0.923875899	0.192221035	0.537095973	5	Up	0.741761414	0.992889832	0.595883772	0.129735762
ARHGEF12	5	Up	0.361658443	0.694925402	0.418519172	0.441701391	5	Up	0.097996157	0.681862748	0.512288661	1.008790955	5	Up	0.007845335	0.38136809	0.547814192	2.105388506	5	Down	0.262834759	0.946821361	-1.85223996	-0.580317201
ARHGEF15	5	Up	0.483041148	0.773663304	0.299213469	0.316015872	5	Up	0.760228294	0.957842981	0.243730904	0.119055971	5	Up	0.926561048	0.999100064	0.033311313	0.033125961	5	Up	0.191699635	0.929283796	1.072289753	0.717378713
ARHGEF16	5	Up	0.576147703	0.82564713	0.335349394	0.239466165	5	Up	0.961870312	0.992851655	0.230607567	0.016883479	5	Down	0.898718186	0.997357085	-0.035088604	-0.04637647	5	Up	0.342332953	0.958171943	1.136223675	0.465551294
ARHGEF17	5	Up	0.899074857	0.964811172	0.020995882	0.046204147	5	Down	0.674020756	0.944013133	-0.150576256	-0.17132673	5	Down	0.961158939	0.999100064	-0.004595084	-0.017204791	5	Down	0.430408147	0.96615048	-0.630095146	-0.366119517
ARHGEF18	4	Up	0.8421216	0.943107029	0.033111949	0.074625193	4	Up	0.710916152	0.949105333	0.029693973	0.148181618	4	Up	0.525410696	0.978226	0.074728443	0.27950109	4	Down	0.873016111	0.994184401	0.7421857	0.058977741
ARHGEF19	5	Up	0.03504351	0.356304021	0.780367783	1.455392399	5	Up	0.006274892	0.397514426	1.213296526	2.202393725	5	Up	0.348409992	0.940424925	0.192493958	0.457909399	5	Up	0.233681611	0.942502863	1.58182952	0.631375463
ARHGEF2	5	Up	0.808671302	0.929184017	0.055105075	0.092227969	5	Down	0.953701456	0.991844324	-0.064989937	-0.020587554	5	Up	0.901107096	0.997448065	-0.067796185	-0.045223591	5	Up	0.574997472	0.978228621	0.523477862	0.240334064
ARHGEF25	5	Up	0.078162808	0.442899275	0.613072852	1.106999846	5	Up	0.497683413	0.899764048	0.081273913	0.303046833	5	Down	0.20900781	0.887509669	-0.162900566	-0.679837485	5	Up	0.274088555	0.94694327	1.167892872	0.562109099
ARHGEF26	5	Up	0.0663696	0.426770663	0.522060211	1.178030798	5	Up	0.37372522	0.853091531	0.409702774	0.427447594	5	Up	0.26040679	0.917404657	0.190150855	0.584347696	5	Up	0.554553882	0.976041538	0.856252335	0.25605625
ARHGEF28	5	Up	0.209736797	0.579514755	0.500600037	0.678325368	5	Up	0.260771466	0.80402796	0.780168672	0.583739932	5	Up	0.271412917	0.921391213	0.22114975	0.566369487	5	Up	0.626955282	0.981657503	1.38224554	0.202763435
ARHGEF3	5	Up	0.033114477	0.34999005	0.649904208	1.479982098	5	Up	0.306374548	0.829200839	0.435594427	0.513747316	5	Down	0.390613454	0.953975017	-0.385625907	-0.408252803	5	Down	0.881805605	0.994184401	0.02710843	0.054627145
ARHGEF33	4	Up	0.067854651	0.428766043	0.43864263	1.168420382	4	Up	0.032296959	0.571056896	0.917792112	1.490838364	4	Up	0.132969163	0.830735093	0.333558104	0.876249065	4	Up	0.3804966	0.963053894	1.102670664	0.419649219
ARHGEF35	5	Down	0.957566235	0.98411019	0.085205151	0.018831176	5	Down	0.220665845	0.784228778	-0.286651871	-0.656264882	5	Up	0.617061369	0.987057615	0.204905662	0.209671642	5	Down	0.001187994	0.332823037	-2.94085756	-2.925185837
ARHGEF37	4	Up	0.013931402	0.289678661	0.943642387	1.856005174	4	Up	0.384919141	0.857016097	0.49535556	0.414630492	4	Down	0.950721815	0.999100064	0.003679097	0.021946541	4	Up	0.719895177	0.990882242	0.943932417	0.142730736
ARHGEF38	4	Up	0.791927939	0.922092185	0.195901255	0.101314335	4	Up	0.200632822	0.772623746	0.641307517	0.697598018	4	Down	0.484536287	0.975839133	-0.119240617	-0.314673693	4	Up	0.592486875	0.979416228	0.572585361	0.227321266
ARHGEF39	5	Up	0.109771305	0.486520632	0.42673324	0.959511171	5	Up	0.925513279	0.98778152	-0.235472507	-0.033617346	5	Up	0.33632233	0.936593672	0.113000113	0.473244297	5	Down	0.882626318	0.994184401	0.654326973	0.054223127
ARHGEF4	5	Down	0.877907882	0.956528641	0.037846983	0.056551052	5	Down	0.43524772	0.875787367	-0.351951913	-0.361263495	5	Up	0.179249552	0.871892055	0.23794623	0.746541921	5	Up	0.388998579	0.964846125	0.753246895	0.410051985
ARHGEF40	5	Up	0.132923606	0.507985748	0.515899356	0.876397887	5	Down	0.536195903	0.91297587	-0.077650796	-0.270676509	5	Down	0.613258374	0.986953753	-0.089194566	-0.212356513	5	Down	0.677460139	0.989137606	0.510970371	0.169116253
ARHGEF5	5	Up	0.916508066	0.971132682	-0.116554267	-0.037863709	5	Up	0.897110419	0.983791264	0.203320276	0.0471541	5	Up	0.016655184	0.521837215	0.423801594	1.778450576	5	Down	0.804482691	0.993257904	-0.563257621	-0.094483296
ARHGEF6	5	Up	0.196674145	0.570307008	0.317008579	0.706252729	5	Up	0.10765286	0.691805769	0.702976688	0.967974429	5	Up	0.211252049	0.888436644	0.156594343	0.67519907	5	Up	0.994881229	0.999750662	-1.126788822	-0.002228763
ARHGEF7	5	Down	0.655295462	0.864460207	-0.471934382	-0.18356284	5	Down	0.250265277	0.801398597	-0.592111761	-0.601599403	5	Up	0.128947138	0.824021639	0.562059782	0.889588293	5	Down	0.843927439	0.994184401	-1.678325073	-0.073694892
ARHGEF9	4	Up	0.408394259	0.725647073	0.368119485	0.388920372	4	Up	0.487255848	0.896455604	0.602801895	0.31224294	4	Up	0.473009469	0.973981505	0.133227006	0.325130166	4	Up	0.180492633	0.929283796	1.007881717	0.74354052
ARID1A	5	Down	0.191656025	0.566888976	-0.429794503	-0.717477523	5	Down	0.328216098	0.834819692	-0.472689171	-0.483840122	5	Down	0.011239277	0.445322038	-0.433138822	-1.94926161	5	Down	0.005319478	0.546468588	-1.290171092	-2.274130943
ARID1B	5	Down	0.602993654	0.839052709	-0.409657366	-0.219687259	5	Down	0.087595683	0.666517517	-1.463709395	-1.057517297	5	Down	0.114878742	0.807353462	-0.419287968	-0.93976033	5	Down	0.394406888	0.965948484	-0.724710362	-0.404055509
ARID2	3	Down	0.015347535	0.292851305	-1.009911631	-1.813961371	3	Down	0.192609409	0.765963971	-0.262128647	-0.715322502	3	Up	0.698587489	0.991690179	0.024349101	0.155779196	3	Up	0.644844145	0.983791107	0.717619857	0.190545239
ARID3A	5	Up	0.567801397	0.82061335	0.061046833	0.245803543	5	Up	0.23399588	0.793388371	0.157494034	0.63079179	5	Down	0.510885356	0.976132623	-0.096050526	-0.291676546	5	Up	0.573854035	0.978228621	0.404581502	0.24119856
ARID3B	5	Up	0.000715042	0.102551499	1.518962594	3.145668701	5	Up	0.00394299	0.361235676	1.508654042	2.404174271	5	Down	0.09677693	0.790180547	-0.820912024	-1.014228158	5	Up	0.648584661	0.984816752	0.72214156	0.188033327
ARID3C	5	Up	0.439016278	0.745088798	0.041623865	0.357519377	5	Down	0.677909529	0.944013133	-0.440544505	-0.168828262	5	Down	0.076540577	0.768015251	-0.687484569	-1.11610827	5	Down	0.294168199	0.956945848	-0.680808912	-0.531404279
ARID4A	4	Down	0.026249775	0.331508908	-1.868691516	-1.580874408	4	Up	0.762205945	0.95874803	1.126066939	0.117927668	4	Up	0.077289244	0.77014058	0.539992276	1.111880942	4	Up	0.878413133	0.994184401	1.033139555	0.05630118
ARID4B	4	Down	0.167300598	0.544127335	-0.711106946	-0.776502507	4	Up	0.732533651	0.954217007	0.196449583	0.13517242	4	Up	0.556837527	0.983327543	0.167647534	0.254271504	4	Down	0.072960322	0.848153264	-1.893228154	-1.13691326
ARID5A	5	Up	0.09371237	0.46658882	0.742740308	1.028203077	5	Up	0.805215911	0.969346647	0.215310583	0.094087652	5	Up	0.576838401	0.986149331	0.112191477	0.238945835	5	Up	0.432278424	0.96615048	0.915607022	0.36423644
ARID5B	4	Up	0.062594118	0.422293653	0.606140666	1.203466472	4	Up	0.67545107	0.944013133	0.084971814	0.170406106	4	Up	0.083658932	0.779250205	0.312602267	1.077487686	4	Up	0.355133516	0.959642128	0.886619253	0.449608339
ARIH1	5	Down	0.375747298	0.704907826	-0.678746358	-0.425104134	5	Up	0.812768987	0.971583978	-0.308558482	-0.090032876	5	Down	0.29133794	0.924353513	-0.321754808	-0.535602955	5	Up	0.710394774	0.990720752	-0.098622868	-0.148500242
ARIH2	4	Down	0.425869557	0.736388948	-0.003277486	-0.370723404	4	Down	0.415105855	0.867762966	0.054624287	0.38184114	4	Up	0.781990467	0.991690179	0.022460468	0.106798541	4	Down	0.0861303	0.867741756	-2.519919645	-1.064844041
ARIH2OS	5	Down	0.361459131	0.694925402	-0.063652569	-0.441940799	5	Down	0.274921859	0.811736814	-0.130545402	-0.560790729	5	Down	0.437697786	0.965910435	-0.081342906	-0.35882565	5	Up	0.460768958	0.968724442	1.023655087	0.336516787
ARL1	4	Up	0.723023173	0.894941002	0.196610578	0.140847783	4	Up	0.38972461	0.858254404	0.744402233	0.409242168	4	Up	0.165741507	0.858756092	0.27494432	0.780568716	4	Up	0.384934365	0.964607563	0.982363129	0.414613316
ARL10	4	Up	0.646947913	0.860469248	-0.094416713	-0.189130684	4	Up	0.144640045	0.724964944	0.774926836	0.839711451	4	Up	0.614841153	0.986953753	0.169894683	0.211237072	4	Up	0.469634829	0.968724442	0.137678233	0.328239703
ARL11	5	Up	0.839269735	0.941988997	0.040634017	0.076098438	5	Down	0.372204028	0.852154868	-0.239006746	-0.429218931	5	Down	0.079874519	0.770746223	-0.284004818	-1.097591746	5	Up	0.877797623	0.994184401	0.654357103	0.056605599
ARL13A	5	Up	0.12354999	0.500974518	0.793367903	0.908157284	5	Up	0.551366248	0.91805206	0.344070439	0.258559823	5	Down	0.714709374	0.991690179	-0.074032239	-0.145870522	5	Down	0.528112969	0.972988791	-2.424449722	-0.277273168
ARL13B	4	Up	0.371806962	0.702525067	1.148664202	0.429682482	4	Up	0.205827506	0.775679507	0.669423998	0.686496588	4	Down	0.18320136	0.873986812	-1.691101644	-0.737071306	4	Up	0.897854294	0.994679152	0.155833377	0.046794136
ARL14	4	Up	0.549719352	0.812993464	0.200345554	0.259858975	4	Down	0.198739237	0.772376218	-0.473123998	-0.701716382	4	Down	0.957677842	0.999100064	-0.007546867	-0.018780561	4	Up	0.923100025	0.997267106	0.581603185	0.034751237
ARL14EP	5	Down	0.390154746	0.714757177	-0.046950692	-0.408763105	5	Up	0.187521392	0.759557555	0.869206309	0.726949183	5	Up	0.831980544	0.992791956	0.05064033	0.079886829	5	Down	0.833401354	0.994072402	0.488581784	0.079145798
ARL14EPL	3	Up	0.420975111	0.733729856	0.451441214	0.37574358	3	Up	0.271562534	0.810639513	0.604743159	0.566130147	3	Down	0.859338128	0.994882265	-0.006684316	-0.065835919	3	Up	0.235007125	0.942502863	1.336848455	0.628918971
ARL15	4	Up	0.35191464	0.687160972	-0.099206824	-0.453562665	4	Down	0.886333549	0.9822789	-1.340668128	-0.052402812	4	Down	0.644508582	0.988357347	-0.147904769	-0.190771296	4	Up	0.947184753	0.998846946	-1.880385999	-0.023565302
ARL16	5	Up	0.443746886	0.747371679	0.227052928	0.352864682	5	Down	0.34612034	0.840426354	-0.373020916	-0.460772878	5	Down	0.498997221	0.975839133	-0.078551572	-0.301901873	5	Down	0.106064327	0.882266994	-1.717371358	-0.974430657
ARL17A	5	Up	0.554629096	0.814570387	-0.602891475	-0.255997351	5	Up	0.365936268	0.848869954	0.845854096	0.436594546	5	Down	0.068772497	0.750732597	-0.489990795	-1.162585204	5	Down	0.97151848	0.999750662	-0.987191738	-0.012548934
ARL17B	1	Up	0.523995752	0.797808026	0.502696691	0.280672233	1	Up	0.755093364	0.956532871	0.399833742	0.121999347	1	Down	0.066372027	0.749207375	-0.589352872	-1.178014921	1	Down	0.812646575	0.993257904	0.217939076	0.090098291
ARL2	4	Down	0.11491527	0.492484393	-1.002740956	-0.939622256	4	Down	0.07812328	0.6503583	-1.183354439	-1.107219532	4	Down	0.066776979	0.749989752	-0.440623272	-1.175373233	4	Down	0.374160332	0.963053894	-0.945875492	-0.426942258
ARL2BP	4	Down	0.180838821	0.557042528	-0.515468801	-0.742708333	4	Down	0.527849369	0.910515	-0.216059703	-0.277489993	4	Up	0.743877951	0.991690179	0.066371452	0.128498314	4	Down	0.303526302	0.956945848	-0.977678167	-0.517803669
ARL3	5	Down	0.464730914	0.761857243	-0.034013911	-0.332798437	5	Down	0.424372499	0.870309721	-0.129979835	-0.372252768	5	Down	0.914489721	0.999100064	-0.007707119	-0.038821172	5	Down	0.330994312	0.956945848	0.17870305	0.480179469
ARL4A	3	Down	0.103532175	0.477232353	-0.903638442	-0.984924661	3	Down	0.060570824	0.629897563	-1.240676436	-1.217736518	3	Down	0.186887048	0.876912802	-0.412215099	-0.728420795	3	Down	0.697200897	0.990720752	0.670663785	0.156642063
ARL4C	5	Down	0.793218974	0.922092185	-0.003679889	-0.100606906	5	Down	0.611547624	0.930476664	-0.017137489	-0.213569717	5	Down	0.600655287	0.986953753	-0.036927102	-0.221374696	5	Down	0.063432036	0.833876019	-0.568000992	-1.197691346
ARL4D	5	Down	0.131319679	0.506233366	-0.287501496	-0.881670189	5	Down	0.119687233	0.700478164	-0.424876776	-0.921952174	5	Down	0.079918972	0.770746223	-0.259636712	-1.09735011	5	Down	0.538004119	0.97312959	-0.042339703	-0.269214399
ARL5A	3	Down	0.333508945	0.675898193	-0.167878726	-0.476892513	3	Down	0.281867554	0.81605142	-0.238562743	-0.549954913	3	Down	0.317919058	0.932347945	-0.144968552	-0.497683437	3	Down	0.031463063	0.798104507	-1.652599163	-1.502198997
ARL5B	4	Up	0.113272947	0.490225832	0.755204079	0.945873799	4	Up	0.462921188	0.886498413	0.44530184	0.334492941	4	Down	0.355318666	0.942319229	-0.087609151	-0.449381977	4	Up	0.899452046	0.994908299	0.365065197	0.046021986
ARL5C	5	Up	0.189220873	0.565882905	-0.038109891	-0.723030958	5	Down	0.50783032	0.902942461	-0.547649707	-0.294281373	5	Down	0.430947595	0.964189241	-0.115746194	-0.365575539	5	Up	0.086679106	0.867741756	1.291060678	1.062085578
ARL6	2	Down	0.87368933	0.955322808	-0.586774991	-0.058642968	2	Up	0.725156038	0.952657581	0.271241328	0.139568533	2	Up	0.818486845	0.991690179	0.164784973	0.086988296	2	Down	0.77094052	0.992889832	-0.408804393	-0.112979128
ARL6IP1	5	Up	0.137577441	0.511619185	0.391829505	0.861452773	5	Up	0.948189566	0.991116875	0.166806823	0.023104828	5	Down	0.741447961	0.991690179	-0.215229715	-0.129919325	5	Down	0.459391083	0.968724442	-1.196348288	-0.337817439
ARL6IP4	5	Down	0.9872386	0.995145305	0.16199885	0.005577873	5	Down	0.61048661	0.930422189	0.057950661	0.214323857	5	Down	0.71656386	0.991690179	-0.026538079	-0.144745099	5	Down	0.058640451	0.82525342	-0.920422919	-1.231802696
ARL6IP5	5	Up	0.002267517	0.169662036	1.045189099	2.644449483	5	Up	0.03330976	0.571862688	0.962226906	1.477428491	5	Up	0.277407308	0.92195063	0.211273228	0.556882102	5	Up	0.141024762	0.905991852	1.144946775	0.850704625
ARL6IP6	3	Up	0.716946078	0.892596714	0.217756218	0.144513507	3	Up	0.051148845	0.610123097	1.088476155	1.291164165	3	Up	0.251227903	0.9148109	0.255300813	0.599932127	3	Up	0.41260403	0.96615048	0.886007671	0.384466534
ARL8A	5	Down	0.437776972	0.74445307	-0.043592038	-0.358747087	5	Down	0.42677611	0.871601107	-0.040775743	-0.369799899	5	Down	0.810094517	0.991690179	-0.016687452	-0.091464307	5	Down	0.283887052	0.950570565	-0.185557562	-0.546854414
ARL8B	3	Down	0.126098966	0.503463437	-0.861289835	-0.899288476	3	Down	0.670536965	0.944013133	-0.18633079	-0.173577276	3	Up	0.430846543	0.964189241	0.099167063	0.365677388	3	Down	0.319672656	0.956945848	-1.309611354	-0.495294511
ARL9	4	Up	0.15015581	0.52742289	0.647933139	0.823457858	4	Up	0.053807333	0.615389779	0.940166676	1.26915853	4	Up	0.877964728	0.996466619	0.258135439	0.056522932	4	Down	0.883429118	0.994184401	-0.186260143	-0.053828291
ARMC1	5	Down	0.887043187	0.960294012	0.048014598	0.052055235	5	Up	0.718253155	0.950664053	-0.171828287	-0.143722458	5	Up	0.08286524	0.779250205	0.438433206	1.081627605	5	Down	0.205490538	0.929283796	-1.953374658	-0.687208171
ARMC10	4	Up	0.724102028	0.895293673	0.281005839	0.140200236	4	Up	0.728657237	0.953217752	0.546500652	0.137476718	4	Up	0.399014086	0.95712012	0.132322421	0.399011772	4	Down	0.658086139	0.987324828	0.146397188	0.181717257
ARMC12	5	Down	0.457772053	0.758100197	-0.201593936	-0.339350725	5	Up	0.241782576	0.796977618	0.637323601	0.616574999	5	Up	0.242546989	0.914060187	0.212785546	0.615204113	5	Up	0.571257419	0.978228621	0.818665381	0.243168147
ARMC2	4	Up	0.469937978	0.765505857	0.445115208	0.327959456	4	Down	0.156698589	0.734551885	-1.041455129	-0.804934915	4	Up	0.250801646	0.9148109	0.232728229	0.600669618	4	Down	0.616284142	0.980094578	-0.387962367	-0.210219008
ARMC3	4	Up	0.011702134	0.274879121	0.955392334	1.931734944	4	Up	0.169518848	0.746283463	0.400457656	0.770782007	4	Down	0.306562448	0.932318435	-0.212417167	-0.513481045	4	Up	0.474156855	0.968724442	0.817317711	0.324077966
ARMC4	3	Down	0.501307932	0.783774642	-0.323990867	-0.299895424	3	Down	0.839673011	0.977709161	-0.587653875	-0.075889806	3	Down	0.474987964	0.974041547	-0.240766194	-0.323317395	3	Down	0.168241125	0.921253605	-3.466228428	-0.774067837
ARMC5	5	Up	0.005940738	0.225485026	1.54549677	2.226159566	5	Down	0.271346472	0.810639513	-1.201734471	-0.566475821	5	Down	0.001149558	0.15112183	-0.793183315	-2.939469233	5	Up	0.099587908	0.878806271	1.256262353	1.001793389
ARMC6	5	Up	0.998552339	0.999484095	-0.04645336	-0.000629167	5	Down	0.147111192	0.727027269	-0.475741448	-0.832354286	5	Down	0.931058812	0.999100064	-0.019431501	-0.031022885	5	Down	0.887422433	0.994221132	-0.65610313	-0.051869597
ARMC7	5	Down	0.879842367	0.957507563	-0.077764794	-0.055595129	5	Down	0.585926733	0.924688285	-0.53696005	-0.232156686	5	Down	0.301247584	0.928257946	-0.268771727	-0.521076427	5	Up	0.398977511	0.96615048	0.541537562	0.399051584
ARMC8	5	Up	0.460746523	0.759392155	0.309684003	0.336537933	5	Up	0.046909734	0.604040462	0.931094485	1.328737029	5	Up	0.320169648	0.932347945	0.191477958	0.494619841	5	Up	0.824615751	0.993257904	0.268148004	0.083748374
ARMC9	5	Up	0.405682229	0.723874825	-0.215878975	-0.391814016	5	Up	0.176313742	0.750829472	0.517796195	0.753713838	5	Down	0.639185874	0.988357347	-0.144728996	-0.194372832	5	Down	0.186824593	0.929283796	-3.138203233	-0.728565956
ARMCX1	5	Up	0.297689999	0.648423404	0.367167828	0.526235755	5	Up	0.087606459	0.666517517	0.715606038	1.057463872	5	Up	0.647969065	0.988357347	0.055112299	0.188445727	5	Up	0.815744001	0.993257904	0.751109839	0.088446112
ARMCX2	2	Up	0.848312681	0.945040038	0.104090982	0.071444041	2	Down	0.464658329	0.886498413	-0.213241275	-0.332866274	2	Down	0.815216888	0.991690179	-0.058304582	-0.088726832	2	Up	0.98700789	0.999750662	0.630763332	0.005679376
ARMCX3	5	Up	0.0595591	0.416606806	1.103449569	1.225051875	5	Up	0.03785281	0.585856915	1.192598132	1.421901871	5	Up	0.423203	0.964189241	0.310224959	0.373451263	5	Up	0.051604802	0.814984845	1.759955043	1.287309887
ARMCX4	4	Up	0.098361729	0.472539095	0.800839611	1.007173845	4	Down	0.527972709	0.910515	-0.495278878	-0.277388526	4	Down	0.081072034	0.772681458	-0.358126028	-1.09112893	4	Up	0.326556503	0.956945848	0.542935171	0.486041664
ARMCX5	5	Down	0.967337642	0.986644436	0.035456114	0.014421912	5	Up	0.39907484	0.863953004	0.431693451	0.398945651	5	Down	0.2126489	0.888999637	-0.203158336	-0.672336859	5	Down	0.914654853	0.99667539	0.189715671	0.038742757
ARMCX6	5	Up	0.011567832	0.273505788	1.108291295	1.936748036	5	Up	0.380252827	0.854911309	0.548621527	0.419927548	5	Down	0.178492696	0.870909401	-0.223842816	-0.748379552	5	Up	0.065563283	0.837540624	1.530905157	1.183339307
ARMS2	5	Down	0.479021557	0.771130482	-0.126425486	-0.319644942	5	Down	0.122052431	0.70085784	-0.366914447	-0.913453566	5	Up	0.053512186	0.708321038	0.31577343	1.271547305	5	Up	0.707096428	0.990720752	0.63349448	0.150521356
ARNT	5	Up	0.405170492	0.723631973	0.415257505	0.392362191	5	Up	0.039176403	0.587275476	0.797111442	1.406975438	5	Up	0.003591765	0.265046284	0.492808099	2.444692132	5	Up	0.000641581	0.249610872	2.041747488	3.192748351
ARNT2	5	Down	0.735087417	0.900629293	-0.20964713	-0.133661011	5	Up	0.070565745	0.643662661	0.606472581	1.151406069	5	Down	0.885738032	0.996466619	-0.02915559	-0.052694707	5	Up	0.825370142	0.993257904	-0.721519452	-0.083351246
ARNTL	5	Down	0.48791265	0.776973923	-0.399178719	-0.311657922	5	Down	0.941984687	0.990013768	-0.052544071	-0.025956157	5	Up	0.570882829	0.984823473	0.191521388	0.24345302	5	Up	0.876241946	0.994184401	0.042374754	0.057375961
ARNTL2	5	Up	0.096905717	0.471292652	0.626126221	1.013650601	5	Up	0.667149532	0.943250771	0.166253871	0.175776814	5	Down	0.18234888	0.873898343	-0.147916388	-0.7390969	5	Up	0.451168643	0.967683592	0.968917977	0.345661092
ARPC1A	5	Up	0.005651204	0.224688555	1.205389589	2.247859027	5	Up	0.611602972	0.930476664	0.24315153	0.213530413	5	Up	0.238838362	0.910294593	0.213044126	0.621895916	5	Up	0.138144755	0.905656278	1.678058279	0.8596656
ARPC1B	4	Up	0.604009037	0.839687804	0.41154142	0.218956564	4	Down	0.806729954	0.969483079	-0.073506143	-0.093271817	4	Down	0.522273851	0.977532127	-0.187362687	-0.282101717	4	Down	0.703571493	0.990720752	-0.100883005	-0.152691766
ARPC2	2	Up	0.586645364	0.831161111	0.669208248	0.231624357	2	Down	0.296759121	0.825307128	-1.687308299	-0.527595924	2	Down	0.01793155	0.527744941	-0.767933888	-1.74638218	2	Down	0.24464234	0.946821361	-1.317935142	-0.611468378
ARPC3	3	Down	0.53954635	0.806547763	-0.245466795	-0.267971241	3	Down	0.440017757	0.877340482	-0.801461034	-0.356529797	3	Down	0.421881403	0.964189241	-0.239861775	-0.374809618	3	Down	0.221254431	0.934606615	-3.400217888	-0.655108023
ARPC4	4	Up	0.971863264	0.988401633	0.132122784	0.012394834	4	Down	0.660402687	0.940997137	0.016841763	0.180191168	4	Down	7.92152373919652e-08	0.000123795	-0.973154057	-7.101191272	4	Down	0.47047249	0.968724442	0.041138081	0.327465766
ARPC4-TTLL3	4	Down	0.965448776	0.986342217	0.110857248	0.015270764	4	Up	0.365498862	0.848869954	0.628931466	0.43711397	4	Up	0.336089373	0.936593672	0.149117737	0.473545219	4	Up	0.206604636	0.929283796	1.305195825	0.684859938
ARPC5	5	Down	0.683969404	0.878120607	-0.035549584	-0.164963325	5	Down	0.107855806	0.692032273	-0.454367449	-0.967156471	5	Up	0.811675993	0.991690179	0.071507218	0.090617299	5	Down	0.915624496	0.996885196	0.495740485	0.038282597
ARPC5L	5	Up	0.10026921	0.47435429	0.076362109	0.998832405	5	Up	0.63076321	0.935293345	0.101416454	0.200133645	5	Up	0.82407838	0.991690179	-0.097770647	-0.08403148	5	Down	0.813284273	0.993257904	0.058334594	0.089757626
ARPIN	5	Up	0.31960624	0.665642382	0.330204386	0.49538475	5	Up	0.014740251	0.492550169	1.07413817	1.83149512	5	Up	0.849671442	0.994762935	0.061105812	0.070748979	5	Up	0.841238648	0.994184401	-0.220051709	-0.075080783
ARPP19	5	Down	0.422627167	0.734803513	-0.136354022	-0.37404259	5	Down	0.184513135	0.75692659	-0.340482472	-0.733972712	5	Up	0.554103462	0.983327543	0.111332213	0.256409136	5	Down	0.027286814	0.780332287	-1.84697764	-1.564047177
ARPP21	4	Up	0.178938878	0.555820851	0.734806151	0.747295291	4	Up	0.616433873	0.931462986	0.298623706	0.210113505	4	Up	0.895164015	0.997357085	0.081741254	0.048097384	4	Down	0.954490221	0.999017047	0.331077387	0.020228517
ARR3	4	Up	0.1173197	0.494877655	0.769075938	0.930629056	4	Down	0.57026735	0.923035123	-0.259981625	-0.243921492	4	Down	0.165942248	0.858778077	-0.266186962	-0.780043031	4	Up	0.656196962	0.987324828	0.516627254	0.182965785
ARRB1	5	Up	0.794071667	0.922216571	0.121748348	0.1001403	5	Down	0.503321293	0.90146961	-0.04747061	-0.298154696	5	Down	0.356637686	0.942946468	-0.125361365	-0.447772767	5	Down	0.310082611	0.956945848	0.053940403	0.508522588
ARRB2	5	Down	0.339264653	0.67926377	-0.142379105	-0.469461386	5	Down	0.494785695	0.898986819	-0.076620863	-0.305582865	5	Up	0.432500435	0.964880863	0.196937944	0.364013452	5	Down	0.262122071	0.946821361	-0.304095329	-0.581496409
ARRDC1	5	Up	0.12702558	0.503577403	0.483418085	0.896108815	5	Up	0.07800684	0.6503583	0.774918573	1.107867317	5	Up	0.216920125	0.894228991	0.20549217	0.663700154	5	Up	0.170095198	0.923624798	1.224233662	0.769307946
ARRDC2	5	Up	0.440374416	0.74572893	0.253313487	0.356177919	5	Down	0.884261033	0.9822789	0.190200009	0.053419513	5	Up	0.007479237	0.373689511	0.592154877	2.126142725	5	Down	0.552286681	0.9753934	-0.001671452	-0.25783543
ARRDC3	4	Up	0.55248017	0.813629263	0.012693957	0.257683305	4	Up	0.112703368	0.696135611	0.343772036	0.948063106	4	Up	0.892184643	0.997357085	-0.026047865	-0.049545257	4	Up	0.903265253	0.994908299	-1.500705239	-0.044184696
ARRDC4	3	Up	0.686397805	0.878708592	0.259930507	0.163424114	3	Up	0.456667479	0.884450468	0.508382879	0.340399915	3	Down	0.270419208	0.921391213	-0.154159256	-0.567962463	3	Down	0.471792763	0.968724442	0.251923135	0.326248725
ARRDC5	5	Up	0.208434863	0.579266057	0.631335454	0.681029639	5	Up	0.551988306	0.91805206	0.250864961	0.258070123	5	Up	0.217146372	0.894228991	0.233805846	0.663247423	5	Down	0.828041269	0.993257904	0.350123042	0.081948018
ARSA	5	Down	0.203173288	0.575455789	-0.424446514	-0.69213339	5	Down	0.175603254	0.750673085	-0.330027495	-0.75546744	5	Up	0.489843835	0.975839133	0.10286405	0.309942353	5	Down	0.40905092	0.96615048	0.01482573	0.388222626
ARSB	5	Down	0.269799261	0.625165522	-0.374968184	-0.568959244	5	Down	0.500270182	0.900088498	-0.207528815	-0.300795382	5	Down	0.848543605	0.994762935	0.019733119	0.071325835	5	Down	0.512481584	0.970156132	0.250892033	0.290321736
ARSD	5	Down	0.114980525	0.492484393	-0.469739518	-0.939375714	5	Down	0.86841966	0.982176629	0.080339964	0.061270353	5	Down	0.842733883	0.99411318	-0.045200428	-0.074309545	5	Down	0.977000561	0.999750662	0.071448861	0.010105187
ARSE	5	Down	0.395106788	0.718226722	-0.184606805	-0.403285509	5	Down	0.201526862	0.773145244	-0.48514499	-0.695667057	5	Down	0.71383774	0.991690179	-0.048153176	-0.146400495	5	Down	0.696790728	0.990720752	-0.157053324	-0.156897637
ARSF	5	Up	0.465326284	0.762372933	0.514823029	0.332242416	5	Up	0.711601093	0.949384259	0.764698115	0.147763393	5	Down	0.184177815	0.873986812	-0.170071761	-0.734762683	5	Down	0.497621274	0.968724442	-0.600865605	-0.303101061
ARSG	4	Down	0.176722204	0.553494641	-0.315574825	-0.752708881	4	Down	0.667585345	0.94354362	0.041787503	0.175493205	4	Down	0.081479827	0.774649378	-0.217551062	-1.088949903	4	Up	0.509870512	0.969839676	1.097805199	0.292540105
ARSH	5	Down	0.020767367	0.312285381	-0.559546416	-1.682618565	5	Down	0.118565372	0.698879482	-0.47200182	-0.926042131	5	Down	0.093627595	0.790180547	-0.397660626	-1.028596132	5	Down	0.955663442	0.999366845	0.614243517	0.019695027
ARSI	5	Down	0.16281863	0.541352004	-0.328201319	-0.788295905	5	Down	0.223568639	0.78596411	-0.300974726	-0.650589117	5	Up	0.73694085	0.991690179	0.035949905	0.132567369	5	Down	0.656277621	0.987324828	0.27383491	0.182912405
ARSJ	4	Down	0.032397707	0.347705377	-0.717807495	-1.489485727	4	Down	0.171084382	0.747997906	-0.618888732	-0.766789635	4	Down	0.986796397	0.999411199	-0.03145271	-0.005772445	4	Down	0.099955348	0.879705775	-0.499980301	-1.000193966
ARSK	3	Down	0.766049977	0.911817011	0.043476287	0.115742896	3	Up	0.713779192	0.950348474	0.074816481	0.146436117	3	Up	0.654300938	0.990154095	0.020530506	0.184222457	3	Up	0.538187533	0.97312959	0.351928042	0.269066366
ART1	5	Down	0.220972342	0.589911415	-0.375615806	-0.655662081	5	Up	0.878406799	0.9822789	0.126868608	0.056304311	5	Down	0.949287929	0.999100064	-0.030128605	-0.022602041	5	Up	0.371462921	0.963053894	1.005069222	0.430084531
ART3	5	Down	0.11185981	0.489705815	-0.430859865	-0.951325921	5	Down	0.540669776	0.913712461	0.056951481	0.267067907	5	Up	0.161314568	0.854505125	0.269002944	0.79232641	5	Down	0.36040772	0.960069212	-0.431873423	-0.443205915
ART4	4	Up	0.964284508	0.985823495	0.269262186	0.01579481	4	Up	0.050760968	0.609176963	1.078179116	1.294470106	4	Up	0.017613335	0.52690796	0.49621477	1.75415841	4	Up	0.362591591	0.960069212	1.117174251	0.440582272
ART5	5	Down	0.133255438	0.508153548	-0.483801507	-0.87531506	5	Down	0.320662399	0.83151711	-0.272684303	-0.493951962	5	Up	0.892793969	0.997357085	0.069185493	0.049248752	5	Down	0.485342246	0.968724442	-0.313818945	-0.313951904
ARTN	5	Up	0.300289724	0.65081608	0.249153029	0.522459529	5	Up	0.047297687	0.604040462	0.656594105	1.325160098	5	Up	0.126662938	0.818275205	0.286933212	0.897350443	5	Up	0.971042064	0.999750662	-0.90278293	-0.012761957
ARV1	4	Down	0.603151485	0.839052709	-0.186606707	-0.219573599	4	Down	0.922500444	0.987266927	0.191422481	0.035033416	4	Down	0.551673444	0.983327543	-0.103962716	-0.258317921	4	Up	0.887100908	0.994221132	-1.155478514	-0.052026976
ARVCF	5	Up	0.675878664	0.873702682	0.191239948	0.170131263	5	Up	0.229545877	0.792016689	0.666256935	0.639130504	5	Up	0.018199545	0.528836754	0.400032588	1.739939459	5	Up	0.459207156	0.968724442	0.546619476	0.337991353
ARX	5	Up	0.004785832	0.215122554	0.95695313	2.320042509	5	Up	0.022027316	0.521331435	1.024859591	1.657038416	5	Down	0.718188529	0.991690179	-0.04836406	-0.143761536	5	Up	0.6053163	0.979416228	0.784973597	0.218017631
AS3MT	5	Down	0.132699797	0.507573771	-0.406986093	-0.877129743	5	Up	0.861998177	0.981500709	0.329022962	0.064493652	5	Up	0.50621926	0.976132623	0.242986698	0.295661336	5	Down	0.170623543	0.923624798	-0.7635473	-0.767961045
ASAH1	3	Down	0.668861356	0.870487866	-0.277073439	-0.174663895	3	Up	0.678334149	0.944013133	-0.369553895	-0.168556319	3	Down	0.20936042	0.887509669	-0.280608416	-0.67910542	3	Up	0.860341663	0.994184401	0.371103201	0.065329045
ASAH2	4	Down	0.20880986	0.579266057	-0.5499159	-0.680248997	4	Down	0.371930915	0.851837435	-0.40018255	-0.429537722	4	Down	0.788056095	0.991690179	0.073820944	0.103442868	4	Up	0.27954919	0.949164221	1.117332727	0.553541761
ASAH2B	4	Up	0.464595728	0.761839405	0.296329034	0.332924787	4	Up	0.673723311	0.944013133	0.426616432	0.171518425	4	Down	0.47180881	0.973903165	-0.082039825	-0.326233954	4	Down	0.857215897	0.994184401	-0.893056148	-0.066909784
ASAP1	4	Down	0.755349229	0.908312246	-0.105834143	-0.12185221	4	Down	0.015752594	0.492550169	-1.103885463	-1.80264792	4	Up	0.137739852	0.837946829	0.337631768	0.860940387	4	Down	0.541178425	0.973828863	-0.143137286	-0.266659526
ASAP2	5	Up	0.115946525	0.493713456	0.445094627	0.935742262	5	Up	0.166533518	0.742034526	0.349771912	0.778498342	5	Up	0.011317742	0.445322038	0.415621088	1.946240194	5	Up	0.068279972	0.83774104	1.913277876	1.165706664
ASAP3	5	Up	0.192883026	0.567071851	0.447638678	0.714705989	5	Up	0.479693014	0.893173555	0.286669223	0.319036606	5	Up	0.734133918	0.991690179	0.098307605	0.13422471	5	Up	0.165356917	0.919918631	1.121257247	0.781577633
ASB1	5	Up	0.03509593	0.356492865	0.735971422	1.454743244	5	Up	0.536344087	0.91297587	0.461917113	0.270556503	5	Up	0.424709769	0.964189241	0.143546289	0.371907749	5	Up	0.829346117	0.993424408	1.149974106	0.081264184
ASB11	4	Down	0.969089597	0.98727139	0.037338755	0.013636069	4	Down	0.603051539	0.928617555	-0.130431603	-0.21964557	4	Down	0.607970833	0.986953753	-0.067820699	-0.216117255	4	Down	0.499204995	0.968724442	-0.670730753	-0.301721077
ASB12	5	Down	0.046921372	0.388256061	-0.652018469	-1.328629302	5	Down	0.056970607	0.620622002	-0.618789608	-1.244349155	5	Down	0.002488268	0.222016575	-0.419141597	-2.604102872	5	Up	0.463379079	0.968724442	1.584765233	0.334063578
ASB13	5	Down	0.13496595	0.509727116	-0.342099987	-0.869775785	5	Up	0.787646121	0.964682412	0.240781112	0.103668861	5	Down	0.622070203	0.988028679	-0.0488087	-0.206160601	5	Down	0.269206191	0.946821361	0.034356757	0.569914957
ASB15	4	Down	0.603106817	0.839052709	-0.095489407	-0.219605763	4	Down	0.413689752	0.867410151	-0.177222277	-0.383325237	4	Down	0.472614797	0.973981505	-0.246289402	-0.325492686	4	Up	0.780291397	0.992889832	0.671681137	0.107743182
ASB16	5	Down	0.028667627	0.338403838	-0.627725004	-1.542608251	5	Down	0.163095123	0.739943377	-0.401232654	-0.787559027	5	Up	0.93624072	0.999100064	0.053485219	0.028612474	5	Up	0.73570814	0.992591653	0.727285873	0.133294439
ASB17	2	Up	0.693694743	0.882152074	-0.021787816	-0.158831597	2	Down	0.630575015	0.935233195	-1.179184448	-0.200263241	2	Up	0.324472576	0.933906171	0.352571243	0.488822003	2	Up	0.132129167	0.900063237	1.316624319	0.879001304
ASB18	5	Down	0.999900687	0.999907789	0.101580431	4.31330666372612e-05	5	Up	0.324631878	0.833232043	0.406377495	0.488608836	5	Up	0.334984233	0.935818808	0.129237867	0.474975634	5	Up	0.75537884	0.992889832	0.88016488	0.121835185
ASB2	4	Down	0.759589796	0.909825103	0.038002878	0.119420878	4	Down	0.148361892	0.727027269	-0.371191963	-0.828677637	4	Down	0.12195006	0.812678666	-0.234421088	-0.913817982	4	Down	0.673444975	0.987918147	0.073002334	0.171697884
ASB4	4	Down	0.06187316	0.420264265	-1.21590609	-1.2084977	4	Down	0.103411839	0.691424136	-2.105178567	-0.985429737	4	Down	0.82595192	0.991690179	-0.376823421	-0.083045233	4	Down	0.672286888	0.987918147	-1.345673761	-0.172445359
ASB5	3	Down	0.517932461	0.794007132	-0.072976952	-0.285726869	3	Up	0.817337618	0.972188956	0.167718937	0.087598512	3	Up	0.948182776	0.999100064	-0.044274042	-0.023107938	3	Up	0.416355038	0.96615048	-1.150418821	-0.380536176
ASB6	5	Down	0.440243896	0.74564193	-0.052702482	-0.356306657	5	Up	0.694823895	0.94640064	0.663082669	0.158125254	5	Down	0.146982069	0.846852217	-0.207234135	-0.832735643	5	Up	0.504641008	0.968724442	0.289122289	0.297017461
ASB7	4	Down	0.101839989	0.476547902	-0.421582087	-0.992081658	4	Down	0.488535665	0.896804821	-0.069491692	-0.311103726	4	Down	0.147603001	0.846852217	-0.200710903	-0.830904812	4	Up	0.397005261	0.96615048	1.842995021	0.401203738
ASB8	4	Down	0.264565277	0.619830263	-0.329065162	-0.577467155	4	Down	0.085768986	0.664345624	-0.548959199	-1.066669724	4	Down	0.248666206	0.9148109	-0.170180576	-0.604383231	4	Down	0.467281743	0.968724442	0.116743187	0.330421186
ASB9	5	Down	0.23281122	0.599130296	-0.292491127	-0.632996093	5	Up	0.775981185	0.962602086	0.215084733	0.110148809	5	Down	0.125153865	0.813781617	-0.183181891	-0.902555736	5	Up	0.507288995	0.968724442	0.967828643	0.294744559
ASCC1	4	Down	0.381956109	0.709656453	-0.824267559	-0.417986539	4	Up	0.918446301	0.9867136	-1.334695003	-0.036946231	4	Down	0.09836044	0.79253063	-0.595320829	-1.007179535	4	Up	0.016550145	0.745954293	2.802082567	1.78119819
ASCC2	5	Down	0.257308104	0.614416449	-0.211438237	-0.589546535	5	Up	0.478365406	0.892268243	0.429852542	0.320240234	5	Up	0.519904197	0.97725157	0.092799987	0.284076677	5	Up	0.492359625	0.968724442	1.303868125	0.307717568
ASCC3	4	Down	0.123390781	0.500938181	-0.469089287	-0.908717287	4	Down	0.109406357	0.694463623	-0.838960695	-0.960957444	4	Down	0.685157333	0.991130821	-0.008211351	-0.16420969	4	Down	0.022019009	0.778210467	-2.62242625	-1.657202236
ASCL3	5	Up	0.63183812	0.853999252	0.068144624	0.199394176	5	Up	0.169462442	0.746207995	0.743706486	0.77092654	5	Down	0.806019396	0.991690179	-0.077059977	-0.093654507	5	Up	0.162677018	0.91666416	1.238792145	0.788673797
ASCL4	5	Up	0.666743747	0.869337603	0.10316812	0.176041049	5	Down	0.777546839	0.962814548	0.089450336	0.10927344	5	Down	0.355770527	0.942319229	-0.103302354	-0.448830033	5	Down	0.33689748	0.956945848	0.205447273	0.472502238
ASCL5	5	Up	0.190339472	0.566389745	0.43794757	0.720471139	5	Up	0.311629786	0.830782541	0.494258617	0.506361038	5	Up	0.728965345	0.991690179	0.076775827	0.137293117	5	Up	0.608265694	0.979416228	0.641353889	0.215906677
ASF1A	4	Down	0.996746649	0.999112536	0.596766748	0.001415216	4	Up	0.199885028	0.772623746	1.639109334	0.699219735	4	Up	0.682259143	0.990993941	0.260015344	0.166050636	4	Down	0.911974771	0.996268352	-0.415671296	-0.040017176
ASF1B	5	Down	0.012602085	0.282055152	-0.720072935	-1.899557604	5	Down	0.055463429	0.619482667	-0.474105858	-1.255993283	5	Down	0.090439306	0.787680993	-0.208238391	-1.043642779	5	Down	0.168081446	0.921186275	-0.140953203	-0.774480224
ASGR1	5	Down	0.07230168	0.434427263	-0.566536649	-1.14085161	5	Down	0.082772935	0.656956852	-0.662864596	-1.082111644	5	Down	0.283585657	0.922937119	-0.135794112	-0.547315738	5	Down	0.521441065	0.972751366	-1.106681885	-0.28279477
ASGR2	5	Down	0.721468934	0.894024924	0.009336083	0.141782365	5	Down	0.171926835	0.747997906	-0.213199951	-0.764656332	5	Down	0.132837939	0.830455601	-0.183096766	-0.876677872	5	Down	0.67648475	0.988988453	0.507109118	0.169741989
ASH1L	3	Down	0.840374564	0.942188708	-0.40156676	-0.075527101	3	Down	0.432782691	0.8743203	-2.80654187	-0.363730117	3	Up	0.932787669	0.999100064	-0.167199389	-0.030217204	3	Down	0.118709787	0.891197002	-5.345029223	-0.925513475
ASH2L	4	Down	0.326239563	0.671286868	-0.141706061	-0.486463373	4	Down	0.048171952	0.604040462	-0.541415209	-1.317205754	4	Down	0.045389637	0.68694118	-0.294788104	-1.343043289	4	Up	0.903128566	0.994908299	0.524043573	0.044250421
ASIC1	4	Down	0.046719968	0.387709352	-0.836192428	-1.330497464	4	Down	0.092810411	0.675216878	-0.782417572	-1.032403306	4	Down	0.058372595	0.729271688	-0.403000745	-1.233791	4	Down	0.278713419	0.949164221	-0.474618693	-0.554842121
ASIC2	5	Down	0.308290399	0.656405059	-0.158644408	-0.51104	5	Down	0.139310606	0.719412102	-0.283843409	-0.856015818	5	Up	0.857830521	0.994877404	0.026955772	0.066598506	5	Up	0.496181579	0.968724442	0.973746877	0.304359363
ASIC3	5	Down	0.42674228	0.737059834	-0.08952801	-0.369834327	5	Down	0.673244855	0.944013133	0.087296212	0.171826957	5	Up	0.814394983	0.991690179	0.046278019	0.089164911	5	Up	0.60303322	0.979416228	0.920517279	0.219658762
ASIC4	5	Down	0.346833909	0.684401807	-0.125904804	-0.459878449	5	Up	0.99089001	0.998439448	0.021756863	0.00397455	5	Down	0.808141621	0.991690179	-0.228583481	-0.092512526	5	Down	0.988077958	0.999750662	1.145492276	0.005208789
ASIC5	4	Down	0.007050081	0.237143059	-1.591032255	-2.151805885	4	Down	0.123411901	0.70085784	-0.516846126	-0.908642959	4	Up	0.957708742	0.999100064	0.043298561	0.018766548	4	Down	0.088109392	0.867741756	-0.567837958	-1.054977797
ASIP	3	Down	0.851097123	0.9465634	0.107862876	0.070020877	3	Down	0.271106245	0.810639513	-0.52761067	-0.566860478	3	Down	0.442760382	0.966313856	-0.119819638	-0.353831247	3	Down	0.538576501	0.97312959	0.158844462	0.2687526
ASL	5	Down	0.136168657	0.511230516	-0.443247933	-0.865922846	5	Down	0.714963024	0.950361829	0.138465139	0.145716418	5	Down	0.048418983	0.703197879	-0.349177719	-1.314984341	5	Up	0.317148679	0.956945848	1.286401742	0.498737093
ASMT	5	Down	0.643178105	0.858586782	0.046152035	0.191668748	5	Down	0.473247029	0.889884217	-0.125226487	-0.324912104	5	Up	0.97949839	0.999411199	-0.0332909	-0.008996274	5	Up	0.214203725	0.930075804	1.10100224	0.669172981
ASMTL	5	Down	0.425709997	0.736247018	-0.047926679	-0.370886152	5	Down	0.685671611	0.945285468	0.114256933	0.163883831	5	Down	0.073530451	0.763214753	-0.215101951	-1.133532773	5	Up	0.389414019	0.964846125	0.897147536	0.409588418
ASNA1	5	Down	0.090931898	0.464111512	-1.418514622	-1.041283744	5	Down	0.30799084	0.829724187	-1.039318147	-0.5114622	5	Down	0.005566996	0.326158232	-0.842527045	-2.254379107	5	Down	0.41279649	0.96615048	-1.921455891	-0.384264005
ASNS	3	Down	0.308339905	0.656405059	-1.085924313	-0.510970265	3	Down	0.130549881	0.709696938	-2.448523158	-0.884223518	3	Down	0.068990829	0.750732597	-0.858563822	-1.161208638	3	Down	0.337916157	0.956945848	-3.307502957	-0.471191042
ASNSD1	5	Down	0.298874702	0.649527012	-0.321380646	-0.524510844	5	Down	0.629983404	0.935154822	0.095973933	0.200670891	5	Down	0.501416401	0.975839133	-0.048638802	-0.299801465	5	Up	0.055314815	0.824171349	1.534845072	1.257158534
ASPA	5	Down	0.144688189	0.521677457	-0.585345917	-0.83956692	5	Down	0.757344704	0.956532871	-0.264816326	-0.120706407	5	Down	0.279018081	0.92195063	-0.101224264	-0.554367653	5	Up	0.152401509	0.91666416	0.981522737	0.817010732
ASPDH	5	Up	0.149785869	0.527163044	0.28289723	0.824529157	5	Up	0.513023207	0.905461185	0.146546479	0.289862989	5	Up	0.316198617	0.932347945	0.165923414	0.500040034	5	Down	0.991311483	0.999750662	0.257559603	0.003789863
ASPG	5	Up	0.348695838	0.685453495	0.346707071	0.457553237	5	Down	0.377774478	0.853419958	-0.223186013	-0.422767386	5	Up	0.750255747	0.991690179	0.038673856	0.124790669	5	Up	0.053932147	0.82186944	1.531334868	1.268152293
ASPH	4	Down	0.382886007	0.710273163	-0.419500221	-0.416930505	4	Down	0.422658004	0.87016292	-0.340705898	-0.374010903	4	Down	0.474108797	0.973981505	-0.130321852	-0.324121986	4	Up	0.235956675	0.942502863	0.927624547	0.627167732
ASPHD1	5	Down	0.298735952	0.649373987	-0.298338786	-0.524712508	5	Up	0.330791151	0.835070568	0.597006308	0.480446117	5	Up	0.169095943	0.859305341	0.219157548	0.771866812	5	Down	0.536248487	0.97312959	-0.43581901	-0.27063392
ASPHD2	5	Up	0.787095425	0.919881137	-0.103314938	-0.103972612	5	Up	0.249463428	0.80139578	0.245448069	0.602993114	5	Down	0.152931197	0.850799982	-0.258603134	-0.815503911	5	Up	0.230143253	0.940447602	0.867190992	0.638001752
ASPM	3	Up	0.931224772	0.976071753	0.509806996	0.03094548	3	Down	0.898997192	0.984158942	-0.139000815	-0.046241665	3	Up	0.407308497	0.961468985	0.187155894	0.39007653	3	Down	0.34161999	0.958171943	-0.713175697	-0.466456724
ASPN	4	Up	0.688930645	0.880034233	-1.074461222	-0.161824497	4	Up	0.86743726	0.982111614	-0.072342406	-0.061761927	4	Up	0.852199623	0.994762935	0.093091922	0.069458662	4	Down	0.846146783	0.994184401	-1.987294399	-0.072554292
ASPRV1	5	Up	0.127798324	0.504258973	0.643463802	0.89347484	5	Up	0.096693054	0.679353603	0.527449995	1.014604721	5	Up	0.725245639	0.991690179	-0.007432102	-0.139514874	5	Down	0.997833278	0.999750662	-0.445817412	-0.000942016
ASPSCR1	4	Down	0.274650134	0.628496787	-0.235015947	-0.561220184	4	Up	0.699531659	0.947390454	0.334871705	0.155192626	4	Down	0.361962406	0.944433176	-0.169024334	-0.441336533	4	Down	0.300879468	0.956945848	0.080318449	0.521607448
ASRGL1	5	Down	0.0947472	0.468811417	-0.405172531	-1.023433618	5	Down	0.005956771	0.392363759	-0.901150901	-2.224989086	5	Down	0.861126195	0.995046769	-0.016118208	-0.0649332	5	Up	0.099262314	0.878806271	1.543222464	1.003215606
ASS1	5	Down	0.318050348	0.664775805	-0.224268828	-0.497504125	5	Down	0.148662337	0.727027269	-0.345607671	-0.827799045	5	Down	0.245113583	0.9148109	-0.230939171	-0.610632622	5	Down	0.057059069	0.824861148	-0.79205469	-1.243675319
ASTE1	4	Up	0.06074781	0.417646707	0.593871941	1.216469377	4	Up	0.611541738	0.930476664	0.186673087	0.213573897	4	Up	0.554486075	0.983327543	0.079423954	0.256109356	4	Up	0.959504667	0.999394352	-1.298443835	-0.017952909
ASTL	5	Down	0.555535082	0.814985378	-0.115576558	-0.25528851	5	Up	0.827466906	0.974349972	0.178753107	0.082249367	5	Down	0.551217284	0.983327543	-0.056149499	-0.258677173	5	Down	0.492419667	0.968724442	0.245828939	0.30766461
ASTN1	5	Up	0.19493051	0.569006353	0.443303893	0.71012018	5	Up	0.076530029	0.649287083	0.866727017	1.116168123	5	Down	0.274417711	0.921627089	-0.165870152	-0.561587863	5	Up	0.024424309	0.780332287	1.597602255	1.612177713
ASTN2	5	Up	0.690050637	0.880575597	0.266279665	0.161119039	5	Down	0.392924335	0.860434251	-0.307524434	-0.405691073	5	Up	0.400638842	0.957697565	0.189737768	0.397246948	5	Down	0.951355234	0.998846946	0.118297859	0.021657288
ASUN	5	Up	0.289279348	0.640884804	0.277455432	0.538682571	5	Up	0.867648198	0.982111614	0.290118637	0.061656331	5	Up	0.533511324	0.980315522	0.084401922	0.272856358	5	Up	0.376476019	0.963053894	1.016701844	0.424262682
ASXL1	5	Down	0.072888205	0.435477698	-0.479813259	-1.137342745	5	Down	0.077477769	0.649859506	-0.585654268	-1.110822893	5	Down	0.965275471	0.999100064	-0.002358414	-0.01534873	5	Down	0.445518368	0.967533594	-0.079536315	-0.351134386
ASXL2	5	Up	0.058454701	0.414365827	0.80826445	1.23318056	5	Down	0.107728746	0.691805769	-0.219918998	-0.967668395	5	Down	0.026422413	0.599081213	-0.341136092	-1.578027518	5	Up	0.220577858	0.934606615	1.566956809	0.656438084
ASXL3	5	Down	0.144073533	0.52085172	-0.03376375	-0.841415794	5	Up	0.057665608	0.62178292	1.103883802	1.239083127	5	Down	0.045131329	0.686726108	-0.407024857	-1.345521877	5	Up	0.656861502	0.987324828	-0.15476725	-0.182526191
ASZ1	5	Down	0.591603759	0.833649398	-0.017163409	-0.227969075	5	Down	0.931967688	0.988332996	0.103043339	0.030599145	5	Up	0.862851308	0.995046769	0.079107865	0.064064038	5	Up	0.365160833	0.961335592	1.599020088	0.43751581
ATAD1	3	Up	0.328011342	0.672403792	0.232329578	0.484111139	3	Up	0.212162903	0.779484641	0.942983444	0.673330552	3	Down	0.176102933	0.867236193	-0.277094887	-0.754233411	3	Down	0.546575273	0.975075777	0.142760036	0.26235002
ATAD2	5	Down	0.112052159	0.489850199	-0.426992915	-0.950579772	5	Down	0.00457485	0.371061352	-0.983412347	-2.339623154	5	Down	0.251737139	0.9148109	-0.191215085	-0.599052709	5	Down	0.627073653	0.981657503	0.322122641	0.202681446
ATAD2B	4	Down	0.536417218	0.804244969	0.064366819	0.27049729	4	Down	0.910774337	0.985272443	0.117735166	0.040589215	4	Down	0.756892826	0.991690179	-0.038283938	-0.120965611	4	Up	0.859548401	0.994184401	0.551401185	0.065729663
ATAD3A	5	Up	0.722263314	0.894570027	0.154343371	0.141304444	5	Down	0.50669463	0.90278663	-0.460285033	-0.295253699	5	Down	0.014474222	0.498338039	-0.494592834	-1.839404757	5	Up	0.953156859	0.99888316	-0.631833649	-0.020835622
ATAD3B	2	Down	0.943009526	0.97960122	0.132138287	0.02548392	2	Down	0.236713966	0.794467831	-0.77655786	-0.625776118	2	Up	0.971736208	0.999411199	0.001200436	0.012451615	2	Up	0.822776239	0.993257904	0.815561972	0.084718259
ATAD3C	5	Up	0.543141331	0.808585383	0.143197459	0.265087148	5	Up	0.971914632	0.995418764	0.073930781	0.01237188	5	Up	0.13847738	0.840190107	0.202198165	0.858621163	5	Up	0.432581009	0.96615048	0.916256134	0.36393255
ATAD5	1	Down	0.04361065	0.379258276	-3.484293371	-1.360407436	1	Down	0.757993296	0.956671009	-0.775805261	-0.120334635	1	Down	0.463728668	0.971565454	-0.512395694	-0.333736055	1	Down	0.129646751	0.899907577	-7.816489802	-0.887238363
ATAT1	4	Down	0.21678507	0.586120292	-0.356137888	-0.663970631	4	Down	0.628423679	0.935061863	-0.080353359	-0.201747459	4	Down	0.603808789	0.986953753	-0.18147049	-0.21910057	4	Down	0.823079875	0.993257904	0.517648245	0.084558017
ATCAY	4	Up	0.715387219	0.892229094	0.201609978	0.145458823	4	Up	0.309242255	0.829724187	0.555330101	0.509701168	4	Down	0.790139921	0.991690179	-0.01205259	-0.102295995	4	Down	0.92584698	0.997322941	0.618035556	0.033460786
ATE1	5	Down	0.046781973	0.387709352	-0.560989025	-1.329921469	5	Up	0.850526956	0.979789	0.210115715	0.070311917	5	Down	0.073928032	0.763256089	-0.241708545	-1.131190856	5	Down	0.416503446	0.96615048	0.022249221	0.380381401
ATF1	4	Up	0.002994982	0.185547178	1.097211412	2.523605779	4	Down	0.193646696	0.766560186	-0.361050209	-0.712989909	4	Down	0.059713396	0.731843262	-0.36394149	-1.223928231	4	Down	0.634364296	0.981657503	0.494153422	0.197661268
ATF2	4	Up	0.006465106	0.230524072	1.336188297	2.189424382	4	Up	0.178805026	0.752533394	0.870600687	0.747620277	4	Up	0.760047329	0.991690179	0.11355237	0.119159363	4	Up	0.332368575	0.956945848	0.560233377	0.478380046
ATF3	4	Up	0.263832414	0.61925837	0.516630295	0.578671849	4	Up	0.018099459	0.501428887	0.995604598	1.742334408	4	Down	0.556289751	0.983327543	-0.109887781	-0.254698941	4	Up	0.105612558	0.882260359	1.698952752	0.976284437
ATF4	5	Up	0.249621657	0.609619583	0.612172486	0.602717738	5	Down	0.924779608	0.987765516	0.253894607	0.033961755	5	Down	0.792873976	0.991690179	-0.117145566	-0.100795837	5	Down	0.890075942	0.994351737	-0.942420344	-0.050572938
ATF5	5	Down	0.580068647	0.827022104	-0.162935764	-0.236520607	5	Up	0.018247444	0.502926941	0.871166617	1.73879795	5	Down	0.878065249	0.996466619	-0.02005474	-0.056473211	5	Up	0.319530788	0.956945848	0.886986602	0.495487289
ATF6	3	Up	0.622226608	0.848612608	0.319625459	0.206051421	3	Up	0.612527872	0.931230069	0.377875952	0.212874144	3	Down	0.515889221	0.976357649	-0.175058179	-0.287443546	3	Up	0.020753292	0.776410076	1.862755217	1.682912999
ATF6B	4	Up	0.163553464	0.542088172	0.660067808	0.786340254	4	Up	0.503191616	0.90146961	0.469231368	0.298266604	4	Up	0.696617641	0.991690179	0.1031676	0.157005532	4	Down	0.696261176	0.990720752	0.581511396	0.15722782
ATF7	5	Up	0.00011336	0.02911362	1.214390495	3.945539951	5	Up	0.241671764	0.796977618	0.671229129	0.616774088	5	Down	0.054819687	0.714083722	-0.36747231	-1.261063449	5	Up	0.567495077	0.978228621	0.265488293	0.246037901
ATF7IP	4	Down	0.011388408	0.272247404	-0.828048081	-1.943536998	4	Up	0.076078588	0.649128171	0.893244647	1.118737554	4	Down	0.169124387	0.859305341	-0.298747942	-0.771793764	4	Up	0.045197575	0.809246047	1.407366882	1.344884864
ATF7IP2	5	Up	0.348044132	0.684951717	0.38972379	0.458365684	5	Up	0.226306084	0.788875115	0.675879062	0.64530377	5	Down	0.937424785	0.999100064	-0.011053039	-0.028063568	5	Up	0.844622316	0.994184401	0.68624496	0.073337448
ATG10	3	Up	0.319326033	0.665642382	1.164807672	0.495765674	3	Up	0.908060641	0.98468786	0.638430701	0.041885148	3	Up	0.70420788	0.991690179	0.154975769	0.15229912	3	Up	0.909837607	0.995887629	0.952871782	0.041036116
ATG101	5	Up	0.000789742	0.105697508	0.976305877	3.102514783	5	Down	0.048222023	0.604040462	-0.456525133	-1.316754578	5	Down	0.456039348	0.970538627	-0.079159902	-0.340997684	5	Down	0.166645605	0.919918631	-0.164253878	-0.778206136
ATG12	5	Down	0.55723065	0.815569388	-0.08236678	-0.253965003	5	Down	0.463808533	0.886498413	-0.10770472	-0.333661266	5	Down	0.957548364	0.999100064	0.015807807	0.018839281	5	Down	0.173790389	0.926378327	-0.273066013	-0.759974245
ATG13	5	Up	0.001875031	0.154934631	1.568223549	2.726991535	5	Down	0.828604111	0.974998162	0.004966564	0.081652916	5	Up	0.010643202	0.434064474	0.649769808	1.972927715	5	Up	0.7866757	0.993040137	0.293873397	0.104204265
ATG14	5	Up	0.055696464	0.408533885	0.770495149	1.254172377	5	Up	0.07061791	0.643662661	0.663629252	1.151085137	5	Up	0.030755662	0.628964484	0.338805528	1.512074917	5	Up	0.794931696	0.99304443	0.421292567	0.099670186
ATG16L1	5	Up	0.503084413	0.785085614	0.319734788	0.298359138	5	Up	0.011503259	0.461222444	1.154960452	1.9391791	5	Up	0.519339723	0.977136069	0.135506352	0.284548458	5	Up	0.825004352	0.993257904	-1.015195272	-0.08354376
ATG16L2	5	Up	0.292148344	0.643145985	0.501117111	0.53439657	5	Down	0.688019142	0.945285468	-0.303273331	-0.162399479	5	Down	0.836645873	0.993477457	-0.184038404	-0.077458327	5	Up	0.429565988	0.96615048	0.392882371	0.366970112
ATG2A	5	Up	0.793715211	0.922216571	0.072640976	0.100335296	5	Up	0.238916431	0.794735659	0.576849852	0.621753981	5	Up	0.937115046	0.999100064	-0.167179306	-0.028207089	5	Down	0.659550389	0.987324828	-0.949570666	-0.180752019
ATG2B	4	Down	0.531727686	0.80164086	-0.179332597	-0.274310726	4	Up	0.976450125	0.996396059	0.091724589	0.010349935	4	Up	0.891647684	0.99721976	-0.036532531	-0.049806714	4	Down	0.151517444	0.91666416	-1.176047625	-0.819537363
ATG3	5	Down	0.317906665	0.664593132	-0.801813872	-0.497700367	5	Down	0.888692387	0.982486254	-0.42887903	-0.05124854	5	Up	0.231822224	0.905687435	0.241127357	0.634844932	5	Down	0.0387428	0.806254576	-2.807820525	-1.411808991
ATG4A	3	Up	0.031275303	0.342981614	1.170392004	1.504798471	3	Up	0.130974482	0.710379575	1.11376839	0.882813311	3	Down	0.449187004	0.966912397	-0.203253077	-0.347572817	3	Up	0.343411253	0.958171943	1.1706161	0.464185477
ATG4B	5	Down	0.52278769	0.797047632	-0.32223054	-0.281674647	5	Down	0.606017327	0.928845122	0.077626554	0.217514958	5	Up	0.633897808	0.988053908	0.146683356	0.19798075	5	Up	0.604888999	0.979416228	1.309135647	0.218324314
ATG4C	4	Up	0.362162141	0.695008797	0.192829785	0.441096951	4	Up	0.520796004	0.9078604	0.216184277	0.283332357	4	Up	0.409013145	0.961756697	0.291825673	0.388262734	4	Down	0.17239921	0.924752677	-1.878407917	-0.763464728
ATG4D	5	Up	0.198137494	0.570949795	0.54807518	0.703033335	5	Down	0.535968327	0.91297587	-0.070323261	-0.270860874	5	Up	0.46951293	0.972849643	0.11173394	0.328352443	5	Up	0.332860225	0.956945848	1.108070481	0.477738097
ATG5	1	Down	0.932344444	0.976318788	0.126999604	0.030423613	1	Down	0.950426636	0.991116875	0.062011037	0.022081401	1	Down	0.693470903	0.991690179	-0.136494417	-0.158971756	1	Down	0.315988509	0.956945848	-1.250662815	-0.500328711
ATG7	3	Up	0.437737299	0.74445307	0.412134705	0.358786447	3	Up	0.93260288	0.988332996	-0.03733775	-0.030303248	3	Down	0.935312575	0.999100064	-0.01767993	-0.029043226	3	Down	0.975267391	0.999750662	0.228508846	0.010876297
ATG9A	4	Up	3.04062581719852e-08	4.81559113798816e-05	2.138539551	7.517037021	4	Up	0.330546649	0.835070568	0.30228443	0.480767241	4	Up	0.712301901	0.991690179	0.066012933	0.147335896	4	Down	0.818253578	0.993257904	0.455607266	0.087112087
ATG9B	5	Down	0.863435837	0.951200871	0.026318802	0.06376993	5	Up	0.351128306	0.843617207	0.541991836	0.454534159	5	Up	0.095756349	0.790180547	0.306905935	1.018832423	5	Down	0.959332685	0.999394352	-0.173830533	-0.018030758
ATHL1	5	Up	0.003253021	0.189170492	1.253381414	2.48771318	5	Up	0.084332616	0.661196933	0.900259715	1.074004428	5	Up	0.480603588	0.975026543	0.071311122	0.318212991	5	Up	0.727647225	0.991201448	0.582536362	0.138079123
ATIC	4	Down	0.038786472	0.368575742	-1.055216591	-1.41131972	4	Down	0.253961246	0.801398597	-0.6533937	-0.595232551	4	Up	0.501658823	0.975839133	0.135518346	0.299591545	4	Down	0.685406259	0.990360628	-0.059723336	-0.164051934
ATL1	3	Down	0.319505655	0.665642382	-0.355790199	-0.495521451	3	Up	0.236535817	0.794467831	0.649336365	0.626103087	3	Up	0.584121768	0.986691394	0.116588617	0.233496609	3	Up	0.216074454	0.93152836	1.434375745	0.665396575
ATL2	5	Down	0.777713437	0.915594615	-0.643487958	-0.109180397	5	Down	0.143910429	0.723213984	-1.381863414	-0.841907732	5	Down	0.834327046	0.993243621	-0.596072209	-0.078663678	5	Up	0.973839222	0.999750662	-0.693687536	-0.011512738
ATL3	5	Up	0.017552937	0.305197426	1.226326493	1.755650202	5	Down	0.882532364	0.9822789	-0.368622178	-0.05426936	5	Up	0.102844528	0.7948598	0.312945286	0.987818812	5	Up	0.747227656	0.992889832	-0.412589215	-0.126547062
ATM	4	Down	0.113773305	0.490976328	-0.96479373	-0.943959624	4	Down	0.64002265	0.937060118	-0.5400463	-0.193804656	4	Down	0.026593047	0.599081213	-0.661743202	-1.575231895	4	Down	0.759932025	0.992889832	-0.111453555	-0.119225253
ATMIN	5	Down	0.245750411	0.608099267	-0.49393035	-0.609505747	5	Up	0.135824114	0.715122084	0.915258029	0.867023119	5	Down	0.285385026	0.923875899	-0.198392887	-0.544568818	5	Down	0.843066043	0.994184401	0.495158678	0.074138403
ATN1	5	Up	0.332176095	0.675145315	0.497021032	0.478631625	5	Down	0.370498612	0.851116366	-0.267967385	-0.431213414	5	Down	0.070167004	0.752128549	-0.226336151	-1.153867064	5	Up	0.311348087	0.956945848	0.736216574	0.506753798
ATOH1	5	Up	0.992015927	0.997130613	0.187284491	0.003481355	5	Down	0.868339216	0.982176629	0.14235448	0.061310585	5	Up	0.85701054	0.994777091	0.064563816	0.067013837	5	Down	0.618284348	0.980334664	-0.396444725	-0.208811747
ATOH7	5	Up	0.221785601	0.59086266	0.443913283	0.654066653	5	Up	0.173888893	0.748825793	0.754635556	0.759728157	5	Down	0.436959306	0.965910435	-0.095248309	-0.359559007	5	Up	0.697830871	0.990720752	0.764541671	0.156249822
ATOH8	5	Up	0.089853262	0.462964364	0.627338027	1.046466152	5	Up	0.902432796	0.98451143	0.190034642	0.04458513	5	Up	0.641157871	0.988357347	0.096007675	0.193035022	5	Down	0.836267264	0.994184401	0.721393009	0.077654904
ATOX1	5	Up	0.399646391	0.719936924	0.42267241	0.398324104	5	Down	0.196535749	0.769660399	-0.921955125	-0.706558441	5	Down	0.413670616	0.962099922	-0.163069284	-0.383345327	5	Down	0.687474166	0.990360628	-1.01193828	-0.162743617
ATP10A	5	Down	0.016245474	0.298882126	-0.710864021	-1.789267609	5	Down	0.29815287	0.82618992	-0.09163912	-0.525561005	5	Down	0.197016273	0.883310186	-0.328196657	-0.705497901	5	Down	0.526475485	0.972988791	0.258105126	0.278621846
ATP10B	5	Down	0.762736475	0.910836933	-0.247025285	-0.117625485	5	Down	0.612560075	0.931230069	-0.081542511	-0.212851312	5	Up	0.047632618	0.703197879	0.537778149	1.322095544	5	Up	0.341320766	0.958171943	0.554187609	0.466837289
ATP10D	5	Down	0.12565647	0.503267856	-0.395951399	-0.900815145	5	Down	0.867409709	0.982111614	0.162307576	0.061775721	5	Up	0.813862996	0.991690179	0.037844789	0.089448697	5	Down	0.412893855	0.96615048	-0.142040809	-0.384161581
ATP11A	5	Down	0.04601131	0.386947974	-0.496707637	-1.337135404	5	Down	0.230678206	0.79234399	-0.243905652	-0.636993435	5	Down	0.585258572	0.986691394	-0.11097186	-0.232652216	5	Down	0.100143732	0.879705775	-0.593036384	-0.999376229
ATP11AUN	5	Up	0.113079805	0.490225832	0.661741353	0.946614949	5	Up	0.197501433	0.771401761	0.580993522	0.704429749	5	Down	0.01338867	0.482924557	-0.450104625	-1.873262569	5	Up	0.04016032	0.806254576	1.399635919	1.396202839
ATP11B	3	Down	0.408867161	0.725647073	-0.288018034	-0.388417769	3	Down	0.451466398	0.882001337	-0.488020479	-0.345374568	3	Up	0.930211388	0.999100064	0.067558	0.031418348	3	Up	0.405213447	0.96615048	1.611998833	0.392316151
ATP11C	3	Down	0.066812238	0.42731024	-0.66221689	-1.175143981	3	Down	0.469027922	0.887533839	-0.241429535	-0.328801302	3	Up	0.700724534	0.991690179	0.038909938	0.154452677	3	Down	0.661697255	0.987324828	0.045657721	0.179340667
ATP12A	4	Up	0.931996297	0.97623437	0.142581246	0.030585813	4	Down	0.911054869	0.98541975	-0.01292961	-0.040455466	4	Down	0.168540598	0.859305341	-0.269737207	-0.773295469	4	Down	0.024081038	0.780332287	-4.074980571	-1.6183248
ATP13A1	5	Down	0.312200114	0.660055005	-0.201986723	-0.505566942	5	Up	0.464267812	0.886498413	0.427786729	0.333231425	5	Down	0.448307728	0.966537696	-0.045464414	-0.348423775	5	Down	0.115386017	0.891197002	-0.289466962	-0.937846819
ATP13A2	5	Down	0.898689584	0.964700437	0.031320345	0.046390292	5	Down	0.377440155	0.853419958	-0.227636634	-0.423151898	5	Up	0.837542532	0.993477457	0.071723255	0.076993129	5	Down	0.623114778	0.981297345	0.037971813	0.205431949
ATP13A3	4	Down	0.177419559	0.554673257	-0.646756482	-0.750998504	4	Down	0.676058819	0.944013133	0.001710908	0.170015517	4	Down	0.641587453	0.988357347	-0.082615878	-0.192744138	4	Down	0.883075204	0.994184401	0.677451327	0.05400231
ATP13A4	4	Down	0.77424085	0.914388521	-0.225578646	-0.111123919	4	Up	0.41200587	0.867410151	0.709941737	0.385096597	4	Up	0.527825454	0.978474712	0.310332907	0.27750967	4	Down	0.822323082	0.993257904	0.150261181	0.084957519
ATP13A5	5	Down	0.278705315	0.631171892	-0.442412493	-0.554854748	5	Up	0.627053271	0.934879936	1.14063272	0.202695563	5	Up	0.921949296	0.999100064	0.203207619	0.035292963	5	Down	0.815767285	0.993257904	-0.515332261	-0.088433715
ATP1A1	5	Down	0.048097226	0.390636292	-2.856731008	-1.317879969	5	Down	0.259201737	0.803438819	-2.120023538	-0.586362093	5	Down	0.007301526	0.370524901	-0.82373448	-2.136586383	5	Down	0.208935871	0.929283796	-3.832631175	-0.679986992
ATP1A2	4	Down	0.094833043	0.468983083	-0.521727403	-1.023040312	4	Down	0.836636907	0.976902219	0.100894922	0.077462981	4	Up	0.657653299	0.990439431	0.084790292	0.182002997	4	Down	0.77144908	0.992889832	0.133403974	0.112692734
ATP1A3	5	Down	0.939606839	0.978662548	0.067015951	0.027053831	5	Down	0.867319189	0.982111614	-0.030911085	-0.061821045	5	Up	0.592568746	0.986906713	0.106107437	0.227261259	5	Down	0.025211933	0.780332287	-2.130785832	-1.598393864
ATP1A4	4	Down	0.46138094	0.759755979	-0.279127681	-0.33594035	4	Up	0.476454862	0.890919357	0.114762143	0.321978237	4	Up	0.582152823	0.986510148	0.148551774	0.234962992	4	Up	0.87522643	0.994184401	-0.706449815	-0.057879576
ATP1B1	5	Down	0.040216009	0.371172337	-0.747088358	-1.395601036	5	Down	0.218142756	0.782714585	-0.862303944	-0.661259204	5	Up	0.436158868	0.965910435	0.158707243	0.360355293	5	Down	0.067840815	0.837540624	-2.174880287	-1.168508942
ATP1B2	5	Down	0.284756328	0.636510771	-0.299847509	-0.545526617	5	Up	0.771259679	0.96141283	0.211206247	0.112799373	5	Down	0.562525891	0.983327543	-0.075992078	-0.249857483	5	Up	0.705277473	0.990720752	0.606544664	0.151639988
ATP1B3	4	Down	0.580800283	0.827320446	-0.357653687	-0.23597318	4	Up	0.999237514	0.999661018	0.007229786	0.00033127	4	Up	0.667090004	0.990439431	0.068265027	0.175815567	4	Down	0.117644973	0.891197002	-2.137252706	-0.929426624
ATP1B4	5	Down	0.084244462	0.453931863	-1.731191584	-1.074458637	5	Down	0.618766778	0.932468599	-1.968555175	-0.208473012	5	Down	0.001855754	0.188970019	-1.871669832	-2.7314797	5	Down	0.421339493	0.96615048	-1.644398291	-0.375367832
ATP2A1	5	Down	0.12512824	0.50297424	-0.304838134	-0.902644663	5	Down	0.023779193	0.52647236	-0.408843471	-1.623802893	5	Up	0.207059868	0.887509669	0.149122453	0.683904066	5	Up	0.010305325	0.672693515	2.668127205	1.98693829
ATP2A2	3	Up	0.788746464	0.920577576	-0.164573326	-0.103062575	3	Down	0.952890387	0.991713586	-0.908228367	-0.020957054	3	Up	0.563715369	0.983327543	0.232626764	0.248940125	3	Down	0.852385384	0.994184401	-1.002401445	-0.069364006
ATP2A3	5	Down	0.040857717	0.372446695	-0.56247989	-1.388725907	5	Down	0.421234904	0.869291817	-0.065689438	-0.37547565	5	Down	0.202528437	0.887509669	-0.106148548	-0.693513989	5	Up	0.342757751	0.958171943	1.076238906	0.465012715
ATP2B1	5	Down	0.819400218	0.934613492	0.309707606	0.086503925	5	Up	0.00020784	0.124694147	1.610460627	3.682271298	5	Up	0.176455267	0.867541863	0.289657855	0.753365373	5	Down	0.617131616	0.980334664	-1.008843538	-0.209622204
ATP2B2	4	Up	0.148792193	0.526955779	0.993348856	0.827419854	4	Up	0.326891137	0.834295139	0.973127159	0.485596854	4	Down	0.46888669	0.972849643	-0.191123772	-0.328932095	4	Down	0.570664314	0.978228621	-0.275810267	-0.243619285
ATP2B3	5	Down	0.240050267	0.604739572	-0.257894413	-0.619697806	5	Down	0.370049111	0.850665984	-0.203054592	-0.431740634	5	Down	0.497784677	0.975839133	-0.10914404	-0.302958476	5	Up	0.999295748	0.999750662	0.546897824	0.00030596
ATP2B4	5	Down	0.231864067	0.598150753	-0.15806997	-0.63476655	5	Up	0.669683067	0.943883616	0.372047321	0.174130682	5	Down	0.960335689	0.999100064	-0.077875887	-0.017576931	5	Down	0.261658093	0.946821361	-0.239388179	-0.582265828
ATP2C1	3	Up	0.839474046	0.942029065	0.07304964	0.075992726	3	Up	0.47070464	0.888564346	0.424218112	0.327251521	3	Up	0.434119598	0.965509805	0.235315609	0.362390608	3	Up	0.049523278	0.814984845	1.83770257	1.305190615
ATP2C2	5	Down	0.724605277	0.895583187	0.018335224	0.139898507	5	Up	0.283421269	0.816874399	0.608770456	0.547567562	5	Down	0.775357129	0.991690179	-0.045687839	-0.110498216	5	Down	0.213241278	0.929283796	-0.168753543	-0.671128723
ATP4A	4	Up	0.715576942	0.892229094	0.15207267	0.145343662	4	Down	0.455426279	0.884450468	-0.130254178	-0.341581913	4	Up	0.226123772	0.900750845	0.31244874	0.645653779	4	Up	0.859600291	0.994184401	0.894904738	0.065703446
ATP4B	5	Down	0.274179721	0.628338358	-0.269471041	-0.561964669	5	Down	0.762149203	0.958740111	-0.179702046	-0.11796	5	Down	0.378750332	0.947862936	-0.146521982	-0.421646978	5	Down	0.734757959	0.992542115	0.770474471	0.133855701
ATP5A1	4	Down	0.908779735	0.968434299	0.046617611	0.041541366	4	Down	0.430946519	0.873712307	-0.371183873	-0.365576623	4	Down	0.233873244	0.906429108	-0.272790799	-0.631019461	4	Up	0.846551981	0.994184401	0.352743542	0.07234637
ATP5B	4	Down	0.128980822	0.504647966	-0.765696226	-0.88947486	4	Down	0.264784536	0.806556273	-0.636045371	-0.577107382	4	Down	0.485304083	0.975839133	-0.144004143	-0.313986055	4	Down	0.543381413	0.974149963	-0.436387335	-0.264895221
ATP5C1	4	Down	0.000376374	0.069446513	-1.523445718	-3.424380204	4	Down	0.006392452	0.399633413	-1.321516811	-2.194332498	4	Down	0.016526035	0.519995533	-0.421013579	-1.781831323	4	Down	0.562892814	0.977546699	0.190112713	0.249574295
ATP5D	5	Down	0.028031847	0.336329069	-0.728447152	-1.552348291	5	Down	0.041038597	0.590058916	-0.870077824	-1.386807494	5	Up	0.860754608	0.995046769	-0.059959701	-0.065120644	5	Up	0.927062555	0.997571804	0.165797628	0.03289096
ATP5E	4	Down	0.173378863	0.549957598	-0.643126054	-0.76100385	4	Down	0.458683756	0.884554518	-0.25143366	-0.33848664	4	Down	0.048124448	0.703197879	-0.362222056	-1.317634238	4	Down	0.064057912	0.833876019	-1.590571661	-1.193427218
ATP5EP2	5	Up	0.844348632	0.94387722	0.151941558	0.073478196	5	Up	0.108180617	0.69271315	0.786562968	0.965850545	5	Down	0.377878111	0.947862936	-0.088410207	-0.422648265	5	Down	0.259015369	0.946821361	-0.589229541	-0.586674466
ATP5F1	4	Down	0.020895119	0.312301231	-1.126155225	-1.679955161	4	Up	0.527790915	0.910515	0.616070955	0.27753809	4	Down	0.353755735	0.941198594	-0.180023583	-0.451296511	4	Down	0.030892705	0.794473415	-2.801719823	-1.510144067
ATP5G1	5	Down	0.703433989	0.887099812	-0.230321389	-0.152776651	5	Up	0.77847291	0.963020091	-0.092936693	-0.108756496	5	Up	0.83647471	0.993477457	0.032334681	0.077547185	5	Up	0.414291002	0.96615048	0.565761356	0.382694499
ATP5G2	4	Down	0.320599769	0.66633843	-0.107059372	-0.494036795	4	Down	0.032256169	0.571056896	-0.749243299	-1.491387209	4	Down	0.005263479	0.317893888	-0.579134223	-2.278727138	4	Down	0.837522727	0.994184401	0.752062527	0.077003399
ATP5G3	5	Down	0.398430407	0.719719597	-0.215692619	-0.399647525	5	Up	0.76412736	0.959665148	0.246686492	0.11683425	5	Up	0.499928496	0.975839133	0.218976322	0.301092108	5	Down	0.692291797	0.990720752	0.40799839	0.159710814
ATP5H	3	Down	0.105002843	0.478979184	-1.056884111	-0.978798941	3	Down	0.217052665	0.781694354	-0.776899306	-0.663434878	3	Down	0.067721541	0.750732597	-0.495500652	-1.169273165	3	Up	0.697638009	0.990720752	0.202967826	0.156369866
ATP5I	5	Down	0.025834739	0.330084158	-0.777463687	-1.587795914	5	Down	0.176661833	0.750829472	-0.413530554	-0.752857268	5	Down	0.281293457	0.922877976	-0.226650826	-0.550840369	5	Up	0.904218894	0.994944423	0.693163805	0.043726423
ATP5J	5	Down	0.109942059	0.486540763	-0.48113767	-0.958836134	5	Down	0.398668796	0.863860477	-0.18083253	-0.399387755	5	Down	0.909704082	0.998971671	-0.016847662	-0.041099857	5	Down	0.160756617	0.91666416	-0.384637426	-0.793831143
ATP5J2	4	Down	0.028808186	0.338506635	-0.650909943	-1.540484091	4	Down	0.00794225	0.418793094	-1.322783867	-2.100056472	4	Down	0.000867631	0.128822924	-1.175786431	-3.06166475	4	Down	0.451883047	0.967683592	-1.291675941	-0.344973951
ATP5J2-PTCD1	5	Down	0.425099713	0.735678874	-0.125491252	-0.371509188	5	Down	0.458030007	0.884450468	-0.480658272	-0.339106069	5	Down	0.887558646	0.996466619	-0.037676349	-0.051802941	5	Down	0.430627504	0.96615048	-1.068728751	-0.365898236
ATP5L	5	Down	0.010194716	0.263301178	-1.093428704	-1.991624884	5	Down	0.85358451	0.980352404	0.098266581	0.068753475	5	Down	0.015942209	0.516152767	-0.521158041	-1.797451512	5	Down	0.103661	0.882260359	-1.887274406	-0.984384604
ATP5L2	5	Up	0.53669331	0.804278217	0.462195844	0.270273818	5	Up	0.98279812	0.997142779	0.24705417	0.007535683	5	Up	0.126713177	0.818275205	0.307044915	0.89717822	5	Up	0.795857515	0.99304443	0.475347114	0.099164679
ATP5O	5	Down	0.106325712	0.481182969	-0.739420998	-0.9733617	5	Down	0.751187972	0.955971486	0.304889355	0.124251375	5	Down	0.373737445	0.947862936	-0.149220042	-0.427433388	5	Down	0.242518883	0.945997331	-1.463375701	-0.615254441
ATP5S	5	Up	0.561017094	0.817459748	0.347444957	0.251023906	5	Down	0.894497046	0.983229344	-0.945249705	-0.048421089	5	Up	0.689701553	0.991591354	0.071121729	0.161338796	5	Down	0.918545366	0.997192598	-0.889394841	-0.036899389
ATP5SL	5	Down	0.768159309	0.912295401	-0.055004151	-0.114548702	5	Down	0.629975982	0.935154822	-0.123171945	-0.200676008	5	Up	0.467054926	0.972540689	0.148415399	0.330632043	5	Down	0.596539052	0.979416228	-0.169567651	-0.22436112
ATP6AP1	5	Down	0.758251559	0.909350755	-0.114416823	-0.120186688	5	Up	0.172313331	0.747997906	0.60477859	0.763681122	5	Up	0.068494039	0.750732597	0.363365655	1.164347226	5	Down	0.461977299	0.968724442	-1.53640088	-0.335379365
ATP6AP1L	5	Up	0.261921998	0.617596472	0.427588838	0.581828026	5	Down	0.770493721	0.961411102	0.03767556	0.113230896	5	Up	0.582519345	0.986524696	0.111198968	0.234689648	5	Up	0.168302684	0.921253605	1.138016496	0.773908957
ATP6AP2	4	Down	0.320424634	0.66633843	-0.318644257	-0.494274103	4	Down	0.473120156	0.889755526	-0.197709009	-0.325028549	4	Up	0.822591886	0.991690179	0.052005294	0.084815578	4	Down	0.158340835	0.91666416	-0.682168141	-0.800407069
ATP6C	2	Up	0.747051962	0.905120652	0.1925301	0.126649189	2	Up	0.955891569	0.99223408	-0.03548546	-0.019591369	2	Up	0.906426888	0.998490038	0.196264089	0.04266722	2	Down	0.787727752	0.99304443	0.214556121	0.103623854
ATP6V0A1	5	Down	0.154309291	0.531180599	-0.493902205	-0.811607923	5	Down	0.016653546	0.495034116	-1.486962055	-1.778493273	5	Down	0.007208254	0.367273096	-0.71900575	-2.142169926	5	Up	0.568851815	0.978228621	-0.177632816	-0.245000852
ATP6V0A2	5	Down	0.507713318	0.787394427	-0.366381676	-0.294381444	5	Down	0.322217066	0.832255413	-0.419985204	-0.491851462	5	Up	0.095607222	0.790180547	0.26906557	1.019509303	5	Down	0.409342382	0.96615048	-0.030052001	-0.387913288
ATP6V0A4	5	Down	0.595260858	0.835403337	-0.092096089	-0.225292674	5	Down	0.403126387	0.865053028	-0.19160253	-0.394558774	5	Down	0.341776022	0.936656442	-0.136739937	-0.466258409	5	Up	0.920567376	0.997192598	0.777727874	0.03594442
ATP6V0B	5	Down	0.506581771	0.786824661	-0.659774171	-0.295350442	5	Down	0.61753616	0.931703153	-0.6591424	-0.209337607	5	Down	0.318431857	0.932347945	-0.335489407	-0.49698349	5	Down	0.027939954	0.780332287	-4.833926499	-1.553774314
ATP6V0C	5	Down	0.52772606	0.799801794	-0.389633483	-0.277591459	5	Down	0.26332027	0.806028149	-0.749186917	-0.579515708	5	Down	0.096486468	0.790180547	-0.480966909	-1.01553359	5	Down	0.468735645	0.968724442	-1.611905628	-0.329072019
ATP6V0D1	5	Down	0.007445224	0.240640285	-1.518648719	-2.128122215	5	Down	0.004975552	0.381291791	-1.981513521	-2.303158738	5	Down	0.704302509	0.991690179	-0.214130275	-0.152240765	5	Down	0.100622832	0.879705775	-2.324812605	-0.997303463
ATP6V0D2	5	Down	0.226762452	0.595771789	-0.198340612	-0.644428856	5	Up	0.744761337	0.954647513	0.308985773	0.127982877	5	Up	0.467812057	0.972849643	-0.048354852	-0.329928589	5	Down	0.030703362	0.794473415	-2.286231923	-1.512814066
ATP6V0E1	4	Down	0.813336013	0.931015837	0.08998022	0.089729998	4	Down	0.117745826	0.698879482	-0.619439918	-0.929054479	4	Up	0.088334416	0.78363914	0.436728155	1.053870058	4	Up	0.945328989	0.998846946	0.503965295	0.024417024
ATP6V0E2	5	Down	0.158169605	0.535544868	-0.78154123	-0.80087697	5	Down	0.456930469	0.884450468	-0.317772159	-0.340149882	5	Down	0.208629373	0.887509669	-0.247652658	-0.680624547	5	Down	0.501804711	0.968724442	-0.241833153	-0.299465266
ATP6V1A	4	Down	0.085999263	0.456593042	-1.296240086	-1.06550527	4	Down	0.936578578	0.98909068	-0.470419226	-0.02845578	4	Down	0.143066708	0.845291624	-0.673244458	-0.844461417	4	Down	0.444110934	0.966893877	-3.113602929	-0.352508534
ATP6V1B1	5	Down	0.174925456	0.55136476	-0.270197857	-0.757146985	5	Down	0.383395494	0.856607705	-0.130603188	-0.416352995	5	Up	0.534571355	0.980315522	0.102613592	0.271994317	5	Down	0.167003946	0.920335908	-0.143456909	-0.777273267
ATP6V1B2	5	Down	0.008191149	0.25050845	-1.882047814	-2.086655168	5	Down	0.74143742	0.954647513	-0.643020542	-0.129925499	5	Down	0.014133715	0.495482949	-0.850044908	-1.849743656	5	Down	0.037812942	0.806254576	-3.659634297	-1.42235953
ATP6V1C1	3	Down	0.054288817	0.406490571	-1.471618798	-1.265289625	3	Down	0.905289525	0.98468786	-0.207676506	-0.043212505	3	Down	0.405714737	0.961468985	-0.155840038	-0.391779217	3	Down	0.020637964	0.773618366	-3.973373532	-1.685333143
ATP6V1C2	5	Down	0.280434437	0.632687074	-0.156188712	-0.552168657	5	Down	0.650063198	0.938356533	0.065529417	0.18704442	5	Up	0.974521998	0.999411199	0.015685038	0.011208353	5	Up	0.034897758	0.804580922	1.744489946	1.457202469
ATP6V1D	4	Down	0.227332635	0.596007274	-0.919126696	-0.643338214	4	Down	0.074788238	0.649128171	-1.319695788	-1.126166697	4	Down	0.078368979	0.770746223	-0.43957854	-1.105855813	4	Up	0.816693845	0.993257904	0.520057248	0.087940717
ATP6V1E1	2	Up	0.704495693	0.887340173	0.954799682	0.152121657	2	Up	0.451229394	0.881901957	0.54362517	0.345602618	2	Up	0.372002917	0.947646181	0.497560329	0.429453655	2	Down	0.203318008	0.929283796	-3.462651091	-0.691824153
ATP6V1E2	5	Down	0.068725836	0.430215581	-0.431977729	-1.162879972	5	Down	0.206816503	0.775772445	-0.299808601	-0.68441481	5	Down	0.595211041	0.986953753	-0.036271815	-0.225329022	5	Up	0.601029329	0.979416228	1.02467601	0.221104335
ATP6V1F	5	Down	0.000241532	0.048833162	-1.573790587	-3.617025173	5	Down	0.032280365	0.571056896	-0.890508122	-1.491061559	5	Down	0.826870348	0.991760829	-0.017992384	-0.082562582	5	Down	0.424074915	0.96615048	-0.765441075	-0.372557416
ATP6V1G1	5	Down	0.030148607	0.340391654	-1.663148695	-1.520732744	5	Up	0.547961286	0.915796405	0.117737984	0.261250124	5	Down	0.076396599	0.768015251	-0.416221766	-1.116925974	5	Down	0.179390095	0.929283796	-1.981586605	-0.74620154
ATP6V1G2	5	Down	0.000118195	0.029866903	-0.933175995	-3.927399765	5	Down	0.015938508	0.494543259	-0.525916154	-1.797552328	5	Up	0.391336202	0.954236019	0.107991874	0.407449974	5	Down	0.407321466	0.96615048	0.290929207	0.390062701
ATP6V1G3	4	Up	0.773782808	0.914370883	0.133308661	0.111380924	4	Up	0.5151178	0.905709482	0.368417447	0.288093443	4	Down	0.28601567	0.923875899	-0.061781569	-0.543610172	4	Up	0.270065467	0.946821361	1.033246362	0.568530945
ATP6V1H	4	Down	0.411705024	0.728737448	-0.695538902	-0.385413833	4	Down	0.796551102	0.967248417	-0.307885546	-0.098786357	4	Up	0.433372805	0.96522327	0.222365172	0.363138345	4	Down	0.683430567	0.989981619	-1.273340241	-0.165305601
ATP7A	4	Up	0.21390188	0.583128449	0.638800941	0.669785398	4	Down	0.381163405	0.854911309	-0.595642008	-0.418888802	4	Up	0.063922555	0.743985379	0.44689289	1.194345874	4	Up	0.909266873	0.995833776	0.021489376	0.041308631
ATP7B	4	Down	0.496753561	0.782453775	-0.22496345	-0.303859011	4	Up	0.470544339	0.888564346	0.448613902	0.327399448	4	Down	0.632764448	0.988053908	-0.011192723	-0.198757929	4	Up	0.1044674	0.882260359	1.804438298	0.981019213
ATP8A1	3	Down	0.317518599	0.664074059	-0.392744676	-0.498230831	3	Down	0.838095496	0.977358097	-0.272250918	-0.076706493	3	Up	0.965241699	0.999100064	-0.017251954	-0.015363925	3	Up	0.726270388	0.991201448	0.636568692	0.138901663
ATP8A2	5	Down	0.060199425	0.417439025	-0.643537168	-1.220407657	5	Down	0.37388813	0.853091531	-0.325562203	-0.427258322	5	Down	0.105469567	0.800179293	-0.225085925	-0.976872835	5	Down	0.471748485	0.968724442	-0.329724377	-0.326289485
ATP8B1	4	Down	0.36931639	0.700554746	-1.260828182	-0.432601418	4	Down	0.440887949	0.87742558	-0.758552177	-0.355671771	4	Up	0.95258072	0.999100064	0.100297558	0.021098213	4	Down	0.71523552	0.990882242	-3.239604887	-0.145550926
ATP8B2	5	Down	0.194139568	0.568481148	-0.298538782	-0.71188594	5	Down	0.041084599	0.590058916	-0.835064992	-1.386320952	5	Up	0.133126944	0.831373298	0.326514981	0.875734037	5	Down	0.194799551	0.929283796	-1.166377957	-0.710412048
ATP8B3	5	Down	0.062558146	0.422293653	-0.350788013	-1.203716128	5	Down	0.174223572	0.748825793	-0.212183447	-0.758893087	5	Down	0.416039426	0.962187251	-0.059468453	-0.380865511	5	Down	0.987443014	0.999750662	0.62454411	0.005487958
ATP8B4	4	Down	0.605195692	0.840348386	-0.098188104	-0.218104172	4	Down	0.832264025	0.976022106	-0.04365521	-0.079738878	4	Down	0.761361251	0.991690179	-0.016768577	-0.11840923	4	Down	0.818403435	0.993257904	0.689745186	0.087032557
ATP9A	5	Down	0.055838907	0.409063978	-0.507113102	-1.253063092	5	Down	0.163065039	0.739943377	-0.456575086	-0.787639141	5	Down	0.615374025	0.986993222	-0.121533235	-0.210860839	5	Down	0.606462819	0.979416228	-1.093983233	-0.217195819
ATP9B	5	Down	0.762503551	0.910672609	-0.00635421	-0.117758129	5	Down	0.758117922	0.956708573	0.128958205	0.120263237	5	Down	0.164243941	0.856601564	-0.230642329	-0.784510643	5	Down	0.070744645	0.840943954	-1.654891132	-1.150306431
ATPAF1	5	Down	0.137930109	0.511884735	-0.329906261	-0.860340919	5	Down	0.241698429	0.796977618	-0.208968412	-0.616726172	5	Down	0.326289291	0.934698556	-0.084308317	-0.48639718	5	Up	0.50264773	0.968724442	-0.046868725	-0.298736274
ATPAF2	4	Down	0.225980335	0.595418863	-0.641833837	-0.645929353	4	Down	0.107940009	0.692281672	-0.751794767	-0.96681755	4	Down	0.21586955	0.891981949	-0.183530628	-0.665808614	4	Down	0.040041672	0.806254576	-2.796543585	-1.397487794
ATPIF1	5	Down	0.444385636	0.747591312	-0.134110619	-0.352239988	5	Down	0.253704492	0.801398597	-0.207833913	-0.595671843	5	Down	0.268154429	0.918685309	-0.107790917	-0.571615026	5	Up	0.557697022	0.976148432	1.014230385	0.253601674
ATR	4	Down	0.168993918	0.545841163	-0.996088678	-0.772128926	4	Down	0.36458442	0.848613216	-0.99286166	-0.438201894	4	Up	0.768923396	0.991690179	0.211355879	0.114116925	4	Down	0.613473877	0.979888384	-2.044367432	-0.212203926
ATRAID	5	Up	0.426768132	0.737059834	0.343166844	0.369808018	5	Up	0.237190764	0.794467831	0.542465947	0.624902225	5	Up	0.253335952	0.9148109	0.176947962	0.596303173	5	Up	0.362629822	0.960069212	1.349921657	0.440536484
ATRIP	4	Down	0.101654457	0.476211399	-0.66190917	-0.992873575	4	Down	0.171661761	0.747997906	-1.073592875	-0.765326437	4	Down	0.343935624	0.937095229	-0.183634486	-0.463522838	4	Down	0.230542889	0.940487899	-1.659774363	-0.63724827
ATRN	5	Up	0.206011854	0.578008129	0.417818682	0.68610779	5	Up	0.15976315	0.737782853	0.744634837	0.796523385	5	Up	0.22150197	0.897573155	0.201885949	0.654622407	5	Up	0.653804559	0.987230864	0.967794656	0.184552055
ATRNL1	4	Up	0.645286578	0.859540705	0.185890051	0.190247368	4	Down	0.392991914	0.860434251	-0.191861078	-0.405616386	4	Up	0.137534866	0.836967702	0.254047084	0.861587191	4	Up	0.974421861	0.999750662	0.923274556	0.011252981
ATRX	4	Down	0.132100875	0.506675504	-1.268090922	-0.879094307	4	Up	0.191658085	0.7649017	0.501289853	0.717472856	4	Up	0.708166415	0.991690179	0.184710523	0.149864674	4	Up	0.569300222	0.978228621	0.228400082	0.244658647
ATXN1	5	Up	0.572830742	0.823124842	0.194370484	0.241973683	5	Up	0.453532089	0.883438035	0.341349855	0.343391979	5	Up	0.125808347	0.816594138	0.210186469	0.900290543	5	Up	0.322138368	0.956945848	0.674498182	0.491957545
ATXN10	5	Down	0.384021096	0.711354245	-0.657200416	-0.415644917	5	Up	0.466427839	0.886688198	-0.075532893	-0.331215536	5	Up	0.775463535	0.991690179	-0.014392825	-0.11043862	5	Down	0.882156036	0.994184401	-1.197743626	-0.05445459
ATXN1L	4	Down	0.121210963	0.49685999	-0.472862183	-0.916458097	4	Down	0.659219053	0.94077699	-0.197864471	-0.180970249	4	Up	0.181239515	0.873898343	0.216587025	0.741747108	4	Up	0.875724252	0.994184401	1.133256678	0.057632623
ATXN2	5	Up	0.045185893	0.383545288	0.740355604	1.344997128	5	Up	0.629433218	0.935061863	0.35960232	0.201050341	5	Up	0.094172658	0.790180547	0.243641481	1.02607517	5	Up	0.162559552	0.91666416	1.369739995	0.788987507
ATXN2L	5	Up	0.008472276	0.254545363	1.309603856	2.071999928	5	Up	0.098725891	0.682771654	0.643756278	1.005568937	5	Up	0.916648019	0.999100064	-0.022832564	-0.037797396	5	Up	0.358455421	0.959642128	1.178105665	0.445564847
ATXN3	4	Down	0.073807001	0.437817704	-0.348867768	-1.131902442	4	Down	0.585897759	0.924688285	0.004625399	0.232178163	4	Up	0.069015967	0.750732597	0.318440126	1.161050424	4	Up	0.94595508	0.998846946	0.073024387	0.024129486
ATXN3L	4	Down	0.669307934	0.870879639	0.085857618	0.174374027	4	Down	0.303917964	0.828612942	-0.712080964	-0.517243629	4	Down	0.098774783	0.79253063	-0.512044916	-1.005353917	4	Down	0.381694101	0.963053894	-1.464739737	-0.418284551
ATXN7	5	Up	0.230485842	0.59752313	0.718372376	0.637355746	5	Up	0.058281598	0.624023537	0.93916581	1.234468546	5	Up	0.013556492	0.486115356	0.414890411	1.867852664	5	Up	0.014355754	0.726450109	1.772207942	1.842974
ATXN7L1	4	Up	0.689596839	0.880292043	0.252675444	0.161404738	4	Down	0.465162011	0.886498413	-0.185087595	-0.332395761	4	Up	0.500634623	0.975839133	0.171219493	0.300479119	4	Up	0.73076207	0.991796982	0.943189628	0.136224003
ATXN7L2	3	Up	0.007421569	0.240371559	1.176806937	2.129504265	3	Up	0.102294257	0.689153617	0.868423975	0.990148748	3	Down	0.317455716	0.932347945	-0.19668047	-0.498316849	3	Up	0.174997142	0.926389794	1.218126597	0.756969044
ATXN7L3	5	Up	0.013211176	0.285768607	0.874233943	1.879058508	5	Up	0.101953339	0.688362496	0.46616359	0.991598548	5	Down	0.14013531	0.843263389	-0.226665847	-0.853452422	5	Up	0.262837551	0.946821361	0.206938658	0.580312589
ATXN7L3B	5	Down	0.33016294	0.674095224	-0.270351114	-0.481271677	5	Down	0.31053747	0.82983192	-0.31010035	-0.50788599	5	Up	0.917694709	0.999100064	0.000832355	0.037301772	5	Down	0.369531887	0.963005967	-0.451663475	-0.432348081
AUH	5	Up	0.559669441	0.817000481	0.277375336	0.252068406	5	Down	0.905929166	0.98468786	-0.054903835	-0.042905758	5	Down	0.989144418	0.999411199	0.129731867	0.004740296	5	Down	0.512746247	0.970156132	-1.055481916	-0.29009751
AUNIP	3	Up	0.075551816	0.4383629	0.705957061	1.121755093	3	Up	0.349614486	0.842773124	0.387383238	0.456410581	3	Up	0.033539969	0.639947387	0.342193783	1.474437345	3	Up	0.751655613	0.992889832	1.086866466	0.123981095
AUP1	5	Up	0.018526129	0.307233049	0.822036306	1.732215325	5	Down	0.689837877	0.945285468	0.026650837	0.161252964	5	Up	0.173268053	0.863179214	0.224882048	0.761281505	5	Down	0.730172275	0.991744535	0.38451738	0.136574662
AURKA	4	Down	0.898459173	0.964700437	-0.007846616	-0.046501653	4	Up	0.317198695	0.83080481	0.100730602	0.498668608	4	Down	0.036681696	0.644993604	-0.331576432	-1.435550591	4	Down	0.360324642	0.960069212	-3.033240823	-0.443306036
AURKAIP1	5	Down	0.001488827	0.13870179	-1.126236202	-2.82715564	5	Down	0.063713445	0.633590556	-0.725116436	-1.19576891	5	Down	0.181850603	0.873898343	-0.198435878	-0.740285255	5	Down	0.140163496	0.905656278	-0.519852231	-0.85336508
AURKB	5	Down	0.021574892	0.314316033	-1.060487427	-1.666051369	5	Down	0.159364078	0.737272225	-0.660185618	-0.797609566	5	Down	0.740037335	0.991690179	-0.079614006	-0.13074637	5	Down	0.349083076	0.958653678	-0.616416505	-0.457071206
AURKC	5	Up	0.874328514	0.955461586	0.311089199	0.058325358	5	Down	0.256174436	0.802471594	-0.114736923	-0.591464211	5	Up	0.494985089	0.975839133	0.161378894	0.305407884	5	Down	0.040345931	0.806254576	-0.500850114	-1.394200257
AUTS2	5	Up	0.506822166	0.786859999	0.211673357	0.295144399	5	Up	0.173412034	0.748825793	0.346099165	0.760920768	5	Up	0.686690634	0.991312213	0.028777775	0.163238876	5	Up	0.713291552	0.990720752	0.435592079	0.14673292
AVEN	5	Up	0.060218741	0.417439025	0.803312483	1.220268325	5	Down	0.638037366	0.937060118	0.225588952	0.195153886	5	Up	0.995865564	0.999522866	0.028190767	0.001799285	5	Down	0.387243836	0.964846125	0.185302885	0.412015487
AVIL	5	Down	0.807694662	0.928772611	-0.068061477	-0.092752787	5	Down	0.515957363	0.906181435	0.003377096	0.287386186	5	Down	0.051386915	0.707174741	-0.363726661	-1.289147455	5	Down	0.613187793	0.979888384	0.217578883	0.212406499
AVL9	5	Up	0.551938065	0.813616041	0.198497913	0.258109653	5	Up	0.057718243	0.62178292	0.796511938	1.238686899	5	Down	0.879870674	0.996466619	-0.086801842	-0.055581157	5	Up	0.840461288	0.994184401	0.129474542	0.075482286
AVP	5	Up	0.153548504	0.530097967	0.50731635	0.813754412	5	Up	0.45814121	0.884450468	0.362376217	0.339000642	5	Down	0.488827967	0.975839133	-0.139400111	-0.310843955	5	Down	0.329918316	0.956945848	-0.818822192	-0.481593574
AVPI1	5	Up	0.578097358	0.826038542	0.266157117	0.237999015	5	Down	0.064953219	0.634288222	-0.92895417	-1.187399321	5	Down	0.27310349	0.921627089	-0.172589246	-0.56367275	5	Up	0.393843015	0.965948484	1.065753749	0.404676853
AVPR1A	4	Down	0.054816194	0.407032907	-0.672951611	-1.261091124	4	Down	0.187276008	0.759186393	-0.661587379	-0.727517856	4	Down	0.091349059	0.789788863	-0.172547578	-1.039295921	4	Down	0.264301903	0.946821361	-0.455635037	-0.577899709
AVPR1B	5	Down	0.003588842	0.196238419	-0.819544183	-2.445045692	5	Down	0.065137738	0.634470292	-0.416703317	-1.186167329	5	Up	0.220683019	0.897129577	0.233372642	0.656231084	5	Up	0.356961189	0.959642128	1.034161019	0.447379
AVPR2	4	Down	0.16423096	0.543471559	-0.254132245	-0.784544967	4	Down	0.952803339	0.991677298	0.254277124	0.020996729	4	Down	0.914509203	0.999100064	0.012792506	0.03881192	4	Down	0.312063394	0.956945848	0.167395418	0.505757173
AWAT1	5	Down	0.332924343	0.675697045	-0.186471062	-0.477654449	5	Down	0.858391403	0.981490314	0.117813379	0.06631464	5	Down	0.95177708	0.999100064	-0.009723806	-0.021464758	5	Up	0.228647808	0.939505664	1.302146508	0.640832958
AXDND1	4	Up	0.840278279	0.942188708	-0.074839697	-0.075576863	4	Down	0.65687356	0.940391465	-0.110844137	-0.182518219	4	Up	0.835983465	0.993477457	0.078309304	0.077802312	4	Down	0.538292414	0.97312959	0.154768761	0.26898174
AXIN1	5	Down	0.123348394	0.500938181	-0.382530826	-0.908866501	5	Up	0.204411075	0.77361728	0.5029826	0.689495577	5	Up	0.00038856	0.080686063	0.47658246	3.410541381	5	Up	0.034796246	0.804580922	1.522309604	1.45846761
AXIN2	5	Up	0.171140632	0.548051542	0.502290657	0.766646869	5	Up	0.455384669	0.884450468	0.311877528	0.341621594	5	Up	0.296285891	0.926517476	0.177526466	0.528289029	5	Down	0.442276263	0.966622266	-1.085901239	-0.354306369
AXL	5	Down	0.20913632	0.579422284	-0.257083887	-0.679570538	5	Down	0.146743785	0.727027269	-0.751616821	-0.833440284	5	Down	0.638033535	0.988053908	-0.131632814	-0.195156494	5	Down	0.131658133	0.900063237	-0.355959688	-0.880552309
AZGP1	4	Down	0.001549925	0.141616967	-0.93078725	-2.809689249	4	Down	0.780688556	0.963315544	0.118311133	0.107522187	4	Down	0.203083861	0.887509669	-0.16036705	-0.692324588	4	Down	0.356106667	0.959642128	0.076778241	0.448419895
AZI2	5	Down	0.927945948	0.974612476	-0.199537695	-0.03247732	5	Up	0.84383476	0.978711803	-0.270144891	-0.073742589	5	Down	0.76780904	0.991690179	-0.053670628	-0.114746779	5	Down	0.109721666	0.886244779	-1.615159106	-0.959707609
AZIN1	4	Down	0.643500297	0.858658888	0.019422761	0.191451248	4	Down	0.951504915	0.991466139	0.059240585	0.021588964	4	Up	0.718348937	0.991690179	0.048124647	0.143664547	4	Down	0.533624225	0.97312959	-0.14534277	-0.272764463
AZIN2	5	Up	0.412234669	0.728806558	0.31646779	0.384855486	5	Up	0.840727599	0.978144217	0.566098684	0.075344696	5	Down	0.321416565	0.933168624	-0.163378166	-0.492931745	5	Up	0.873593797	0.994184401	0.458401895	0.058690458
AZU1	5	Down	0.5183682	0.794226672	-0.018472132	-0.285361649	5	Down	0.147911177	0.727027269	-0.229909568	-0.829999006	5	Up	0.468269524	0.972849643	0.142493092	0.329504106	5	Down	0.115143817	0.891197002	-0.178800423	-0.938759376
B2M	5	Down	0.558844647	0.816418324	-0.477488696	-0.252708904	5	Down	0.81927312	0.97247449	-0.099913493	-0.086571294	5	Down	0.148517191	0.846852217	-0.360479282	-0.828223273	5	Down	0.996793971	0.999750662	0.262038311	0.001394597
B3GALNT1	4	Down	0.027978094	0.336288074	-0.649135424	-1.553181876	4	Down	0.108867591	0.694072706	-0.412710054	-0.963101386	4	Up	0.259979085	0.917360289	0.335457431	0.585061588	4	Down	0.192466053	0.929283796	-0.057112316	-0.71564586
B3GALNT2	4	Up	0.561746056	0.817472437	0.526034675	0.250459968	4	Down	0.934080395	0.988577817	-1.082700578	-0.029615743	4	Down	0.322298972	0.933232275	-0.67896136	-0.491741079	4	Down	0.513450438	0.970474945	-1.308877473	-0.289501471
B3GALT1	3	Down	0.02452232	0.328433189	-0.760754738	-1.610438442	3	Down	0.174453334	0.749149918	-0.40001176	-0.758320727	3	Down	0.410296772	0.961911457	-0.135883774	-0.3869019	3	Up	0.127980214	0.896375708	1.693506196	0.892857168
B3GALT2	4	Down	0.454161467	0.755469571	-0.28524539	-0.342789716	4	Down	0.726384394	0.952853079	0.016385997	0.138833495	4	Up	0.984627921	0.999411199	0.026403775	0.006727853	4	Down	0.923396293	0.997267106	0.469730218	0.034611873
B3GALT4	5	Down	0.096406351	0.471292652	-0.573192976	-1.015894353	5	Down	0.518261502	0.907101455	-0.146899729	-0.285451051	5	Down	0.642725304	0.988357347	-0.109803912	-0.191974601	5	Up	0.246886316	0.946821361	1.113377144	0.607502981
B3GALT5	5	Down	0.075321339	0.438345769	-0.517471935	-1.123081968	5	Down	0.095039869	0.677336919	-0.498625218	-1.022094173	5	Up	0.315207719	0.932347945	0.178702052	0.501403156	5	Down	0.087398595	0.867741756	-0.685659306	-1.05849555
B3GALT6	5	Down	0.450112649	0.751836078	-0.156755137	-0.346678782	5	Down	0.789932293	0.965444581	0.127242543	0.102410132	5	Up	0.81417292	0.991690179	0.046461155	0.089283347	5	Up	0.39067308	0.964846125	1.0861111	0.408186514
B3GALTL	4	Up	0.502269675	0.784592321	0.111001097	0.299063042	4	Up	0.4745557	0.890811145	1.444644246	0.323712806	4	Down	0.581964187	0.986510148	-0.304618996	-0.23510374	4	Up	0.131043145	0.900063237	1.731580841	0.882585693
B3GAT2	5	Down	0.017739438	0.305197426	-0.645268894	-1.751060148	5	Down	0.381627004	0.855184672	-0.163151635	-0.418360903	5	Down	0.668628446	0.990439431	0.043449995	0.174815151	5	Down	0.050928475	0.814984845	-0.684070115	-1.293039332
B3GAT3	5	Down	0.982077325	0.992643226	0.042499677	0.007854316	5	Down	0.125330944	0.704640011	-0.798695443	-0.901941688	5	Down	0.790317625	0.991690179	-0.030331984	-0.102198333	5	Down	0.142214466	0.907585777	-1.066498673	-0.847056225
B3GNT1	5	Down	0.240333345	0.604940989	-0.160161084	-0.619185969	5	Down	0.256640083	0.802672221	-0.126967513	-0.590675512	5	Down	0.375622964	0.947862936	-0.097892282	-0.425247865	5	Down	0.873865392	0.994184401	0.506463121	0.05855546
B3GNT2	5	Down	0.320337076	0.66633843	-0.243745136	-0.494392794	5	Down	0.124628133	0.702185021	-0.391226746	-0.904383913	5	Up	0.247902429	0.9148109	0.196633805	0.605719218	5	Up	0.112211685	0.889027694	1.584107355	0.949961916
B3GNT3	5	Down	0.007658915	0.243407503	-1.067506841	-2.115832729	5	Down	0.215235529	0.780506869	-0.516400387	-0.667086038	5	Up	0.71149264	0.991690179	0.194014439	0.147829588	5	Down	0.316710198	0.956945848	-1.029258448	-0.499337953
B3GNT4	5	Up	0.636292685	0.8560535	0.1005194	0.19634307	5	Down	0.106464352	0.691424136	-0.605294831	-0.972795785	5	Down	0.678832778	0.990993941	-0.062071509	-0.168237196	5	Up	0.791298559	0.99304443	0.06196376	0.101659625
B3GNT5	4	Up	0.954044232	0.982689861	-0.083204245	-0.02043149	4	Down	0.319158321	0.831113128	-0.498120147	-0.495993829	4	Down	0.806116633	0.991690179	-0.167153184	-0.093602118	4	Up	0.463079528	0.968724442	0.849752247	0.334344418
B3GNT6	5	Down	0.218005175	0.5872007	-0.245913931	-0.661533197	5	Down	0.193169917	0.766560186	-0.143390009	-0.714060507	5	Down	0.61063991	0.986953753	-0.060268644	-0.214214814	5	Up	0.764449323	0.992889832	0.943135759	0.116651299
B3GNT7	5	Down	0.544756486	0.809974694	-0.038423504	-0.26379759	5	Down	0.49540196	0.899226833	-0.088392754	-0.30504228	5	Up	0.85449101	0.994762935	0.072609573	0.068292502	5	Down	0.610439553	0.979867959	0.452116073	0.214357334
B3GNT8	5	Down	0.241637435	0.605288239	-0.188160253	-0.616835783	5	Down	0.968147619	0.994199248	0.228351108	0.014058418	5	Down	0.54645732	0.982579597	-0.066762795	-0.262443752	5	Down	0.824451084	0.993257904	0.536079594	0.083835107
B3GNT9	5	Down	0.025091799	0.330084158	-0.564098084	-1.600468202	5	Down	0.03567216	0.58156009	-0.681196258	-1.447670589	5	Down	0.987607682	0.999411199	-0.028970706	-0.005415541	5	Down	0.937212089	0.998539584	0.548426994	0.028162118
B4GALNT1	5	Up	0.80348024	0.927205171	0.187242503	0.095024799	5	Down	0.28705006	0.818489919	-0.093589365	-0.542042358	5	Down	0.008649899	0.395947192	-0.325290787	-2.062988986	5	Up	0.728963097	0.991550505	0.685365401	0.137294457
B4GALNT2	5	Down	0.374809551	0.704610818	-0.295907646	-0.426189351	5	Down	0.407612947	0.866499202	-0.270359867	-0.38975203	5	Down	0.409934302	0.961911457	-0.110794144	-0.38728574	5	Up	0.463453198	0.968724442	0.303563231	0.333994117
B4GALNT3	5	Down	0.40069323	0.720315441	-0.103082071	-0.397187995	5	Down	0.062538511	0.633590556	-0.470071173	-1.203852463	5	Down	0.075386853	0.764008902	-0.236632911	-1.122704386	5	Down	0.09030917	0.871231362	-0.622113659	-1.044268147
B4GALNT4	5	Down	0.544032832	0.809405352	-0.067248101	-0.26437489	5	Down	0.366743574	0.848959335	-0.025585888	-0.435637487	5	Up	0.149991982	0.848196941	0.228682286	0.823931957	5	Up	0.228795646	0.939505664	1.30245832	0.640552245
B4GALT1	5	Down	0.003927119	0.200490811	-0.658008098	-2.40592592	5	Down	0.972018858	0.995418764	0.26416033	0.012325309	5	Up	0.823758694	0.991690179	0.039157421	0.084199989	5	Up	0.855856709	0.994184401	0.786364805	0.067598941
B4GALT2	5	Down	0.093553388	0.46658882	-0.433113822	-1.028940481	5	Down	0.634315305	0.936441891	-0.005549955	-0.197694809	5	Down	0.160403575	0.853196179	-0.157660807	-0.794785956	5	Down	0.460279999	0.968724442	0.197993992	0.336977897
B4GALT3	5	Down	0.24978659	0.609720672	-0.403852648	-0.60243088	5	Down	0.027974028	0.555534384	-2.235993389	-1.553244992	5	Down	0.699643887	0.991690179	0.043818251	0.155122956	5	Down	0.349285654	0.958938549	-1.523596508	-0.456819251
B4GALT4	3	Down	0.369600021	0.700812969	-0.293420493	-0.432268013	3	Down	0.032333428	0.571056896	-1.078603504	-1.490348248	3	Down	0.352955029	0.941041894	-0.194527437	-0.452280626	3	Down	0.307501715	0.956945848	-0.184835273	-0.512152458
B4GALT5	5	Up	0.831660043	0.938770993	-0.029400262	-0.080054164	5	Down	0.061539279	0.631007203	-0.915101652	-1.210847595	5	Up	0.450738045	0.967707096	0.189948868	0.346075784	5	Down	0.71361988	0.990720752	0.256913629	0.14653306
B4GALT6	5	Down	0.455049723	0.75616158	0.022591546	0.341941146	5	Down	0.512339486	0.905125828	-0.192272423	-0.290442172	5	Down	0.232901577	0.905745618	-0.129177408	-0.63282757	5	Down	0.539384603	0.973226277	0.569641158	0.268101455
B4GALT7	4	Up	0.286989405	0.63881865	0.510700327	0.542134137	4	Down	0.518425707	0.907101455	0.014464427	0.285313471	4	Up	0.169341583	0.859305341	0.23254323	0.771236385	4	Down	0.889129926	0.994351737	0.37434055	0.051034772
B9D1	3	Up	0.476822231	0.769879039	0.475093167	0.321643505	3	Up	0.238230581	0.794695087	0.618713147	0.62300249	3	Down	0.636714455	0.988053908	-0.039957149	-0.19605529	3	Down	0.389841927	0.964846125	0.091918875	0.409111455
B9D2	5	Up	0.640531614	0.857690289	0.00218061	0.193459431	5	Up	0.261851566	0.805387442	0.53792228	0.581944825	5	Up	0.148583816	0.846852217	0.255688308	0.828028493	5	Up	0.848738929	0.994184401	-0.021600816	-0.071225878
BAALC	5	Up	0.323817265	0.668830016	0.406000254	0.489699999	5	Up	0.341509688	0.839310955	0.309712579	0.466596972	5	Up	0.881473397	0.996466619	0.088489691	0.05479079	5	Up	0.286204511	0.952944768	0.826392757	0.543323525
BAAT	4	Down	0.067848271	0.428766043	-0.436162452	-1.168461218	4	Down	0.029570459	0.566381303	-0.616153492	-1.52914194	4	Down	0.707047016	0.991690179	0.04113477	0.150551706	4	Down	0.484035242	0.968724442	0.167977113	0.315123017
BABAM1	5	Up	0.09841537	0.472636279	0.639621674	1.006937072	5	Up	0.139490045	0.719600519	0.873534615	0.855456785	5	Down	0.632586512	0.988053908	-0.076436534	-0.198880072	5	Down	0.994604048	0.999750662	-0.854467886	-0.002349778
BACE1	5	Down	0.080556631	0.446089386	-0.808651747	-1.093898705	5	Down	0.268515748	0.810639513	-0.168098362	-0.571030239	5	Down	0.370106268	0.947460324	-0.043008393	-0.43167356	5	Up	0.1198514	0.891197002	1.933413447	0.921356888
BACE2	5	Down	0.175391409	0.551881821	-0.45746935	-0.755991682	5	Down	0.202957503	0.773370546	-0.155006065	-0.692594889	5	Up	0.393451216	0.95506569	0.182804427	0.405109108	5	Down	0.621073948	0.9807653	0.444357545	0.206856687
BACH1	4	Up	0.128227395	0.504647966	0.652185888	0.892019181	4	Down	0.93841629	0.9896566	0.168357972	0.027604462	4	Up	0.054888279	0.714464417	0.336796422	1.260520383	4	Up	0.130695562	0.900063237	1.257958127	0.883739161
BACH2	4	Up	0.433105613	0.741677171	0.465504261	0.363406187	4	Up	0.523770441	0.909646096	0.629114855	0.280859015	4	Up	0.536997335	0.980705237	0.16693379	0.270027869	4	Up	0.181645144	0.929283796	1.405135272	0.740776209
BAD	5	Up	0.846968503	0.944948148	0.214389038	0.07213274	5	Up	0.218039607	0.782714585	0.530524308	0.66146461	5	Up	0.094151237	0.790180547	0.223364932	1.026173971	5	Down	0.191984859	0.929283796	0.155446425	0.716733021
BAG1	5	Down	0.318633083	0.66537982	-0.212758307	-0.496709134	5	Down	0.795071537	0.966679942	-0.242923638	-0.099593794	5	Down	0.383756706	0.949930807	-0.036647773	-0.415944023	5	Down	0.962689154	0.999501781	0.319958387	0.016513921
BAG2	5	Up	0.501131392	0.783774642	0.133941143	0.300048391	5	Up	0.051797372	0.610160852	0.819394394	1.285692278	5	Down	0.691899944	0.991690179	-0.065966613	-0.159956704	5	Down	0.810021357	0.993257904	0.244555405	0.09150353
BAG3	5	Up	0.266350703	0.62140868	0.533366322	0.574546153	5	Up	0.881320158	0.9822789	0.092179374	0.054866296	5	Down	0.170417166	0.860721779	-0.273726153	-0.768486661	5	Up	0.306826093	0.956945848	1.127765683	0.51310771
BAG4	4	Up	0.612846643	0.843996409	0.27470737	0.212648188	4	Up	0.082129661	0.656491564	1.287783402	1.085499968	4	Down	0.045196319	0.68694118	-0.49975471	-1.344896935	4	Down	0.608612649	0.97948408	-0.243669913	-0.215659026
BAG5	4	Up	0.169510722	0.546149774	0.582504051	0.770802827	4	Down	0.873342456	0.9822789	-0.076384418	-0.058815427	4	Up	0.030882934	0.629753398	0.38699453	1.510281442	4	Up	0.676108011	0.988988453	1.422181002	0.169983918
BAG6	4	Down	0.190644377	0.56638993	-0.164454792	-0.719776	4	Down	0.640900089	0.937060118	-0.317577921	-0.193209668	4	Up	0.083751071	0.779250205	0.515353713	1.077009632	4	Down	0.571767982	0.978228621	-0.025936177	-0.242780168
BAGE5	5	Down	0.09468226	0.468811417	-1.17205924	-1.023731382	5	Up	0.97782654	0.996421872	-0.174868669	-0.00973818	5	Down	0.698960842	0.991690179	-0.075283705	-0.155547154	5	Down	0.40660935	0.96615048	-1.383318941	-0.390822639
BAHCC1	5	Down	0.200229078	0.572664203	-0.240053582	-0.698472852	5	Down	0.22449128	0.787031443	-0.275002441	-0.648800524	5	Down	0.333071783	0.935682377	-0.169081601	-0.477462158	5	Down	0.060452323	0.827390334	-0.299864385	-1.218587008
BAHD1	3	Down	0.295993658	0.647205565	-0.393544391	-0.528717594	3	Down	0.956445809	0.99223408	0.27911361	0.019339632	3	Up	0.294721475	0.926322951	0.430183812	0.530588218	3	Up	0.586030439	0.979338281	1.125075062	0.232079826
BAI1	5	Down	0.889351171	0.961071773	0.096381049	0.050926719	5	Down	0.67882799	0.944013133	-0.030771536	-0.168240259	5	Down	0.030001796	0.623833837	-0.230569957	-1.522852751	5	Up	0.332514708	0.956945848	1.149731575	0.47818914
BAI2	5	Down	0.003011095	0.185547178	-0.823148811	-2.521275553	5	Down	0.306357606	0.829200839	-0.097499003	-0.513771333	5	Down	0.213007662	0.8896943	-0.115180641	-0.671604775	5	Down	0.004592509	0.526358113	-1.341059896	-2.337949983
BAI3	5	Down	0.445558055	0.747968834	-0.108028708	-0.3510957	5	Up	0.929663376	0.988054072	0.286397208	0.031674277	5	Up	0.762199041	0.991690179	0.084372702	0.117931602	5	Down	0.740663663	0.992889832	0.426457881	0.130378961
BAIAP2	5	Down	0.267049153	0.622021641	-0.286816434	-0.573408796	5	Down	0.310744407	0.830029147	-0.51102861	-0.50759668	5	Down	0.767311342	0.991690179	-0.149849267	-0.115028382	5	Up	0.420988181	0.96615048	0.757713829	0.375730096
BAIAP2L1	5	Up	0.546950788	0.811206472	0.176247997	0.262051747	5	Up	0.807127985	0.96960318	0.070174475	0.093057595	5	Down	0.557649537	0.983327543	-0.040782744	-0.253638654	5	Up	0.32562678	0.956945848	1.033805164	0.487279886
BAIAP2L2	5	Down	0.632377778	0.85418922	-0.005939095	-0.1990234	5	Up	0.619014332	0.932569749	0.438530667	0.208299295	5	Down	0.289973559	0.923875899	-0.113396439	-0.537641601	5	Up	0.947579363	0.998846946	0.691171723	0.023384406
BAIAP3	5	Up	0.024789185	0.328851754	0.805406052	1.605737759	5	Up	0.134637552	0.713548987	0.737816893	0.870833795	5	Up	0.856174812	0.994775617	0.058384699	0.067437553	5	Up	0.333426376	0.956945848	0.99731696	0.477000048
BAK1	5	Up	0.745326324	0.904691028	0.098812754	0.12765354	5	Up	0.016275117	0.494543259	1.065974514	1.788475868	5	Up	0.794971094	0.991690179	0.116028537	0.099648662	5	Down	0.050791658	0.814984845	-1.437487827	-1.294207613
BAMBI	5	Up	0.003307818	0.190136001	1.385455154	2.480458362	5	Up	0.3269561	0.834295139	0.850136915	0.485510556	5	Up	0.838236976	0.993503869	0.066920249	0.076633186	5	Up	0.477153281	0.968724442	-0.385708938	-0.321342086
BANF1	5	Down	0.354600482	0.689325719	-1.170435514	-0.450260679	5	Down	0.420816127	0.86899833	-0.907423424	-0.375907625	5	Down	0.350175294	0.940732384	-0.3406627	-0.455714499	5	Down	0.348923841	0.958653678	-1.884951291	-0.457269355
BANF2	5	Up	0.034239563	0.351746623	1.010584579	1.465471789	5	Down	0.536163042	0.91297587	-0.242799149	-0.270703126	5	Down	0.568931503	0.984569588	-0.0769411	-0.244940018	5	Up	0.400490248	0.96615048	1.092070031	0.397408055
BANK1	2	Up	0.065210681	0.424573139	1.873123881	1.185681264	2	Down	0.704373821	0.947390454	-0.387775771	-0.152196794	2	Down	0.812598495	0.991690179	-0.1929393	-0.090123986	2	Up	0.108670688	0.884471111	4.141805603	0.963887584
BANP	3	Up	0.903906109	0.96650926	-0.211770385	-0.043876679	3	Down	0.590906335	0.925764716	-1.580490746	-0.228481354	3	Down	0.174730233	0.865194219	-0.466514996	-0.757631943	3	Down	0.438508695	0.96615048	-1.98012916	-0.35802179
BAP1	4	Down	0.251295586	0.609919822	-0.744071471	-0.59981514	4	Down	0.136935641	0.716879971	-1.493481282	-0.863483501	4	Down	0.002947115	0.23865589	-0.95777061	-2.53060289	4	Down	0.738059538	0.992785096	-0.887515189	-0.131908603
BARD1	3	Down	0.269856084	0.625188404	-1.736870522	-0.568867786	3	Down	0.769074446	0.960994839	-0.74632653	-0.114031619	3	Down	0.585039187	0.986691394	-0.112962428	-0.232815043	3	Up	0.878758976	0.994184401	-1.627145183	-0.056130226
BARHL1	5	Up	0.289034559	0.640744407	0.46782696	0.539050227	5	Down	0.296216668	0.824970366	-0.135262723	-0.528390507	5	Up	0.583264367	0.986691394	0.117524092	0.234134555	5	Down	0.938205815	0.998539584	0.591457522	0.02770188
BARHL2	4	Up	0.108118923	0.483761096	0.671063194	0.966098287	4	Up	0.91592121	0.986013515	0.085846726	0.038141884	4	Down	0.671863601	0.990439431	-0.275846411	-0.172718886	4	Up	0.69708739	0.990720752	0.354999191	0.156712773
BARX1	5	Down	0.92396122	0.973224131	0.058904649	0.034346256	5	Up	0.25886824	0.803384871	0.505857561	0.586921229	5	Up	0.593116587	0.986906713	0.086487454	0.22685993	5	Down	0.238070774	0.943630306	0.100808682	0.623293916
BARX2	5	Down	0.799620356	0.924773964	0.007183218	0.097116159	5	Up	0.888761046	0.982486254	0.250896398	0.051214989	5	Up	0.035204857	0.644238476	0.379687826	1.453397411	5	Up	0.273786286	0.94694327	1.031823512	0.56258831
BASP1	5	Up	0.965484479	0.986342217	0.318565131	0.015254704	5	Up	0.109518143	0.694463623	0.835516602	0.960513928	5	Down	0.789028382	0.991690179	0.104986407	0.102907375	5	Down	0.710212976	0.990720752	0.177166596	0.148611397
BATF	5	Up	0.221347778	0.59033322	0.473663374	0.654924833	5	Up	0.284440291	0.817572252	0.482060317	0.546008886	5	Up	0.529747918	0.978958306	0.089137993	0.275930741	5	Down	0.76808839	0.992889832	-0.177967872	-0.114588799
BATF2	5	Up	0.179525946	0.555820851	0.428063903	0.745872775	5	Up	0.338329284	0.838222257	0.510588216	0.470660411	5	Up	0.244817491	0.9148109	0.15870088	0.611157556	5	Up	0.119004931	0.891197002	1.317706843	0.924435044
BATF3	5	Up	0.097004715	0.471292652	0.500304131	1.013207157	5	Down	0.393338975	0.860544303	-0.153317378	-0.405233018	5	Up	0.584940401	0.986691394	0.105678079	0.232888382	5	Up	0.105374242	0.882260359	1.344770597	0.977265535
BAX	5	Down	0.03095888	0.342475854	-0.553646062	-1.509214758	5	Down	0.163656995	0.740247672	-0.341248248	-0.786065427	5	Up	0.103375835	0.795818744	0.280651663	0.98558097	5	Down	0.812832309	0.993257904	0.580810123	0.089999042
BAZ1A	4	Down	0.491520313	0.779644303	-0.208916043	-0.30845853	4	Down	0.636611832	0.936730247	0.043692932	0.196125294	4	Up	0.166382701	0.859305341	0.261180424	0.778891831	4	Down	0.203539745	0.929283796	-1.332923595	-0.691350774
BAZ1B	4	Down	0.552390543	0.813629263	-0.269445563	-0.257753765	4	Down	0.433201283	0.87435375	-0.391132413	-0.363310266	4	Down	0.172053915	0.861769206	-0.272158335	-0.764335441	4	Down	0.58662251	0.979416228	-0.262036326	-0.231641276
BAZ2A	4	Up	0.44359934	0.747371679	0.416680598	0.353009109	4	Up	0.457991732	0.884450468	0.395319175	0.339142363	4	Down	0.206108159	0.887509669	-0.187929351	-0.685904815	4	Down	0.985532494	0.999750662	0.725370777	0.006329052
BAZ2B	4	Up	0.528834268	0.800253445	0.342185296	0.27668041	4	Down	0.877520247	0.9822789	-0.197728659	-0.056742854	4	Down	0.535180635	0.980347756	-0.269013609	-0.271499609	4	Down	0.058794692	0.82525342	-3.641050832	-1.230661877
BBC3	5	Up	0.026358233	0.331508908	0.746419613	1.579083701	5	Up	0.483406955	0.894831933	0.263537968	0.315687105	5	Down	0.155119415	0.851222586	-0.173550538	-0.809333841	5	Down	0.549160658	0.975075777	0.036841206	0.260300583
BBIP1	1	Up	0.268550929	0.623480381	1.047073196	0.570973342	1	Up	0.015773423	0.492550169	3.664439686	1.802074055	1	Up	0.322902963	0.933375423	0.700755622	0.490927969	1	Up	0.247985866	0.946821361	1.162976041	0.605573071
BBOX1	4	Down	0.435868929	0.742931748	0.04112463	0.360644089	4	Down	0.50254372	0.901369905	0.033812962	0.298826149	4	Down	0.612685507	0.986953753	-0.205719035	-0.212762393	4	Down	0.310853834	0.956945848	-1.671928085	-0.507443772
BBS1	5	Up	0.760203131	0.910088851	0.250654066	0.119070346	5	Down	0.275894364	0.812044664	-0.290029832	-0.559257171	5	Down	0.943262628	0.999100064	0.034215507	0.025367372	5	Down	0.182217403	0.929283796	-0.757968704	-0.739410148
BBS10	3	Down	0.900536443	0.965113583	-0.063220467	-0.045498708	3	Down	0.677297015	0.944013133	-0.045144247	-0.169220838	3	Down	0.902112648	0.997448065	-0.129037448	-0.044739228	3	Up	0.096845137	0.878806271	2.032186466	1.013922182
BBS12	1	Down	0.232658691	0.598989376	-0.626167595	-0.63328072	1	Down	0.740231746	0.954629533	-0.051951446	-0.130632293	1	Up	0.582251215	0.986510148	0.201233146	0.234889597	1	Up	0.751116584	0.992889832	1.993940155	0.124292649
BBS2	4	Up	0.403381237	0.722409689	0.308920116	0.394284307	4	Up	0.994072328	0.998887227	-0.219372977	-0.002582016	4	Up	0.323364181	0.933546447	0.21762696	0.490308088	4	Down	0.65428946	0.987230864	-1.728067528	-0.184230076
BBS4	5	Up	0.45387697	0.755269401	0.541313863	0.343061853	5	Down	0.198275296	0.771702232	-1.154148392	-0.702731393	5	Down	0.714124814	0.991690179	-0.060178036	-0.146225876	5	Down	0.25776569	0.946821361	-2.040607536	-0.588774891
BBS5	3	Up	0.118874532	0.495965503	1.266602731	0.924911181	3	Up	0.00536963	0.383294289	2.214953509	2.270055659	3	Up	0.608248818	0.986953753	0.256986234	0.215918727	3	Up	0.707069272	0.990720752	0.860455319	0.150538036
BBS7	3	Down	0.063079211	0.423191517	-1.353983718	-1.200113744	3	Down	0.29266202	0.822380169	-0.464855393	-0.533633634	3	Up	0.116042306	0.80743896	0.390358756	0.93538365	3	Down	0.902823849	0.994908299	-0.060272671	-0.044396977
BBS9	5	Down	0.576670271	0.82564713	-0.127709151	-0.239072437	5	Up	0.540455831	0.913712461	0.292399608	0.267239793	5	Up	0.998752972	0.99961327	-0.004550857	-0.000541915	5	Down	0.721209165	0.990882242	-1.501395298	-0.141938763
BBX	4	Up	0.514702538	0.791866084	0.363720887	0.28844369	4	Down	0.683485961	0.945252539	-0.027604101	-0.165270401	4	Up	0.180182974	0.872675183	0.329108344	0.744286249	4	Up	0.401566997	0.96615048	0.662400815	0.396241988
BCAM	5	Up	0.730461488	0.899406447	0.217510222	0.136402676	5	Down	0.24174123	0.796977618	-0.153310922	-0.616649272	5	Up	0.717526019	0.991690179	0.070050115	0.144162346	5	Down	0.401924123	0.96615048	0.220002797	0.395855927
BCAN	5	Up	0.096016938	0.470414993	0.637145696	1.017652147	5	Up	0.016051677	0.494543259	0.983127831	1.7944796	5	Down	0.441487751	0.965910435	-0.19408755	-0.355081341	5	Up	0.261801679	0.946821361	1.091639602	0.582027572
BCAP29	4	Down	0.111824284	0.489705815	-1.161451405	-0.951463875	4	Down	0.646546012	0.938198074	-0.031507702	-0.189400562	4	Up	0.155981801	0.851222586	0.339316436	0.80692607	4	Down	0.190297563	0.929283796	-0.784666221	-0.720566774
BCAP31	4	Up	0.743465	0.904002068	0.187067454	0.128739472	4	Up	0.883499237	0.9822789	0.204471137	0.053793821	4	Up	0.781385687	0.991690179	0.102917607	0.107134548	4	Down	0.333284266	0.956945848	0.018308596	0.477185188
BCAR1	5	Down	0.530658986	0.8009104	-0.181955977	-0.275184478	5	Up	0.148787803	0.727027269	0.87907162	0.827432669	5	Up	0.975831716	0.999411199	0.05123765	0.010625071	5	Down	0.174811799	0.926389794	-1.525836653	-0.757429258
BCAR3	5	Up	0.005311462	0.220100103	0.906556472	2.274785888	5	Up	0.250768745	0.801398597	0.59604631	0.600726593	5	Up	0.594471325	0.986953753	0.049715398	0.225869089	5	Up	0.001443726	0.372582889	1.977238453	2.840515129
BCAS1	5	Up	0.248888658	0.609284479	0.640497977	0.603994894	5	Up	0.252853291	0.801398597	0.477799116	0.597131389	5	Down	0.647099015	0.988357347	-0.096203531	-0.189029261	5	Up	0.286220176	0.952944768	1.338460428	0.543299756
BCAS2	4	Down	0.216807454	0.586120292	-1.167167576	-0.663925791	4	Down	0.569575183	0.923035123	-0.806400813	-0.244448942	4	Down	0.63620697	0.988053908	-0.032848619	-0.196401577	4	Down	0.22387858	0.936593899	-2.737717777	-0.649987456
BCAS3	5	Up	0.049967651	0.396538654	0.775558679	1.301311067	5	Up	0.280089474	0.814306983	0.630550147	0.552703212	5	Up	0.769525734	0.991690179	0.104975174	0.113776852	5	Up	0.755234122	0.992889832	0.425206015	0.121918396
BCAS4	5	Up	0.591572111	0.833649398	-0.103392753	-0.227992309	5	Up	0.702024801	0.947390454	0.709818115	0.153647545	5	Up	0.468548516	0.972849643	0.187169146	0.329245434	5	Up	0.398431141	0.96615048	-0.191769905	-0.399646725
BCAT1	5	Down	0.462799268	0.760856409	-0.605785964	-0.334607337	5	Down	0.673012165	0.944013133	-0.134378602	-0.171977085	5	Down	0.42166079	0.964189241	-0.149296152	-0.375036782	5	Up	0.451188361	0.967683592	0.641749341	0.345642112
BCAT2	5	Down	0.027613581	0.335547386	-0.548884527	-1.558877265	5	Down	0.164888423	0.740247672	-0.858600533	-0.782809836	5	Down	0.815699193	0.991690179	0.076809209	0.088469967	5	Down	0.103827903	0.882260359	-0.5273755	-0.983685915
BCCIP	5	Up	0.054310538	0.406490571	1.108230227	1.265115899	5	Up	0.480165968	0.893173555	0.075145745	0.318608624	5	Up	0.201167905	0.886641012	0.301059925	0.696441306	5	Down	0.081396762	0.863459374	-1.990555321	-1.08939287
BCDIN3D	5	Up	0.003179578	0.188248832	1.268774374	2.497630552	5	Down	0.813428151	0.971583978	0.11769321	0.089680802	5	Down	0.563174926	0.983327543	-0.129254589	-0.249356689	5	Up	0.814261878	0.993257904	0.995092055	0.089235897
BCHE	3	Up	0.655519861	0.864460207	0.58179987	0.183414145	3	Down	0.969025108	0.994509244	-0.40972507	-0.01366497	3	Down	0.694757711	0.991690179	-0.134907431	-0.158166624	3	Down	0.875913811	0.994184401	-1.643755508	-0.057538626
BCKDHA	5	Down	0.735314448	0.900678409	0.000515188	0.133526901	5	Up	0.930025066	0.988054072	0.196110813	0.031505346	5	Down	0.750979083	0.991690179	-0.046732205	-0.124372159	5	Down	0.472477941	0.968724442	0.334258204	0.325618463
BCKDHB	5	Down	0.138530424	0.51270009	-0.32305906	-0.858454836	5	Down	0.269747245	0.810639513	-0.242181488	-0.569042982	5	Up	0.861706443	0.995046769	-0.079382653	-0.06464066	5	Down	0.221282407	0.934606615	-0.1027145	-0.655053113
BCKDK	5	Down	0.001714382	0.148675652	-0.907949494	-2.765892513	5	Down	0.22087718	0.784324428	-0.225533915	-0.655849151	5	Down	0.992141164	0.999411199	0.004687311	0.003426531	5	Up	0.154710063	0.91666416	1.152907843	0.810481437
BCL10	3	Down	0.113264385	0.490225832	-1.223883183	-0.945906627	3	Down	0.757030167	0.956532871	-0.600024423	-0.120886814	3	Up	0.010283295	0.427645544	0.665020342	1.987867723	3	Down	0.029649886	0.786615594	-4.2626316	-1.527976973
BCL11A	4	Up	0.735099268	0.900629293	0.196038472	0.13365401	4	Down	0.798259354	0.967442667	0.100858719	0.097855984	4	Up	0.256066078	0.916049209	0.217687549	0.591647951	4	Up	0.363569246	0.960658363	1.352193505	0.439412861
BCL11B	5	Up	0.423582282	0.734907913	0.327222276	0.373062214	5	Up	0.205236743	0.77495477	0.535988294	0.687744887	5	Up	0.184043581	0.873986812	0.177869872	0.735079325	5	Down	0.124132467	0.892228344	-0.208963715	-0.906114612
BCL2	5	Down	0.058954567	0.414572791	-0.267109145	-1.229482548	5	Down	0.019878162	0.510824438	-0.460141688	-1.701623774	5	Down	0.120430206	0.81192014	-0.226248434	-0.919264572	5	Down	0.09969515	0.878806271	-0.37402426	-1.00132597
BCL2A1	3	Down	0.256369404	0.613735102	-0.564599302	-0.591133806	3	Down	0.539182166	0.913367683	-0.525439362	-0.268264481	3	Down	0.74487945	0.991690179	0.00582986	0.127914007	3	Down	0.906301026	0.995202888	-0.418762331	-0.042727529
BCL2L1	5	Down	0.095062073	0.469626902	-0.355935836	-1.021992721	5	Down	0.27157283	0.810639513	-0.143251017	-0.566113682	5	Down	0.002631313	0.225261689	-0.427376582	-2.579827564	5	Up	0.850611011	0.994184401	0.702502629	0.070269
BCL2L10	5	Down	0.154517264	0.531550609	-0.283972257	-0.811022991	5	Down	0.53160863	0.911881195	-0.033286924	-0.274407978	5	Down	0.290929769	0.923984001	-0.105461543	-0.536211838	5	Down	0.248655354	0.946821361	-0.037633153	-0.604402185
BCL2L11	5	Up	0.4440695	0.747371679	0.379011322	0.352549055	5	Up	0.091180981	0.671144288	0.846064857	1.040095737	5	Down	0.737421725	0.991690179	-0.001579751	-0.132284072	5	Up	0.683492032	0.989981619	0.715879647	0.165266544
BCL2L12	5	Down	0.896878245	0.963766315	-0.370440981	-0.04726651	5	Down	0.943186038	0.990126528	-0.525521017	-0.025402637	5	Up	0.544817569	0.982579597	0.135824474	0.263748896	5	Down	0.258604287	0.946821361	-2.049690473	-0.587364279
BCL2L13	5	Down	0.873583628	0.955268754	0.116453151	0.058695514	5	Up	0.741616694	0.954647513	0.109427765	0.129820503	5	Down	0.641531825	0.988357347	-0.049020598	-0.192781794	5	Up	0.251237399	0.946821361	1.117028213	0.599915711
BCL2L14	5	Up	0.400447708	0.72028558	0.245811504	0.397454188	5	Up	0.200430172	0.772623746	0.529160733	0.698036901	5	Down	0.776230247	0.991690179	-0.083909689	-0.110009438	5	Up	0.742787846	0.992889832	-0.074537875	-0.129135211
BCL2L15	5	Up	0.291886644	0.642898594	0.38660301	0.534785776	5	Up	0.568950865	0.923035123	0.280971267	0.244925238	5	Up	0.764184698	0.991690179	0.02863864	0.116801663	5	Down	0.165217361	0.919918631	0.083331503	0.781944318
BCL2L2	5	Down	0.233411661	0.599274678	-0.346157384	-0.63187745	5	Down	0.873289953	0.9822789	0.243992284	0.058841536	5	Up	0.675282485	0.990439431	0.105136772	0.170514514	5	Down	0.335594968	0.956945848	0.059863524	0.47418456
BCL2L2-PABPN1	1	Up	0.638534217	0.857076262	0.824434167	0.194815825	1	Down	0.491988079	0.897589546	-1.078606777	-0.30804542	1	Up	0.212266621	0.888950711	0.721475125	0.673118294	1	Down	0.261598375	0.946821361	-3.070196767	-0.582364958
BCL3	5	Down	0.675027666	0.87309543	-0.028921507	-0.170678428	5	Up	0.88072123	0.9822789	0.265563072	0.055161535	5	Down	0.189035141	0.878099833	-0.153769105	-0.723457453	5	Down	0.152067259	0.91666416	-0.134746534	-0.817964283
BCL6	5	Down	0.362210877	0.695008797	-0.074012171	-0.441038512	5	Down	0.235725952	0.794179095	-0.75906534	-0.627592602	5	Up	0.368962796	0.946849865	0.162495826	0.433017423	5	Down	0.670307148	0.987918147	-0.356913178	-0.17372615
BCL6B	5	Up	0.127556579	0.504212714	1.136898291	0.894297137	5	Up	0.278399558	0.813071656	0.505673212	0.555331458	5	Up	0.502686035	0.975839133	0.16494212	0.29870318	5	Up	0.718368595	0.990882242	-0.609361474	-0.143652662
BCL7A	5	Up	0.028799002	0.338506635	0.736282101	1.540622569	5	Up	0.277207616	0.812942901	0.362903352	0.557194842	5	Down	0.441614874	0.965910435	-0.076069108	-0.354956308	5	Up	0.422965321	0.96615048	0.770432	0.373695239
BCL7B	5	Up	0.54168158	0.807487523	0.342530207	0.266255932	5	Up	0.422621373	0.87016292	0.759072134	0.374048544	5	Up	0.093427823	0.790180547	0.290676261	1.02952377	5	Down	0.317967545	0.956945848	-0.240961774	-0.497617206
BCL7C	5	Up	0.04612597	0.386947974	0.854156203	1.33605449	5	Up	0.033450064	0.572819462	0.568770942	1.475603043	5	Up	0.505749322	0.976096903	0.122573824	0.296064691	5	Up	0.428485167	0.96615048	1.047469071	0.368064208
BCL9	4	Up	0.091928695	0.464779154	0.948903946	1.036548907	4	Up	0.57112781	0.923035123	0.000710475	0.243266692	4	Up	0.629873095	0.988053908	0.068215341	0.200746942	4	Up	0.96913929	0.999750662	-1.171110964	-0.013613799
BCL9L	5	Down	0.595286955	0.835403337	-0.090086131	-0.225273634	5	Up	0.924353421	0.987765516	0.27618873	0.034161947	5	Down	0.30697428	0.932318435	-0.225972355	-0.512898011	5	Down	0.061595619	0.827788462	-1.487674976	-1.210450179
BCLAF1	4	Up	0.954336073	0.982724159	0.002265806	0.02029866	4	Down	0.871807216	0.982176629	-0.189085342	-0.059579541	4	Up	0.001431205	0.171069528	0.73012189	2.844298093	4	Up	0.990452705	0.999750662	0.46095013	0.004166258
BCO1	4	Up	0.012467047	0.281292042	1.24028121	1.904236407	4	Up	0.900519628	0.98451143	-0.046527812	-0.045506817	4	Up	0.05318167	0.708321038	0.478628159	1.274238027	4	Down	0.612246925	0.979888384	-1.818851925	-0.213073387
BCO2	5	Down	0.198330768	0.571015943	-0.264565516	-0.702609907	5	Up	0.772970898	0.961470772	0.453509991	0.111836857	5	Up	0.841135754	0.994003881	0.11360015	0.075133906	5	Up	0.718052888	0.990882242	1.19100792	0.143843567
BCOR	5	Down	0.09730949	0.471466876	-0.421635631	-1.011844805	5	Down	0.427189285	0.871657227	-0.091934608	-0.369379649	5	Down	0.124200064	0.813126817	-0.19643974	-0.90587818	5	Down	0.037350018	0.806254576	-0.549020638	-1.427709186
BCORL1	5	Up	0.013787757	0.288268777	0.915776966	1.860506385	5	Up	0.066064151	0.635889032	0.839734731	1.180034139	5	Up	0.970035106	0.999100064	0.037687914	0.013212548	5	Down	0.896478702	0.99435946	0.528186788	0.047460024
BCR	5	Down	0.613460458	0.844107733	0.002219738	0.212213425	5	Down	0.905205353	0.98468786	0.219890998	0.043252886	5	Down	0.330286532	0.935681527	-0.094999058	-0.481109135	5	Up	0.077185533	0.8522468	1.593529054	1.112464091
BCS1L	5	Down	4.47826572232278e-05	0.0163672	-1.944366303	-4.348890141	5	Down	0.010996232	0.457986206	-1.444795813	-1.958756097	5	Down	0.090112579	0.787665348	-0.218683271	-1.045214583	5	Down	0.042411266	0.809246047	-1.128366426	-1.372518761
BDH1	5	Down	0.214596141	0.583712561	-0.243757365	-0.668378092	5	Down	0.555726088	0.919177134	0.05233355	0.255139215	5	Down	0.407082306	0.961468985	-0.067201144	-0.390317774	5	Up	0.827736629	0.993257904	0.759685663	0.082107826
BDH2	5	Up	0.586768187	0.831211195	0.282862721	0.231533441	5	Down	0.972080905	0.995418764	0.051546526	0.012297588	5	Down	0.938751347	0.999100064	0.020026553	0.027449427	5	Down	0.670808701	0.987918147	0.048258075	0.173401313
BDKRB1	5	Down	0.119421955	0.49685999	-0.638129957	-0.922915822	5	Up	0.928661019	0.988054072	-0.025528476	-0.032142784	5	Down	0.494219951	0.975839133	-0.062334126	-0.306079727	5	Up	0.920676364	0.997192598	-0.084837387	-0.035893006
BDKRB2	5	Up	0.636207868	0.8560535	0.273893974	0.196400964	5	Up	0.914589264	0.985857902	0.208313927	0.038773901	5	Up	0.853071084	0.994762935	0.041108518	0.069014779	5	Up	0.798732824	0.993257904	0.731899369	0.097598468
BDNF	5	Up	0.310597992	0.658880995	0.442199526	0.507801356	5	Down	0.716941246	0.950361829	-0.049197152	-0.144516433	5	Down	0.823216456	0.991690179	-0.135777389	-0.084485957	5	Up	0.165624784	0.919918631	1.313184772	0.780874675
BDP1	3	Down	0.935784411	0.977156397	0.142516893	0.028824194	3	Down	0.346997068	0.840729127	-0.284709474	-0.459674195	3	Up	0.218198775	0.894878661	0.404127694	0.661147693	3	Down	0.066763405	0.837540624	-1.081868704	-1.175461524
BEAN1	5	Up	0.044129154	0.381042515	0.687717825	1.355274396	5	Up	0.06837862	0.639220696	0.82805225	1.165079668	5	Down	0.922961584	0.999100064	0.031223388	0.034816375	5	Up	0.796140224	0.99304443	0.767390967	0.099010433
BECN1	5	Down	0.478388946	0.771050879	-0.268079919	-0.320218864	5	Down	0.271508855	0.810639513	-0.710245028	-0.566216002	5	Up	0.942763366	0.999100064	0.020239525	0.025597302	5	Down	0.100267687	0.879705775	-1.179722602	-0.998839005
BEGAIN	5	Up	0.840096423	0.942188708	0.104184166	0.075670864	5	Down	0.428677113	0.872146777	0.042073437	0.367869703	5	Up	0.643655533	0.988357347	0.111224132	0.191346493	5	Up	0.52414425	0.972938283	1.125577111	0.280549174
BEND2	5	Up	0.243104285	0.605541654	0.417447408	0.614207387	5	Up	0.602738592	0.928586815	0.299575496	0.219871001	5	Up	0.661250299	0.990439431	0.187187723	0.179634118	5	Down	0.542925755	0.974149963	-0.405539647	-0.265259556
BEND3	5	Up	0.034209073	0.351746623	0.568437	1.465858699	5	Down	0.71498803	0.950361829	0.022299634	0.145701229	5	Down	0.441032356	0.965910435	-0.114294898	-0.355529547	5	Up	0.236379728	0.942502863	0.711274788	0.626389772
BEND4	4	Up	0.592760962	0.83432301	0.330435042	0.227120406	4	Up	0.377596445	0.853419958	0.401355592	0.422972103	4	Down	0.76918464	0.991690179	-0.056602056	-0.113969397	4	Up	0.550590215	0.975075777	1.147846013	0.259171511
BEND5	5	Up	0.104487079	0.478269975	0.795164788	0.980937412	5	Down	0.485321735	0.896380523	-0.335136759	-0.313970258	5	Down	0.115547687	0.80743896	-0.454200921	-0.937238745	5	Up	0.170992635	0.923826199	0.541737114	0.767022595
BEND6	3	Up	0.081727227	0.447997356	1.011009488	1.087633236	3	Down	0.632306848	0.93575702	-0.247829614	-0.199072114	3	Up	0.16201581	0.85554853	0.281901966	0.790442604	3	Up	0.187524539	0.929283796	1.433452427	0.726941894
BEND7	5	Up	0.233065692	0.599274035	0.626941207	0.632521652	5	Up	0.060032062	0.628801118	1.110846247	1.221616743	5	Down	0.473459573	0.973981505	-0.158625509	-0.324717098	5	Down	0.327706096	0.956945848	0.034229571	0.48451548
BEST1	4	Down	0.43662744	0.743557751	-0.302562366	-0.359888974	4	Down	0.647686607	0.93829471	0.097085081	0.188635083	4	Down	0.66879885	0.990439431	-0.04642488	-0.174704483	4	Down	0.298048967	0.956945848	-1.427229846	-0.525712379
BEST2	5	Down	0.208942885	0.57930961	-0.246538363	-0.679972413	5	Up	0.859956915	0.981490314	0.208078696	0.065523307	5	Up	0.936959286	0.999100064	0.042937235	0.02827928	5	Up	0.541013997	0.973828863	1.153495654	0.266791499
BEST3	3	Up	0.72246822	0.894612231	0.142685372	0.141181252	3	Up	0.184522015	0.75692659	0.942634982	0.733951812	3	Down	0.624194988	0.988053908	-0.059661718	-0.204679723	3	Down	0.952881438	0.998846946	0.527849026	0.020961133
BEST4	4	Down	0.106281072	0.481182969	-0.342435008	-0.973544075	4	Down	0.132934403	0.712590122	-0.35596554	-0.876362612	4	Down	0.553342919	0.983327543	-0.071717766	-0.257005644	4	Down	0.451762551	0.967683592	0.268319586	0.345089773
BET1	2	Up	0.466265913	0.763097272	0.341590426	0.331366333	2	Down	0.769220418	0.960994839	-0.120865822	-0.113949197	2	Up	0.745139871	0.991690179	0.103425201	0.127762198	2	Up	0.89758198	0.994527028	0.347256983	0.046925875
BET1L	5	Down	0.232255123	0.598511842	-0.386823584	-0.634034697	5	Up	0.845785167	0.978937095	0.214764615	0.072739935	5	Down	0.365606582	0.945740179	-0.096631356	-0.436985994	5	Down	0.91408772	0.996452659	0.286960665	0.039012125
BEX1	5	Up	0.167114053	0.544127335	0.689921954	0.776987028	5	Down	0.777835982	0.962858909	-0.043955253	-0.109111971	5	Down	0.295593871	0.926322951	-0.147260774	-0.529304575	5	Down	0.008147859	0.627171884	-4.670126564	-2.088956482
BEX2	5	Down	0.422990192	0.734870235	-0.229790318	-0.373669702	5	Down	0.528299858	0.910515	-0.007234404	-0.277119506	5	Down	0.452144398	0.968625827	-0.060650718	-0.344722846	5	Down	0.617850149	0.980334664	0.245275567	0.209116844
BEX4	4	Up	0.126427621	0.503577403	0.710628618	0.898158035	4	Up	0.03218584	0.571056896	1.145096024	1.492335146	4	Down	0.141526136	0.845291624	-0.250684049	-0.849163349	4	Up	0.509024234	0.969281604	0.988545999	0.293261541
BEX5	5	Down	0.744756994	0.90464979	-0.387883781	-0.127985409	5	Up	0.759448184	0.957459618	0.014044864	0.119501852	5	Up	0.13253277	0.830432672	0.330674991	0.877676723	5	Down	0.28194126	0.950570565	-1.184233321	-0.549841364
BFAR	5	Down	0.772266635	0.913681412	0.005402005	0.112232728	5	Up	0.617698295	0.931792028	0.300807998	0.209223598	5	Up	0.682695583	0.990993941	0.104334762	0.165772907	5	Up	0.753070442	0.992889832	0.649733305	0.123164398
BFSP1	5	Down	0.192108912	0.566888976	-0.282410243	-0.716452489	5	Down	0.243000206	0.797337072	-0.218881348	-0.614393359	5	Up	0.474131493	0.973981505	0.091883643	0.324101197	5	Down	0.381079247	0.963053894	-0.376504082	-0.418984701
BFSP2	5	Down	0.748245511	0.905274256	-0.354363306	-0.12595588	5	Down	0.419787227	0.86899833	-1.045058854	-0.37697078	5	Up	0.489022999	0.975839133	0.017163258	0.310670715	5	Down	0.506033046	0.968724442	-0.563682932	-0.295821121
BGLAP	5	Down	0.194231265	0.568481148	-0.192257058	-0.711680862	5	Down	0.275716662	0.811946901	-0.065971952	-0.559536988	5	Up	0.702151866	0.991690179	0.075664668	0.153568946	5	Down	0.044401001	0.809246047	-0.416378333	-1.352607241
BGN	5	Up	0.474850909	0.768634829	0.411368659	0.323442726	5	Up	0.134874393	0.714044474	0.71964051	0.870070496	5	Up	0.200847218	0.885848682	0.26817654	0.697134181	5	Down	0.613110673	0.979888384	-0.090728538	-0.212461124
BHLHA15	5	Down	0.55283378	0.813927961	-0.095301318	-0.257405428	5	Up	0.965767037	0.993615317	-0.057950246	-0.015127622	5	Down	0.741995686	0.991690179	-0.012058208	-0.12959862	5	Down	0.794854533	0.99304443	0.224361553	0.099712345
BHLHA9	5	Up	0.826862879	0.936818839	0.280265767	0.082566505	5	Up	0.58612994	0.924688285	0.446298913	0.232006094	5	Down	0.550516023	0.98323062	-0.0511504	-0.259230036	5	Up	0.412146319	0.96615048	1.086323757	0.384948575
BHLHB9	4	Up	0.664690978	0.868099594	0.258509695	0.177380216	4	Up	0.591800075	0.925764716	0.24623997	0.227824984	4	Up	0.200350197	0.885707255	0.119870371	0.698210227	4	Up	0.161847949	0.91666416	1.548487389	0.790892799
BHLHE22	5	Up	0.83734028	0.941466316	0.183977769	0.077098017	5	Down	0.786378606	0.964682412	0.082783456	0.10436831	5	Down	0.747977238	0.991690179	-0.005002298	-0.126111618	5	Up	0.539404399	0.973226277	0.904017304	0.268085516
BHLHE23	5	Up	0.103855338	0.477620756	0.720128921	0.983571178	5	Down	0.828974875	0.975098564	0.199673492	0.081458632	5	Down	0.135042986	0.833866982	-0.299749715	-0.869527969	5	Up	0.270774581	0.946821361	1.349766507	0.567392107
BHLHE40	5	Up	0.031746838	0.343984413	0.572932013	1.498299521	5	Up	0.109061236	0.694142261	0.63070173	0.962329584	5	Down	0.685582632	0.991130821	-0.089452115	-0.163940193	5	Down	0.605337429	0.979416228	-0.487517938	-0.218002472
BHLHE41	5	Up	0.025272471	0.330084158	0.740674155	1.597352287	5	Up	0.329969554	0.834819692	0.460249405	0.48152613	5	Down	0.807297863	0.991690179	-0.043176085	-0.092966197	5	Up	0.010496064	0.672693515	1.656571228	1.978973519
BHMG1	5	Up	0.730059722	0.89930601	0.164105627	0.136641611	5	Down	0.730868001	0.953404239	-0.009532749	-0.136161052	5	Up	0.430653778	0.964189241	0.158117927	0.365871738	5	Down	0.738106337	0.992785096	0.207933066	0.131881066
BHMT	5	Down	0.551525787	0.813486992	-0.087464536	-0.258434177	5	Down	0.474070195	0.890550958	-0.088504277	-0.324157349	5	Down	0.113049337	0.806992467	-0.199977962	-0.946731978	5	Down	0.181999129	0.929283796	-1.733297331	-0.73993069
BHMT2	5	Down	0.410318223	0.726959805	-0.155491358	-0.386879195	5	Up	0.840357943	0.977974427	0.117498938	0.075535691	5	Up	0.965283958	0.999100064	0.063903923	0.015344911	5	Down	0.646012139	0.984018445	0.145638922	0.189759321
BICC1	5	Up	0.11416579	0.491554338	0.46811852	0.942464012	5	Up	0.304711678	0.828612942	0.631882596	0.516110901	5	Up	0.327952545	0.935600601	0.14635866	0.484188994	5	Down	0.473097542	0.968724442	-0.791138638	-0.325049308
BICD1	5	Up	0.2731191	0.627876585	0.107094279	0.563647928	5	Down	0.705755452	0.947390454	0.113107888	0.151345759	5	Up	0.074694648	0.763256089	0.370629907	1.126710516	5	Down	0.363615078	0.960658363	-0.128610865	-0.439358116
BICD2	5	Down	0.583690429	0.829323909	-0.176939165	-0.233817428	5	Down	0.383745735	0.856723783	-0.384660647	-0.415956439	5	Down	0.970190229	0.999158194	0.091314925	0.013143103	5	Up	0.299780808	0.956945848	1.045178276	0.523196174
BID	5	Down	0.092310668	0.465773645	-0.743589832	-1.034748108	5	Down	0.373133372	0.85263914	-0.46729622	-0.428135908	5	Up	0.212318345	0.888950711	0.281304428	0.673012479	5	Down	0.006919165	0.5896804	-3.07487704	-2.159946318
BIK	5	Up	0.335777457	0.6773694	0.407752148	0.473948465	5	Up	0.311616366	0.830782541	0.484433195	0.506379741	5	Down	0.333303864	0.935682377	-0.13001801	-0.477159652	5	Up	0.934712168	0.998539584	0.6571119	0.029322104
BIN1	5	Up	0.608938597	0.841872462	0.261969308	0.215426498	5	Down	0.672354573	0.944013133	-0.056031753	-0.172401637	5	Down	0.165978434	0.858778077	-0.196931267	-0.779948337	5	Down	0.820255948	0.993257904	0.50738645	0.086050611
BIN2	4	Up	0.129768884	0.504922286	0.592815154	0.88682943	4	Up	0.191494388	0.764486552	0.770911483	0.717843949	4	Up	0.850568083	0.994762935	0.038912025	0.070290918	4	Up	0.327973202	0.956945848	1.200884252	0.48416164
BIN3	4	Up	0.990655386	0.996593458	0.00168534	0.004077395	4	Down	0.135178521	0.714205564	-0.516311514	-0.869092308	4	Down	0.142264982	0.845291624	-0.245717933	-0.846901988	4	Down	0.676758476	0.988988453	0.390018483	0.169566296
BIRC2	2	Down	0.841064346	0.942589215	-0.027763444	-0.075170777	2	Down	0.582792179	0.924508662	-0.19118432	-0.234486285	2	Down	0.44803166	0.966537696	-0.13004892	-0.348691296	2	Up	0.703401539	0.990720752	0.682096404	0.152796686
BIRC3	4	Up	0.598481584	0.836924214	0.423955238	0.222949209	4	Up	0.359101442	0.845795377	-0.097144076	-0.444782851	4	Down	0.97357801	0.999411199	0.112344456	0.011629244	4	Up	0.772775688	0.992889832	0.349180119	0.11194655
BIRC5	4	Down	0.160322412	0.538310289	-1.572288646	-0.795005762	4	Down	0.458402147	0.884554518	-1.16947081	-0.338753357	4	Down	0.415697191	0.962187251	-0.236235937	-0.38122291	4	Up	0.167478964	0.921186275	0.655724939	0.776039734
BIRC6	3	Down	0.022481818	0.318393515	-1.062234621	-1.648168581	3	Up	0.288229533	0.819134724	0.910688758	0.540261521	3	Down	0.292129313	0.925220854	-0.189110547	-0.534424862	3	Down	0.038842008	0.806254576	-2.836236912	-1.410698328
BIRC7	5	Up	0.95418095	0.982694454	0.095725144	0.020369258	5	Up	0.97579221	0.996396059	0.235214933	0.010642653	5	Down	0.133411353	0.832124306	-0.173337004	-0.874807212	5	Up	0.708842154	0.990720752	1.671576045	0.149450464
BIRC8	4	Down	0.190595899	0.566389745	-0.874554954	-0.719886448	4	Down	0.122836876	0.70085784	-2.077423242	-0.910671236	4	Down	0.339475889	0.936656442	-0.282468503	-0.469191065	4	Down	0.932736367	0.998382367	0.334863067	0.03024109
BIVM	4	Up	0.561961264	0.817511513	0.009139415	0.250293619	4	Down	0.937739455	0.989570155	-0.479019277	-0.027917811	4	Up	0.858856259	0.994877404	-0.026722937	-0.066079515	4	Up	0.366477714	0.96264844	0.632935785	0.435952431
BIVM-ERCC5	2	Up	0.074513778	0.438160411	0.926322967	1.127763416	2	Up	0.023039299	0.52647236	1.271036289	1.63753074	2	Up	0.388408749	0.952899953	0.201840521	0.410710996	2	Down	0.592018074	0.979416228	0.240087115	0.227665034
BLACE	5	Down	0.567382114	0.820227313	-0.205565105	-0.246124359	5	Up	0.827258854	0.974184181	0.03440867	0.082358576	5	Up	0.034274181	0.639947387	0.348607212	1.465032916	5	Down	0.392457576	0.965340558	-0.081339942	-0.406207283
BLCAP	4	Down	0.596419954	0.836182942	-0.285610712	-0.224447835	4	Up	0.128225873	0.706778777	0.806606659	0.892024334	4	Down	0.34267093	0.936846556	-0.215427855	-0.465122736	4	Up	0.922864053	0.997267106	-0.34995458	-0.03486227
BLID	5	Down	0.845260897	0.944267577	-0.03778968	-0.073009222	5	Up	0.591409122	0.925764716	0.131235856	0.228111981	5	Down	0.671768462	0.990439431	-0.085482728	-0.172780389	5	Down	0.957739671	0.999366845	0.270598341	0.018752523
BLK	5	Down	0.846840499	0.944948148	0.143708323	0.072198381	5	Down	0.882061557	0.9822789	0.514415463	0.054501105	5	Down	0.367438625	0.946483783	-0.133196876	-0.434815193	5	Up	0.532744764	0.97312959	0.872649825	0.27348081
BLM	4	Down	0.541565809	0.807437497	-0.493204384	-0.266348762	4	Down	0.162809643	0.739943377	-0.828563329	-0.788319876	4	Down	0.201062449	0.886381778	-0.346168343	-0.696669032	4	Down	0.247709206	0.946821361	-2.220980215	-0.606057853
BLMH	4	Down	0.240801457	0.605107985	-0.258696418	-0.61834089	4	Down	0.651234104	0.93848171	0.025397996	0.186262865	4	Up	0.967251418	0.999100064	0.032861162	0.014460625	4	Down	0.499821352	0.968724442	0.023509958	0.301185195
BLNK	5	Up	0.191483629	0.566888976	0.449257164	0.717868351	5	Up	0.045337063	0.603668996	0.784737622	1.343546614	5	Down	0.722031952	0.991690179	-0.021869019	-0.141443583	5	Down	0.840216646	0.994184401	0.303596904	0.075608719
BLOC1S1	5	Up	0.170241033	0.54710238	0.552907621	0.768935754	5	Up	0.399668384	0.864326086	0.423589185	0.398300205	5	Down	0.384006703	0.949930807	-0.165631615	-0.415661194	5	Up	0.604947726	0.979416228	0.529834136	0.218282151
BLOC1S2	4	Up	0.699115843	0.884984897	0.252745557	0.155450856	4	Up	0.473023789	0.889728534	0.718877395	0.325117018	4	Down	0.978536924	0.999411199	0.016932672	0.009422782	4	Down	0.685643871	0.990360628	-0.311881054	-0.163901402
BLOC1S3	5	Up	0.179704456	0.555820851	0.539037655	0.745441155	5	Up	0.885120896	0.9822789	0.276902263	0.052997406	5	Down	0.888559957	0.996525851	-0.053068893	-0.051313262	5	Up	0.886254849	0.994184401	0.52511064	0.052441376
BLOC1S4	5	Up	0.000616767	0.096134498	1.26241892	3.209878656	5	Up	0.06283663	0.633590556	0.93656152	1.201787111	5	Up	0.681184098	0.990993941	0.023160971	0.166735499	5	Up	0.006634316	0.581037644	1.881697335	2.17820387
BLOC1S5	5	Up	0.418282676	0.732563909	0.655631734	0.378530122	5	Down	0.525365737	0.910170996	-0.933105791	-0.279538254	5	Down	0.841232155	0.994003881	-0.035757683	-0.075084136	5	Down	0.273637573	0.94694327	-1.588885459	-0.56282427
BLOC1S5-TXNDC5	5	Up	0.096222826	0.471056137	0.647900092	1.016721893	5	Up	0.048642786	0.604040462	0.794703282	1.312981555	5	Up	0.279388243	0.92195063	0.185710388	0.553791873	5	Up	0.453002862	0.967683592	1.136814889	0.343899054
BLOC1S6	4	Up	0.044736695	0.38353029	0.598899494	1.349336099	4	Up	0.254524701	0.801398597	0.585278029	0.594270065	4	Down	0.885176532	0.996466619	-0.006545643	-0.052970109	4	Up	0.082579042	0.863459374	1.328051277	1.083130161
BLVRA	5	Down	0.089925978	0.462964364	-0.391318502	-1.046114829	5	Down	0.600013415	0.927813132	0.073555392	0.22183904	5	Down	0.064112162	0.743985379	-0.235742225	-1.193059579	5	Down	0.800293235	0.993257904	0.573206979	0.096750854
BLVRB	5	Up	0.704228936	0.887340173	0.132502532	0.152286134	5	Up	0.631753898	0.935667303	0.347583878	0.19945207	5	Up	0.722285048	0.991690179	0.079134219	0.141291375	5	Down	0.548491669	0.975075777	-0.320951895	-0.260829965
BLZF1	3	Up	0.152352048	0.529636233	0.616597185	0.817151703	3	Up	0.147300448	0.727027269	0.84802003	0.831795933	3	Up	0.167697357	0.859305341	0.301176611	0.775473783	3	Up	0.37764108	0.963053894	0.689626111	0.422920769
BMF	5	Up	0.168074997	0.545189507	0.388333298	0.774496887	5	Up	0.523289338	0.909142871	0.236470157	0.281258114	5	Up	0.107492909	0.803208563	0.217376341	0.968620183	5	Down	0.185218492	0.929283796	-1.470707367	-0.732315655
BMI1	4	Down	0.420728228	0.733519112	-0.733117976	-0.375998349	4	Down	0.263793446	0.806377966	-0.769203723	-0.578736	4	Up	0.676898018	0.990993941	-0.021220607	-0.169476757	4	Up	0.486635071	0.968724442	-0.27632406	-0.312796595
BMP1	5	Up	0.361582338	0.694925402	0.384825198	0.441792792	5	Up	0.733525737	0.954381914	0.223501556	0.134584644	5	Up	0.574511556	0.985162114	0.149300699	0.240701232	5	Up	0.036469864	0.806254576	2.041597221	1.438065851
BMP10	5	Down	0.560783088	0.817350316	-1.198020701	-0.251205092	5	Up	0.615379747	0.93138844	0.330498827	0.210856801	5	Up	0.683472127	0.990993941	0.059449628	0.165279192	5	Down	0.751563037	0.992889832	-1.034857783	-0.124034587
BMP15	5	Up	0.572629642	0.823124842	0.226172108	0.242126175	5	Down	0.812490932	0.971400991	-0.140891774	-0.090181478	5	Up	0.561414222	0.983327543	0.119560034	0.25071659	5	Down	0.954125583	0.998942994	0.366859933	0.020394459
BMP2	5	Up	0.040850565	0.372446695	0.924927399	1.388801934	5	Down	0.500265051	0.900088498	-0.033045194	-0.300799837	5	Up	0.704569593	0.991690179	0.050402373	0.152076103	5	Up	0.792541111	0.99304443	1.116395708	0.100978201
BMP2K	4	Down	0.42297167	0.734870235	-0.382540668	-0.37368872	4	Up	0.381216188	0.854911309	0.477636752	0.418828665	4	Down	0.817524489	0.991690179	-0.035366117	-0.087499229	4	Down	0.148142584	0.913810391	-0.765213917	-0.829320084
BMP3	5	Up	0.103159571	0.477178774	0.759674469	0.986490474	5	Up	0.504885971	0.901901797	0.575406628	0.296806697	5	Up	0.602938536	0.986953753	0.076673111	0.219726958	5	Down	0.953017188	0.998846946	0.333626871	0.020899266
BMP4	5	Down	0.733737023	0.900527587	-0.242081174	-0.134459567	5	Up	0.81301543	0.971583978	0.338571952	0.089901212	5	Up	0.515658312	0.976357649	0.002011732	0.287637978	5	Up	0.818117459	0.993257904	0.485582912	0.087184339
BMP5	4	Up	0.217369481	0.586721629	0.323354506	0.662801431	4	Up	0.432444888	0.8743203	0.628253807	0.364069232	4	Down	0.426503132	0.964189241	-0.190129668	-0.370077775	4	Down	0.628285095	0.981657503	-0.920478812	-0.201843243
BMP6	5	Up	0.443961327	0.747371679	0.12849929	0.352654859	5	Down	0.856199489	0.981374103	-0.239262725	-0.067425036	5	Down	0.410828846	0.961911457	-0.097986405	-0.386339071	5	Up	0.266027396	0.946821361	1.010198103	0.575073636
BMP7	5	Up	0.661330478	0.867380952	0.137010113	0.179581462	5	Down	0.291739856	0.822105445	-0.270882758	-0.535004235	5	Up	0.673472275	0.990439431	0.116519022	0.171680278	5	Down	0.666234585	0.987918147	-0.179224873	-0.176372827
BMP8A	5	Up	0.648009825	0.861128533	0.265556184	0.18841841	5	Up	0.004749991	0.371061352	1.269549543	2.323307187	5	Up	0.543426981	0.982573472	0.173400089	0.264858803	5	Up	0.446946407	0.967533594	1.137984822	0.34974455
BMP8B	5	Up	0.445763594	0.747979224	0.386509281	0.350895403	5	Up	0.563203765	0.921349819	0.270412218	0.24933445	5	Down	0.491111961	0.975839133	-0.129943645	-0.308819489	5	Down	0.877317778	0.994184401	0.234371167	0.05684307
BMPER	5	Down	0.156325681	0.534443169	-0.728568696	-0.80596967	5	Down	0.758546286	0.956999445	0.01626728	0.120017913	5	Up	0.691917306	0.991690179	0.024988672	0.159945807	5	Down	0.073037491	0.848153264	-1.943877817	-1.136454152
BMPR1A	3	Down	0.754071927	0.90787863	0.081654366	0.122587227	3	Up	0.74015404	0.954629533	0.25672164	0.130677886	3	Down	0.099999392	0.79253063	-0.444859932	-1.000002639	3	Up	0.659873131	0.987324828	0.910394541	0.180539555
BMPR1B	4	Down	0.908049337	0.968270081	0.269610143	0.041890554	4	Down	0.711526667	0.949351608	-0.669282452	-0.147808818	4	Up	0.875962959	0.996466619	0.231899632	0.057514258	4	Up	0.567021662	0.978228621	1.517399178	0.246400349
BMPR2	5	Up	0.66027157	0.866482266	0.127178875	0.180277402	5	Down	0.979792539	0.9970106	-0.120111828	-0.008865872	5	Up	0.131418009	0.827019624	0.337753547	0.881345116	5	Up	0.897527578	0.994527028	-0.031491337	-0.046952198
BMS1	4	Up	0.93470731	0.976890612	0.12782343	0.029324361	4	Down	0.03104737	0.570711695	-2.226782635	-1.507975188	4	Up	0.973084559	0.999411199	0.02178363	0.011849419	4	Down	0.766033929	0.992889832	-2.72980253	-0.115751994
BMX	5	Down	0.015132525	0.292616971	-1.296475459	-1.820088604	5	Down	0.350384291	0.843304624	-0.467171907	-0.455455373	5	Up	0.374664709	0.947862936	0.265957303	0.426357212	5	Down	0.624262885	0.981646	-0.339228376	-0.204632485
BNC1	5	Up	0.493142546	0.780754256	0.267553686	0.307027527	5	Down	0.592925794	0.925764716	-0.632783479	-0.226999656	5	Down	0.148174284	0.846852217	-0.301076764	-0.829227162	5	Up	0.298782513	0.956945848	0.734022605	0.524644824
BNC2	5	Up	0.534561758	0.803259419	0.213438642	0.272002113	5	Down	0.650607179	0.938356533	-0.353582855	-0.186681149	5	Up	0.858785347	0.994877404	0.012386374	0.066115374	5	Down	0.541445492	0.973828863	-1.060378362	-0.266445258
BNIP1	4	Up	0.514357837	0.791645589	-0.233463556	-0.288734639	4	Up	0.344759074	0.839753867	0.294439989	0.462484294	4	Up	0.279656653	0.92195063	0.358081932	0.553374844	4	Up	0.780882245	0.992889832	-1.21240095	-0.107414452
BNIP2	5	Down	0.665486846	0.868357195	-1.019081762	-0.176860524	5	Down	0.333849508	0.835700775	-1.050342209	-0.476449259	5	Down	0.661772747	0.990439431	-0.032845079	-0.179291122	5	Down	0.941587862	0.998686844	-1.765697237	-0.026139149
BNIP3	5	Down	0.569301355	0.821571865	-0.090562688	-0.244657783	5	Down	0.234127396	0.793388371	-0.492916388	-0.630547766	5	Down	0.882239838	0.996466619	0.056928605	0.054413335	5	Down	0.368502445	0.963005967	0.098262541	0.433559626
BNIP3L	5	Up	0.372996629	0.70353324	0.379664255	0.428295093	5	Down	0.329240686	0.834819692	-0.663198112	-0.482486502	5	Up	0.047838716	0.703197879	0.309812225	1.32022049	5	Down	0.437793144	0.96615048	-0.373045339	-0.358731044
BNIPL	4	Up	0.252605978	0.610514034	0.591788186	0.597556375	4	Up	0.02218736	0.523164739	1.136631066	1.653894367	4	Down	0.969775522	0.999100064	-0.08298162	-0.013328782	4	Up	0.956876913	0.999366845	0.816513095	0.019143924
BOC	4	Down	0.185254766	0.562063669	-0.56921335	-0.732230611	4	Down	0.626029433	0.934658765	-0.213969352	-0.203405248	4	Down	0.969362485	0.999100064	0.039645874	0.013513792	4	Up	0.651882778	0.987053607	0.589788194	0.185830492
BOD1	5	Down	0.258666237	0.615032493	-0.263034492	-0.587260255	5	Up	0.808039577	0.969901448	0.070488211	0.092567367	5	Up	0.615801693	0.987042121	0.064369937	0.210559121	5	Down	0.79354989	0.99304443	0.278075959	0.100425764
BOD1L1	3	Down	0.242545342	0.605541654	-0.659257519	-0.615207061	3	Down	0.223087969	0.785953973	-0.560144431	-0.65152385	3	Down	0.536449172	0.980558686	-0.158286268	-0.270471421	3	Down	0.635612095	0.981663891	-0.20249146	-0.196807847
BOD1L2	5	Up	0.424035741	0.735157751	0.34063405	0.372597536	5	Down	0.988521408	0.998290464	0.239634843	0.005013921	5	Up	0.51167619	0.976132623	0.120476713	0.291004792	5	Up	0.922804374	0.997267106	0.699065561	0.034890356
BOK	5	Down	0.9892661	0.99612015	0.089448785	0.004686873	5	Up	0.135076285	0.714205564	0.6381649	0.869420892	5	Down	0.209490493	0.887509669	-0.129183033	-0.678835682	5	Up	0.043239602	0.809246047	1.317612032	1.36411831
BOLA1	5	Up	0.21090605	0.580495036	0.445908672	0.675910962	5	Down	0.983988178	0.997317227	0.001155517	0.007010119	5	Up	0.168694455	0.859305341	0.206265585	0.772899192	5	Down	0.878507212	0.994184401	0.360289759	0.056254669
BOLA2	5	Down	0.933945167	0.976890612	-0.374539042	-0.029678621	5	Up	0.165968337	0.74131127	0.614725272	0.779974758	5	Up	0.669853957	0.990439431	0.053049506	0.174019873	5	Up	0.753121812	0.992889832	0.558983348	0.123134774
BOLA2B	5	Down	0.48063213	0.772335641	-0.222205505	-0.3181872	5	Down	0.186830653	0.758499788	-0.576582609	-0.728551868	5	Up	0.959458629	0.999100064	0.008902149	0.017973747	5	Down	0.007193823	0.594428762	-3.2017933	-2.143040223
BOLA3	5	Up	0.787226625	0.919881137	0.215558678	0.103900226	5	Down	0.369576875	0.850665984	-0.115806864	-0.432295211	5	Up	0.825915287	0.991690179	0.073879437	0.083064495	5	Down	0.807745388	0.993257904	0.476813186	0.092725513
BOLL	5	Up	0.619959056	0.847249315	0.156627192	0.207636991	5	Down	0.800344946	0.967803568	0.154611212	0.096722793	5	Up	0.800697817	0.991690179	-0.004668682	-0.096531355	5	Up	0.950807796	0.998846946	0.585423747	0.021907266
BOP1	5	Up	0.576008024	0.825568062	0.52433018	0.239571466	5	Up	0.111950373	0.696135611	1.42626294	0.950974456	5	Down	0.317951683	0.932347945	-0.341332461	-0.497638872	5	Up	0.48529451	0.968724442	-0.28514287	-0.313994622
BORA	5	Up	0.061381193	0.419471256	0.778270739	1.211964678	5	Up	0.168805245	0.745676497	0.441035368	0.772614064	5	Up	0.829256842	0.992791956	0.029268886	0.081310937	5	Down	0.209596076	0.929283796	-1.646727722	-0.678616853
BPGM	4	Down	0.632562962	0.85418922	-0.111314545	-0.198896241	4	Up	0.644775146	0.937990425	0.188536477	0.190591712	4	Down	0.488491142	0.975839133	-0.137831199	-0.311143307	4	Down	0.290142962	0.954991824	-0.217985927	-0.537387959
BPHL	5	Down	0.127921375	0.504258973	-0.536385578	-0.893056882	5	Down	0.673958094	0.944013133	0.054615377	0.171367107	5	Down	0.850464417	0.994762935	-0.026704457	-0.070343852	5	Down	0.647257966	0.984348093	0.227367076	0.188922596
BPI	5	Down	0.392257723	0.716331127	-0.204204148	-0.406428496	5	Down	0.626298962	0.934800265	-0.040314735	-0.203218308	5	Down	0.390862928	0.953996798	-0.156780725	-0.407975519	5	Up	0.678021463	0.989137606	0.86897307	0.168756558
BPIFA3	5	Up	0.335503662	0.6773694	0.493450156	0.474302735	5	Down	0.731660309	0.953717707	-0.067686783	-0.135690504	5	Up	0.04390478	0.680310517	0.392848202	1.357488191	5	Up	0.697174076	0.990720752	0.69618077	0.15665877
BPIFB1	5	Up	0.193927359	0.568425463	0.439481357	0.712360918	5	Down	0.920078911	0.9867136	0.124624255	0.036174924	5	Up	0.581239894	0.986510148	0.099287054	0.235644585	5	Up	0.502464192	0.968724442	0.766915003	0.298894883
BPIFB2	5	Down	0.908552013	0.968415325	0.058930087	0.041650205	5	Up	0.813965885	0.971583978	0.263388086	0.089393797	5	Down	0.620684471	0.988028679	-0.035335438	-0.20712912	5	Down	0.124669647	0.892228344	-0.052104513	-0.90423927
BPIFB3	5	Up	0.513351982	0.791518288	0.286555951	0.289584757	5	Up	0.862085176	0.981500709	0.172868227	0.064449823	5	Up	0.483835048	0.975839133	0.149006477	0.315302675	5	Up	0.208493266	0.929283796	1.275300804	0.680907968
BPIFB4	5	Up	0.855979045	0.948067006	0.066893556	0.067536867	5	Up	0.522979249	0.908939095	0.232102825	0.281515543	5	Down	0.634565705	0.988053908	-0.079704148	-0.197523403	5	Up	0.051759637	0.814984845	1.503597582	1.286008777
BPIFB6	5	Up	0.486318663	0.775831964	0.248077981	0.313079064	5	Down	0.66949289	0.943883616	0.0392621	0.174254031	5	Down	0.402315484	0.957906009	-0.196557794	-0.395433253	5	Up	0.158269166	0.91666416	1.43147953	0.800603687
BPIFC	5	Down	0.983143081	0.993326482	0.066639666	0.007383273	5	Down	0.392164287	0.86012824	-0.229101983	-0.406531958	5	Up	0.71826715	0.991690179	0.121727301	0.143713996	5	Down	0.156220797	0.91666416	-0.564317301	-0.806261152
BPNT1	4	Down	0.664350822	0.868099594	-0.139004473	-0.177602523	4	Up	0.975965222	0.996396059	0.076531868	0.010565658	4	Up	0.02177253	0.560381825	0.627869648	1.662091097	4	Down	0.378274357	0.963053894	-0.372936596	-0.422193099
BPTF	5	Up	0.204151136	0.57616459	0.341664631	0.690048198	5	Down	0.219005124	0.784106702	-0.320720287	-0.659545725	5	Down	0.89755579	0.997357085	-0.002918905	-0.046938547	5	Up	0.285497275	0.951987462	1.199863833	0.544398033
BPY2	3	Down	0.970606782	0.987980361	-0.296173626	-0.012956678	3	Down	0.38577893	0.857016097	-0.519597114	-0.413661496	3	Up	0.522075872	0.977532127	0.260572574	0.282266377	3	Down	0.758653211	0.992889832	0.689081575	0.1199567
BPY2C	1	Down	0.230349621	0.59752313	-0.486617679	-0.637612499	1	Down	0.173919299	0.748825793	-0.598504006	-0.759652223	1	Up	0.960634489	0.999100064	0.041136014	0.017441825	1	Down	0.980481046	0.999750662	0.753503013	0.008560798
BRAF	5	Down	0.761388606	0.91049107	-0.030577943	-0.118393626	5	Up	0.215035471	0.780173445	0.351911285	0.667489896	5	Up	0.855181743	0.994762935	0.075510978	0.067941579	5	Down	0.810180614	0.993257904	-0.811874401	-0.091418153
BRAP	4	Down	0.290770006	0.641690239	-0.080588116	-0.536450394	4	Down	0.177802033	0.752422095	-0.694973873	-0.750063278	4	Up	0.462378225	0.971371899	0.311859809	0.335002627	4	Up	0.165545748	0.919918631	1.823839223	0.781081969
BRAT1	5	Down	0.848372959	0.945040038	-0.322058924	-0.071413182	5	Up	0.791160255	0.966013534	-0.307577635	-0.101735538	5	Down	0.965288848	0.999100064	-0.133451116	-0.015342711	5	Down	0.36371413	0.960658363	-2.585801205	-0.439239827
BRCA1	4	Down	0.813846493	0.93105603	0.10911678	0.089457503	4	Up	0.716064021	0.950361829	0.293789921	0.145048147	4	Up	0.082081856	0.778037745	0.361603082	1.085752831	4	Down	0.339314213	0.956945848	-1.425073347	-0.469397949
BRCA2	2	Up	0.468595145	0.764499162	0.863042477	0.329202215	2	Up	0.53488754	0.91297587	0.817257278	0.271737519	2	Up	0.977384651	0.999411199	-0.02305077	-0.009934485	2	Down	0.122947615	0.891197002	-3.480881879	-0.910279893
BRCC3	5	Up	0.538708769	0.805900516	0.187004367	0.268645955	5	Down	0.04451882	0.600260794	-0.584333761	-1.351456357	5	Down	0.389591077	0.953684073	-0.060068387	-0.409390999	5	Down	0.948470876	0.998846946	0.349432986	0.022976
BRD1	4	Down	0.42617967	0.736724088	-0.477098152	-0.370407271	4	Down	0.141579736	0.721849465	-0.738620809	-0.848998903	4	Down	0.006900747	0.360665527	-0.57213435	-2.161103879	4	Down	0.131749591	0.900063237	-0.514845058	-0.880250725
BRD2	4	Down	0.000347823	0.06544927	-2.110469152	-3.458641696	4	Down	0.040944312	0.590058916	-0.793261112	-1.387806421	4	Up	0.820930333	0.991690179	0.099029436	0.085693697	4	Up	0.991404358	0.999750662	0.332122224	0.003749177
BRD3	5	Down	0.030573555	0.34179436	-0.626030539	-1.514654061	5	Down	0.095364738	0.677336919	-0.554673338	-1.020612178	5	Up	0.721857859	0.991690179	0.077045919	0.141548311	5	Down	0.39914377	0.96615048	-0.195306723	-0.398870645
BRD4	5	Down	0.020571434	0.312285381	-2.017442046	-1.686735425	5	Down	0.165623977	0.74098015	-0.938853531	-0.780876792	5	Down	0.001768068	0.187804012	-0.868200165	-2.752500918	5	Down	0.994925733	0.999750662	-0.294671783	-0.002209336
BRD7	5	Down	0.03921385	0.36964745	-1.142183725	-1.406560519	5	Down	0.921326749	0.9867464	0.018195722	0.03558632	5	Up	0.486097025	0.975839133	0.235956376	0.313277037	5	Up	0.224530183	0.936593899	1.51919771	0.648725269
BRD8	4	Down	0.069383394	0.431180373	-0.517389537	-1.15874446	4	Up	0.869985157	0.982176629	0.175417523	0.060488157	4	Up	0.806585152	0.991690179	0.12387099	0.093349777	4	Up	0.945525956	0.998846946	0.475792074	0.024326545
BRD9	5	Up	0.853027716	0.9470215	0.049514638	0.069036858	5	Down	0.230388947	0.792226512	-0.969866506	-0.63753836	5	Down	0.035776809	0.644993604	-0.39859397	-1.4463984	5	Down	0.057160859	0.824861148	-3.049449783	-1.242901251
BRDT	3	Down	0.712000441	0.890527698	0.043362455	0.147519737	3	Down	0.999279353	0.999661018	0.228306801	0.000313086	3	Up	0.833466734	0.992791956	0.041999362	0.079111729	3	Down	0.197311977	0.929283796	-0.247848657	-0.704846553
BRE	4	Up	0.286082532	0.638112545	0.331690573	0.543508659	4	Down	0.562699439	0.921111356	-0.178380072	-0.249723518	4	Up	0.864822654	0.995286636	-0.012780111	-0.063072943	4	Down	0.328380488	0.956945848	-1.851801391	-0.483622656
BRF1	5	Down	0.795137332	0.922619512	-0.220784963	-0.099557856	5	Up	0.179120875	0.752533394	0.894479116	0.746853798	5	Down	0.970952896	0.999347944	-0.033501269	-0.012801839	5	Down	0.332881868	0.956945848	-1.563544409	-0.47770986
BRF2	4	Down	0.394518721	0.718197757	-1.92816108	-0.403932383	4	Down	0.794703402	0.966679942	-1.39116463	-0.099794928	4	Up	0.151300148	0.848196941	0.666265615	0.820160648	4	Up	0.81238389	0.993257904	-0.180745924	-0.090238698
BRI3	4	Down	0.671839815	0.871869066	-0.126082247	-0.172734262	4	Up	0.860877164	0.981490314	-0.044931879	-0.065058812	4	Up	0.595734854	0.986953753	0.1283275	0.22494699	4	Down	0.154916462	0.91666416	-1.035429455	-0.809902431
BRI3BP	5	Up	0.170547402	0.547416548	0.286012516	0.768154891	5	Up	0.7443674	0.954647513	0.033983576	0.128212655	5	Up	0.323741971	0.93378603	0.188338329	0.489800994	5	Up	0.500210782	0.968724442	0.176327975	0.300846951
BRICD5	5	Up	0.034111163	0.351746623	0.935531797	1.467103469	5	Up	0.108032596	0.692281672	0.746635287	0.966445186	5	Up	0.031004167	0.630383541	0.474486244	1.508579928	5	Up	0.871470383	0.994184401	0.278336662	0.059747368
BRINP1	4	Up	0.195250657	0.56930447	0.489394108	0.709407495	4	Up	0.717227022	0.950361829	0.13264344	0.144343356	4	Up	0.738570013	0.991690179	0.012711599	0.131608329	4	Up	0.575702046	0.978228621	0.799577717	0.239802227
BRINP2	5	Up	0.103470336	0.477178774	0.164807266	0.985184142	5	Up	0.450046196	0.880968534	0.628040359	0.346742905	5	Up	0.42782277	0.964189241	0.195041369	0.368736105	5	Up	0.477521407	0.968724442	0.801523789	0.321007155
BRINP3	4	Up	0.046291733	0.387031226	0.723909334	1.334496557	4	Up	0.638406713	0.937060118	0.359357763	0.194902555	4	Up	0.229033179	0.904227527	0.210751757	0.640101598	4	Down	0.339381763	0.956945848	-0.264239129	-0.469311498
BRIP1	5	Up	0.873589631	0.955268754	0.40227492	0.058692529	5	Up	0.338332172	0.838222257	0.479549673	0.470656703	5	Down	0.459662613	0.971371899	-0.13617213	-0.337560818	5	Up	0.402057982	0.96615048	0.941661646	0.395711312
BRIX1	4	Down	0.971972369	0.988436877	0.113612665	0.012346081	4	Down	0.323895392	0.832982614	-1.497179299	-0.489595231	4	Up	0.303584052	0.930502128	0.274871041	0.517721046	4	Down	0.959523482	0.999394352	-1.833079665	-0.017944392
BRK1	3	Up	0.005691044	0.22528007	1.171822971	2.244808071	3	Up	0.295559666	0.82446961	0.692038855	0.529354833	3	Down	0.098505731	0.79253063	-0.3532901	-1.006538503	3	Up	0.35533808	0.959642128	1.007798685	0.449358248
BRMS1	4	Up	0.704841057	0.887390342	0.271289416	0.151908806	4	Up	0.921015948	0.9867136	0.639981526	0.03573285	4	Down	0.535048018	0.980347756	-0.133121427	-0.27160724	4	Up	0.379254917	0.963053894	1.229602133	0.421068779
BRMS1L	5	Down	0.945421858	0.980183428	-0.018334669	-0.024374361	5	Up	0.296181188	0.824970366	0.65392657	0.528442529	5	Down	0.909911713	0.998971671	-0.004365019	-0.041000745	5	Up	0.140524886	0.905656278	1.277935927	0.852246758
BROX	3	Up	0.821471701	0.935190468	0.289561821	0.085407393	3	Up	0.104602122	0.691424136	0.904140636	0.980459506	3	Down	0.963867079	0.999100064	-0.079753183	-0.015982853	3	Up	0.318009665	0.956945848	1.46662968	0.49755968
BRPF1	5	Down	0.006860345	0.234920461	-0.830553665	-2.163654046	5	Up	0.258441717	0.802956487	0.904837958	0.587637382	5	Down	0.592980532	0.986906713	-0.040042844	-0.226959565	5	Down	0.420836579	0.96615048	0.19289517	0.375886518
BRPF3	5	Down	0.468689609	0.764587642	-0.175900198	-0.329114674	5	Down	0.92794046	0.988054072	0.250705248	0.032479889	5	Up	0.798789492	0.991690179	0.123575554	0.097567657	5	Up	0.874957495	0.994184401	0.905422505	0.058013044
BRS3	4	Down	0.967652075	0.986759011	0.05435787	0.014280768	4	Down	0.715683019	0.950361829	-0.025071006	-0.145279287	4	Down	0.86983372	0.996449898	-0.039280394	-0.06056376	4	Down	0.205672935	0.929283796	-0.889054602	-0.686822854
BRSK1	5	Down	0.098599292	0.472636279	-0.37410924	-1.006126202	5	Down	0.117283278	0.698736267	-0.425547737	-0.930763905	5	Up	0.311579721	0.932318435	0.164507685	0.506430816	5	Up	0.741314879	0.992889832	0.644798601	0.129997283
BRSK2	5	Up	0.373425421	0.704006166	0.554962258	0.427796121	5	Down	0.589641735	0.925764716	-0.549563642	-0.229411785	5	Up	0.102675539	0.794458218	0.452452443	0.98853301	5	Down	0.342676202	0.958171943	-2.400493157	-0.465116055
BRWD1	3	Down	0.015064407	0.292616971	-0.959229418	-1.82204795	3	Down	0.070228899	0.643411066	-0.76104506	-1.153484142	3	Up	0.519238934	0.977043163	0.13011981	0.28463275	3	Up	0.775271377	0.992889832	0.84182211	0.11054625
BRWD3	4	Down	0.112465895	0.489895559	-0.431731702	-0.948979158	4	Down	0.058912078	0.62596804	-0.614546497	-1.229795661	4	Up	0.395028126	0.955645369	0.112431787	0.403371982	4	Down	0.043317458	0.809246047	-0.536981722	-1.363337041
BSCL2	5	Up	0.18604868	0.56266018	0.560904565	0.730373408	5	Up	0.945959592	0.990621903	0.02017542	0.024127415	5	Up	0.125279675	0.813815325	0.243106063	0.902119383	5	Down	0.573435388	0.978228621	-1.310458176	-0.241515509
BSDC1	5	Up	0.901338277	0.965501857	0.040784618	0.045112185	5	Down	0.613973324	0.931261668	-0.1788786	-0.211850498	5	Down	0.282805257	0.922886793	-0.219105774	-0.548512522	5	Up	0.967411011	0.999750662	0.179873753	0.014388974
BSG	5	Down	0.003558513	0.196238419	-1.38132179	-2.4487315	5	Down	0.526872482	0.910515	-0.321449617	-0.278294484	5	Up	0.716290904	0.991690179	0.100481727	0.144910564	5	Down	0.28315075	0.950570565	-0.655191117	-0.547982283
BSND	5	Down	0.259401289	0.615665557	-0.184018385	-0.586027869	5	Up	0.662855222	0.942049718	0.387928117	0.178581318	5	Down	0.798516528	0.991690179	-0.000723473	-0.09771609	5	Down	0.634115678	0.981657503	0.531111158	0.197831509
BSPRY	5	Up	0.678278848	0.875046624	0.2049699	0.168591726	5	Up	0.52507853	0.910170502	0.474682661	0.27977574	5	Down	0.821801677	0.991690179	0.026767497	0.085232977	5	Down	0.319819275	0.956945848	0.321551278	0.495095365
BST1	5	Down	0.15071679	0.528183522	-0.329005591	-0.821838363	5	Down	0.300694635	0.827506317	-0.292584525	-0.52187432	5	Up	0.294806162	0.926322951	0.160737983	0.530463444	5	Up	0.602632664	0.979416228	1.006271881	0.219947332
BSX	5	Down	0.933298662	0.976779618	0.213060794	0.029979357	5	Up	0.592064742	0.925764716	0.475425124	0.227630801	5	Down	0.250264502	0.9148109	-0.134971434	-0.601600747	5	Down	0.670493162	0.987918147	0.426651179	0.173605647
BTAF1	2	Up	0.94749082	0.980816569	-0.202065486	-0.023424989	2	Up	0.599358458	0.92756462	0.611253714	0.222313362	2	Up	0.284969478	0.923875899	0.33257904	0.545201653	2	Up	0.226053997	0.936593899	1.533978275	0.645787809
BTBD1	5	Down	0.829383374	0.937570249	0.054783467	0.081244675	5	Down	0.098148109	0.682012729	-0.435318487	-1.008118063	5	Up	0.88856233	0.996525851	0.03231508	0.051312102	5	Up	0.222602634	0.936593899	1.702660699	0.652469701
[truncated: 17,249 more rows]
