# Supplementary material for: Aneuploidy generates enhanced nucleotide dependency and sensitivity to metabolic perturbation
Source: Genes Dev. 2025 Jun 1;39(11-12):770–86. doi: 10.1101/gad.352512.124 (PMC12128873; doi:10.1101/gad.352512.124)
Supplement: Supplement 6 [file Supplemental_Table_S6_Metabolomics_Brequinar.csv]

#Table S6 Magesh et al. Metabolomics Brequinar
metabolites	logFC_2N	logCPM_2N	LR_2N	PValue_2N	neglogP_2N	fdr_2N	logFC_4N	logCPM_4N	LR_4N	PValue_4N	neglogP_4N	fdr_4N	logFC_diploid	logCPM_diploid	LR_diploid	PValue_diploid	neglogP_diploid	fdr_diploid	logFC_2N_BREQ.U	logCPM_2N_BREQ.U	LR_2N_BREQ.U	PValue_2N_BREQ.U	neglogP_2N_BREQ.U	fdr_2N_BREQ.U	logFC_4N_BREQ.U	logCPM_4N_BREQ.U	LR_4N_BREQ.U	PValue_4N_BREQ.U	neglogP_4N_BREQ.U	fdr_4N_BREQ.U	logFC_diploid_BREQ.U	logCPM_diploid_BREQ.U	LR_diploid_BREQ.U	PValue_diploid_BREQ.U	neglogP_diploid_BREQ.U	fdr_diploid_BREQ.U	neglogFDR_4N_BREQ	neglogFDR_2N_BREQ	neglogFDR_diploid_BREQ	neglogFDR_diploid_BREQ.U	neglogFDR_4N_BREQ.U	neglogFDR_2N_BREQ.U
ADENINE	0.735616932	8.887941836	3.745776559	0.052941122	1.276206862	0.207584924	0.627444621	9.135122683	1.065973904	0.30185662	0.520199296	0.82254185	0.188233003	8.985967667	0.130524751	0.717888578	0.143942956	0.976695135	1.017892545	8.96942519	8.321700712	0.003917422	2.406999587	0.130287259	0.945275203	9.175490045	2.72311808	0.098904636	1.00478335	0.916478128	0.378105086	9.035454379	0.477153882	0.489714327	0.31005719	0.976668059	0.084841997	0.68280419	0.010240975	0.010253015	0.037877895	0.885098054
ADENOSINE.3..5..DIPHOSPHATE	-0.641173919	8.087217024	1.774526329	0.182822901	-0.737969405	0.48297694	-0.311040515	8.030642117	0.133964763	0.714356143	-0.146085216	0.966332374	-0.524859658	7.69956746	0.631015859	0.426982935	-0.369589482	0.921955502	-1.135116153	8.017935318	6.908204571	0.008580111	-2.066507118	0.153057402	-1.962106742	7.767019105	4.40798917	0.035770983	-1.446469124	0.524320807	-1.676741246	7.531981589	4.771638431	0.028932279	-1.538617358	0.610329797	-0.014873471	-0.316073604	-0.03529004	-0.214435426	-0.280402907	-0.815145662
ADENOSINE.5..DIPHOSPHATE	-0.063216812	8.977635046	0.067326434	0.795270019	-0.09948539	0.911714516	-0.084538351	8.806759069	0.045557949	0.830981381	-0.080408707	0.966332374	-0.067640981	8.734806056	0.047309489	0.827812905	-0.082067808	0.976695135	0.009215752	9.012590721	0.001335887	0.970843978	0.012850559	0.984377531	-0.000316946	8.848303517	4.65486664324999e-07	0.999455631	-0.000236481	0.999455631	-0.294650388	8.669763217	0.600241895	0.438485747	-0.358044519	0.976668059	-0.014873471	-0.04014113	-0.010240975	-0.010253015	-0.000236481	0.006838308
ADENOSINE.MONOPHOSPHATE	0.48646342	6.970475899	2.980160726	0.084290902	1.074219301	0.279096541	0.368579241	6.919651234	0.655982917	0.417981717	0.378842714	0.889567504	0.188765119	6.883106136	0.179078663	0.672166222	0.172523316	0.976695135	0.280247165	6.825544804	1.366860157	0.242352086	0.615553238	0.736948179	0.159226387	6.778674778	0.097453616	0.754907061	0.122106512	0.968605027	-0.43270854	6.645534997	0.599018418	0.438952789	-0.357582187	0.976668059	0.05082109	0.554245546	0.010240975	-0.010253015	0.013853281	0.13256305
ADENOSINE.TRIPHOSPHATE	-0.590790912	12.38634712	0.946160251	0.330698602	-0.480567641	0.648343312	-0.201186641	12.35084917	0.045526563	0.831038733	-0.080378734	0.966332374	-0.561636475	12.07581217	0.519710009	0.47096541	-0.327010988	0.969167052	-1.721562422	12.18035758	9.033041206	0.00265143	-2.576519823	0.130287259	-2.548052084	11.98132614	5.602594937	0.017933896	-1.746325363	0.389895561	-2.320244892	11.84421248	6.977919847	0.008252147	-2.083433038	0.40985664	-0.014873471	-0.188194965	-0.013601359	-0.387368024	-0.40905171	-0.885098054
AICAR	0.28139046	7.344062802	0.208236858	0.64815286	0.188322558	0.893808744	0.80901447	7.443481658	0.654858675	0.418380914	0.378428136	0.889567504	0.575372716	7.035339546	0.784598339	0.375738483	0.425114322	0.896046896	0.169783568	7.266846775	0.124922877	0.723755375	0.140408198	0.905031116	1.075572655	7.43631241	1.675498901	0.195523618	0.708800775	0.968605027	0.777429994	7.046875718	1.800641051	0.179635014	0.745609007	0.892187237	0.05082109	0.048755401	0.04766926	0.049543994	0.013853281	0.043336489
ALLOTHREONINE	-0.283586586	13.90826312	1.710484509	0.19092252	-0.719142842	0.48297694	-0.470423376	13.74977813	1.477222302	0.224209625	-0.649345748	0.760709798	-0.40738151	13.8794706	3.63721545	0.056501359	-1.247941109	0.36331472	-0.061935543	14.01864355	0.063445229	0.801131219	-0.096296344	0.905031116	-0.239762092	13.89032183	0.342393651	0.558450809	-0.253015075	0.968605027	-0.115237213	14.02872184	0.212197155	0.64505072	-0.190406136	0.976668059	-0.11878099	-0.316073604	-0.439717006	-0.010253015	-0.013853281	-0.043336489
ALPHA.D.GLUCOSE	0.482464442	9.039505828	0.556290468	0.455758743	0.341264992	0.804856731	0.556197545	8.854759191	0.054929298	0.814697745	0.089003486	0.966332374	0.783947382	8.720229195	1.199798494	0.273361957	0.563261926	0.873173043	0.52991811	9.013973437	1.453640721	0.227944665	0.642170567	0.731260251	0.593353928	8.776016009	0.113380368	0.736327974	0.1329287	0.968605027	0.560479403	8.50161157	0.617997356	0.431792456	0.36472495	0.976668059	0.014873471	0.094281419	0.05889968	0.010253015	0.013853281	0.135928033
AMINOISOBUTANOATE	0.689547284	10.0417188	0.215158838	0.642753661	0.191955441	0.893808744	0.139141737	10.12813285	0.010998042	0.916477734	0.037878082	0.971047431	-0.187351012	8.948534986	0.004080795	0.949064901	-0.022704088	0.976695135	-0.690438306	9.418043565	0.150089494	0.698449849	-0.155864772	0.905031116	-0.275485387	9.970772187	0.022997383	0.879463878	-0.055781993	0.968605027	-0.031644488	9.027949391	0.000108065	0.991705803	-0.003617145	1	0.012759557	0.048755401	-0.010240975	0	-0.013853281	-0.043336489
ARGININE	0.220188382	15.39291531	0.901277974	0.34243927	0.465416437	0.654146811	0.32806392	15.34328205	0.827353922	0.363038788	0.440046972	0.886766875	0.129038486	15.28805507	0.14223208	0.70607203	0.151150992	0.976695135	-0.006556723	15.27600535	0.000769079	0.977875677	-0.009716356	0.984377531	-0.079482238	15.14393449	0.044529682	0.832871218	-0.079422146	0.968605027	-0.285561174	15.12646619	0.507147082	0.476376477	-0.322049691	0.976668059	0.052190538	0.184324771	0.010240975	-0.010253015	-0.013853281	-0.006838308
ASPARAGINE	-0.067850849	14.78650448	0.107928631	0.742514796	-0.129294888	0.911714516	-0.112052831	14.64131507	0.121163017	0.727776511	-0.138001966	0.966332374	-0.059578642	14.9325319	0.052433703	0.8188813	-0.086779046	0.976695135	0.057052015	14.8431233	0.066788268	0.796071778	0.099047773	0.905031116	0.120757545	14.7376397	0.113293098	0.736425693	0.132871068	0.968605027	0.149082817	15.01704286	0.266135553	0.605935937	0.21757329	0.976668059	-0.014873471	-0.04014113	-0.010240975	0.010253015	0.013853281	0.043336489
ASPARTATE	0.408253924	13.10728	1.210587913	0.271215718	0.566685144	0.603151374	0.554700049	13.76675701	2.51430316	0.112817494	0.947623553	0.600350234	0.446917122	13.44064453	2.76836569	0.096144279	1.017076552	0.4476718	-0.069118929	12.86150854	0.039445253	0.842569168	-0.074394437	0.924623234	0.313243991	13.57505347	0.679284365	0.409833259	0.3873928	0.968605027	0.083345676	13.23027106	0.092273612	0.761306386	0.118440527	0.981490291	0.221595316	0.219573679	0.349040262	0.008113992	0.013853281	-0.034035198
BETA.ALANINE	-0.243331332	11.59211216	1.128505766	0.288094286	-0.540465355	0.603456518	-0.30638831	11.51798712	0.509595085	0.475314193	-0.323019217	0.889567504	-0.256217618	11.72944078	0.934477839	0.333702058	-0.476641115	0.876146884	-0.066522691	11.68241162	0.069222508	0.792472188	-0.10101597	0.905031116	-0.403201712	11.5407697	0.792941764	0.37321208	-0.428044307	0.968605027	-0.100649502	11.81672348	0.107710267	0.742766175	-0.129147882	0.979611227	-0.05082109	-0.219354018	-0.057423079	-0.008946246	-0.013853281	-0.043336489
BETA.NICOTINAMIDE.ADENINE.DINUCLEOTIDE	-0.162422182	11.32355099	0.424120128	0.514888307	-0.288286971	0.833895193	-0.03087798	11.51880034	0.005960324	0.938461946	-0.027583333	0.971047431	-0.015704613	11.38705729	0.00208439	0.963585134	-0.016109909	0.976695135	-0.237460062	11.31212778	0.719183162	0.396411978	-0.401853232	0.905031116	-0.21878018	11.46485204	0.239807519	0.624345169	-0.204575244	0.968605027	-0.242975285	11.31272962	0.32781675	0.566947502	-0.246457154	0.976668059	-0.012759557	-0.07888853	-0.010240975	-0.010253015	-0.013853281	-0.043336489
BETA.NICOTINAMIDE.ADENINE.DINUCLEOTIDE.REDUCED	-2.09115879	2.217022572	1.076337059	0.299518429	-0.523576452	0.611345834	-1.672409292	0.918029053	0.261593144	0.60902775	-0.215362919	0.964895125	-0.475726477	3.92485246	0.039185043	0.843082522	-0.074129914	0.976695135	0.230628673	3.009551334	0.021091802	0.884529146	0.053287852	0.944888529	0.246362682	1.611169158	0.007734341	0.929920309	0.031554267	0.968937944	-0.085245893	4.113323553	0.001248264	0.971815976	-0.012415966	0.997206047	-0.015519888	-0.213713043	-0.010240975	-0.001215097	0.013704036	0.024619423
CAFFEINE	0.442277166	8.754017138	0.172550523	0.677854954	0.168863226	0.893808744	1.359720118	9.471500876	0.565827696	0.451921659	0.344936844	0.889567504	0.684801055	9.050539641	0.614406595	0.433133457	0.363378268	0.921955502	0.312651863	8.64929094	0.194074602	0.659546779	0.180754396	0.905031116	1.426368268	9.280966683	0.530918536	0.466220944	0.331408221	0.968605027	0.904851524	9.059160791	1.08902436	0.29668748	0.52770078	0.976668059	0.05082109	0.048755401	0.03529004	0.010253015	0.013853281	0.043336489
CDP.ETHANOLAMINE	-2.257069369	7.867472092	53.30407094	2.85713832633492e-13	-12.54406873	4.25713610623902e-11	-2.383023917	8.088349755	27.28718981	1.75369407287655e-07	-6.756046166	8.71001389528689e-06	-1.87495498	8.068529813	13.52308896	0.000235646	-3.627739507	0.005851881	0.119165524	8.642276551	0.152005816	0.696625851	0.157000413	0.905031116	0.214762942	8.910515731	0.182967108	0.668835658	0.174680581	0.968605027	0.090162536	8.753561513	0.039116118	0.843218797	0.074059721	0.981490291	-5.059981152	-10.37088246	-2.232704489	0.008113992	0.013853281	0.043336489
CELLOBIOSE	1.706439975	9.228757715	4.910048648	0.026700889	1.573474277	0.128938729	1.226705418	8.580175335	2.020947596	0.155142299	0.809269777	0.642266507	1.177104361	8.169618515	3.435331672	0.063815771	1.195071983	0.36331472	-0.736987102	7.885160987	1.751541234	0.185683095	-0.731227633	0.731260251	-0.147336985	7.792730339	0.033954391	0.853803866	-0.068641883	0.968605027	1.160388397	7.991409794	3.159207647	0.07549982	1.122054085	0.610329797	0.192284725	0.889616614	0.439717006	0.214435426	-0.013853281	-0.135928033
CHOLINE	-0.129657294	11.78787286	0.011246333	0.915543689	-0.038320927	0.96392321	-0.959910388	11.98910435	0.252669574	0.61520159	-0.210982551	0.964895125	-0.463861423	11.61830126	0.028125384	0.866814383	-0.062073891	0.976695135	0.022980019	11.86048143	0.000453415	0.98301149	0.007441406	0.984377531	-0.847518969	12.15943285	1.090099411	0.296449184	-0.528049741	0.968605027	-0.628607737	11.63713843	0.028921584	0.864960222	-0.063003865	0.981490291	-0.015519888	-0.015957563	-0.010240975	-0.008113992	-0.013853281	0.006838308
CITRULLINE	-0.374233848	6.143508867	0.853004684	0.355703715	-0.448911599	0.670884221	0.835311902	7.317659028	1.27580083	0.258681262	0.587235028	0.82007464	0.579344703	7.008052078	0.928817889	0.335170284	0.474734492	0.876146884	-0.632673948	6.097563365	1.858792948	0.172764176	-0.762546307	0.731260251	-0.356398064	6.731075206	0.226083359	0.63444329	-0.197607191	0.968605027	-0.578731203	6.508316749	0.836085031	0.36051886	-0.443072011	0.976668059	0.086146618	-0.173352422	0.057423079	-0.010253015	-0.013853281	-0.135928033
CORTISOL	0.346350162	2.873491056	0.190991991	0.662092272	0.179081482	0.893808744	-0.054315943	2.86625813	0.002430933	0.960676637	-0.017422771	0.973747067	-0.066350937	2.027884789	0.001102995	0.97350603	-0.011661354	0.980083773	0.776205057	3.051765673	1.092223686	0.295979037	0.528739048	0.816682897	0.763316814	3.194695174	0.37266001	0.541557893	0.26635511	0.968605027	0.416685052	2.223645525	0.029847188	0.862837418	0.06407103	0.981490291	-0.011553837	0.048755401	-0.008736801	0.008113992	0.013853281	0.087946539
CREATINE	-0.957082894	15.20537227	14.83338494	0.000117438	-3.930191079	0.001093642	-1.229844629	15.34402773	10.19356455	0.001409316	-2.850991546	0.013999208	-0.606665204	15.42871136	3.36550704	0.066575087	-1.176688256	0.36331472	-0.298932996	15.49370745	1.567273165	0.210603459	-0.676534501	0.731260251	-0.454118758	15.69560133	1.334724903	0.247966389	-0.605607182	0.968605027	-0.265653513	15.61102272	0.508261927	0.475892224	-0.322491391	0.976668059	-1.853896537	-2.961124794	-0.439717006	-0.010253015	-0.013853281	-0.135928033
CYS.GLY	-1.00742982	8.745226105	9.366311501	0.002210098	-2.655588455	0.016465231	-1.036174041	8.766571267	0.634431587	0.425734423	-0.370861233	0.889567504	-1.124089693	8.700831833	0.899252701	0.342982169	-0.464728458	0.881109364	-0.5381459	8.970852795	2.572653773	0.1087252	-0.963669785	0.731260251	-1.46842922	8.848231348	4.273625971	0.038708248	-1.41219649	0.524320807	-0.827923472	8.911458266	2.243906373	0.134141717	-0.872436139	0.740263549	-0.05082109	-1.783432182	-0.054970183	-0.130613635	-0.280402907	-0.135928033
CYTIDINE.DIPHOSPHATE	-0.759298796	3.948815311	0.117121226	0.732177972	-0.135383341	0.911714516	1.001488346	3.436010575	0.202521165	0.652693485	0.185290723	0.966332374	0.230842505	3.33381738	0.010857622	0.917010702	0.037625596	0.976695135	0.482985863	4.492015079	0.211250627	0.645788936	0.1899094	0.905031116	1.66965812	3.638426652	1.642955479	0.199920447	0.699142787	0.968605027	0.807381339	3.556179661	0.429346619	0.512309726	0.290467399	0.976668059	0.014873471	-0.04014113	0.010240975	0.010253015	0.013853281	0.043336489
CYTIDINE.TRIPHOSPHATE	-3.412099631	5.999152341	7.619656184	0.005773549	-2.238557112	0.035844119	-7.047058817	4.080368934	8.418303283	0.003714623	-2.430085277	0.034592425	-3.418889324	4.320908851	5.098023216	0.023953126	-1.620637795	0.237934388	0.198800215	6.952449208	0.028164175	0.866723429	0.062119464	0.935810079	1.315635539	5.650955111	1.297535407	0.254663901	0.594032612	0.968605027	0.925803691	5.593939453	1.162789018	0.280887873	0.551467011	0.97330914	-1.461018991	-1.445582085	-0.623542785	0.011749198	0.013853281	0.028812282
D.ALANINE	-0.243625437	11.59231567	1.130827521	0.287598896	-0.541212785	0.603456518	-0.277129553	11.53285651	0.436691574	0.50872363	-0.293518089	0.924388059	-0.264874624	11.73412405	1.008010829	0.315379855	-0.501166051	0.873173043	-0.066860876	11.68261827	0.069919235	0.791454411	-0.101574096	0.905031116	-0.387949569	11.54668455	0.734001595	0.391589183	-0.407169314	0.968605027	-0.109271478	11.82240865	0.128553577	0.719936478	-0.142705821	0.976963865	-0.034145673	-0.219354018	-0.05889968	-0.010121499	-0.013853281	-0.043336489
D.MANNOSAMINE	0.122952555	7.270721815	0.18066222	0.670804756	0.173403867	0.893808744	-0.02688347	7.071739936	0.003631916	0.951944272	-0.021388475	0.972122537	-0.822616112	7.01809073	0.261817879	0.60887399	-0.215472578	0.976695135	0.349918266	7.35822975	1.691268519	0.193433835	0.713467558	0.731260251	0.015012824	7.090140955	0.000792066	0.977547566	0.009862101	0.990847533	-2.305336408	6.887786619	19.45055807	1.03237670443517e-05	-4.986161804	0.001538241	-0.012278988	0.048755401	-0.010240975	-2.812975535	0.003993168	0.135928033
D.RIBOSE.5.PHOSPHATE	-1.020873486	7.156266359	15.63009633	7.70189486847273e-05	-4.113402414	0.000819702	-0.645564586	7.489136341	1.840758872	0.174862029	-0.757304487	0.644772882	-0.49138033	7.263692635	1.00442546	0.31624204	-0.499980397	0.873173043	-0.056991486	7.555701251	0.053597816	0.816917048	-0.087822041	0.915192783	0.35744851	7.905348978	0.529977798	0.466616194	0.331040193	0.968605027	-0.235381388	7.408834347	0.127299611	0.721248491	-0.141915083	0.976963865	-0.190593236	-3.086344181	-0.05889968	-0.010121499	0.013853281	-0.038487413
DGDP	-0.665484079	8.076076377	1.832188688	0.175869247	-0.754810095	0.48297694	-0.313519798	8.024205909	0.133020704	0.715320402	-0.145499388	0.966332374	-0.532008692	7.689641358	0.630340028	0.427230617	-0.369337632	0.921955502	-1.18226053	8.005402725	7.34480329	0.006725689	-2.172263212	0.153057402	-1.970398838	7.760748222	4.351334009	0.036979969	-1.432033457	0.524320807	-1.667357319	7.526375682	4.68164676	0.03048651	-1.515892287	0.610329797	-0.014873471	-0.316073604	-0.03529004	-0.214435426	-0.280402907	-0.815145662
DIETHANOLAMINE	0.278196676	9.54493899	0.92584638	0.335944572	0.473732372	0.650074561	0.599576426	9.917012407	1.2245911	0.268461525	0.571117947	0.82254185	0.603123337	9.697291749	2.560000536	0.109598546	0.960195206	0.494854042	-0.037052047	9.384438536	0.015097352	0.902209028	-0.044692831	0.946684121	0.186452711	9.651163809	0.15186394	0.696760437	0.156916517	0.968605027	0.546118066	9.583951922	2.138427972	0.143649027	0.84269731	0.764418038	0.084841997	0.187036829	0.305522878	0.116669073	0.013853281	-0.023794907
DIHYDROBIOPTERIN	0.382269039	17.35831209	4.052353677	0.044109804	1.355464873	0.182565577	0.494198925	17.43360703	2.570948517	0.108842452	0.963201682	0.600350234	0.424035283	17.19378391	2.366938848	0.123929855	0.906824059	0.527587096	0.058964332	17.17842897	0.07400341	0.785594586	0.104801518	0.905031116	0.096162909	17.19822077	0.079636336	0.777790844	0.109137174	0.968605027	-0.017373716	16.96006212	0.002540301	0.959802523	-0.017818113	0.997206047	0.221595316	0.738581105	0.277705835	-0.001215097	0.013853281	0.043336489
DIHYDROOROTATE	7.931273227	11.59023447	12.41239339	0.000426494	3.370087174	0.003738094	6.088822705	11.71513905	8.064359766	0.004514442	2.345395881	0.03956776	4.915832585	11.11921128	8.610538373	0.003342235	2.475963023	0.055332556	6.991927336	10.33996429	8.122444953	0.004372056	2.359314318	0.130287259	-22.11529314	6.020319213	21.78398997	3.05135750412719e-06	-5.515506906	0.000454652	1.487389938	7.873764911	0.2557778	0.613035815	0.212514152	0.976668059	1.402658534	2.427349827	1.257019264	0.010253015	-3.342320638	0.885098054
DIHYDROXYACETONE.PHOSPHATE	-2.572582646	6.860945248	8.526659469	0.003499815	-2.455954929	0.02483202	-0.133687507	7.465291133	0.054444335	0.815502758	-0.088574566	0.966332374	-0.260189181	6.906916565	0.015565154	0.900713249	-0.045413449	0.976695135	0.197435693	7.71902006	0.259237129	0.610644743	0.214211378	0.905031116	0.663809933	7.787299607	1.074823397	0.299858491	0.523083649	0.968605027	0.007159618	7.033714432	5.80569771813089e-06	0.998077498	0.000835736	1	-0.014873471	-1.604987955	-0.010240975	0	0.013853281	0.043336489
FRUCTOSE.6.PHOSPHATE	-0.356560195	8.578496914	2.073071368	0.14991934	-0.824142339	0.453081469	-0.108235277	8.862893721	0.070055028	0.791256677	-0.101682612	0.966332374	-0.046718193	8.609388516	0.012365437	0.911457761	-0.040263453	0.976695135	0.078646534	8.777764499	0.098750091	0.75333476	0.123011993	0.905031116	0.125263314	8.958970866	0.068534896	0.793482036	0.100462901	0.968605027	-0.374100485	8.509790529	0.517187271	0.472043985	-0.326017532	0.976668059	-0.014873471	-0.3438237	-0.010240975	-0.010253015	0.013853281	0.043336489
FUMARATE	-0.048678192	10.00304704	0.014219967	0.905079272	-0.043313381	0.96392321	0.291370483	10.79301102	0.565519718	0.452044774	0.344818547	0.889567504	0.189130925	10.29003147	0.217955693	0.640602012	0.193411702	0.976695135	-0.461838282	9.859745768	1.917603566	0.166121083	-0.779575247	0.731260251	0.07944449	10.66695305	0.033082834	0.855671507	0.067692929	0.968605027	-0.215931845	10.11890525	0.169079766	0.680930947	-0.166896928	0.976963865	0.05082109	-0.015957563	0.010240975	-0.010121499	0.013853281	-0.135928033
GALACTITOL	0.746762447	9.496904891	0.107941152	0.74250039	0.129303314	0.911714516	0.829009953	10.42390514	0.520692697	0.470546347	0.327397594	0.889567504	0.512287205	10.48149409	0.425034442	0.514435586	0.288668997	0.974639211	0.393380149	9.246157576	0.019900716	0.887814725	0.051677656	0.944888529	1.136681365	10.43565173	1.134135028	0.286895045	0.542276952	0.968605027	0.899189974	10.59112408	1.443515503	0.229571302	0.639082403	0.9346092	0.05082109	0.04014113	0.01115612	0.029369948	0.013853281	0.024619423
GALACTOSAMINE	0.19228432	7.845294323	0.299421036	0.584245607	0.233404544	0.875782738	0.12111495	7.59750241	0.059421972	0.807411881	0.092904864	0.966332374	-0.501207903	7.559288053	0.127014501	0.721547815	-0.141734884	0.976695135	0.306375052	7.876405568	0.815941191	0.366369545	0.436080635	0.905031116	0.323928337	7.651921215	0.338175095	0.56088449	0.251126569	0.968605027	-0.174678662	7.728248423	0.02175108	0.882751212	-0.054161678	0.981490291	0.014873471	0.057603619	-0.010240975	-0.008113992	0.013853281	0.043336489
GALACTOSE	0.480786505	10.55151964	3.89540158	0.048418462	1.314989006	0.194982457	0.428214693	10.58093771	1.062176904	0.302719208	0.518960021	0.82254185	0.296465449	10.48296449	0.756767723	0.384341952	0.415282208	0.896046896	0.109719316	10.33608419	0.153103632	0.695586886	0.157648614	0.905031116	0.05754873	10.37043989	0.016313795	0.898366235	0.046546579	0.968605027	0.391057887	10.4792459	0.897513584	0.343449287	0.464137381	0.976668059	0.084841997	0.710004461	0.04766926	0.010253015	0.013853281	0.043336489
GALACTOSE.1.PHOSPHATE	-0.354884606	8.584333793	2.051655754	0.152040762	-0.818039964	0.453081469	-0.121858566	8.907938064	0.089394485	0.764948359	-0.116367883	0.966332374	-0.067620305	8.599011111	0.02619256	0.871430943	-0.059767023	0.976695135	0.073162742	8.780603244	0.085956737	0.769381671	0.113858164	0.905031116	0.073678736	8.992561131	0.024323704	0.876064089	0.057464122	0.968605027	-0.374307774	8.509594927	0.517847459	0.471761342	-0.32627765	0.976668059	-0.014873471	-0.3438237	-0.010240975	-0.010253015	0.013853281	0.043336489
GALACTURONATE	0.382001915	6.908309599	0.131562393	0.716817565	0.144591361	0.911714516	0.880603202	6.98547769	0.360986307	0.547958976	0.261251955	0.93092629	0.342268767	6.854398113	0.110604011	0.739457523	0.131086768	0.976695135	0.654019683	7.002678131	0.527929393	0.467478689	0.330238183	0.905031116	0.99878352	6.893435071	0.496291119	0.481134321	0.317733662	0.968605027	0.751513002	6.988271822	0.518475726	0.471492619	0.326525101	0.976668059	0.031084705	0.04014113	0.010240975	0.010253015	0.013853281	0.043336489
GAMMA.AMINOBUTYRATE	0.026116533	10.75798304	0.00311203	0.955512627	0.019763569	0.988690149	0.209037666	11.24303593	0.122336176	0.726514402	0.138755772	0.966332374	0.161918983	10.85655032	0.101648251	0.749860563	0.125019487	0.976695135	-0.914060869	10.44490723	4.403229807	0.035870935	-1.445257306	0.423123595	-0.699817992	10.93694137	1.290486011	0.255958404	-0.591830606	0.968605027	-0.820920945	10.53039286	2.634658672	0.104554529	-0.98065715	0.70811931	0.014873471	0.004939793	0.010240975	-0.149893562	-0.013853281	-0.373532756
GLUCOSAMINE	0.164051772	7.271365422	0.341549469	0.558936201	0.252637761	0.858572103	-0.252105419	7.034772774	0.041785951	0.838028332	-0.076741299	0.966332374	-0.485959083	7.157749451	0.181538279	0.670054587	-0.173889815	0.976695135	0.426663211	7.373063621	2.573900343	0.108639574	0.964011944	0.731260251	0.00340532	7.15646162	4.01480065193027e-05	0.994944441	0.00220117	0.999455631	-0.217463269	7.306404407	0.034576905	0.852485021	-0.069313243	0.981490291	-0.014873471	0.066223227	-0.010240975	-0.008113992	0.000236481	0.135928033
GLUCOSAMINE.6.PHOSPHATE	0.193098196	7.221602579	0.534914063	0.46454818	0.332969237	0.804856731	0.428417086	7.258130523	1.080531735	0.298578634	0.524941274	0.82254185	0.234608766	6.645747852	0.013068694	0.908985406	0.04144309	0.976695135	0.031179481	7.134379595	0.011943697	0.912974682	0.039541266	0.951281312	0.348955097	7.154010031	0.501052423	0.479038061	0.319629979	0.968605027	-0.586788855	6.340323915	0.038956373	0.843535117	-0.073896833	0.981490291	0.084841997	0.094281419	0.010240975	-0.008113992	0.013853281	0.021691035
GLUCOSE.1.PHOSPHATE	-0.354196971	8.586086447	2.054025861	0.151804316	-0.818715882	0.453081469	-0.164445375	8.89721812	0.164944975	0.684644011	-0.164535187	0.966332374	-0.064999793	8.600287021	0.024214069	0.876341462	-0.05732664	0.976695135	0.071859696	8.781517105	0.082948424	0.77334086	0.111629043	0.905031116	0.064160824	8.998804566	0.018512621	0.891772984	0.049745688	0.968605027	-0.373626095	8.509795234	0.516150979	0.472488199	-0.325609034	0.976668059	-0.014873471	-0.3438237	-0.010240975	-0.010253015	0.013853281	0.043336489
GLUCOSE.6.PHOSPHATE	-0.16265306	8.709637809	0.446665159	0.503922886	-0.297635917	0.825104506	0.151507965	9.247752493	0.104381905	0.746633229	0.126892686	0.966332374	0.057995753	8.890390887	0.020370382	0.886507491	0.05231759	0.976695135	0.11334618	8.835086088	0.219900607	0.639115661	0.19442054	0.905031116	0.298775723	9.276626929	0.371804763	0.542022157	0.265982959	0.968605027	-0.326805974	8.752687394	0.569998582	0.45025948	-0.346537135	0.976668059	0.014873471	-0.083491041	0.010240975	-0.010253015	0.013853281	0.043336489
GLUCURONATE	0.383585328	6.910652219	0.140022191	0.708258953	0.149807927	0.909746413	0.88166134	6.986163481	0.361824266	0.547494826	0.261619981	0.93092629	0.342884168	6.854126775	0.109991495	0.740153819	0.130678016	0.976695135	0.652573205	7.003384254	0.559923152	0.454291208	0.342665668	0.905031116	0.99878352	6.893435071	0.496291119	0.481134321	0.317733662	0.968605027	0.752128396	6.987953869	0.510737479	0.474819781	0.323471196	0.976668059	0.031084705	0.041079648	0.010240975	0.010253015	0.013853281	0.043336489
GLUTAMATE	-0.028015951	14.25674358	0.010654889	0.917786366	-0.037258398	0.96392321	0.155261025	14.60719331	0.168484942	0.681461813	0.166558476	0.966332374	0.11983771	14.34112717	0.132926413	0.715416923	0.145440791	0.976695135	-0.40321724	14.12263133	2.382400442	0.122708864	-0.911124064	0.731260251	-0.042270753	14.5135221	0.011775893	0.913585767	-0.039250675	0.968605027	-0.271003621	14.18891057	0.719528797	0.396298516	-0.401977554	0.976668059	0.014873471	-0.015957563	0.010240975	-0.010253015	-0.013853281	-0.135928033
GLUTAMINE	-0.154291094	17.57924897	0.357739425	0.549764389	-0.259823395	0.85378942	-0.261844572	17.38356558	0.577421508	0.447324786	-0.349377037	0.889567504	-0.176156466	17.58863841	0.451152505	0.501788156	-0.299479594	0.974639211	0.133621273	17.7092752	0.37170287	0.542077518	0.265938604	0.905031116	0.182591585	17.57202199	0.262615486	0.608328948	0.215861517	0.968605027	0.221774321	17.75720264	0.750655911	0.386268645	0.413110544	0.976668059	-0.05082109	-0.068649231	-0.01115612	0.010253015	0.013853281	0.043336489
GLUTATHIONE.REDUCED	-1.108540439	14.4132404	20.57566769	5.73200494345219e-06	-5.241693444	8.54068736574377e-05	-1.454487058	14.05006628	16.17623735	5.77135725042917e-05	-4.238722042	0.001074915	-0.854755821	14.39567353	5.273792124	0.021648803	-1.664566113	0.230405117	-0.07046374	14.83578455	0.096073856	0.756593026	-0.121137666	0.905031116	-0.464327892	14.46247952	1.410399879	0.234990022	-0.628950577	0.968605027	-0.187839678	14.69633955	0.246323755	0.619675613	-0.207835595	0.976668059	-2.96862576	-4.068507175	-0.63750788	-0.010253015	-0.013853281	-0.043336489
GLYCINE	2.87802286	8.279835452	10.42054081	0.001246214	2.904407391	0.009772941	-0.322370731	5.825019092	0.357659779	0.549808816	-0.259788301	0.93092629	-0.291913256	6.674800626	0.288265484	0.591334199	-0.228167004	0.976695135	0.367326134	6.376135348	1.052945807	0.304829615	0.515942842	0.82581114	0.954353372	6.36961147	0.318816196	0.572319938	0.242361124	0.968605027	0.534736848	7.027811444	0.860435835	0.353616755	0.451467166	0.976668059	-0.031084705	2.009974724	-0.010240975	0.010253015	0.013853281	0.083119263
GSSG	-0.534625554	7.861029285	3.188931658	0.074138449	-1.129956505	0.269429972	-0.577959509	8.112542484	1.434862353	0.230972536	-0.636439657	0.764775731	-0.40098056	8.306873503	0.763467456	0.382245565	-0.417657545	0.896046896	0.138477913	8.160713527	0.217921021	0.640628583	0.193393689	0.905031116	0.472267551	8.547939451	0.864242122	0.352554281	0.452774008	0.968605027	0.43484802	8.664211674	0.82227268	0.364516525	0.438282779	0.976668059	-0.116465902	-0.569554094	-0.04766926	0.010253015	0.013853281	0.043336489
GUANOSINE.DIPHOSPHATE	-0.235825701	5.173908129	0.358219581	0.549496701	-0.26003491	0.85378942	-0.03450677	4.849328616	0.003540887	0.9525496	-0.021112401	0.972122537	-0.091156422	4.323556153	0.002119126	0.963283176	-0.016246025	0.976695135	-0.818451988	5.012659447	4.354244801	0.036916824	-1.432775672	0.423123595	-0.461697036	4.728374763	0.445246438	0.504601032	-0.297051865	0.968605027	-1.867649993	3.935428741	-7.256061477	1	0	1	-0.012278988	-0.068649231	-0.010240975	0	-0.013853281	-0.373532756
GUANOSINE.DIPHOSPHATE.MANNOSE	-0.291189768	5.031602214	0.379758381	0.537732575	-0.269433654	0.85378942	-0.520606122	4.933488846	0.675907247	0.410999621	-0.386158578	0.889567504	-0.185597033	4.636643428	0.109744881	0.740434772	-0.130513194	0.976695135	-0.884848644	4.877602776	4.124306885	0.042271333	-1.373954053	0.449887762	-0.980936934	4.911235708	1.6683257	0.196482943	-0.706675145	0.968605027	-1.012723915	4.439916048	2.410038427	0.120559407	-0.918798898	0.740263549	-0.05082109	-0.068649231	-0.010240975	-0.130613635	-0.013853281	-0.34689582
GUANOSINE.TRIPHOSPHATE	-1.360027261	5.838817287	15.25814869	9.3771317264717e-05	-4.027929983	0.000931462	-3.319660574	3.365158888	2.148489592	0.142710222	-0.845544917	0.642266507	-1.59795868	3.917797651	1.22318412	0.268736671	-0.570673067	0.873173043	-0.312175465	6.247278012	0.145138761	0.703224906	-0.152905756	0.905031116	0.726646047	4.512253322	0.32055188	0.571276174	0.243153889	0.968605027	-1.054491794	4.210528932	0.290132842	0.590135415	-0.229048322	0.976668059	-0.192284725	-3.030834974	-0.05889968	-0.010253015	0.013853281	-0.043336489
GULOSE	0.358785796	9.240533867	0.619497911	0.431233927	0.365287079	0.790347455	0.72130508	9.240950483	0.979514617	0.322318669	0.491714539	0.82254185	0.727851877	8.981638953	2.20009642	0.138002105	0.860114288	0.57117538	0.470577887	9.256991633	1.138186078	0.286035945	0.543579388	0.804138788	0.644421455	9.083856433	0.830902794	0.362011606	0.441277505	0.968605027	0.198082635	8.646195962	0.028236792	0.866553332	0.062204704	0.981490291	0.084841997	0.102181941	0.243230521	0.008113992	0.013853281	0.094668989
HIPPURATE	0.637684066	6.033500651	0.148967374	0.699524133	0.155197298	0.906339963	0.405003438	6.517576569	0.04835425	0.825952153	0.08304511	0.966332374	0.522601676	6.018801038	0.129885402	0.718550888	0.143542469	0.976695135	0.193900811	5.76042633	0.009747774	0.921352002	0.035574416	0.953343391	0.756255929	6.599216354	0.097969449	0.754280118	0.12246734	0.968605027	0.885239259	6.115276857	0.225941806	0.634549382	0.197534574	0.976668059	0.014873471	0.04270887	0.010240975	0.010253015	0.013853281	0.02075064
HISTIDINOL	-0.328960623	10.98494968	0.064690376	0.799230561	-0.097327918	0.911714516	-0.472624443	10.46923272	0.057612064	0.810310773	-0.091348387	0.966332374	-0.343660165	11.10084493	0.092706664	0.760763986	-0.118750055	0.976695135	0.645897485	11.43389766	0.251583863	0.615962032	0.210446057	0.905031116	1.251929865	11.23277149	0.526101033	0.468250695	0.32952157	0.968605027	0.618061681	11.51464477	0.340940713	0.559286727	0.252365487	0.976668059	-0.014873471	-0.04014113	-0.010240975	0.010253015	0.013853281	0.043336489
HOMOSERINE	-0.283362427	13.9081553	1.707993563	0.191245903	-0.718407861	0.48297694	-0.470536	13.74972869	1.478014975	0.224085356	-0.649586523	0.760709798	-0.407211249	13.87931446	3.634158557	0.056605211	-1.247143584	0.36331472	-0.061726623	14.01851606	0.063027999	0.801772532	-0.095948826	0.905031116	-0.23975986	13.89032027	0.342388549	0.55845374	-0.253012796	0.968605027	-0.115007885	14.02857026	0.211356441	0.645706311	-0.189964969	0.976668059	-0.11878099	-0.316073604	-0.439717006	-0.010253015	-0.013853281	-0.043336489
HOMOVANILLATE	-1.154043079	6.050992378	2.1561639	0.141998806	-0.847715309	0.453081469	-1.833617999	5.377484329	16.56544951	4.69995168567977e-05	-4.327906606	0.001001124	-0.77057299	5.320910859	0.145704384	0.702674675	-0.153245699	0.976695135	-0.342443464	6.388173933	1.194380064	0.274447823	-0.56154021	0.795363	-0.026123661	6.012050613	0.002364104	0.961220492	-0.017176979	0.987736919	-0.539500005	5.484914382	0.034120771	0.853450161	-0.068821835	0.981490291	-2.999512334	-0.3438237	-0.010240975	-0.008113992	-0.005358713	-0.099434616
HYDROXYPHENYLLACTATE	-1.474561904	5.864717842	1.232133539	0.266992516	-0.573500911	0.602755832	-1.833228556	5.377180221	16.56411314	4.70326487632754e-05	-4.327600562	0.001001124	-0.773949693	5.319663911	0.146964011	0.701453707	-0.154000985	0.976695135	-0.256687432	6.324009951	0.792758465	0.373267328	-0.427980023	0.905031116	0.069696208	6.0439246	0.016943219	0.896434997	0.047481197	0.968605027	-0.539500005	5.484914382	0.034120771	0.853450161	-0.068821835	0.981490291	-2.999512334	-0.219858579	-0.010240975	-0.008113992	0.013853281	-0.043336489
HYPOXANTHINE	1.147683913	8.149094042	6.182794372	0.01289984	1.889415692	0.071188003	1.381532595	8.226223722	3.386042637	0.065750581	1.182100406	0.425949415	0.952414605	7.61719587	1.00355439	0.316451975	0.499692189	0.873173043	1.077559265	7.994271028	7.002908459	0.008137739	2.089496223	0.153057402	1.179378346	7.883557541	3.474114535	0.062336076	1.205260542	0.714467328	0.424920749	7.230268347	0.613382815	0.433516956	0.362993911	0.976668059	0.370641974	1.147593188	0.05889968	0.010253015	0.146017626	0.815145662
INOSINE.MONOPHOSPHATE	0.209020157	6.66111629	0.084857519	0.770819486	0.113047315	0.911714516	0.362769495	6.32453778	0.10799758	0.742435481	0.129341281	0.966332374	0.111101941	6.435159724	0.021490232	0.88345133	0.053817371	0.976695135	0.463150218	6.756237614	0.542415579	0.461433353	0.335891018	0.905031116	0.908874911	6.501974413	0.69929919	0.403019277	0.394674181	0.968605027	0.620672822	6.631919811	0.695789643	0.404202062	0.393401475	0.976668059	0.014873471	0.04014113	0.010240975	0.010253015	0.013853281	0.043336489
ISOLEUCINE	-0.246766112	13.4637571	0.010434465	0.918638227	-0.036855487	0.96392321	-0.322843641	13.74578266	0.00653565	0.935566518	-0.028925329	0.971047431	-0.276992372	13.36959442	0.028352982	0.866281637	-0.062340892	0.976695135	-4.240117238	12.89492349	1.406887511	0.235573772	-0.627873064	0.731260251	-29.40821136	13.31323011	11.39507741	0.00073639	-3.132892235	0.021944416	-3.507342689	12.93283893	1.951279142	0.162449078	-0.78928275	0.834652157	-0.012759557	-0.015957563	-0.010240975	-0.07849448	-1.658675971	-0.135928033
ITACONATE	0.085629296	9.31483764	0.022588779	0.880531375	0.055255165	0.960741794	1.181432767	9.294118917	2.052348584	0.151971601	0.818237563	0.642266507	0.927869862	9.487226312	2.500466373	0.11381259	0.943809694	0.498766938	0.305139747	9.401284456	0.27285587	0.601422432	0.220820377	0.905031116	1.309778132	9.163927748	3.047528659	0.080860099	1.092265731	0.860582483	1.124949693	9.457629779	4.167057498	0.041217324	1.384920213	0.610329797	0.192284725	0.017393316	0.302102343	0.214435426	0.065207498	0.043336489
KYNURENINE	0.161459521	7.395838317	0.064209367	0.799962471	0.096930387	0.911714516	0.202605369	7.117770909	0.039171756	0.843108782	0.074116387	0.966332374	0.11151406	7.316592237	0.024621859	0.87531299	0.057836627	0.976695135	0.880719122	7.731328835	2.042297922	0.152978398	0.815369891	0.731260251	1.137238172	7.498201745	1.079681836	0.298768742	0.524664841	0.968605027	0.400024015	7.415659826	0.240718865	0.623687394	0.205033034	0.976668059	0.014873471	0.04014113	0.010240975	0.010253015	0.013853281	0.135928033
L.ALANINE	-0.248727027	11.59053282	1.177627424	0.277839535	-0.556205957	0.603456518	-0.287372066	11.52688151	0.472341941	0.491911735	-0.308112817	0.904874672	-0.265129076	11.73418492	1.009882005	0.314931109	-0.501784438	0.873173043	-0.066353791	11.68336635	0.068837074	0.793037585	-0.10070623	0.905031116	-0.387518809	11.54545053	0.733018744	0.391906443	-0.406817597	0.968605027	-0.109447926	11.82252512	0.128954478	0.719518544	-0.142958008	0.976963865	-0.043411568	-0.219354018	-0.05889968	-0.010121499	-0.013853281	-0.043336489
L.CARNITINE	-0.618460764	10.6642738	6.79816064	0.009125183	-2.039758398	0.05229432	-1.362190575	10.54852951	1.052955375	0.304827418	-0.515945973	0.82254185	-0.579555277	10.74974624	2.876642029	0.089873262	-1.046369497	0.431971483	-0.678363953	10.70606325	6.686706433	0.00971345	-2.012626507	0.153057402	-0.876720221	10.83697074	3.807178355	0.051033353	-1.292145897	0.633664133	-0.590507032	10.82625486	2.518655642	0.112506462	-0.948822531	0.728846213	-0.084841997	-1.281545477	-0.364544923	-0.137364099	-0.198140874	-0.815145662
LACTATE	1.248056525	13.6139908	4.807852763	0.028330325	1.547748449	0.128938729	1.607318505	13.89983298	5.902217648	0.015121833	1.820395551	0.112657659	1.421480606	13.37813277	5.594238033	0.018019647	1.744253714	0.20653288	-0.377611694	12.71959293	1.560742565	0.211556528	-0.67457357	0.731260251	-0.252525205	12.80367035	0.296935845	0.585809778	-0.232243383	0.968605027	-0.621610918	12.30629739	1.596718416	0.20636888	-0.685355793	0.9346092	0.948239278	0.889616614	0.685010798	-0.029369948	-0.013853281	-0.135928033
LACTOSE	1.664126891	9.24486109	4.742735037	0.02942226	1.531323965	0.128938729	1.16921316	8.639599858	1.819097629	0.177420726	0.750995648	0.644772882	1.163583158	8.215419242	3.34549378	0.067389257	1.171409332	0.36331472	-0.704548721	7.942883655	1.58495243	0.208048776	-0.681834836	0.731260251	-0.153340024	7.890329377	0.037442546	0.846566807	-0.072338764	0.968605027	1.148267574	8.039870758	3.231361373	0.072240612	1.141218584	0.610329797	0.190593236	0.889616614	0.439717006	0.214435426	-0.013853281	-0.135928033
LEUCINE	-0.184907906	14.87626565	0.949460854	0.32985657	-0.481674861	0.648343312	-0.312701509	14.76951789	0.965901394	0.325704491	-0.487176253	0.82254185	-0.182757559	14.84557223	0.661855719	0.415905568	-0.381005265	0.921955502	-0.073212346	14.93691856	0.120488499	0.728505276	-0.137567299	0.905031116	-0.035654232	14.90562588	0.010123183	0.919856861	-0.036279748	0.968605027	-0.17215195	14.87490654	0.344528785	0.557226713	-0.253968072	0.976668059	-0.084841997	-0.188194965	-0.03529004	-0.010253015	-0.013853281	-0.043336489
LUMICHROME	0.320459774	9.094380989	0.021521709	0.883366616	0.053859018	0.960741794	0.346678341	9.770908253	0.008406534	0.926946604	0.032945283	0.971047431	0.330075328	8.953952667	0.023203751	0.878928419	0.056046493	0.976695135	0.604655433	9.198186059	0.119116037	0.729995204	0.136679993	0.905031116	1.161499617	10.08522664	0.132487915	0.715866303	0.14516808	0.968605027	0.936286996	9.186886107	0.240908313	0.623550851	0.205128123	0.976668059	0.012759557	0.017393316	0.010240975	0.010253015	0.013853281	0.043336489
LYSINE	0.270811696	11.87257964	1.252286709	0.263116177	0.579852449	0.602755832	0.449059625	11.84933378	1.376129109	0.240761603	0.618412774	0.779858235	0.177654834	11.83405327	0.217718756	0.640783636	0.193288587	0.976695135	0.264046122	11.84230985	0.980512944	0.322072201	0.492046758	0.856942107	0.127050829	11.6510074	0.083195549	0.773012719	0.11181336	0.968605027	-0.160453367	11.68721435	0.117007602	0.732302925	-0.135309231	0.979611227	0.107984337	0.219858579	0.010240975	-0.008946246	0.013853281	0.067048517
MALATE	-0.063662125	13.41855668	0.063156675	0.801574508	-0.096056103	0.911714516	0.394263633	14.25544514	0.785155013	0.375569176	0.425310059	0.889567504	0.231487961	13.78768139	0.463329341	0.496072098	0.304455199	0.974639211	-0.052481723	13.42927247	0.044441044	0.833035187	-0.079336654	0.924623234	0.400890226	14.19124767	0.843723363	0.358334054	0.445711917	0.968605027	0.068406346	13.69210429	0.022977338	0.879516019	0.055756246	0.981490291	0.05082109	-0.04014113	0.01115612	0.008113992	0.013853281	-0.034035198
MALTOSE	1.664126891	9.24486109	4.742735037	0.02942226	1.531323965	0.128938729	1.16921316	8.639599858	1.819097629	0.177420726	0.750995648	0.644772882	1.163583158	8.215419242	3.34549378	0.067389257	1.171409332	0.36331472	-0.704548721	7.942883655	1.58495243	0.208048776	-0.681834836	0.731260251	-0.153340024	7.890329377	0.037442546	0.846566807	-0.072338764	0.968605027	1.148267574	8.039870758	3.231361373	0.072240612	1.141218584	0.610329797	0.190593236	0.889616614	0.439717006	0.214435426	-0.013853281	-0.135928033
MANNITOL	0.461331633	10.65165157	0.357151462	0.550092512	0.259564267	0.85378942	0.829009953	10.42390514	0.520692697	0.470546347	0.327397594	0.889567504	0.519440004	10.47855037	0.437563823	0.508300644	0.29387934	0.974639211	0.377318739	10.5655688	0.316463393	0.573740808	0.241284259	0.905031116	1.129286626	10.43178408	1.119233042	0.29008366	0.537476734	0.968605027	0.904806857	10.58683228	1.46643755	0.22590861	0.646067216	0.9346092	0.05082109	0.068649231	0.01115612	0.029369948	0.013853281	0.043336489
MANNOSE	0.513577835	9.092418481	1.434575	0.231019245	0.63635184	0.555191411	0.73068535	9.039040378	1.128441285	0.28810806	0.540444592	0.82254185	0.657712044	8.842858019	1.930698203	0.164682078	0.783353661	0.584229278	0.47910514	9.023972397	1.469651495	0.225400688	0.647044763	0.731260251	0.515909546	8.821127037	0.604293035	0.436944711	0.359573513	0.968605027	0.142425487	8.529336885	0.014961506	0.902647783	0.04448168	0.988930291	0.084841997	0.255557261	0.233416683	0.00483432	0.013853281	0.135928033
MANNOSE.6.PHOSPHATE	-0.347432107	8.614386599	1.992911465	0.158036793	-0.801241793	0.461715336	-0.179599741	8.903825896	0.192816808	0.66058248	-0.180072949	0.966332374	-0.071554202	8.609588359	0.029881314	0.862759803	-0.064110097	0.976695135	0.07847943	8.809575129	0.099061279	0.752959057	0.123228639	0.905031116	0.081440767	9.018493677	0.029602029	0.863396334	0.0637898	0.968605027	-0.358661654	8.526803564	0.48179079	0.48761228	-0.311925366	0.976668059	-0.014873471	-0.3356257	-0.010240975	-0.010253015	0.013853281	0.043336489
MELIBIOSE	1.666100046	9.246361222	4.785854832	0.028694402	1.542202824	0.128938729	1.16921316	8.639599858	1.819097629	0.177420726	0.750995648	0.644772882	1.163583158	8.215419242	3.34549378	0.067389257	1.171409332	0.36331472	-0.704548721	7.942883655	1.58495243	0.208048776	-0.681834836	0.731260251	-0.153340024	7.890329377	0.037442546	0.846566807	-0.072338764	0.968605027	1.148267574	8.039870758	3.231361373	0.072240612	1.141218584	0.610329797	0.190593236	0.889616614	0.439717006	0.214435426	-0.013853281	-0.135928033
METHIONINE	-0.146564898	11.35787103	0.223300541	0.636536498	-0.196176689	0.893808744	-0.135647522	11.34601142	0.081877862	0.774768537	-0.110828024	0.966332374	-0.039980769	11.52276938	0.011699867	0.913864077	-0.039118394	0.976695135	0.098026279	11.46930631	0.119536408	0.729537838	0.136952178	0.905031116	0.267348331	11.50697013	0.343531525	0.557797818	0.253523189	0.968605027	0.205635074	11.6194705	0.285968801	0.592815474	0.227080468	0.976668059	-0.014873471	-0.048755401	-0.010240975	0.010253015	0.013853281	0.043336489
METHYL.ACETOACETATE	1.287972362	7.319151866	8.298821362	0.003967082	2.401528862	0.026867962	1.42136554	7.743023421	7.39175397	0.006552356	2.183602495	0.054238949	1.082565841	7.245818016	4.542759825	0.033058252	1.480720109	0.289745859	-0.44299679	6.374710274	1.441517297	0.229893967	-0.638472426	0.731260251	-0.492653304	6.717663764	0.803474171	0.370056675	-0.431731758	0.968605027	-0.367397343	6.484539482	0.567050803	0.451433234	-0.345406471	0.976668059	1.265688732	1.570765275	0.537982762	-0.010253015	-0.013853281	-0.135928033
METHYLMALONATE	0.261319431	12.0201094	0.097544561	0.754796395	0.122170183	0.911714516	0.666693076	11.95995881	0.287968008	0.591525631	0.228026433	0.964895125	0.5355682	11.76506388	0.420364909	0.516755018	0.286715297	0.974639211	0.435422666	12.07374223	0.33161518	0.564709556	0.248174863	0.905031116	1.002401822	12.00467783	0.700814232	0.402510236	0.395223071	0.968605027	0.95762176	11.89099248	1.479420732	0.223865176	0.650013459	0.9346092	0.015519888	0.04014113	0.01115612	0.029369948	0.013853281	0.043336489
METHYLTHIOADENOSINE	-0.35016144	7.210414453	1.0395728	0.307920848	-0.511560906	0.620002789	-0.364308705	6.995896547	0.518689858	0.471401087	-0.32660942	0.889567504	-0.025709654	7.059277712	0.003394869	0.953537145	-0.020662384	0.976695135	0.605993992	7.648485078	3.362609163	0.066692324	1.175924151	0.584538601	0.24408341	7.252613403	0.165940677	0.683744946	0.165105871	0.968605027	0.388795786	7.223237972	0.563234485	0.452959947	0.343940199	0.976668059	-0.05082109	-0.207606357	-0.010240975	0.010253015	0.013853281	0.233186804
MYOINOSITOL	0.467260908	9.102123917	1.131889111	0.287372747	0.541554421	0.603456518	0.906843343	9.073999212	2.02059344	0.155178485	0.809168492	0.642266507	0.628961606	8.800762731	2.006804048	0.156594902	0.80522238	0.584229278	0.23341422	8.947600352	0.339464589	0.560138435	0.251704627	0.905031116	0.695079895	8.821086512	1.705491667	0.19157135	0.71766944	0.968605027	0.81171243	8.796816387	3.339869489	0.067619972	1.169925011	0.610329797	0.192284725	0.219354018	0.233416683	0.214435426	0.013853281	0.043336489
N.ACETYLASPARTATE	-0.513238456	7.646865005	3.243111998	0.071724281	-1.144333796	0.267172947	-0.25276006	6.846892246	0.191148791	0.661962204	-0.179166807	0.966332374	-1.036151874	8.577773636	4.550384362	0.032911358	-1.482654203	0.289745859	-0.163176483	7.817706921	0.359659349	0.548695485	-0.260668613	0.905031116	-0.862229472	6.733337071	1.557710914	0.212000701	-0.673662702	0.968605027	0.536973146	9.22018446	0.861924365	0.353200732	0.451978406	0.976668059	-0.014873471	-0.573207519	-0.537982762	0.010253015	-0.013853281	-0.043336489
N.ACETYLGLUTAMATE	-0.731220447	7.10550972	8.175312502	0.004246435	-2.371975491	0.027509516	-0.999902648	7.094717391	5.523168088	0.018766243	-1.726622661	0.127098647	-0.625739099	7.251324085	3.245614244	0.071614842	-1.144996959	0.36331472	-0.17246691	7.358746946	0.46587462	0.494891183	-0.305490283	0.905031116	-0.31395372	7.412469253	0.358765663	0.549192555	-0.260275359	0.968605027	-0.208965401	7.459324617	0.248490176	0.618140203	-0.208913009	0.976668059	-0.895859074	-1.560517058	-0.439717006	-0.010253015	-0.013853281	-0.043336489
N.ACETYLMANNOSAMINE	0.571873163	6.605020111	0.284677951	0.593651386	0.226468514	0.875782738	-0.078139362	6.149321956	0.00116037	0.972825957	-0.01196485	0.979399105	0.092623219	6.523792555	0.003909811	0.950141982	0.022211492	0.976695135	1.183321119	6.883945813	2.38113176	0.122808547	0.910771408	0.731260251	1.236440392	6.725957052	0.252456812	0.615350449	0.210877478	0.968605027	0.686597188	6.760863448	0.310476512	0.577387926	0.238532302	0.976668059	-0.009040297	0.057603619	0.010240975	0.010253015	0.013853281	0.135928033
N.ACETYLNEURAMINATE	2.503212913	9.227708441	18.66981369	1.55423686402303e-05	4.808482794	0.000192984	2.612241737	9.459820892	21.90877121	2.85924054836686e-06	5.543749306	0.000106507	2.407713221	9.438246844	30.00949779	4.29935299734827e-08	7.366596896	6.40603596604892e-06	-0.836175087	7.21094526	3.485717501	0.061900522	-1.208305689	0.576448611	-0.695881177	7.432188922	1.367521367	0.242238204	-0.615757362	0.968605027	-0.754902625	7.55459363	3.382310812	0.065899599	-1.181117226	0.610329797	3.972623029	3.714477772	5.193410627	-0.214435426	-0.013853281	-0.239239403
N.ACETYLSERINE	-1.255441252	9.131349761	23.29412856	1.39023756367019e-06	-5.856910981	3.45242328311432e-05	-1.069479035	9.07201865	5.616466626	0.017792485	-1.749763402	0.126241914	-1.027134056	9.016805901	5.878570426	0.015326261	-1.814563792	0.19030107	-0.471195801	9.456131052	2.516544765	0.112657189	-0.94824109	0.731260251	-0.457070689	9.37297238	0.865957784	0.352076801	-0.453362591	0.968605027	-0.358431388	9.322782512	0.560653753	0.453996955	-0.34294706	0.976668059	-0.898796428	-4.461875963	-0.72055877	-0.010253015	-0.013853281	-0.135928033
N.ACETYLSEROTONIN	-0.451253226	4.250205852	0.177497833	0.67353244	-0.171641482	0.893808744	-0.11227782	4.52033287	0.024353743	0.875988204	-0.057501742	0.971047431	0.251266497	4.698164032	0.153933885	0.694803991	0.158137696	0.976695135	-0.266471751	4.357501342	0.080217083	0.777003442	-0.109577057	0.905031116	0.524808252	4.772296088	0.895251235	0.344058229	0.463368051	0.968605027	0.205976881	4.644051899	0.083746998	0.772282384	0.112223872	0.981490291	-0.012759557	-0.048755401	0.010240975	0.008113992	0.013853281	-0.043336489
N.FORMYL.L.METHIONINE	-0.052956053	6.723681719	0.014790215	0.903203911	-0.044214191	0.96392321	0.152018291	6.295278532	0.05753093	0.810441845	0.091278143	0.966332374	0.21451942	6.483543758	0.14977627	0.698749254	0.155678643	0.976695135	0.497824017	6.970038756	1.861695937	0.172429192	0.763389206	0.731260251	0.746272867	6.51101192	1.407680083	0.235441895	0.628116256	0.968605027	0.319019112	6.494491659	0.266698324	0.605555213	0.217846253	0.976668059	0.014873471	-0.015957563	0.010240975	0.010253015	0.013853281	0.135928033
N.N.N.TRIMETHYLLYSINE	0.147888524	8.401329199	0.152395473	0.696256589	0.157230682	0.906339963	-0.069526724	7.582943538	0.018002685	0.893264919	-0.049019721	0.971047431	0.134271199	7.923756831	0.110675534	0.739376356	0.131134441	0.976695135	0.51422875	8.553591646	2.357852837	0.124653657	0.904294975	0.731260251	0.524806642	7.814205636	0.952263502	0.329143811	0.482614307	0.968605027	0.428103036	8.02290524	1.028377398	0.310540075	0.507882346	0.976668059	-0.012759557	0.04270887	0.010240975	0.010253015	0.013853281	0.135928033
NADP	-0.449135076	5.21874337	1.857007	0.172970633	-0.762027625	0.48297694	-0.090779469	5.045063908	0.020798983	0.885327912	-0.052895843	0.971047431	-0.367450806	4.944426786	0.736162516	0.390892941	-0.407942172	0.896046896	-0.364623889	5.290904967	1.420542873	0.23331407	-0.632059071	0.731260251	-0.150442626	5.041316187	0.053392574	0.817261718	-0.087638844	0.968605027	-0.286532608	5.020554788	0.372015888	0.541907482	-0.266074853	0.976668059	-0.012759557	-0.316073604	-0.04766926	-0.010253015	-0.013853281	-0.135928033
NICOTINAMIDE	0.472631622	14.99709877	3.251456604	0.071360016	1.146545061	0.267172947	0.643678598	15.089109	2.573044026	0.108698386	0.963776905	0.600350234	0.510235652	14.85264643	1.143605113	0.284891836	0.545319996	0.873173043	0.085518935	14.77633266	0.124216806	0.724505274	0.139958449	0.905031116	-0.208626218	14.66541963	0.248167609	0.618368286	-0.208752792	0.968605027	-0.390559142	14.44740157	0.420659667	0.516608067	-0.286838817	0.976668059	0.221595316	0.573207519	0.05889968	-0.010253015	-0.013853281	0.043336489
NICOTINATE	0.249756545	10.38529047	0.096675813	0.755855857	0.121561017	0.911714516	0.397091946	9.94511116	0.019408734	0.889201055	0.051000031	0.971047431	0.160078255	10.07715282	0.006282411	0.936824502	0.028341759	0.976695135	0.817925901	10.63922753	1.263154079	0.26105491	0.583268134	0.777943631	1.021513773	10.15878045	0.265195847	0.606572799	0.217117069	0.968605027	0.435068221	10.16572376	0.046912283	0.828525981	0.081693868	0.981490291	0.012759557	0.04014113	0.010240975	0.008113992	0.013853281	0.10905187
NORLEUCINE	-0.150839608	15.19339501	0.588997903	0.442806885	-0.353785635	0.794918384	-0.279150227	15.03839856	0.62608167	0.428796236	-0.367749035	0.889567504	-0.123434155	15.18365025	0.234865341	0.627939485	-0.202082208	0.976695135	0.053206795	15.28836311	0.067331383	0.795262663	0.099489407	0.905031116	0.156207508	15.22520291	0.170147119	0.679981092	0.167503164	0.968605027	0.014188321	15.24913093	0.002128875	0.963198876	0.016284033	0.997206047	-0.05082109	-0.099677459	-0.010240975	0.001215097	0.013853281	0.043336489
NORVALINE	-0.059014182	14.26933917	0.086590069	0.76855778	-0.114323477	0.911714516	-0.110960196	14.24293116	0.107669524	0.74281311	-0.12912044	0.966332374	-0.071481872	14.28574031	0.0927896	0.760660267	-0.118809269	0.976695135	0.131794466	14.35271545	0.353810899	0.55196376	0.258089436	0.905031116	0.092628899	14.3288865	0.058940244	0.808178837	0.092492526	0.968605027	-0.111705749	14.28212906	0.140546583	0.707738238	-0.150127339	0.976963865	-0.014873471	-0.04014113	-0.010240975	-0.010121499	0.013853281	0.043336489
O.ACETYLCARNITINE	-0.207351418	8.94925137	0.029994874	0.862501862	-0.064239958	0.960741794	-0.68949128	9.525007103	2.177236732	0.140065744	-0.853668068	0.642266507	0.196433216	10.22050602	0.265781238	0.606175897	0.217401336	0.976695135	-0.478720812	8.876285276	0.193931082	0.659664755	-0.180676719	0.905031116	-2.192412108	9.393756482	12.74484096	0.000356992	-3.447340911	0.015429115	-0.134922031	10.0721976	0.101950659	0.749501207	-0.125227663	0.979611227	-0.192284725	-0.017393316	0.010240975	-0.008946246	-1.811658977	-0.043336489
O.ACETYLSERINE	-1.256505123	9.131208247	23.37082551	1.33589329544368e-06	-5.87422823	3.45242328311432e-05	-2.327068145	8.772025212	1.058078091	0.303653937	-0.517621083	0.82254185	-1.414689713	8.901101555	0.961882081	0.326713144	-0.485833393	0.876146884	-0.471368272	9.456247517	2.51935804	0.112456357	-0.949015989	0.731260251	-0.357168774	9.400329024	0.560295836	0.45414107	-0.342809221	0.968605027	-0.290295092	9.344466997	0.408634469	0.52266341	-0.281777903	0.976668059	-0.084841997	-4.461875963	-0.057423079	-0.010253015	-0.013853281	-0.135928033
O.PHOSPHOETHANOLAMINE	-0.312341871	11.40968139	1.5441616	0.213999421	-0.669587402	0.531431895	-0.416584839	11.20460021	0.997009286	0.318035257	-0.497524732	0.82254185	-0.355223092	11.43943496	1.058405188	0.303579207	-0.517727978	0.873173043	0.227927533	11.6529497	0.716445726	0.397312256	0.400868038	0.905031116	0.53957318	11.60102264	1.324469863	0.249791423	0.602422478	0.968605027	0.285677602	11.71477664	0.601357984	0.438060362	0.358466042	0.976668059	-0.084841997	-0.274552384	-0.05889968	0.010253015	0.013853281	0.043336489
O.PHOSPHOSERINE	-0.004663308	10.19161216	5.68738083472908e-05	0.993982833	-0.002621116	1	0.090838537	10.14460116	0.009203205	0.923573518	0.034528528	0.971047431	0.187908416	10.00722114	0.095876274	0.756835539	0.120998483	0.976695135	0.278577585	10.31190197	0.327048257	0.567402372	0.246108853	0.905031116	1.002747713	10.51487898	1.4616018	0.226675429	0.644595553	0.968605027	0.563505417	10.1375352	1.26701178	0.260328017	0.584479089	0.959502103	0.012759557	0	0.010240975	0.017954069	0.013853281	0.043336489
OXOPROLINE	0.349957939	14.08134685	3.042320867	0.081119863	1.090872792	0.274701354	0.530346073	14.16227704	2.551761795	0.110171341	0.957931366	0.600350234	0.372816778	14.04597685	1.941538623	0.16350157	0.786478072	0.584229278	0.11140178	13.94138059	0.243458852	0.621719035	0.206405836	0.905031116	0.168817857	13.9313653	0.20336994	0.652014368	0.185742834	0.968605027	-0.010046317	13.84397912	0.000866229	0.976520241	-0.01031875	0.997206047	0.221595316	0.5611392	0.233416683	-0.001215097	0.013853281	0.043336489
PALATINOSE	1.701672582	9.231741867	4.95117878	0.026072885	1.583810905	0.128938729	1.228093744	8.580211334	2.025691917	0.154658468	0.810626297	0.642266507	1.167077161	8.172700598	3.381996808	0.065912155	1.181034492	0.36331472	-0.743619066	7.889901222	1.827021544	0.176479751	-0.753305117	0.731260251	-0.146400145	7.792084957	0.033460628	0.854858857	-0.068105584	0.968605027	1.150361197	7.995891303	3.1097001	0.07782729	1.108868094	0.610329797	0.192284725	0.889616614	0.439717006	0.214435426	-0.013853281	-0.135928033
PANTOTHENATE	-0.224475598	10.9613269	0.462914862	0.49626485	-0.304286484	0.825104506	-0.194445602	10.46520133	0.230220368	0.631360477	-0.199722608	0.966332374	-0.020894259	10.72495558	0.004141639	0.948687109	-0.022877001	0.976695135	0.255171993	11.17674535	0.596792106	0.439804607	0.356740225	0.905031116	0.09683959	10.5921581	0.045709275	0.830705149	0.080553098	0.968605027	0.147260363	10.7896996	0.172706981	0.677717149	0.168951525	0.976963865	-0.014873471	-0.083491041	-0.010240975	0.010121499	0.013853281	0.043336489
PHENYLALANINE	-0.138781512	12.59409922	0.325965158	0.568044664	-0.245617515	0.863659745	-0.186129348	12.52563122	0.243346689	0.62179934	-0.206349743	0.965084392	-0.11945638	12.74043694	0.17954633	0.671763408	-0.172783657	0.976695135	0.123972107	12.71269602	0.274678607	0.60021045	0.221696447	0.905031116	0.129616788	12.66020841	0.09746886	0.754888507	0.122117186	0.968605027	0.030385748	12.80985476	0.008802853	0.925249349	0.033741212	0.997206047	-0.015434708	-0.063657322	-0.010240975	0.001215097	0.013853281	0.043336489
PHOSPHOCREATINE	-1.211314366	8.313656213	16.42351012	5.06530755878303e-05	-4.29539418	0.000580562	-1.635902806	7.620828353	13.25242692	0.000272227	-3.565068491	0.003687441	-0.582046982	8.108097421	0.65774419	0.417357461	-0.379491819	0.921955502	0.097122394	8.835387277	0.133062889	0.715277231	0.145525599	0.905031116	-0.055720471	8.200022366	0.012361629	0.91147134	-0.040256983	0.968605027	-0.1257313	8.326307836	0.021518074	0.883376396	-0.053854209	0.981490291	-2.433274908	-3.236151264	-0.03529004	-0.008113992	-0.013853281	0.043336489
PHOSPHOENOLPYRUVATE	0.005930053	5.56245854	1.92387875621591e-05	0.996500327	0.001522555	1	-1.177474575	5.653643032	15.34430061	8.95907845014372e-05	-4.04773666	0.001483225	-0.905556852	4.848974039	0.339815226	0.559935896	-0.25186169	0.976695135	-0.203664626	5.481442489	0.01515395	0.902026817	-0.044780551	0.946684121	-0.718311812	5.923321703	1.118235237	0.290298771	-0.537154803	0.968605027	-0.797836087	4.994468257	1.541341892	0.214418178	-0.668738399	0.9346092	-2.828792902	0	-0.010240975	-0.029369948	-0.013853281	-0.023794907
PHOSPHORYLCHOLINE	0.113388129	15.73279598	0.238566929	0.625243076	0.203951109	0.893808744	-0.096854083	15.90224342	0.078413801	0.779458598	-0.108206948	0.966332374	0.019146882	15.93681137	0.006082928	0.93783352	0.027874249	0.976695135	-0.064184922	15.6496559	0.071084061	0.78976488	-0.102502183	0.905031116	0.065522975	15.97203113	0.032385526	0.857184137	0.066925875	0.968605027	0.248309163	16.02086976	0.85817663	0.354249452	0.450690813	0.976668059	-0.014873471	0.048755401	0.010240975	0.010253015	0.013853281	-0.043336489
PHOSPHOSERINE	-0.004417455	10.19172524	5.10309537418152e-05	0.994300284	-0.002482437	1	0.089972538	10.14438265	0.009029059	0.924297861	0.034188052	0.971047431	0.189010444	10.00742747	0.097018489	0.755437333	0.121801557	0.976695135	0.278629094	10.31191535	0.327148627	0.567342923	0.246154358	0.905031116	1.00308677	10.51527674	1.462431716	0.226543605	0.644848192	0.968605027	0.563886044	10.1373262	1.269106711	0.259934327	0.585136363	0.959502103	0.012759557	0	0.010240975	0.017954069	0.013853281	0.043336489
PROLINE	-0.091173788	15.71590633	0.240541874	0.623815019	-0.204944173	0.893808744	-0.107580352	15.69017448	0.10562754	0.745178114	-0.127739909	0.966332374	-0.057323748	15.88843261	0.072588545	0.787604486	-0.103691819	0.976695135	-0.124849346	15.71212206	0.37945049	0.537897472	-0.269300497	0.905031116	-0.414237376	15.6176495	1.3187475	0.250816959	-0.600643102	0.968605027	-0.09515537	15.88354159	0.134468317	0.713843389	-0.146397058	0.976963865	-0.014873471	-0.048755401	-0.010240975	-0.010121499	-0.013853281	-0.043336489
PSICOSE	0.466061097	9.877029224	1.731525347	0.188216214	0.725342967	0.48297694	0.402940908	10.07131254	0.765041716	0.381755321	0.4182149	0.889567504	0.364852149	9.72052812	0.749671968	0.386580108	0.412760497	0.896046896	-0.239734173	9.5340893	0.380427348	0.537374616	-0.269722852	0.905031116	-0.668201837	9.665531275	1.358388357	0.243816989	-0.612936037	0.968605027	-0.911012898	9.262623619	0.55602451	0.455866477	-0.341162343	0.976668059	0.05082109	0.316073604	0.04766926	-0.010253015	-0.013853281	-0.043336489
PYRIDOXINE	0.383584543	9.61009631	2.121967523	0.145199908	0.838033659	0.453081469	0.286039032	9.34657301	0.409416925	0.5222656	0.282108579	0.93092629	0.268689159	9.237279857	0.305239528	0.5806162	0.236110851	0.976695135	0.356157574	9.558756137	1.693675107	0.193117217	0.714179006	0.731260251	0.159916347	9.251774705	0.105593942	0.745217237	0.127717108	0.968605027	0.091726726	9.130122319	0.020491689	0.886172363	0.052481799	0.981490291	0.031084705	0.3438237	0.010240975	0.008113992	0.013853281	0.135928033
PYROGLUTAMATE	0.350374762	14.08097536	3.049181365	0.08077785	1.092707711	0.274701354	0.262031161	14.00982647	0.035629809	0.85028202	0.070437004	0.967114664	0.3730762	14.04586381	1.943963109	0.163238871	0.787176417	0.584229278	0.112006851	13.94102888	0.24600461	0.619902512	0.207676604	0.905031116	0.168817857	13.9313653	0.20336994	0.652014368	0.185742834	0.968605027	-0.009786894	13.84381193	0.000821948	0.977128072	-0.010048509	0.997206047	0.014522032	0.5611392	0.233416683	-0.001215097	0.013853281	0.043336489
PYRUVATE	0.286687383	11.07493421	1.345065195	0.246142682	0.608813071	0.582146979	0.389520184	11.14504799	0.910764296	0.33991171	0.468633874	0.844114079	0.196553744	10.96739148	0.230148545	0.631413707	0.199685995	0.976695135	0.414854853	11.10496733	2.229138529	0.135429339	0.868287242	0.731260251	0.354873999	11.06541951	0.598553445	0.439130485	0.357406412	0.968605027	-0.078923633	10.83807591	0.019384526	0.889269727	-0.050966492	0.981490291	0.073598856	0.234967352	0.010240975	-0.008113992	0.013853281	0.135928033
S.ADENOSYLHOMOCYSTEINE	-0.941139904	4.133507363	0.545387413	0.460208544	-0.337045323	0.804856731	-1.190646128	3.817704382	0.544029341	0.460767618	-0.33651805	0.889567504	-0.342349699	4.844186723	0.510721223	0.474826811	-0.323464767	0.969167052	0.075537134	4.559345095	0.070877165	0.790063885	0.10233779	0.905031116	0.065963092	4.315851205	0.013284578	0.90824004	0.041799356	0.968605027	0.152715487	5.06164368	0.087866806	0.766906791	0.115257416	0.981490291	-0.05082109	-0.094281419	-0.013601359	0.008113992	0.013853281	0.043336489
S.ADENOSYLMETHIONINE	-0.788647919	10.86306086	1.112204921	0.291603149	-0.53520779	0.603456518	-0.734594817	11.46414709	0.616045622	0.432520565	-0.363993239	0.889567504	-0.71524175	10.90249632	0.828645285	0.362664552	-0.440494892	0.896046896	-1.890893391	10.7056815	6.579566957	0.010315599	-1.986505567	0.153057402	-2.515318796	11.32117865	5.565551361	0.018317241	-1.737139938	0.389895561	-2.215666184	10.74179823	6.26008373	0.012348837	-1.908373952	0.450337108	-0.05082109	-0.219354018	-0.04766926	-0.346462266	-0.40905171	-0.815145662
SALSOLINOL	-0.778292517	6.110488455	0.293460686	0.588011328	-0.230614307	0.875782738	-21.51413374	4.895890643	40.49162023	1.97461097095459e-10	-9.704518454	2.94217034672233e-08	-0.512940215	5.776965655	0.076096465	0.782658764	-0.106427547	0.976695135	0.577156448	6.706910275	1.872426508	0.171197427	0.766502767	0.731260251	0.922718527	6.272796288	0.151001075	0.697580525	0.156405652	0.968605027	0.759408241	6.329711874	0.2461306	0.619812917	0.207739377	0.976668059	-7.531332186	-0.057603619	-0.010240975	0.010253015	0.013853281	0.135928033
SERINE	0.026006419	10.91053256	0.008773282	0.925374638	0.033682407	0.964201546	-0.164511163	10.72700594	0.178744178	0.672454703	-0.172336965	0.966332374	-0.094511245	11.22108886	0.077937774	0.780111774	-0.107843168	0.976695135	0.103644033	10.93982597	0.147123685	0.701299362	0.154096556	0.905031116	0.081926325	10.8347468	0.034338822	0.852987957	0.0690571	0.968605027	0.220485079	11.3502369	0.337419806	0.561322359	0.250787658	0.976668059	-0.014873471	0.015832176	-0.010240975	0.010253015	0.013853281	0.043336489
SORBITOL	0.744573014	10.53967202	0.466769374	0.494477174	0.305853752	0.825104506	0.828903835	10.42394336	0.520554487	0.470605249	0.327343233	0.889567504	0.513936621	10.48051974	0.428014279	0.512964923	0.289912331	0.974639211	0.230113286	10.21636771	0.038746659	0.843951409	0.073682558	0.924623234	1.133548652	10.4341182	1.127775872	0.288250247	0.540230312	0.968605027	0.836901417	10.55781924	1.247533606	0.264024069	0.578356481	0.959502103	0.05082109	0.083491041	0.01115612	0.017954069	0.013853281	0.034035198
SORBOSE	0.443209185	10.56932813	3.13655155	0.076555512	1.116023536	0.271589792	0.219588041	10.46044424	0.306207131	0.580017021	0.236559261	0.960250402	0.200306401	10.49079244	0.343149316	0.558016993	0.253352575	0.976695135	0.005460442	10.332957	0.00038342	0.984377531	0.006838308	0.984377531	0.0533401	10.36447649	0.013935592	0.906028747	0.042858023	0.968605027	0.279792939	10.49342814	0.422068681	0.515906614	0.287428905	0.976668059	0.017615502	0.566086558	0.010240975	0.010253015	0.013853281	0.006838308
SUCROSE	1.662539425	9.247329247	4.785006476	0.02870854	1.541988897	0.128938729	1.232610306	8.618057692	2.028592872	0.154363469	0.811455471	0.642266507	1.15610721	8.215192055	3.302190084	0.06918758	1.159971861	0.36331472	-0.708496637	7.945413307	1.622380514	0.202760178	-0.693017336	0.731260251	-0.075722057	7.849131169	0.009317933	0.923100093	-0.034751205	0.968605027	1.14691499	8.044061817	3.214188852	0.073002366	1.136663063	0.610329797	0.192284725	0.889616614	0.439717006	0.214435426	-0.013853281	-0.135928033
TAGATOSE	0.448979856	9.058616526	0.199164509	0.655396077	0.183496162	0.893808744	0.839546893	9.001992087	0.150017399	0.698518731	0.155821943	0.966332374	0.856899684	9.071541582	0.743958273	0.388395845	0.410725425	0.896046896	0.60984029	9.092257781	0.451617293	0.501567927	0.299670243	0.905031116	0.763262705	8.823511201	0.140043138	0.708238131	0.149820695	0.968605027	0.261501414	8.679308332	0.031813454	0.858437698	0.066291219	0.981490291	0.014873471	0.048755401	0.04766926	0.008113992	0.013853281	0.043336489
TAURINE	-0.724802353	8.579033251	7.080187524	0.007794085	-2.108234843	0.046452749	-1.565570198	8.111731716	0.504292377	0.477620136	-0.320917372	0.889567504	-0.560374871	9.216032297	1.968277675	0.160630796	-0.794171189	0.584229278	-0.168886199	8.831186586	0.471037274	0.492510361	-0.307584629	0.905031116	-0.426284145	8.563231878	0.700880691	0.402487928	-0.395247142	0.968605027	0.476191891	9.65779313	1.293288252	0.255442851	0.592706247	0.959502103	-0.05082109	-1.332988584	-0.233416683	0.017954069	-0.013853281	-0.043336489
THREONINE	-0.283416009	13.90794496	1.711922873	0.190736078	-0.719567153	0.48297694	-0.470002756	13.74937956	1.47448664	0.224639135	-0.648514582	0.760709798	-0.406325237	13.87890539	3.618957986	0.057124642	-1.243176511	0.36331472	-0.062001162	14.01822288	0.063639973	0.800832651	-0.096458228	0.905031116	-0.233682452	13.89155817	0.324982111	0.56862885	-0.24517111	0.968605027	-0.11392666	14.02814691	0.207255465	0.6489271	-0.187804089	0.976668059	-0.11878099	-0.316073604	-0.439717006	-0.010253015	-0.013853281	-0.043336489
THYMIDINE	0.875120088	6.702613744	1.296918532	0.254776857	0.593840024	0.593152371	1.226133842	7.058668995	0.402083821	0.526015042	0.279001836	0.93092629	0.967956289	6.436580171	1.439645674	0.230196687	0.637900932	0.797658287	0.277562649	6.317200914	0.269050189	0.603969626	0.218984902	0.905031116	1.568112192	7.045962689	0.582593681	0.445297473	0.35134977	0.968605027	0.93544525	6.279858623	1.660442809	0.197543547	0.704337152	0.9346092	0.031084705	0.226833729	0.098183119	0.029369948	0.013853281	0.043336489
TRANS.ACONITATE	0.147029208	6.382145296	0.029866481	0.862793534	0.064093118	0.960741794	0.35660145	6.2185026	0.07228869	0.78803314	0.103455518	0.966332374	-0.242417011	7.129286658	0.062130638	0.803159529	-0.095198183	0.976695135	-0.124245226	6.258337983	0.035299983	0.85096845	-0.070086541	0.925505832	1.220775402	6.55885507	1.090119103	0.296444821	0.528056133	0.968605027	0.884811731	7.626503472	1.037973427	0.308293268	0.511035959	0.976668059	0.014873471	0.017393316	-0.010240975	0.010253015	0.013853281	-0.03362084
TREHALOSE	1.66064398	9.242214335	4.59908451	0.031989034	1.494998877	0.136181887	1.262741442	8.596592102	1.976754799	0.1597327	0.796606168	0.643247899	1.160783464	8.204250808	3.210869177	0.073150615	1.13578202	0.36331472	-0.704548721	7.942883655	1.58495243	0.208048776	-0.681834836	0.731260251	-0.04495122	7.816436388	0.003091866	0.955656841	-0.019698027	0.987736919	1.157500975	8.035740086	3.218895822	0.072792717	1.137912072	0.610329797	0.191621624	0.865880653	0.439717006	0.214435426	-0.005358713	-0.135928033
TRYPTOPHAN	-0.099179849	11.77159174	0.115225151	0.734272035	-0.134143012	0.911714516	-0.15906773	11.67501826	0.125799007	0.722828169	-0.140964931	0.966332374	-0.101057911	11.84947629	0.078442194	0.779419706	-0.108228618	0.976695135	0.08426686	11.85462914	0.086454584	0.768733754	0.114224049	0.905031116	0.2337462	11.83455681	0.244738389	0.620804553	0.207045107	0.968605027	0.192096489	11.97069822	0.219893209	0.6391213	0.194416709	0.976668059	-0.014873471	-0.04014113	-0.010240975	0.010253015	0.013853281	0.043336489
TYRAMINE	-5.701925706	5.920570844	21.94140539	2.81102968948375e-06	-5.551134567	5.14958889465534e-05	0.686759051	6.907957067	0.214101286	0.643571675	0.191403079	0.966332374	-0.827135953	6.548080111	10.93566235	0.000943308	-3.025346685	0.020078975	0.285021592	7.013959205	0.075203535	0.783905854	0.105736092	0.905031116	1.392546207	7.148713565	1.807715874	0.178782475	0.747675054	0.968605027	0.690598486	7.18917947	1.428042534	0.232084164	0.634354492	0.9346092	0.014873471	-4.28822744	-1.697258457	0.029369948	0.013853281	0.043336489
TYROSINE	-0.110460715	12.49938521	0.200071591	0.654663066	-0.18398216	0.893808744	-0.2358219	12.40068922	0.34592501	0.556428997	-0.254590246	0.931549669	-0.11434315	12.50938408	0.166415755	0.683317085	-0.165377721	0.976695135	0.181276419	12.6288238	0.514808101	0.473064841	0.325079328	0.905031116	0.197272286	12.58258564	0.199128964	0.655424842	0.183477102	0.968605027	0.015042497	12.57081349	0.002203811	0.962557252	0.016573429	0.997206047	-0.030793984	-0.048755401	-0.010240975	0.001215097	0.013853281	0.043336489
URIDINE	-1.299868481	2.635387377	-3.806076128	1	0	1	-1.238459213	3.198816754	-5.552349547	1	0	1	-1.317767893	2.575633261	-2.938399798	1	0	1	4.150801015	6.089371239	20.61034772	5.62910365824257e-06	5.249560754	0.000838736	4.096195398	6.359782395	13.42710742	0.000248014	3.605523381	0.015429115	4.168229679	5.909388259	13.2891227	0.00026695	3.573569478	0.019887802	0	0	0	1.701413206	1.811658977	3.076374485
URIDINE.5..DIPHOSPHATE	-2.608884852	7.840033997	12.12237106	0.000498205	-3.30259177	0.004124032	-2.360151377	8.040288912	6.339761726	0.011806074	-1.9278945	0.092584475	-2.210359382	7.33997345	9.617278364	0.001927552	-2.714993946	0.035900652	-1.255113399	8.239431968	3.845237558	0.049887454	-1.302008659	0.495548711	-1.332264983	8.459909147	1.881197332	0.170198126	-0.769045227	0.968605027	-1.063926204	7.760283354	2.335243154	0.12647524	-0.897994487	0.740263549	-1.033461832	-2.384678007	-1.444897665	-0.130613635	-0.013853281	-0.304913649
URIDINE.DIPHOSPHATE.GLUCOSE	-2.154569313	11.17872985	21.74717847	3.11046989502459e-06	-5.507173998	5.14958889465534e-05	-2.159143697	11.57397727	12.39713668	0.000429993	-3.36653893	0.004576351	-1.618629422	11.2449157	14.11459551	0.000172004	-3.764461559	0.005125718	-0.431392343	11.72898496	0.933349258	0.333994132	-0.476261163	0.858020566	-0.220814042	12.21258875	0.124195943	0.724527469	-0.139945145	0.968605027	-0.169329385	11.78000177	0.157708438	0.691275125	-0.160349071	0.976963865	-2.339480698	-4.28822744	-2.290245295	-0.010121499	-0.013853281	-0.066502303
URIDINE.DIPHOSPHATE.GLUCURONIC.ACID	-1.953253257	8.4857696	20.1366811	7.21005614783234e-06	-5.142061353	9.76634878206381e-05	-1.533447313	8.273216734	2.750978316	0.097194941	-1.012356338	0.600350234	-1.509711322	7.884753456	3.301481041	0.069217449	-1.159784412	0.36331472	-1.361838292	8.750130721	10.44736255	0.001228247	-2.910714264	0.091504407	-1.669069009	8.470837732	2.791380282	0.094772563	-1.023317373	0.916478128	-2.31620754	7.96567845	5.903365343	0.015111983	-1.82067853	0.450337108	-0.221595316	-4.01026777	-0.439717006	-0.346462266	-0.037877895	-1.038557991
URIDINE.DIPHOSPHATE.N.ACETYLGALACTOSAMINE	-1.934811029	7.822336471	47.81435041	4.68549862180944e-12	-11.32924419	2.32713098216535e-10	-2.000966183	7.68558747	16.600082	4.61490261658478e-05	-4.335837459	0.001001124	-1.323597565	8.016938438	8.06784656	0.004505763	-2.34623162	0.067135874	0.293531852	8.611797418	1.758306667	0.184835867	0.733213751	0.731260251	0.961366297	8.759701346	4.638083596	0.031269903	1.504873471	0.524320807	0.550217678	8.753337332	2.299864377	0.129385296	0.888115077	0.740263549	-2.999512334	-9.633179172	-1.173045351	0.130613635	0.280402907	0.135928033
URIDINE.DIPHOSPHATE.N.ACETYLGLUCOSAMINE	-2.423081482	9.586335849	48.50798182	3.28947303087345e-12	-11.48287367	2.32713098216535e-10	-2.485121593	9.505231812	28.90164058	7.61483892477713e-08	-7.118339279	5.67305499895896e-06	-1.755942038	9.736864667	15.0369917	0.000105424	-3.977059006	0.005125718	-0.269732838	10.23775094	0.483888672	0.486666168	-0.312768844	0.905031116	0.293373315	10.37270751	0.340480135	0.55955221	0.252159385	0.968605027	0.014234256	10.36780976	0.001337004	0.970831802	0.012856006	0.997206047	-5.246183006	-9.633179172	-2.290245295	0.001215097	0.013853281	-0.043336489
URIDINE.DIPHOSPHATEGALACTOSE	-2.154569	11.17872959	21.74716611	3.110489936369e-06	-5.507171199	5.14958889465534e-05	-2.159143697	11.57397727	12.39713668	0.000429993	-3.36653893	0.004576351	-1.618629422	11.2449157	14.11459551	0.000172004	-3.764461559	0.005125718	-0.43139203	11.72898475	0.933347519	0.333994583	-0.476260577	0.858020566	-0.220814042	12.21258875	0.124195943	0.724527469	-0.139945145	0.968605027	-0.169329385	11.78000177	0.157708438	0.691275125	-0.160349071	0.976963865	-2.339480698	-4.28822744	-2.290245295	-0.010121499	-0.013853281	-0.066502303
URIDINE.TRIPHOSPHATE	-3.945431331	9.626556862	39.86770829	2.71759134555074e-10	-9.565815849	1.01230277621765e-08	-3.867506314	9.244765121	14.07437009	0.000175722	-3.755173815	0.002618258	-3.499400217	9.190525864	16.98900013	3.7597006094164e-05	-4.424846737	0.002800977	-1.476344372	10.10873409	6.417590081	0.01129954	-1.946939245	0.153057402	-1.567101533	9.78915737	2.388120254	0.122260561	-0.912713615	0.968605027	-1.868090862	9.63522792	4.357327251	0.036850078	-1.433561593	0.610329797	-2.581987547	-7.994689572	-2.552690464	-0.214435426	-0.013853281	-0.815145662
VALINE	-0.057419193	14.27066959	0.082043961	0.774546373	-0.110952576	0.911714516	-0.123327626	14.23744446	0.13274776	0.715599908	-0.145329724	0.966332374	-0.07090937	14.28614454	0.091240183	0.762606401	-0.117699554	0.976695135	0.141901	14.35753919	0.413350121	0.520273995	0.283767881	0.905031116	0.096591938	14.33071199	0.064140567	0.800067396	0.096873427	0.968605027	-0.110533307	14.28265233	0.137733889	0.710544308	-0.148408835	0.976963865	-0.014873471	-0.04014113	-0.010240975	-0.010121499	0.013853281	0.043336489
X1.METHYL.L.HISTIDINE	0.334261258	8.77698712	0.188959277	0.663784217	0.177973078	0.893808744	0.403561042	8.499727274	0.029802083	0.862940069	0.064019365	0.971047431	0.789701662	8.555123054	0.538300807	0.463137782	0.334289789	0.969167052	0.365656717	8.757742042	0.337974017	0.561000998	0.251036366	0.905031116	0.639127267	8.529737039	0.065084197	0.798633471	0.097652492	0.968605027	1.227813781	8.671842095	2.971305193	0.084753449	1.071842619	0.631413196	0.012759557	0.048755401	0.013601359	0.199686346	0.013853281	0.043336489
X1.METHYLADENOSINE	0.318422335	6.073833811	0.023779213	0.87744802	0.056778602	0.960741794	0.478572948	5.570759361	0.01860549	0.891503537	0.049876929	0.971047431	0.118971701	5.633983208	0.003367067	0.953727575	0.02057566	0.976695135	0.846089764	6.305353156	0.264023225	0.60736952	0.216547006	0.905031116	1.506845776	6.002322273	0.263280486	0.607875321	0.216185488	0.968605027	0.598779598	5.816607214	0.107322626	0.743213122	0.128886631	0.979611227	0.012759557	0.017393316	0.010240975	0.008946246	0.013853281	0.043336489
X2.DEOXY.D.GLUCOSE	1.349707652	10.96384728	0.453694607	0.500585646	0.300521608	0.825104506	1.163395805	11.02695227	0.253284729	0.614771637	0.211286177	0.964895125	0.745713631	11.24452062	0.270685905	0.602872032	0.219774863	0.976695135	1.539483924	10.95443313	0.627661666	0.428214329	0.368338804	0.905031116	1.521924231	11.03050373	0.511744817	0.474384512	0.323869498	0.968605027	1.009471943	11.26957497	1.185549838	0.276229048	0.558730653	0.97330914	0.015519888	0.083491041	0.010240975	0.011749198	0.013853281	0.043336489
X2.METHYLMALEATE	0.504377093	9.613585122	0.60955259	0.434956318	0.361554357	0.790347455	0.672021913	9.437290358	0.522908654	0.469603563	0.328268616	0.889567504	0.692854845	9.680123535	1.015469315	0.313596116	0.503629324	0.873173043	0.655593957	9.63824853	1.178918149	0.277576349	0.556617541	0.795363	1.26169849	9.614311234	2.227784639	0.135548076	0.867906643	0.968605027	1.070112763	9.770395173	2.845570118	0.091626087	1.037980858	0.650108906	0.05082109	0.102181941	0.05889968	0.187013885	0.013853281	0.099434616
X3.HYDROXYBENZALDEHYDE	0.459389237	7.732391604	1.504981644	0.219906443	0.657762046	0.537148524	0.968259701	7.640893869	2.350514677	0.125241652	0.902251213	0.642266507	0.52964139	7.660322609	1.244333669	0.264637482	0.577348645	0.873173043	0.560131399	7.735160768	2.888017143	0.089240696	1.04943705	0.731260251	1.098163546	7.541968041	2.634505418	0.104564619	0.980615242	0.916478128	-0.046487177	7.354901735	0.001625762	0.96783742	-0.01419759	0.997206047	0.192284725	0.269905613	0.05889968	-0.001215097	0.037877895	0.135928033
X3.HYDROXYMETHYLGLUTARATE	0.275928296	7.843907369	0.674172672	0.411600595	0.385524006	0.766606109	0.312732707	7.860940601	0.270947691	0.60269676	0.219901143	0.964895125	0.261881949	7.506921862	0.33036916	0.565441794	0.247612094	0.976695135	0.174407677	7.771668591	0.322733392	0.569969588	0.244148316	0.905031116	-0.020829693	7.689207339	0.001380129	0.970365335	-0.013064727	0.990304348	0.196218571	7.443226566	0.129997046	0.718435101	0.143612457	0.976963865	0.015519888	0.115427724	0.010240975	0.010121499	-0.004231314	0.043336489
X3.METHOXYTYROSINE	-0.090426035	5.031080579	0.023745608	0.877533962	-0.056736066	0.960741794	0.92118751	6.099439403	1.142233174	0.285180941	0.544879503	0.82254185	0.81809774	6.08685049	2.058046301	0.151404181	0.819862131	0.584229278	-0.264113501	4.975666556	0.325046915	0.568590303	-0.245200551	0.905031116	0.690181426	5.834967763	0.917887059	0.338030374	0.471044274	0.968605027	1.116393325	6.123574182	3.303471847	0.069133619	1.160310705	0.610329797	0.084841997	-0.017393316	0.233416683	0.214435426	0.013853281	-0.043336489
X3.METHYL.2.OXOVALERATE	-0.557852606	8.986911624	0.077769072	0.780343773	-0.107714031	0.911714516	0.222515787	8.015695229	0.006300859	0.936732005	0.028384641	0.971047431	-0.212712828	8.399881846	0.009858817	0.920906765	-0.035784337	0.976695135	0.390991051	9.408346867	0.064069265	0.8001762	0.09681437	0.905031116	1.110718205	8.371609791	0.18985351	0.663038567	0.178461209	0.968605027	0.453171166	8.68094323	0.0559085	0.81308367	0.089864761	0.981490291	0.012759557	-0.04014113	-0.010240975	0.008113992	0.013853281	0.043336489
X3.METHYLGLUTACONATE	0.540086186	8.057410149	1.941562235	0.163499009	0.786484874	0.468487546	0.331168717	7.788216597	0.388281038	0.533204348	0.273106318	0.93092629	0.282100692	7.594925316	0.059484689	0.807312271	0.092958446	0.976695135	0.142203645	7.820814028	0.173723474	0.676823619	0.169524494	0.905031116	0.390591602	7.755425095	0.465793982	0.494928524	0.305457516	0.968605027	-0.386710242	7.320451505	0.063154387	0.801578027	-0.096054196	0.981490291	0.031084705	0.329301949	0.010240975	-0.008113992	0.013853281	0.043336489
X4.HYDROXY.3.METHOXYPHENYLGLYCOL	0.618198027	8.641781909	0.493688878	0.482286379	0.316695004	0.825104506	0.609235626	8.771835978	1.01443733	0.313842134	0.503288752	0.82254185	0.89213348	8.440050777	1.029967584	0.310166281	0.508405417	0.873173043	-0.52275986	8.11279732	0.235084733	0.627778941	-0.202193257	0.905031116	-0.193388646	8.373668678	0.072692451	0.78745617	-0.10377361	0.968605027	-0.17015408	7.867604417	0.021574621	0.883224355	-0.053928964	0.981490291	0.084841997	0.083491041	0.05889968	-0.008113992	-0.013853281	-0.043336489
X4.HYDROXY.L.PHENYLGLYCINE	0.046042108	5.960374176	0.00158996	0.968193339	0.01403791	0.99490212	0.634642817	5.784971081	12.97333043	0.000315959	3.500368603	0.003923164	-0.942802001	5.897651061	7.196812298	0.00730332	-2.136479694	0.098926784	0.036708574	5.951965614	0.006833071	0.934119989	0.029597334	0.959888816	1.032807424	5.864564574	12.46700159	0.000414204	3.382785254	0.015429115	-0.280817388	6.199227893	0.012204729	0.912032663	-0.039989608	0.991918736	2.40636358	0.002219643	-1.00468611	-0.003523907	1.811658977	0.017779068
