# Supplementary material for: Aneuploidy generates enhanced nucleotide dependency and sensitivity to metabolic perturbation
Source: Genes Dev. 2025 Jun 1;39(11-12):770–86. doi: 10.1101/gad.352512.124 (PMC12128873; doi:10.1101/gad.352512.124)
Supplement: Supplement 7 [file Supplemental_Table_S7_BrequinarRNAseq.csv]

#Table S7 Mageshet al. Brequinar RNA-seq
genes	logFC_4Naneup_combo	logCPM_4Naneup_combo	LR_4Naneup_combo	PValue_4Naneup_combo	neglogP_4Naneup_combo	logFC_4Naneup_breq	logCPM_4Naneup_breq	LR_4Naneup_breq	PValue_4Naneup_breq	neglogP_4Naneup_breq	logFC_2Naneup_combo	logCPM_2Naneup_combo	LR_2Naneup_combo	PValue_2Naneup_combo	neglogP_2Naneup_combo	logFC_2Naneup_breq	logCPM_2Naneup_breq	LR_2Naneup_breq	PValue_2Naneup_breq	neglogP_2Naneup_breq	logFC_diploid_combo	logCPM_diploid_combo	LR_diploid_combo	PValue_diploid_combo	neglogP_diploid_combo	logFC_diploid_breq	logCPM_diploid_breq	LR_diploid_breq	PValue_diploid_breq	neglogP_diploid_breq
A2ML1	0.477128467	5.394507047	0.918426202	0.33788854	0.471226538	1.09000613	5.714658364	5.822228764	0.01582488	1.800659567	-0.787465512	5.619689126	1.481978821	0.223465174	-0.65079015	0.123996531	5.973585053	0.050678414	0.821886961	0.08518791	0.901089618	6.61513097	7.795182159	0.005238573	2.280787009	1.215597265	6.806939871	15.57250273	7.94009491466745e-05	4.100174306
A4GALT	0.944031816	4.561999822	1.634808296	0.201039281	0.696719077	1.967973615	5.101882407	8.430744546	0.003689293	2.43305691	-1.436101802	3.261576735	0.552607236	0.457254332	-0.339842172	0.961863867	3.568050769	0.436940026	0.508603084	0.293621011	0.067902589	4.150672616	0.005337879	0.941757743	0.026060801	0.643947185	4.348185178	0.570994918	0.449863833	0.346918921
AAAS	-0.551338087	5.930256736	1.879022563	0.170445281	-0.768415017	0.10588731	6.199962641	0.085376046	0.770139984	0.113430328	-0.408201156	6.248948573	1.303001637	0.253665667	-0.595738309	-0.030404723	6.412536433	0.007984248	0.928800086	-0.032077753	-0.480366766	5.193237111	0.747838399	0.387161471	-0.412107869	-0.201387295	5.299455494	0.142022179	0.706278912	-0.151023761
AACS	0.26342062	4.571352652	0.134571842	0.713738108	0.146461115	-0.049844407	4.473365434	0.004267363	0.947915192	-0.023230516	-0.359923887	4.943420215	0.3468827	0.555883085	-0.255016541	-0.581917617	4.892281264	0.815619091	0.366464162	-0.43596849	-0.095625816	4.313377041	0.012772879	0.91001695	-0.040950518	-0.106476266	4.321576017	0.015535025	0.900808891	-0.045367336
AADAT	-0.262206446	3.850010126	0.058458135	0.808949729	-0.092078466	0.63283007	4.100460304	0.447891586	0.503337911	0.298140358	-0.264551075	3.732749918	0.048357314	0.825946728	-0.083047963	0.520967407	3.937815203	0.234243558	0.628394991	0.201767285	-1.97766901	3.343486038	1.09669653	0.294992223	-0.530189434	0.144173878	3.560599072	0.009825341	0.921040723	0.035721167
AAGAB	0.242296062	6.229969192	0.464887147	0.495348772	0.305088909	0.00958738	6.124721555	0.000660342	0.979498928	0.008996035	-0.132313093	7.076709364	0.255904856	0.612947637	-0.212576625	-0.521361888	6.922671598	3.367833879	0.066481112	-1.177301724	0.16163634	6.912987383	0.329971676	0.565675767	0.247432426	-0.254902659	6.722638907	0.699635993	0.402906033	-0.39479623
AAMP	-0.167888713	7.138175736	0.336068344	0.562107488	-0.250180629	0.224386813	7.32539077	0.883312988	0.347295882	0.459300367	-0.172248492	7.7105284	0.395691517	0.529322768	-0.276279425	-0.168036534	7.716056231	0.530091584	0.466568358	-0.331084717	-0.033331516	7.420293864	0.020380988	0.886478151	-0.052331964	-0.165586283	7.360799745	0.472609117	0.491789295	-0.308220929
AARS	0.205191554	7.432032066	0.427829313	0.513055998	0.289835231	0.189695233	7.423752913	0.678099876	0.410241794	0.386960098	-0.001836769	8.842250936	6.68778209362841e-05	0.993475064	-0.002843029	-0.838212924	8.497727206	13.68672356	0.000215976	-3.665594604	0.286346278	8.954315324	4.418134219	0.035558898	1.449051711	0.286843094	8.952635716	4.363076167	0.03672593	1.435027194
AARS2	0.087599703	4.79720306	0.01854422	0.891681227	0.049790377	0.098210001	4.807827966	0.023006385	0.879440469	0.055793554	-0.141062528	5.057780866	0.059376863	0.807483558	-0.092866312	0.144589106	5.178100107	0.066770828	0.796097816	0.099033567	0.541507121	4.694396449	0.593645157	0.441013011	0.355548598	-0.240681932	4.429484542	0.089065267	0.765368855	-0.116129214
AASDH	-0.19437449	4.383943865	0.060599423	0.805551024	-0.093906946	-0.649188039	4.278422513	0.57098754	0.449866761	-0.346916094	-0.151270047	4.733915119	0.050698471	0.821852308	-0.085206221	-0.501397174	4.644641596	0.480504625	0.488193831	-0.311407713	0.434634204	4.718700086	0.394332866	0.530030611	0.275699048	0.228376271	4.645661564	0.100106542	0.751701817	0.1239544
AASDHPPT	-0.562533748	5.791329786	1.751325198	0.185710223	-0.731164188	-0.166624691	5.945573149	0.172914381	0.677534588	-0.169068529	-0.121651925	5.505236316	0.064718874	0.799187289	-0.097351432	-0.020587116	5.554608341	0.00186239	0.965577642	-0.015212799	-0.241405583	5.216830928	0.194296384	0.659364574	-0.18087439	0.333741853	5.45845894	0.443991037	0.505202415	0.296534582
AASS	-0.811109104	4.012024623	0.667173938	0.414038639	-0.382959127	-0.993948631	3.996160964	0.927420476	0.335534111	-0.474263322	-0.594071309	4.362710764	0.528643215	0.467177839	-0.330517766	-0.74239823	4.35162052	0.762315377	0.382604901	-0.417249471	-0.045201712	4.448825431	0.003302139	0.954175394	-0.020371787	-0.846514771	4.253822635	0.874923347	0.349595914	-0.456433652
AATF	-0.056770093	6.651093819	0.035160942	0.851258815	-0.069938378	-0.227666452	6.580048655	0.523676832	0.469277451	-0.328570314	-0.17123007	6.536234508	0.287106065	0.592081028	-0.227618855	-0.106245939	6.570121279	0.109650467	0.740542426	-0.130450056	-0.16257547	6.236833118	0.20149727	0.653514998	-0.184744441	0.12742629	6.370725056	0.134424244	0.713888224	0.146369782
ABCA1	0.417384866	4.75402502	0.400621353	0.526768539	0.278380171	2.290363904	5.805375749	20.54545877	5.8231772158915e-06	5.234839993	0.433838887	5.321332765	0.697030523	0.403783284	0.393851664	1.664445146	6.010814191	15.24419592	9.44666135876245e-05	4.024721653	0.776682258	4.865165484	1.407922338	0.235401603	0.628190584	0.90483868	4.92797809	1.9666319	0.160805821	0.793698234
ABCA12	0.412737756	6.757183816	1.991965408	0.15813553	0.800970541	1.26371143	7.261521729	24.66430148	6.82364907644683e-07	6.165983316	-0.082986858	7.163970676	0.107320306	0.743215801	-0.128885066	0.16565368	7.28463324	0.452181915	0.501300615	0.299901763	0.713906889	7.276829522	8.119414129	0.004379371	2.358588269	0.538404916	7.171602815	4.281533251	0.038528578	1.414217017
ABCA2	-0.099346708	4.648853636	0.02071164	0.885567281	-0.052778438	0.386627604	4.834848061	0.363631348	0.546496362	0.262412725	-1.516975118	4.011250452	2.075001535	0.149729789	-0.824691787	0.796061456	4.637077309	1.190136437	0.275302037	0.560190575	-1.661914396	4.743273387	5.221545182	0.02230872	-1.651525347	-0.829071329	4.939051197	1.685813188	0.194153804	-0.711854096
ABCA3	0.478165295	3.053115267	0.136371591	0.711915124	0.147571781	1.315837549	3.124895242	0.520737903	0.470527083	0.327415374	0.831314552	3.120488573	0.18374882	0.668171163	0.175112271	-0.22750551	3.115192943	0.058632014	0.808671309	-0.092227965	1.744575111	3.25868392	0.746285393	0.387654852	0.411554776	2.214919491	3.348122215	1.277588209	0.258347949	0.587794982
ABCA7	-0.068933695	4.204046271	0.006278317	0.936845044	-0.028332236	1.347089001	4.763363323	3.7891401	0.051586144	1.287466936	0.689196051	3.977318026	0.44865692	0.502973452	0.298454937	2.108931434	4.58337621	6.546894932	0.010506736	1.978532168	-0.525118934	4.122683875	0.30567474	0.580346546	-0.236312596	0.380724812	4.392129775	0.212771884	0.644603451	0.190707374
ABCB10	-0.587270623	5.260044929	1.231941814	0.267029734	-0.573440377	-0.791025358	5.208849267	2.046386424	0.152567935	-0.816536733	-0.161602993	5.238961311	0.09123205	0.762616663	-0.11769371	-0.183134768	5.242691982	0.112877883	0.736891197	-0.132596631	-0.26216369	4.996388244	0.188480966	0.664183915	-0.177711647	-0.446911071	4.944464812	0.50603829	0.476858898	-0.32161011
ABCB7	-0.183135827	5.86813102	0.1898472	0.663043822	-0.178457767	-1.471732287	5.487059145	7.308301853	0.006863676	-2.163443232	-0.60994159	4.929754701	0.970976715	0.32443671	-0.488870012	0.421157312	5.323993568	0.638221911	0.424355403	0.372270264	-0.502354321	5.36806607	0.949088869	0.329951326	-0.481550121	-0.01189763	5.559791912	0.000618283	0.980162404	-0.00870196
ABCB8	0.450175328	4.93645234	0.55055837	0.458089634	0.339049535	-0.083044397	4.738402481	0.015384002	0.90128973	-0.045135577	-0.04170545	4.567237361	0.003277472	0.95434668	-0.020293833	0.238924999	4.678891693	0.114919314	0.734611604	0.133942216	-0.458724709	4.478699964	0.348019067	0.555236636	-0.255521886	-0.812428429	4.403605435	0.954555306	0.328562487	-0.483382022
ABCC1	-0.505376152	6.189874074	1.936311383	0.164069599	-0.784971884	0.083848216	6.437673835	0.064152539	0.800049135	0.09688334	-0.175515172	7.104328412	0.459107464	0.498041397	-0.302734558	-0.653519096	6.920889997	5.230558009	0.022193411	-1.653775938	0.07943622	6.931811295	0.080969437	0.775987934	0.110145032	0.032084666	6.910350436	0.012782172	0.90998436	0.040966072
ABCC10	0.247038027	4.041024333	0.06642323	0.796617571	0.098750118	1.626024954	4.58940486	4.475410894	0.034385933	1.463619182	-0.80986725	4.053083018	0.678413531	0.410133555	-0.387074698	0.843189877	4.562782787	1.234437639	0.266545756	0.574228229	-0.839721353	4.533659983	1.20383202	0.272557124	-0.564542462	-0.058317965	4.772339105	0.007411528	0.931394688	-0.030866243
ABCC3	-0.27226546	4.741017533	0.169212085	0.680813004	-0.166972157	-1.072862662	4.542977883	1.969747316	0.160474685	-0.794593467	-0.370862668	4.781981822	0.317074122	0.573371319	-0.241564035	-0.171571132	4.862196668	0.070458286	0.790670682	-0.102004364	-1.625516974	4.575856548	4.265468385	0.038894525	-1.410111525	-0.57755858	4.824701343	0.750206317	0.386410917	-0.412950612
ABCC4	0.331610538	4.349824575	0.169526837	0.680532665	0.167151024	0.35351555	4.365735048	0.191083224	0.662016585	0.17913113	-0.634005378	4.68762861	0.834825246	0.360880959	-0.442636031	-1.379482105	4.545265372	2.980563915	0.084269907	-1.074327485	-1.253385042	3.988199341	1.380449518	0.240024593	-0.619744258	-0.384852745	4.171237575	0.16944626	0.680604403	-0.167105246
ABCC5	0.789443022	3.441535633	0.268293609	0.604478737	0.218618971	1.647022022	3.655909599	1.478229605	0.224051723	0.649651713	0.638795095	4.121126616	0.461942333	0.496717618	0.303890436	0.908892997	4.230677298	0.997250731	0.317976666	0.497604748	-1.014911934	4.145833993	1.130456522	0.287677983	-0.541093375	-0.49523991	4.271571878	0.313653465	0.575446879	-0.239994761
ABCD1	0.222435889	3.338200816	0.017797842	0.893870281	0.048725502	1.061635208	3.494266863	0.502099624	0.478579016	0.320046348	-0.477390307	3.909217495	0.200600142	0.654236864	-0.184264989	0.915555019	4.32992643	1.130792319	0.287606399	0.541201456	-1.581815855	3.757557343	1.526381864	0.216656276	-0.664228727	-1.068692663	3.839835136	0.803135556	0.37015754	-0.4316134
ABCD3	0.091657449	5.50643039	0.037644827	0.846158069	0.0725485	0.664833361	5.778847432	2.371576817	0.123562188	0.908114409	0.080543047	5.205460583	0.022020487	0.882032611	0.054515358	1.449052684	5.914052553	11.08143409	0.000871963	3.059501748	0.440521926	5.670950239	0.932368134	0.334248322	0.475930764	0.446878035	5.675181144	0.946671762	0.330567921	0.480739294
ABCD4	-1.050945132	3.982225158	1.052771566	0.304869633	-0.515885833	0.046541557	4.243681974	0.00291021	0.956977901	0.019098091	0.268715433	3.702195148	0.047513327	0.827448185	0.082259192	1.266711174	4.002530443	1.411439209	0.234817623	0.629269312	-0.503365312	3.917243062	0.216361207	0.641826594	-0.192582292	0.132075046	4.080360682	0.017979953	0.893331924	0.048987146
ABCE1	-0.407135863	6.608582265	1.734329686	0.1878589	-0.726168225	-1.225330064	6.348946196	11.62411274	0.000651023	-3.186403744	-0.457395829	6.409760213	1.844317317	0.174445773	-0.758339549	-0.816467238	6.295539532	5.029347413	0.024921287	-1.603429534	-0.561088642	5.996343937	1.965413019	0.160935587	-0.793347912	-0.440750354	6.04766047	1.241538899	0.265174676	-0.576467952
ABCF1	-0.261730072	6.932279989	0.916216531	0.338470352	-0.470479366	-0.424702457	6.869981853	2.239150883	0.134554852	-0.871100638	-0.389591097	6.938250421	1.990252386	0.158314493	-0.800479326	-0.204816999	7.021956917	0.568329009	0.450923689	-0.345896949	-0.578321431	6.806850728	3.862330879	0.04938168	-1.306434138	-0.563554908	6.818867682	3.620812931	0.057060985	-1.243660737
ABCF2	0.072322384	6.792433122	0.063378095	0.801234257	0.096240491	0.01994825	6.769495803	0.004653459	0.945613477	0.024286347	-0.262402018	6.475428028	0.642731971	0.422723239	-0.373943876	0.089570044	6.635705453	0.082023324	0.774573962	0.110937107	-0.400234711	6.334178653	1.308254767	0.252710883	-0.597376056	-0.299954515	6.379812777	0.747332502	0.387322093	-0.41192773
ABCF3	-0.387452315	5.449841847	0.636298624	0.425054306	-0.37155558	0.09407404	5.643682455	0.043477583	0.834828599	0.078402682	0.022674076	5.683591737	0.00260065	0.959328256	0.018032764	0.971760377	6.163621935	6.433540857	0.011198511	1.95083971	-0.129741298	5.679947316	0.082782417	0.773561586	-0.111505105	-0.049697166	5.717936267	0.012275033	0.911780696	-0.040109607
ABCG1	0.315257392	5.018261236	0.290850603	0.589675959	0.229386578	1.540679878	5.65870511	10.45441656	0.001223566	2.912372765	0.652786105	6.792377634	4.919430069	0.026556276	1.575832823	0.101502783	6.506635038	0.095597165	0.757178588	0.120801676	0.76396569	5.876634054	3.222639803	0.07262642	1.138905362	0.711294564	5.846495295	2.702905873	0.100165531	0.999281702
ABHD10	0.507762725	4.879528288	0.662959745	0.415516983	0.381411221	0.666308108	4.952896584	1.1859762	0.27614271	0.558866418	0.419171004	5.602307155	0.822373033	0.364487259	0.438317648	0.580276727	5.683051311	1.61977015	0.20312384	0.692239102	0.108668418	5.357112886	0.044367504	0.833171357	0.079265669	0.34643505	5.465746725	0.481064462	0.487940554	0.311633085
ABHD11	-0.385264035	5.772172647	0.817324658	0.365963536	-0.436562185	-0.024931409	5.920363901	0.003806044	0.950807201	-0.021907538	0.009273881	4.666705107	0.00017873	0.989333417	0.004657321	-0.019975795	4.671207945	0.000798016	0.977463415	-0.009899489	-0.554380975	5.04895585	0.873770059	0.349913707	-0.456039045	-0.192014261	5.180394857	0.116473212	0.732891508	-0.13496031
ABHD12	-0.231465575	5.574239521	0.253000515	0.614970202	-0.211145927	0.493634506	5.897683854	1.451186875	0.228337604	0.641422561	0.346039612	6.383029937	1.036989494	0.308522671	0.510712918	-0.145442182	6.159813544	0.150201491	0.698342881	-0.15593129	0.240533127	5.745624461	0.298218551	0.585001391	0.232843102	0.422028454	5.834449734	0.961221294	0.326879365	0.485612494
ABHD13	0.080561592	4.679115825	0.01403024	0.905711655	0.043010044	-0.53789238	4.498463676	0.499275184	0.479818773	-0.318922764	0.194142516	4.696979732	0.080417099	0.776732965	0.109728263	0.502371233	4.828523105	0.58126555	0.445816693	0.350843674	0.272243706	4.943184616	0.192597641	0.66076336	0.179954047	-0.087398181	4.813813148	0.017313977	0.89531446	-0.048024401
ABHD14B	0.130742329	5.508462024	0.076704818	0.781813625	0.106896765	-0.103480759	5.417344563	0.043589501	0.834619214	-0.078511621	0.500408482	5.929501678	1.515612811	0.218284615	0.660976873	-0.965024669	5.375801332	3.310929132	0.068820571	-1.162281728	0.058956273	5.58699728	0.015830135	0.8998761	0.045817282	-0.574100155	5.3546336	1.190264352	0.27527624	-0.560231273
ABHD15	0.188343565	4.791338282	0.085134822	0.770455815	0.113252262	0.590299492	4.96200865	0.943071331	0.331489224	0.479530586	0.543434995	4.755103247	0.655268443	0.418235347	0.378579265	0.440774691	4.722133511	0.405465946	0.52427983	0.28043685	-0.84806557	4.610195334	1.32533595	0.249636655	-0.602691645	-0.335413383	4.764462624	0.241893795	0.62284165	-0.205622354
ABHD2	0.022299915	5.152193295	0.001653754	0.96756187	0.014321255	0.437367852	5.332474733	0.72091839	0.395842826	0.402477222	0.424675826	5.562857146	0.817087804	0.366033002	0.436479757	0.265534912	5.49363549	0.294109977	0.587598718	0.23091916	0.125814186	5.630643481	0.074606919	0.784743546	0.105272247	0.136925721	5.638991672	0.087273656	0.767672178	0.114824199
ABHD3	0.243524737	4.569146343	0.114831206	0.734709522	0.133884331	0.64736448	4.734341024	0.9151592	0.338749227	0.470121687	-0.105924036	4.273267682	0.015516939	0.900866352	-0.045339634	0.994554498	4.690390473	1.922035802	0.165632408	0.780854683	-0.47534193	4.743354958	0.486177823	0.485637262	-0.313687998	0.196822052	4.98571272	0.10277027	0.748530193	0.125790677
ABHD4	0.04077307	4.656691782	0.003517493	0.952706428	0.021040905	1.270092974	5.213016066	5.098766556	0.023942863	1.620823915	-0.428833703	5.080361549	0.554996831	0.456283149	-0.34076557	1.252923587	5.863595395	8.182167547	0.004230418	2.373616711	0.741737268	5.557027728	2.352172945	0.125108509	0.902713153	0.786803998	5.58013794	2.647843532	0.103690473	0.984261146
ABHD5	-0.330424769	5.885533581	0.65934443	0.416791479	-0.380081168	-0.878490993	5.708675618	3.789151893	0.05158578	-1.287469996	-0.073344201	5.578189255	0.024983763	0.874407528	-0.058286112	-0.33111485	5.489667594	0.452314734	0.501237769	-0.299956212	0.18759113	6.602545727	0.352621379	0.552632969	0.257563209	0.13173462	6.576231372	0.167826376	0.682050845	0.166183249
ABHD6	0.250560787	4.171937716	0.079741083	0.777648595	0.109216608	0.132907495	4.147485365	0.021253006	0.884091821	0.053502627	1.998181048	4.17533812	3.975276906	0.046172861	1.335613215	2.105082015	4.231555701	4.487874706	0.03413609	1.466786219	-0.021700816	4.434508465	0.000749603	0.978157548	-0.00959119	-0.078709927	4.427059823	0.009526575	0.922246608	-0.035152934
ABHD8	0.248544841	4.544072706	0.116639164	0.732708565	0.135068732	0.986740714	4.858823968	2.32167923	0.127582231	0.894209808	-0.157367462	3.721052491	0.016844208	0.896736342	-0.047335229	2.472725249	4.719468965	9.532520512	0.002018627	2.694943921	0.606490908	4.679487165	0.730336554	0.39277412	0.405857136	1.394154194	5.063439201	4.956301391	0.025995752	1.58509762
ABI1	0.553378225	6.503768171	2.941877979	0.086310331	1.063937216	0.847565346	6.667242296	7.516984662	0.006111991	2.213817322	-0.204322413	6.45435437	0.384106972	0.535413409	-0.271310757	0.734960252	6.925230789	6.672052638	0.009793633	2.009056171	-0.038651657	7.134675907	0.022275679	0.881356059	-0.054848605	-0.098829671	7.108732706	0.140270515	0.708012232	-0.149959239
ABI2	0.528553008	3.678075892	0.183302614	0.668550255	0.174865941	0.823374231	3.765732293	0.481132929	0.487909594	0.311660642	0.316118022	3.828346457	0.079053567	0.778584108	0.108694465	0.330861328	3.85571129	0.084951813	0.770695752	0.113117035	-0.226943921	3.881025546	0.0422173	0.837206115	-0.077167608	0.220242283	4.002264721	0.045164298	0.831702207	0.080032146
ABL1	0.0663857	6.049626203	0.030456234	0.861459058	0.064765358	0.308946856	6.164776458	0.704982561	0.401114529	0.396731607	0.179560225	6.850970611	0.398405003	0.527914131	0.277436713	0.075241832	6.802201695	0.065521276	0.797973045	0.098011779	-0.140649402	5.863324155	0.112695814	0.737095619	-0.13247617	0.004974861	5.929706115	0.000145714	0.990368822	0.00420304
ABL2	0.32505583	5.740111263	0.569079681	0.450624858	0.346184854	1.149190454	6.185070099	9.29625841	0.002296224	2.638985836	0.05609296	5.710289706	0.016260976	0.898530008	0.046467414	0.798753587	6.078506216	4.135934525	0.041981881	1.376938106	0.668597993	6.444250328	3.862666969	0.04937179	1.306521126	-0.065602858	6.078505448	0.028475494	0.865995778	-0.062484225
ABLIM1	-0.376242482	6.496689555	1.364330321	0.242788407	-0.614772055	-0.035910345	6.643972565	0.013729857	0.906721795	-0.042525945	-0.366956859	7.501427511	2.136275645	0.143850753	-0.842087862	-1.229359285	7.214054509	21.13228523	4.28645303844502e-06	-5.36790193	0.369140769	7.640743135	2.894568938	0.088878546	1.051203057	0.14643086	7.522304416	0.415204725	0.519339544	0.284548608
ABLIM3	-0.633578898	5.635383356	1.950941476	0.162485434	-0.789185566	-0.235133944	5.784929068	0.302562791	0.582280224	-0.23486796	-0.467280233	5.273002061	0.777491648	0.377909383	-0.422612325	0.365028105	5.614097606	0.612120244	0.433990616	0.362519661	-0.915019414	5.393650511	3.122267889	0.077229229	-1.112218302	-0.317249808	5.599523536	0.451786488	0.501487799	-0.299739629
ABR	-0.021268897	4.749798619	0.001046112	0.974197993	-0.01135277	0.306101773	4.879299641	0.23811067	0.625574031	0.203721288	-0.634020304	4.948223815	1.065150314	0.30204345	-0.519930578	0.824248819	5.547418299	2.87356541	0.090045185	1.045539503	-0.754775771	5.101137389	1.674063887	0.195715093	-0.708375681	0.34828607	5.521671648	0.50936435	0.475414154	0.322927893
ABT1	-0.118208676	6.454062084	0.131440324	0.716943311	-0.144515183	-0.633044348	6.258853646	3.099161917	0.07833261	-1.1060574	-0.06901463	6.535961862	0.046688748	0.828928668	-0.08148284	-0.290022627	6.448507283	0.741079828	0.38931519	-0.409698651	-0.093311824	6.1268313	0.061001696	0.804919668	-0.094247461	-0.219653376	6.0777231	0.318299532	0.572631361	-0.242124871
ABTB1	0.13098839	4.179448955	0.022036448	0.881990181	0.05453625	-0.243947709	4.090086967	0.066493671	0.796512127	-0.098807608	0.648953379	4.632721049	0.82414323	0.363971561	0.438932549	0.680846383	4.65459562	0.893503712	0.344529598	0.462773462	0.209103226	4.755057689	0.095529741	0.75726154	0.1207541	0.242204074	4.774398005	0.127604591	0.720928726	0.142107669
ABTB2	-0.625094941	3.610382701	0.228627957	0.632543049	-0.198909912	1.251396846	4.09064484	1.6317298	0.20146396	0.695802634	0.390636926	4.097744963	0.170595864	0.679582786	0.16775763	1.72494383	4.655166921	5.048021029	0.024654081	1.608111179	0.963193122	3.401958473	0.320232219	0.571468124	0.24300799	0.432359833	3.348953151	0.056864693	0.811521862	0.090699776
ACAA1	0.680557155	5.042309306	1.362631944	0.243081863	0.614247444	0.900057142	5.150039739	2.529194305	0.111757267	0.951724228	0.054046221	5.117908519	0.009192151	0.923619291	0.034507005	0.360437708	5.253381878	0.441030858	0.506625323	0.295313106	-0.336959595	4.833550163	0.267527088	0.604995467	-0.218247879	-0.100596159	4.922533804	0.025391442	0.873395554	-0.058789023
ACAA2	-0.315449875	5.294008835	0.371330092	0.542280145	-0.265776296	-0.071893113	5.391308715	0.020598292	0.885878688	-0.052625746	0.032679553	5.348851752	0.004099393	0.948949124	0.022757071	0.281940811	5.461899589	0.32279271	0.569934142	0.244175325	-0.135397235	5.368140762	0.069661638	0.791830073	-0.101368008	0.076831011	5.459623571	0.023712089	0.877619749	0.056693612
ACACA	0.065504221	6.582028674	0.044463797	0.83299308	0.079358606	-0.214468195	6.461264397	0.425170854	0.514368101	-0.288725973	-0.440852546	6.193391807	1.453991508	0.22788856	-0.642277476	-0.09430759	6.341502532	0.072689824	0.787459919	-0.103771542	-0.556987838	5.991951158	1.930576217	0.164695418	-0.783318484	-0.23359842	6.122654945	0.372675141	0.541549686	-0.266361692
ACAD10	0.521752597	3.879882633	0.238473591	0.625310748	0.203904107	0.853184529	3.990646674	0.699547139	0.402935904	0.394764033	-0.153179768	4.574999941	0.044522624	0.832884268	-0.079415341	-0.671867234	4.450832434	0.698907902	0.403150899	-0.394532368	-0.228782842	3.849555393	0.041050032	0.839441377	-0.076009628	0.162395638	3.954050076	0.023066639	0.879283907	0.055870875
ACAD8	-0.65189578	4.440440036	0.706475213	0.400616445	-0.397271227	-0.024394181	4.633380638	0.001200557	0.97235958	-0.012173103	-1.387905374	3.8523605	1.437673811	0.23051614	-0.637298662	0.262214309	4.219250629	0.085021513	0.770604339	0.11316855	-0.675969808	4.383656015	0.675242127	0.411229911	-0.385915304	-0.433967936	4.458550131	0.296489415	0.586091658	-0.23203446
ACAD9	-0.187069738	5.706275708	0.184088727	0.667882746	-0.175299776	0.07552085	5.819576026	0.032267651	0.85744149	0.066795505	0.059393507	5.108275529	0.011005693	0.916448793	0.037891796	1.024712736	5.567987342	4.429788715	0.03531688	1.452017676	-0.47491711	5.339096526	0.828772346	0.362627758	-0.440538955	-0.126309436	5.474475036	0.064872923	0.798953553	-0.097478468
ACADM	-0.553721137	4.867849695	0.776729331	0.378143297	-0.422343594	-1.021390453	4.75729206	2.214124287	0.136752641	-0.864064279	0.349023914	5.005576802	0.344221942	0.557402316	0.253831231	-0.126630503	4.835775213	0.03748936	0.846472111	-0.072387346	-0.562083196	4.645192947	0.615202008	0.432835858	-0.363676767	0.045145797	4.850700211	0.004783995	0.944857144	0.024633849
ACADSB	-0.143984072	3.776818646	0.015961205	0.899464645	-0.046015903	1.603609048	4.355483186	3.436134204	0.063784775	1.195282974	1.668049452	3.915883442	2.141745786	0.143338691	0.843636566	0.671104433	3.650698651	0.250950573	0.616406544	0.210132759	-0.84551905	3.571251826	0.350355812	0.553911783	-0.256559396	0.18160371	3.755801848	0.021667767	0.882974356	0.054051909
ACADVL	0.548353155	7.360356537	3.964860922	0.04645936	1.33292678	1.076188554	7.676087493	19.44529093	1.03522762520977e-05	4.984964147	0.26492353	7.527081716	1.306166658	0.253089877	0.596725224	0.680600215	7.754843686	10.16331875	0.001432625	2.843867478	-0.054266078	7.903532361	0.076385407	0.782256908	-0.106650593	0.514624473	8.203516831	8.211276312	0.004163086	2.380584636
ACAP2	0.31984478	4.526446267	0.189357455	0.663451941	0.178190531	0.496918139	4.600176873	0.477505951	0.489554195	0.310199223	0.267177209	5.860705558	0.413900508	0.519996371	0.283999687	-0.96260204	5.419667114	3.419494621	0.064430735	-1.190906915	0.248749994	5.907410489	0.362738721	0.54698914	0.262021296	0.188673643	5.881211742	0.201182024	0.653768437	0.18457605
ACAP3	0.008683089	4.786004688	0.000180416	0.989283219	0.004679358	0.250393821	4.883461352	0.160153636	0.689015108	0.161771255	-0.361179687	4.056757455	0.139380346	0.708897811	-0.149416365	1.07650406	4.54822462	1.937195646	0.16397335	0.78522673	-1.783248318	3.913048027	2.341696988	0.125952278	-0.899793972	-0.03148517	4.25550912	0.001261273	0.97166956	-0.012481403
ACAT1	-0.342261023	6.283207079	0.961903066	0.326707867	-0.485840408	-0.243815498	6.327375193	0.495948132	0.481285909	-0.317596854	-0.427531767	5.538105855	0.814058409	0.366923095	-0.435424952	-0.089915332	5.676495839	0.03920625	0.843040617	-0.074151501	-0.974522199	5.436472446	3.649574635	0.056083533	-1.251164634	-0.434556466	5.618121654	0.856405841	0.35474645	-0.450081942
ACAT2	0.522119538	6.916467615	2.587066359	0.107739723	0.967624145	-0.466682593	6.461505147	1.808855052	0.178645638	-0.748007583	0.796270493	5.181089845	2.026372713	0.15458918	0.810820907	1.468249713	5.548718366	8.450501608	0.003649428	2.437775233	-1.165602421	5.141287267	3.969822326	0.04632266	-1.334206511	-0.479403546	5.35078889	0.831992168	0.361697105	-0.441654968
ACBD3	0.377276044	6.397960866	1.274499441	0.258924282	0.58682722	0.280654938	6.349976099	0.670818202	0.41276649	0.384295568	0.494398321	6.695627569	2.655611262	0.103185084	0.986383076	0.658547258	6.783049626	4.848570789	0.027669049	1.558005763	0.650402819	7.050749851	5.747597985	0.016511218	1.782220891	0.454175443	6.937736334	2.57975842	0.10823818	0.965619519
ACBD5	-0.093963214	5.152720424	0.029355207	0.863961452	-0.063505634	0.437310095	5.379184329	0.749696889	0.386572214	0.412769365	0.578423964	5.067257158	0.985497804	0.320845246	0.493704392	0.379313746	4.986514787	0.385496663	0.534676097	0.271909231	0.074458887	5.477519364	0.023061044	0.879298437	0.055863699	0.308689871	5.585131889	0.422348887	0.515767316	0.287546182
ACBD6	-0.022292961	6.967558118	0.006851444	0.934031681	-0.029638393	-0.566299235	6.746062065	3.597871113	0.057853613	-1.237669515	-0.391861211	6.990000263	2.091609546	0.148109955	-0.829415749	0.006557079	7.169129901	0.000651579	0.979635369	0.008935544	-0.313122805	6.880312583	1.209229413	0.271484788	-0.566254499	-0.383090911	6.855872114	1.736556449	0.18757574	-0.726823333
ACD	-0.445443998	5.181819628	0.668569731	0.413550709	-0.383471231	-0.503565864	5.17153058	0.822594498	0.364422686	-0.438394595	0.143982528	5.245620147	0.072778079	0.78733403	0.103840977	-0.824953455	4.934501582	1.667399958	0.196607151	-0.70640069	-0.716225924	5.011016826	1.394989708	0.237564261	-0.624218893	-0.472458183	5.095892909	0.647664027	0.420949091	-0.375770424
ACER2	0.659652831	4.069888931	0.480309397	0.488282206	0.311329102	2.732103603	5.106986538	16.30766191	5.38457937001917e-05	4.268848217	0.166434334	4.888937358	0.070840505	0.790116914	0.102308641	2.036132078	5.903523575	19.57952061	9.64980489362712e-06	5.015481467	-0.758165798	4.268403315	0.743889715	0.388417706	-0.410700982	-0.181935382	4.429264968	0.050948262	0.821421366	-0.085434005
ACER3	0.19687684	5.846318067	0.228012286	0.633001621	0.198595178	0.041514644	5.780094135	0.00944822	0.922566015	0.035002548	0.015250839	4.954985656	0.000633257	0.979923669	0.008807752	0.151090154	5.017788474	0.063241782	0.801443652	0.096127007	-0.479067436	4.829479872	0.535785388	0.464184666	-0.33330921	0.182623885	5.072238225	0.095695753	0.757057353	0.120871218
ACIN1	-0.213610686	6.260286243	0.369805995	0.543110036	-0.265112172	-0.712444472	6.081399578	3.400770011	0.065165992	-1.185978988	-0.337544777	6.308753399	0.935083318	0.333545502	-0.476844911	-0.314918622	6.326148547	0.795219003	0.372526664	-0.428842636	-0.75249244	5.793956469	2.973130955	0.084657861	-1.07233271	-0.453560617	5.905693353	1.174949162	0.27838665	-0.555351596
ACLY	0.321848753	9.41374515	1.662382884	0.197281899	0.704912761	-0.227228099	9.139857269	0.782099969	0.376499663	-0.424235408	-0.141236054	8.382879375	0.488429541	0.484628688	-0.314590881	0.558101055	8.747459556	9.755495992	0.001787874	2.747663094	-0.719667991	7.98273659	13.87475886	0.000195405	-3.709063753	-0.419371376	8.107215652	5.129112644	0.023527753	-1.628419546
ACN9	0.507742262	4.857791344	0.649912222	0.420144064	0.376601768	0.238218832	4.754194751	0.128519683	0.719971847	0.142684485	1.398307078	4.818114153	4.182394658	0.040845949	1.388851013	0.47730948	4.419780975	0.349405322	0.554449956	0.256137646	-1.917821709	4.05749665	3.185852216	0.074278256	-1.129138299	0.035938435	4.47049907	0.002079829	0.963624968	0.016091956
ACO1	0.309060943	5.866872047	0.569230978	0.450564667	0.346242868	0.223025244	5.828353057	0.282986458	0.594750434	0.225665232	0.40867277	5.814472249	0.927715896	0.335457152	0.474362944	0.754046917	5.9925319	3.458832703	0.062914715	1.201247764	0.271776771	5.484500382	0.3071843	0.579413173	0.237011635	-0.224216478	5.285413969	0.173842229	0.676719431	-0.169591353
ACO2	0.095490883	6.444139835	0.085183984	0.770391409	0.113288569	-0.060685717	6.375817158	0.032035566	0.85794962	-0.066538214	-0.111154548	6.433022025	0.112027743	0.737847285	-0.132033516	-0.081174966	6.451385701	0.058567804	0.808774073	-0.09217278	-0.081683548	6.490825342	0.061738099	0.803769599	-0.094868424	0.163091132	6.607639827	0.263207307	0.607925205	0.21614985
ACOT1	0.903006525	5.035806075	2.338162703	0.126238367	0.898808631	2.250857916	5.849711507	22.77472089	1.82145917332981e-06	5.739580559	-2.606199508	3.615446557	2.88309375	0.089513889	-1.048109572	2.4757316	5.037366456	12.81160028	0.000344477	3.462840025	0.562750178	4.280211271	0.416223136	0.518827667	0.284976872	-0.193422773	4.0673524	0.03791712	0.845609659	-0.072830065
ACOT13	-0.21082397	5.142340766	0.146116697	0.702274353	-0.153493192	0.068918023	5.254767216	0.016885399	0.896610868	0.047396001	0.334250406	4.784625816	0.257876282	0.611582946	0.213544633	0.489801546	4.857039165	0.567925516	0.451084441	0.345742153	0.307286634	5.305228201	0.33715429	0.561476443	0.25066846	0.325424585	5.316675433	0.374537333	0.540541361	0.267171069
ACOT7	0.755027823	7.53098336	9.683306742	0.001859497	2.730604586	1.318919217	7.888155046	35.77022233	2.22015458823647e-09	8.653616785	-0.136663213	7.26043952	0.29073282	0.589751304	-0.22933109	0.676469333	7.682048944	9.430178179	0.002134436	2.670716964	0.282783845	7.191821904	1.233395259	0.266747756	0.573899226	0.443123905	7.276621576	3.148679188	0.075988448	1.119252424
ACOT8	-0.319838065	4.76517689	0.238489564	0.625299166	-0.203912151	0.681201271	5.165562329	1.494999263	0.221442413	0.654739194	0.011105765	4.673168941	0.000257924	0.987186504	0.005600791	1.331521341	5.277857603	5.645279302	0.017502428	1.7569017	0.500403964	4.353409538	0.358368026	0.549413992	0.260100285	0.949403618	4.537203748	1.475106002	0.224541806	0.648702788
ACOT9	0.051657729	6.294848261	0.02226946	0.8813725	0.054840504	0.457036118	6.493554902	1.971031882	0.160338376	0.794962519	-0.348550607	6.148673917	0.881464621	0.347800845	-0.458669367	0.364399316	6.472697347	1.19509769	0.274303698	0.561768337	-0.44741593	6.227019138	1.503224413	0.220175899	-0.657230222	-0.622922342	6.169267491	2.695925955	0.100605027	-0.997380316
ACOX1	0.131851276	5.259967115	0.063371482	0.80124441	0.096234987	0.494237223	5.4238473	0.991372564	0.319407139	0.495655381	0.252592372	5.02707289	0.184457132	0.667570505	0.17550286	0.927271949	5.345823808	3.043494111	0.081061263	1.091186633	0.190813398	5.056687127	0.105143017	0.745742988	0.127410822	0.175565159	5.055822719	0.08716382	0.767814218	0.11474385
ACOX3	-0.228923078	5.024740977	0.155299862	0.693521213	-0.158940251	-0.548818557	4.930605609	0.786387897	0.375194586	-0.425743437	0.170089385	4.613472156	0.056939304	0.811400581	0.090764686	0.445796414	4.729207613	0.417526837	0.518173691	0.285524641	-0.930702537	4.527433672	1.457344978	0.227353035	-0.643299243	-0.09523416	4.776029246	0.019829425	0.88801452	-0.051579933
ACP1	-0.352394785	6.256072454	0.998450591	0.31768571	-0.49800232	-0.749184037	6.120823007	3.86352507	0.049346548	-1.30674322	-0.053554231	6.135375963	0.020720699	0.88554243	-0.052790625	-0.362949048	6.017302092	0.829968854	0.362281535	-0.4409538	-0.04025712	6.092821541	0.011057254	0.916254024	-0.037984105	-0.808313977	5.80998117	3.370680063	0.066366355	-1.178052037
ACP2	0.140623287	4.870800096	0.051130713	0.8211073	0.085600087	0.333575296	4.952982397	0.302178961	0.582519622	0.234689441	0.457892642	5.064491285	0.620873108	0.430723018	0.365801918	0.039620097	4.904640305	0.003922541	0.950060986	0.022248516	-0.113924607	5.584390246	0.059049794	0.808004132	-0.092586418	0.174148265	5.712085589	0.149709279	0.698813337	0.155638815
ACSF2	-0.63675084	4.350825781	0.614352854	0.433153575	-0.363358097	0.185666767	4.605325781	0.067651266	0.794787742	0.09974884	-0.022649608	4.10042055	0.000581467	0.980761972	-0.008436382	2.28441019	5.142547012	12.4785121	0.00041166	3.385461378	-1.012746716	4.683203426	1.999049593	0.157397873	-0.803001142	-0.621992288	4.796282892	0.844385539	0.358145509	-0.44594049
ACSL1	0.10736193	7.217142653	0.134251465	0.714064069	0.146262819	0.28206938	7.304586082	0.880605156	0.348035986	0.458375849	-0.0815185	7.243298204	0.106444604	0.744228789	-0.128293534	0.221450517	7.39142543	0.872348194	0.350306049	0.455552364	-0.258422675	6.970968227	0.88170239	0.347735832	-0.458750555	-0.258439221	6.974759392	0.866693266	0.351872382	-0.453614819
ACSL3	0.08220248	8.06836343	0.127067242	0.721492416	0.14176823	0.479501068	8.277858653	6.017392419	0.014165562	1.848766206	0.158383564	8.49408258	0.335112479	0.56266407	0.249750816	-0.076343468	8.378625847	0.088772638	0.765743329	-0.115916778	0.624522243	8.775322688	18.15735316	2.03382597941636e-05	4.691686209	0.205844079	8.535514468	1.682846083	0.194546704	0.710976123
ACSL4	0.001930986	7.198416837	5.66446331754511e-05	0.993994968	0.002615814	0.148264629	7.26980754	0.370747678	0.542597002	0.265522611	-0.135676243	6.629605787	0.193407251	0.660095794	-0.180393035	0.471330291	6.927177167	2.793743847	0.094632901	1.023957846	-0.812085023	6.979515052	8.506144558	0.003539492	-2.451059059	-0.413671724	7.13626503	2.484953162	0.11493977	-0.939529676
ACSS2	0.733756938	7.654947585	8.481362225	0.003588033	2.445143537	-0.291765986	7.133157166	1.290451179	0.255964821	-0.591819719	-0.160764975	6.858199232	0.321696551	0.570589859	-0.243675951	0.397901562	7.131287334	2.319499857	0.127761099	0.893601361	-0.643906769	6.735942305	4.524002587	0.033422552	-1.475960388	-0.231562468	6.906314304	0.662070938	0.415829775	-0.381084417
ACTA2	0.176943696	4.966471985	0.088233609	0.766434881	0.115524738	0.500397963	5.107180692	0.775014799	0.378670141	0.421738939	0.368924394	5.28778885	0.491498892	0.483259444	0.31581965	0.586825055	5.393067398	1.303018802	0.25366254	0.595743663	-0.917533246	4.518310266	1.404994781	0.235889068	-0.627292185	0.061701415	4.818197154	0.008664889	0.925835726	0.033466065
ACTB	0.083765432	12.98826306	0.120650498	0.72833004	0.137671777	-0.144083434	12.87572828	0.46486704	0.495358097	-0.305080734	-0.095106317	12.39993953	0.330549178	0.565335891	-0.247693442	0.241372666	12.57202318	3.340177839	0.067607302	1.170006398	-0.029440332	13.00426795	0.677885256	0.410315881	-0.386881674	0.132318747	13.08695403	10.85903671	0.000983148	3.007381006
ACTG1	-0.296451023	12.5972381	2.093562125	0.147920818	-0.829970701	-0.417567123	12.54465555	14.61247615	0.000132038	-3.879302685	-0.210588236	12.23656218	1.338714066	0.247260873	-0.606844602	-0.143259331	12.26852833	0.793117815	0.373159029	-0.428106046	-0.181569201	12.86748047	19.49088801	1.01080716233564e-05	-4.995331689	-0.286291197	12.82065022	19.85131324	8.37052085172965e-06	-5.077247517
ACTL6A	0.173789488	6.044120268	0.20754171	0.648701047	0.187955401	0.495257568	6.202375402	1.851552795	0.173602903	0.760443017	-0.487558565	5.825909144	1.331380572	0.248559761	-0.604569177	0.255378754	6.142661718	0.457446372	0.498819839	0.302056282	-0.892163131	6.076874096	5.161521639	0.023092657	-1.636526097	-0.368983533	6.269795521	1.03694722	0.308532532	-0.510699037
ACTN1	-0.06595709	9.24878092	0.126817088	0.721755291	-0.141610024	0.210950284	9.388042706	1.842317701	0.174679541	0.757757957	-0.187544081	8.45309057	0.880454957	0.348077101	-0.458324547	0.970702009	9.092932357	32.28092898	1.33416392555429e-08	7.874790806	-1.008715657	8.720576738	44.64861046	2.35764856302696e-11	-10.62752093	-0.265037773	9.017072239	3.90246213	0.048215398	-1.316814244
ACTN4	-0.261411288	9.244182435	2.079788177	0.149260888	-0.826053978	0.069043618	9.401804704	0.198089008	0.656267786	0.182918914	-0.398144369	8.962211306	3.999027964	0.045526512	-1.341735617	0.402144724	9.356268501	5.429299399	0.019801622	1.70329924	-0.399197179	9.502714334	12.5787084	0.000390166	-3.408750268	-0.110708949	9.637018879	0.954346667	0.328615353	-0.48331215
ACTR10	0.109933098	6.363633761	0.106220257	0.74448905	0.128141685	0.394579477	6.503613075	1.484202362	0.223118179	0.651465042	-0.151655941	6.059840441	0.156638344	0.692270561	-0.159724136	0.509548652	6.374609655	2.155807583	0.142031748	0.847614568	0.260288305	6.587016488	0.669248625	0.413313693	0.383720206	-0.238465041	6.359014998	0.465774869	0.494937375	-0.305449749
ACTR1A	0.475738764	7.227092288	3.04434526	0.08101878	1.091414302	0.583240951	7.284433802	5.078858317	0.024219313	1.615838184	0.184904254	7.003856443	0.472707307	0.49174431	0.308260656	0.955344206	7.433263717	16.00277704	6.32496391447744e-05	4.198941948	-0.196620284	6.863737398	0.472133971	0.492007077	-0.308028651	0.079800268	6.994045256	0.084064431	0.771863159	0.112459687
ACTR1B	0.141646782	6.493274125	0.163075309	0.686340794	0.163460188	0.437726945	6.641691895	1.668475799	0.196462813	0.706719642	0.02105654	6.718462284	0.004980242	0.943739329	0.025147946	0.670325359	7.05499156	6.133592608	0.013263708	1.877335039	-0.034111095	6.793039053	0.013494553	0.907520937	-0.042143347	0.134051769	6.875007714	0.217116044	0.641246189	0.192975203
ACTR2	0.109594767	8.627259101	0.258345358	0.611259201	0.21377459	0.266864642	8.708224232	1.724614272	0.189100169	0.723308084	-0.128322075	8.209657425	0.383344654	0.535818648	-0.270982176	0.535317279	8.554077158	8.620511653	0.003323985	2.478340992	-0.098460949	8.198596608	0.310007169	0.577675786	-0.238315836	0.071096226	8.282581089	0.168429925	0.681510969	0.16652715
ACTR3	0.187986264	6.686251241	0.395141782	0.529608969	0.276044668	0.324885311	6.754722958	1.216484304	0.270051714	0.568553062	-0.228049187	6.533049963	0.50744521	0.476246901	-0.322167837	0.131898579	6.699070106	0.18645841	0.665880745	0.176603543	-0.122325982	6.600528979	0.150350362	0.698200764	-0.15601968	-0.225038985	6.559367073	0.48294274	0.487092391	-0.312388654
ACTR5	-0.074841261	5.086459915	0.017581095	0.8945147	-0.048412518	0.319154018	5.250804352	0.359606469	0.548724874	0.260645353	-0.039277539	5.493188568	0.006682319	0.934849136	-0.029258469	0.10939347	5.562730055	0.052959917	0.817990585	0.087251695	-0.684255097	4.857712266	1.108977701	0.292304282	-0.534164823	-0.664884765	4.874661637	1.035624744	0.308841228	-0.510264729
ACTR6	-0.589294172	4.582304788	0.669076085	0.413373911	-0.383656936	-0.641002917	4.58069011	0.764109353	0.382045563	-0.41788484	0.403667641	5.190346691	0.540234823	0.462335424	0.335042829	-0.149684161	4.980098898	0.059816896	0.806785579	-0.093241873	-0.25647661	4.785414781	0.148411389	0.700058138	-0.154865891	-0.179204385	4.820192719	0.073141423	0.786816609	-0.104126481
ACTR8	-0.263814632	5.418426013	0.288790528	0.590996633	-0.228414993	-0.212543492	5.443826156	0.187417295	0.66507493	-0.177129422	-0.202979383	5.305286246	0.152190426	0.696450836	-0.157109536	-0.252143322	5.299039112	0.224072817	0.635954006	-0.196574293	0.318969684	5.210027646	0.334527071	0.563005466	0.249487389	0.063470744	5.10823403	0.011959273	0.912918178	0.039568145
ACVR1	-0.004911172	5.928368647	0.000151695	0.990173149	-0.004288855	-0.453319916	5.75732436	1.088092613	0.296894211	-0.527398271	0.894005387	5.858974981	4.424574148	0.035424952	1.45069073	0.320431337	5.566961192	0.454412364	0.500247007	0.300815501	0.042763569	6.21743787	0.0137277	0.906729091	0.042522451	-0.139040825	6.140357734	0.134116035	0.714201993	-0.146178942
ACVR1B	0.175131943	4.691603978	0.067016476	0.795731375	0.099233518	0.874974194	4.993797282	2.086839199	0.148573187	0.82805956	0.17608133	5.43833772	0.127979512	0.720536218	0.142344185	0.675451504	5.677790067	2.1723012	0.140515827	0.852274756	0.108698844	5.174125034	0.037931981	0.845579787	0.072845407	0.508015324	5.354096071	0.933628458	0.333921844	0.47635517
ACYP2	-0.017615578	3.961946886	0.000307014	0.986020332	-0.00611413	1.464999942	4.50054547	3.40747616	0.064901639	1.187744338	0.20301331	4.127712895	0.048098875	0.826405024	0.082807051	0.934987784	4.396460552	1.265549357	0.260603281	0.584020121	0.301073799	4.277015066	0.120556377	0.728431836	0.137611082	1.008762355	4.554855649	1.684501753	0.194327348	0.711466077
ADA	0.687709615	4.984548605	1.321081403	0.250398065	0.601369032	1.39917964	5.35635847	6.867262461	0.008778903	2.056559747	-1.352130735	4.936361111	4.43542521	0.03520045	-1.453451778	0.791780631	5.721000437	3.063031028	0.080092138	1.096410113	-1.374232582	4.86117676	4.170086957	0.041143688	-1.385696782	-0.327491332	5.158110657	0.330958169	0.565095428	-0.247878207
ADAM10	0.218734764	5.957915862	0.307117866	0.579454186	0.236980895	0.539328548	6.1167038	2.050609145	0.152145306	0.817741443	-0.26596915	6.594552451	0.72213728	0.395443736	-0.402915299	0.090669011	6.757963981	0.092064713	0.761568529	0.118291011	0.215770213	6.984264473	0.618587869	0.431572527	0.364946209	-0.084731788	6.840439632	0.084642331	0.771102141	-0.112888091
ADAM12	0.017353694	3.19279894	7.93068041182732e-05	0.992894583	0.003096859	-0.74495785	3.168418854	0.133431357	0.714900487	-0.145754407	-0.445061171	3.080101072	0.125750347	0.722879571	-0.140934049	0.099721951	3.142800604	0.002935583	0.956790944	0.019182944	0.297967815	3.118774984	0.033826123	0.85407716	0.068502892	-0.172035485	3.126208464	0.043971023	0.833907533	-0.078882103
ADAM15	-0.006968201	8.264074008	0.001062096	0.974001695	-0.011440287	-0.378150594	8.098850892	3.713551796	0.053972426	-1.26782806	-0.216463081	8.355512318	1.025875711	0.311129317	-0.507059065	-0.955135906	8.076416093	21.97438566	2.76313603782543e-06	-5.558597733	0.212810584	8.395019361	1.654787871	0.198308527	0.702658611	0.03027989	8.300805579	0.030957508	0.86033522	0.065332298
ADAM17	0.273845849	5.531380587	0.341745898	0.558823186	0.252725583	0.225292568	5.512570717	0.223714011	0.636224484	0.196389622	0.085686005	6.001524877	0.047771042	0.826988237	0.082500668	-0.234287809	5.873479879	0.310529086	0.577355698	-0.238556543	-0.304501829	5.890019298	0.538042183	0.463245244	-0.334189031	-0.143504492	5.960496726	0.124112755	0.724615986	-0.139892089
ADAM19	0.980842236	4.761727662	2.131134368	0.144333907	0.840631632	3.223562975	6.219237302	49.49826502	1.98547234705131e-12	11.70213616	0.513984557	4.584918144	0.497891892	0.480427874	0.318371803	4.033359528	6.928674019	102.7583061	3.78635012888345e-24	23.42177923	0.635508277	4.908676357	0.993969251	0.318774186	0.496516855	1.402257931	5.304023382	6.18050004	0.012916577	1.888852567
ADAM8	-0.278172663	3.510630089	0.038858831	0.843728599	-0.07379723	1.183336812	3.851303714	1.082725484	0.298088646	0.525654566	0.48812652	4.79450098	0.550586135	0.458078299	0.339060282	-0.314243938	4.527085807	0.169442335	0.680607898	-0.167103015	0.066163244	7.668921088	0.095917339	0.756785113	0.12102742	0.772689713	8.060579128	16.39864677	5.13218567308715e-05	4.28969764
ADAM9	-0.174470868	8.264838462	0.735021441	0.391260371	-0.407534138	-0.184684259	8.262042162	0.994956334	0.318534013	-0.496844187	-0.427171777	7.455343373	3.261591032	0.070920284	-1.149229532	-0.105460811	7.599296335	0.22969598	0.631749346	-0.199455199	-0.097852754	8.754421563	0.452440597	0.501178227	-0.300007805	-0.188970896	8.713126902	1.607969651	0.204777442	-0.688717887
ADAMTS1	1.860524337	6.465856736	27.20753145	1.82745408436702e-07	6.738153526	0.618737927	5.697858346	1.930991622	0.164649997	0.783438272	0.247528505	4.908660227	0.159207997	0.689886744	0.1612222	-1.143267871	4.519590124	2.063599758	0.150853435	-0.821444796	0.239441869	6.8993226	0.714965484	0.397800304	0.40033489	-0.090936135	6.741435815	0.090575028	0.763447396	-0.117220882
ADAMTS14	0.402676592	3.049963529	0.111728118	0.738185211	0.13183466	1.208575167	3.117342641	0.458375755	0.498384046	0.302435868	-0.334221558	3.075647623	0.090717344	0.763267175	-0.117323415	-0.325372206	3.11894912	0.086841038	0.768232205	-0.114507491	2.473941866	3.757009712	3.067336405	0.079880255	1.09756056	2.332683016	3.72174988	2.604409658	0.106566834	0.972377938
ADAMTS7	0.679332279	3.692757831	0.306679711	0.579724831	0.236778098	1.695478657	4.026762705	2.598099751	0.106991929	0.970648981	-1.875928821	4.133207255	3.461889876	0.062798501	-1.202050726	0.817684044	4.866316732	1.561960101	0.211378454	0.674939282	-1.378959697	3.927981665	1.518880974	0.217788914	-0.661964231	-0.782914246	4.041124877	0.582383525	0.445379569	-0.351269709
ADAMTSL4	1.180768535	4.974028016	3.664025462	0.055599149	1.254931854	-0.980224112	4.237571819	1.203403629	0.272642462	-0.564406505	-0.259608712	4.931974094	0.179186397	0.672073372	-0.172583311	-0.106244399	4.998854694	0.030688857	0.860936349	-0.065028956	-0.73155362	4.836342364	1.238289888	0.265800889	-0.575443571	0.426741993	5.263638315	0.612497254	0.433849096	0.362661303
ADAMTSL5	0.182590821	4.657925741	0.070512017	0.790592738	0.102047179	-0.082752985	4.574835542	0.013028039	0.909126469	-0.041375698	1.091611501	4.50375797	1.959444706	0.161572719	0.791631968	0.054222339	4.147794947	0.00334825	0.953856906	0.020516771	-0.718255177	4.822558121	1.17950291	0.277457216	-0.556803975	0.244097666	5.16487938	0.185281997	0.666872728	0.175957043
ADAR	-0.08618433	6.823719382	0.092064088	0.761569314	-0.118290563	0.439355313	7.082896222	2.819906869	0.093101805	1.031041898	-0.373967496	7.117863507	2.093010116	0.147974261	-0.829813821	0.214856269	7.391229289	0.821130908	0.364849722	0.43788598	-0.240175759	7.121374221	0.850612494	0.356379124	-0.448087744	-0.205239662	7.140113918	0.617894673	0.431830716	-0.364686469
ADARB1	-0.233416498	4.613988353	0.110208863	0.739906474	-0.130823173	-0.112580858	4.661885492	0.026251965	0.871286498	-0.059839016	-0.542051003	4.224199936	0.37906954	0.538101624	-0.269135697	0.537052112	4.574828505	0.517929966	0.471726038	0.326310151	-1.074749501	4.860079819	2.646275821	0.1037928	-0.983832772	-0.18337871	5.136573396	0.102233288	0.749165885	-0.125422008
ADAT1	-0.527031841	5.211655284	0.955864804	0.328230941	-0.483820482	-0.420082503	5.255315111	0.618569387	0.431579408	-0.364939285	0.061816137	5.208695346	0.013010671	0.9091868	0.041346878	-0.314327294	5.081804278	0.287341354	0.591929312	-0.227730154	-0.395346911	5.389720176	0.601435446	0.438030862	-0.35849529	-0.335517359	5.418789271	0.434533823	0.509772615	-0.292623499
ADCK2	-0.791126672	5.872025374	3.626039174	0.056882038	-1.24502485	-0.070054417	6.145296469	0.03578434	0.849961546	-0.070600722	0.755859825	6.56765363	5.149779635	0.023249323	1.633589681	-0.474926591	5.995630877	1.388188616	0.238711237	-0.622127136	0.604115175	6.777434005	4.069485742	0.043664566	1.359870854	0.683731887	6.819835015	5.274774789	0.021636587	1.664811251
ADCK4	0.665268525	4.425110891	0.724757675	0.394587726	0.403856428	1.285249674	4.702356191	3.282174737	0.070036069	1.154678238	0.592622022	4.801599308	0.811301886	0.367735627	0.434464292	0.852789819	4.924052336	1.787057797	0.181285052	0.741638004	0.455437934	5.095663815	0.61234944	0.433904573	0.362605772	0.202378817	4.99262465	0.109324133	0.740914916	0.130231662
ADCK5	0.655715532	4.252665625	0.585926225	0.44399876	0.352618243	1.636005667	4.689930724	4.988606578	0.025514747	1.593208736	1.171639582	4.947053993	2.240051604	0.134476492	0.871353628	1.014189016	4.867689384	2.361581373	0.124356071	0.905333007	-1.532380726	3.769018435	1.467739946	0.225702618	-0.646463403	0.735486201	4.279725962	0.685037744	0.407857374	0.389491681
ADCY3	-0.190999166	5.630750944	0.18054861	0.670902197	-0.173340786	-0.468092121	5.535611775	0.968462766	0.32506386	-0.488031312	-1.18729455	5.352577399	5.028686725	0.024930796	-1.603263858	-0.959255121	5.431901965	3.432051157	0.063942639	-1.194209442	-1.129573975	5.311613984	4.338214269	0.03726599	-1.428687342	-0.685747637	5.449342697	1.824917761	0.176729016	-0.752692142
ADCY6	0.336002831	3.868101587	0.098208725	0.753989916	0.122634463	1.60954001	4.329285241	3.362372516	0.066701907	1.175861749	-0.262895139	4.637800066	0.139226794	0.709050897	-0.149322589	0.792177905	5.061555385	1.755662615	0.185166443	0.732437715	-0.356685756	4.417123976	0.197990961	0.656347395	-0.182866234	-0.304485234	4.443533031	0.144417715	0.703928113	-0.15247169
ADCY9	-0.138436556	4.66744324	0.040923321	0.839686004	-0.075883086	0.557555672	4.940084298	0.826453953	0.363299914	0.439734705	0.16425329	4.966458324	0.074056569	0.785519475	0.104843043	0.20791003	4.993509436	0.117064448	0.732240402	0.135346312	0.003296064	5.320961165	3.96519906166182e-05	0.994975768	0.002187496	-0.223984874	5.239580456	0.166753666	0.683013191	-0.165570908
ADD1	-0.073651249	6.175663613	0.041311482	0.838937866	-0.076270203	0.387393825	6.393795249	1.317042755	0.251123474	0.600112689	-0.064323283	5.886793838	0.024622451	0.875311502	-0.057837365	0.601498408	6.207596464	2.629496074	0.104895001	0.97924521	-0.381495004	5.87498595	0.832534868	0.361540568	-0.441842964	0.017077213	6.044469464	0.001879126	0.965423422	0.015282169
ADD3	-0.127478292	4.786235257	0.038845845	0.843754374	-0.073783963	0.930668562	5.242064034	2.919084074	0.087537539	1.057805665	-0.545468709	4.55665095	0.546417703	0.459785124	-0.337445084	1.635227259	5.524482494	10.00571904	0.001560549	2.806722728	-0.09280323	4.773218088	0.019241326	0.889676862	-0.050767704	0.207854842	4.891652184	0.105078887	0.745817859	0.127367221
ADH5	-0.343590228	6.853293688	1.485492127	0.222917201	-0.651856418	0.120863334	7.063063499	0.212004493	0.645200819	0.19030509	-0.137116163	6.252116691	0.148544621	0.699930068	-0.154945349	1.069190963	6.887631842	13.30186134	0.000265143	3.576520216	-0.29492373	6.472667695	0.79172365	0.37357944	-0.427617033	-0.109566477	6.5562351	0.114452154	0.735131261	-0.133635109
ADI1	0.027388788	6.365964091	0.006607083	0.935216127	0.029088013	-0.175533556	6.280599558	0.248624395	0.618045353	-0.208979655	0.334684946	5.882096859	0.658845842	0.4169677	0.379897586	0.774739138	6.109382205	3.993760041	0.045669044	1.340378084	-0.366283793	5.919214345	0.795228352	0.372523854	-0.428845913	0.239009119	6.186212826	0.409408601	0.522269829	0.282105062
ADIPOR1	-0.007706298	7.694510914	0.001048601	0.974167327	-0.01136644	0.530579249	7.974997224	7.063610691	0.007866529	2.104216838	0.245897983	7.838430093	1.217073855	0.269935674	0.568739716	0.398092965	7.917952286	3.822901171	0.050556629	1.296221896	0.169929001	8.575451945	1.199293803	0.27346287	0.563101633	0.201969894	8.591350659	1.684966751	0.194265793	0.711603664
ADIPOR2	0.200776998	6.765474104	0.477795087	0.489422753	0.310315845	0.098274989	6.716709593	0.108605922	0.74173689	0.129750121	-0.434245395	7.375368317	3.213248324	0.073044335	-1.13641346	0.035275207	7.587482336	0.025524904	0.873066075	0.058952887	-0.191972346	6.840945377	0.442584464	0.505877675	-0.295954486	-0.328219272	6.786597772	1.213591272	0.270622044	-0.56763683
ADK	-0.128215154	8.038605263	0.31831639	0.572621194	-0.242132582	-0.611051422	7.840058967	8.451692278	0.003647039	-2.438059557	0.106002577	7.537245866	0.175693436	0.675100658	0.170631468	0.021008809	7.497081122	0.008171693	0.927971408	0.032465405	-0.101390545	7.674463111	0.226432323	0.634181919	-0.197786144	-0.218362357	7.623123284	0.991872667	0.319285109	-0.495821336
ADM	-0.511339574	5.873547445	1.549530385	0.213204782	-0.671203058	-0.572157137	5.859591077	1.865059143	0.172042036	-0.764365426	-0.657856145	5.273901749	1.524088886	0.21700177	-0.663536724	-0.151361049	5.462341574	0.093003149	0.760393437	-0.11896164	-1.209802449	6.365600117	11.44230547	0.000717907	-3.143932043	-1.370407669	6.334833672	13.63531587	0.000221971	-3.653704705
ADM2	-0.705273218	3.53392996	0.254474941	0.613941612	-0.21187293	-0.56181018	3.572024211	0.166026778	0.68366735	-0.16515516	-0.677512029	4.387759256	0.702058042	0.402093025	-0.39567346	-2.057963173	4.187848898	3.98320729	0.045955979	-1.337657976	-0.110320958	5.353108518	0.045668644	0.830779271	-0.080514348	0.48566482	5.619704421	1.066301128	0.30178243	0.520306048
ADNP	0.128034879	6.665030507	0.180576669	0.670878128	0.173356367	-0.274024514	6.489403919	0.707360623	0.400321416	-0.397591176	-0.087976453	7.063169879	0.112069059	0.737800726	-0.132060921	-0.348261292	6.956433957	1.55671927	0.212146229	-0.673364683	-0.470347999	6.527220536	2.085133846	0.148739185	-0.827574602	-0.177493773	6.652825523	0.322595239	0.57005216	-0.244085405
ADNP2	0.421014773	4.928845736	0.478864311	0.488937188	0.31074693	0.442500032	4.942002805	0.524404337	0.46896894	0.32885592	0.173027011	6.158675902	0.219734653	0.639242174	0.19433458	-1.12962142	5.699064447	5.804604545	0.015984262	-1.796307407	0.447966154	5.778487301	1.050980506	0.305281376	0.51529969	-0.111067113	5.530471089	0.052561731	0.818664158	-0.086894223
ADO	-0.097515655	5.970723987	0.0617728	0.803715585	-0.09489761	-0.296652678	5.895423735	0.52438145	0.468978641	-0.328846936	-0.095984081	5.934718581	0.056922696	0.81142757	-0.09075024	-0.014663187	5.975882724	0.001325773	0.970954506	-0.012801119	-0.634019456	5.639654388	1.879387698	0.170403756	-0.768520836	-0.281149404	5.774596953	0.409541376	0.522202377	-0.282161156
ADORA2B	0.003523532	6.405902371	0.000110273	0.991621488	0.003654071	-0.462589372	6.218477866	1.624646776	0.202445076	-0.693692781	0.438098419	6.325073646	1.543727618	0.214063808	0.669456752	-0.572363394	5.897395783	1.85321733	0.173409663	-0.760926706	-0.005358498	6.477105423	0.000262859	0.987064527	-0.005654456	-0.582157928	6.245030752	2.503374666	0.113602635	-0.944611596
ADPGK	-0.105857782	4.784145983	0.02674323	0.870098341	-0.060431659	-0.652937067	4.629197481	0.830930866	0.362003498	-0.441287233	-0.085431117	4.946994086	0.01972595	0.888305166	-0.051437812	-0.125921593	4.945597627	0.041048351	0.839444621	-0.07600795	0.113807843	4.868042356	0.031566078	0.858983364	0.066015247	-0.395380074	4.703318612	0.316016752	0.574011322	-0.241079541
ADPRHL2	0.214976905	6.719430804	0.456545699	0.499242786	0.301688202	0.26463829	6.744075807	0.608573022	0.435325599	0.361185794	0.089317329	6.937091163	0.105231719	0.745639468	0.127471112	0.343395053	7.06446864	1.648909987	0.199107353	0.700912702	-0.164226267	6.834229414	0.322392217	0.570173545	-0.243992937	-0.049025672	6.889240232	0.029384202	0.863894938	-0.063539071
ADRB2	0.355759767	6.235239747	1.002069044	0.316810377	0.499200601	0.674964037	6.402154136	3.961059613	0.046564383	1.331946143	0.150373071	5.691120178	0.114899787	0.734633301	0.133929389	-0.037436986	5.617863152	0.006484638	0.935817925	-0.02880864	0.817928784	6.277532446	5.019686548	0.025060705	1.601006712	0.275352868	5.98894477	0.465392973	0.495114286	0.305294542
ADRBK1	-0.54504528	6.113782655	2.118945208	0.145486711	-0.837176673	-0.109140361	6.289728026	0.096965407	0.755502111	-0.121764318	-0.172728779	6.520816734	0.288799461	0.590990893	-0.228419212	-0.178509305	6.524571008	0.298574689	0.584777345	-0.233009461	0.154232684	6.288606618	0.188136945	0.664471767	0.177523467	0.470534934	6.448658626	1.919990797	0.165857675	0.780264427
ADRM1	-0.180424659	7.665759571	0.607844518	0.435600543	-0.360911587	0.25166611	7.875544432	1.473783223	0.224749734	0.648300814	0.404162467	8.078084258	3.212672088	0.073070061	1.136260529	0.689120494	8.23772104	10.65840525	0.001095718	2.9603011	-0.068768838	7.12956446	0.070259465	0.790959374	-0.101845823	0.167617618	7.245612559	0.445130911	0.504656323	0.297004281
ADSL	-0.25069441	6.452117197	0.588437085	0.443024126	-0.353572623	-0.822189808	6.249778974	5.101395764	0.023906599	-1.621482202	-0.63702261	5.90393812	2.395342681	0.12169708	-0.914719843	-0.832241721	5.855450599	3.70196323	0.054348485	-1.264812558	-0.696002246	5.698537208	2.365623611	0.124034339	-0.906458064	-0.138928472	5.912479005	0.111999419	0.737879208	-0.132014727
ADSS	-0.462560091	5.846568695	1.244939216	0.264521266	-0.577539408	0.039841068	6.052511995	0.010785542	0.917285638	0.037495406	0.116441884	5.65685431	0.067036776	0.795701124	0.099250028	0.207817898	5.702405489	0.214020516	0.643634251	0.191360853	-0.655237565	6.004608323	2.682079733	0.101483115	-0.993606209	-0.084823524	6.233596538	0.053676527	0.81678505	-0.08789222
AEBP2	0.356853214	5.04975288	0.3843571	0.535280565	0.271418524	0.138747036	4.965563948	0.053069997	0.817804845	0.087350321	0.083699179	6.014409518	0.046054786	0.83007624	0.080882017	0.179145848	6.06229837	0.211717635	0.645424458	0.190154582	-0.647598804	5.111545214	1.253394135	0.262905205	-0.580200816	-0.610855856	5.133034555	1.109460529	0.292199248	-0.534320907
AEN	-0.091315816	5.577405599	0.039592388	0.842279673	-0.07454368	0.270738219	5.737169655	0.38740392	0.533667178	0.272729507	0.44380518	5.707796667	1.002727601	0.316651407	0.499418578	0.811160264	5.897585559	3.696638058	0.054522222	1.263426457	0.145286338	5.302180811	0.075618107	0.783325868	0.106057532	0.550954605	5.490538574	1.228374379	0.267723416	0.572313643
AES	-0.099904897	7.274449646	0.158738143	0.690320945	-0.16094895	0.066501457	7.353691913	0.079295868	0.778253905	0.108878691	-0.263334446	7.408838376	1.22737261	0.267918612	-0.571997116	0.079058584	7.569658168	0.12277973	0.726038987	0.139040058	-0.216167733	8.012111476	1.307986374	0.252759557	-0.597292414	-0.299929869	7.977672822	2.404791314	0.120964255	-0.917342947
AFAP1	0.470311296	5.487340621	0.964057105	0.326166805	0.48656024	0.407426532	5.459502106	0.696626093	0.403919703	0.393704961	0.158759935	5.583152714	0.117287743	0.731994973	0.135491901	0.46667161	5.729812652	1.094519192	0.295472067	0.52948357	0.176957288	5.775372772	0.165671743	0.683987469	0.164951855	0.284998303	5.828057459	0.438728529	0.507736779	0.294361376
AFAP1L1	-0.382066959	5.346139838	0.567635559	0.451200015	-0.345630895	-0.948704538	5.183201177	2.830683928	0.092478968	-1.033957024	0.139905982	5.546514418	0.061792223	0.803685359	0.094913943	-0.082241377	5.463133396	0.027521825	0.868237984	-0.061361218	0.465912659	6.044019349	1.400807431	0.236588427	0.626006503	0.748143166	6.194715344	3.916543246	0.047813098	1.320453117
AFAP1L2	0.255774189	5.820880722	0.376542625	0.539459398	0.268041237	0.379852262	5.880998696	0.852324337	0.355895625	0.448677351	-0.241298442	5.687564699	0.294828508	0.587142795	-0.231256264	0.62339808	6.088338853	2.571795002	0.108784231	0.963434053	-0.483832737	5.455858164	0.94859834	0.330076334	-0.481385612	-0.251988294	5.547545339	0.273650887	0.600893174	-0.221202729
AFF1	0.225021194	4.661530121	0.107356975	0.743173483	0.128909795	1.076224357	5.040832673	3.225481855	0.072500457	1.139659258	0.312782997	5.322707289	0.364852558	0.545823522	0.262947752	0.008646594	5.204032172	0.00024426	0.987530515	0.005449476	0.169910851	5.915945682	0.170853895	0.679354037	0.16790384	-0.305366089	5.718950942	0.461553305	0.496898927	-0.303731941
AFF4	0.197291843	6.626211107	0.416107121	0.518885934	0.284928102	0.650936761	6.864179719	5.210067107	0.022456468	1.648658551	-0.153778089	6.692917992	0.260354626	0.609876627	-0.21475801	0.475916123	7.001861979	3.008165726	0.082845992	1.081728498	0.357181412	6.909133209	1.59401833	0.206752965	0.684548254	-0.145642704	6.665844678	0.219450497	0.639458931	-0.194187343
AFG3L2	-0.572053395	5.146560269	1.061489768	0.302875649	-0.518735642	-0.34149789	5.230697638	0.401943005	0.52608751	-0.278942008	0.035086778	5.693186852	0.006276527	0.936854031	0.02832807	-0.053185417	5.663737372	0.01358349	0.907218065	-0.04228831	-0.300918429	5.286463388	0.320136628	0.571525548	-0.242964351	-0.33517855	5.281891684	0.385971311	0.53442469	-0.272113486
AFMID	-0.204948458	4.281902961	0.060370508	0.805911293	-0.093712759	-0.140074618	4.311494415	0.028339611	0.866312874	-0.062325232	-1.726982541	4.498726887	4.482512265	0.03424335	-1.465423759	-0.318059134	4.841700098	0.236219242	0.626950213	-0.202766946	-1.215849287	4.430887546	2.180402944	0.139777862	-0.854561607	-0.222157917	4.695288435	0.099580095	0.75233412	-0.123589242
AFTPH	-0.416066358	5.066477354	0.528412842	0.467274899	-0.330427548	-0.010561118	5.218506104	0.000384192	0.984361809	-0.006845244	0.097981186	5.312447029	0.035706913	0.850122028	0.07051873	0.405496059	5.453054745	0.660170073	0.416499907	0.380385091	0.402557542	5.788919878	0.858158822	0.354254445	0.450684691	0.190634997	5.690596829	0.176226801	0.674636124	0.170930408
AGA	0.442524447	4.431518042	0.327340435	0.567229349	0.246241306	0.875889267	4.611019277	1.460481492	0.226853526	0.644254466	-0.225580217	4.747064439	0.114016962	0.735616423	-0.133348584	1.036339694	5.291976238	3.590547638	0.058109091	1.23575592	0.02075662	4.985886317	0.001171833	0.972692117	0.012024604	0.286678024	5.098433071	0.240643733	0.623741563	0.204995316
AGAP1	-0.247006996	4.530224936	0.113547927	0.736140471	-0.133039306	-0.519385068	4.464808309	0.450271484	0.502206059	-0.299118052	0.146242463	5.414329275	0.08659065	0.768557026	0.114323903	-1.039658901	5.036028413	2.83340125	0.092322642	-1.034691775	0.178893783	5.384397133	0.122812875	0.7260035	0.139061286	0.320819864	5.451001031	0.407926235	0.523023947	0.281478426
AGAP3	0.548502376	5.366432119	1.180421311	0.277270242	0.557096739	0.657540199	5.420389036	1.733060532	0.188020511	0.725794772	0.079578842	5.557464973	0.028899028	0.865012384	0.062977675	0.191822507	5.612336697	0.169493904	0.680561984	0.167132314	0.109019823	5.425900692	0.047318336	0.827797059	0.082076121	0.483024456	5.600118964	1.038091832	0.308265677	0.511074828
AGBL5	-0.027568225	5.252350778	0.002754619	0.958142676	-0.018569816	0.804397881	5.638050307	3.067279192	0.079883066	1.097545274	-0.390439766	4.870155295	0.381245723	0.536937299	-0.270076426	1.056683812	5.501015242	4.441702754	0.035071252	1.455048728	-1.106270721	5.104942947	3.487733881	0.061825162	-1.208834737	-0.528195242	5.281942268	0.949541809	0.329835953	-0.481702006
AGFG1	0.291882509	6.06784046	0.594517439	0.440677551	0.355879073	0.606414413	6.227787806	2.813000582	0.093503336	1.029172895	0.496081883	6.311408537	2.002315106	0.157059161	0.803936727	0.288490571	6.206743874	0.612822043	0.433727235	0.362783306	0.147753791	6.091773429	0.148376161	0.700092012	0.154844877	0.235805204	6.135418619	0.383173561	0.535909675	0.270908403
AGGF1	0.021658557	5.747969519	0.002557533	0.959666529	0.017879652	-0.320730707	5.616878839	0.489901283	0.483971343	-0.315180353	-0.019205566	4.880447576	0.000938135	0.975565421	-0.010743602	0.7584147	5.218541489	1.852524223	0.173490097	0.760725309	0.090631892	5.127453349	0.025323087	0.873564645	0.058704951	0.056738693	5.119674776	0.009654928	0.921726242	0.035398048
AGK	1.003323366	4.169462219	1.209957467	0.271340546	0.566485306	1.167562416	4.2400633	1.706352339	0.191459321	0.717923487	0.07377535	4.542513674	0.009997932	0.920352535	0.036045787	-0.044373764	4.519571395	0.003380099	0.953638211	-0.020616356	-0.432036122	4.62279806	0.357734034	0.549767396	-0.259821019	-0.59334602	4.589445747	0.628656737	0.42784846	-0.368710027
AGL	0.076699121	4.803457945	0.014303035	0.904803747	0.04344561	0.439095858	4.952736558	0.521472826	0.470214092	0.32770436	-0.656569346	4.812530305	1.006505857	0.315741385	-0.50066849	0.731265157	5.356686231	1.943091346	0.163333273	0.786925334	-0.788274074	5.040914966	1.726078413	0.188912496	-0.723739313	-0.255180682	5.221403499	0.212874274	0.644523845	-0.190761011
AGPAT1	-0.048598246	5.535679824	0.010843407	0.91706485	-0.037599952	0.545369347	5.80862731	1.646499377	0.199436055	0.700196325	0.015491319	5.190180233	0.000804429	0.977373073	0.00993963	0.954944437	5.636095666	4.097456637	0.042947774	1.367059341	-0.162452287	5.756971844	0.138075074	0.710202198	-0.148617988	-0.012923308	5.824242776	0.000904215	0.976011096	-0.010545245
AGPAT2	0.338633845	6.936334504	1.535396524	0.215304326	0.666947244	0.25815196	6.894712102	0.853279734	0.35562617	0.449006288	0.385888141	8.018967861	2.606997392	0.106393035	0.973086801	-0.076531321	7.784386297	0.10824664	0.74214921	-0.129508771	0.588473696	7.198848473	5.269241489	0.021705468	1.663430836	0.737483109	7.28227912	8.575602829	0.003406971	2.467631513
AGPAT3	0.408293944	3.647698778	0.104955778	0.745961662	0.127283492	1.706066414	4.055472598	2.719953669	0.099100892	1.003922437	0.022856743	5.154046913	0.001697195	0.967138821	0.014511184	-0.571274204	4.964574556	0.84071476	0.359192429	-0.444672826	0.115217263	5.481891198	0.055371689	0.813966661	0.089393383	0.070530655	5.467020619	0.020107765	0.887236522	0.051960589
AGPAT4	0.38017995	4.12981207	0.174063319	0.67652557	0.169715784	-0.743440606	3.875860157	0.454950384	0.499993423	-0.301035709	0.208026412	4.038085667	0.045305888	0.831442559	0.080167749	0.797172475	4.243638992	0.786267165	0.375231245	0.425701006	-1.06856723	3.820231717	0.815329729	0.366549192	-0.435867734	-1.358329875	3.801872813	1.183956892	0.276551921	-0.558223321
AGPAT5	0.148102417	6.817831221	0.270587953	0.602937641	0.219727603	-0.557884084	6.521817934	2.955396894	0.085591289	-1.067570433	0.067496944	6.483148131	0.042885519	0.835940984	0.077824382	-0.401760404	6.290405506	1.253955588	0.262798324	-0.580377409	-0.612344055	5.94628904	2.243774028	0.134153195	-0.872398979	-0.589189385	5.962302504	2.056778372	0.151530243	-0.819500681
AGPAT6	0.106737751	5.882884381	0.069089491	0.792667121	0.100909155	0.131984711	5.896771632	0.10475085	0.746201243	0.127144032	0.230924134	5.506422388	0.232569045	0.629625429	0.20091774	0.067629647	5.442978957	0.018327063	0.892313426	0.049482573	-0.527678596	4.968404565	0.73724134	0.390546011	-0.408327794	0.137191659	5.215662079	0.061346352	0.804380493	0.09453847
AGPAT9	0.51580682	5.153723979	0.872639017	0.350225752	0.455651924	0.851654158	5.317619735	2.626403739	0.105099521	0.978399264	0.231880394	5.365927824	0.208573973	0.647887413	0.188500457	-0.200944971	5.203039535	0.131248526	0.71714102	-0.144395435	1.412379737	5.169241466	5.633345098	0.017621973	1.753945476	0.870070356	4.886829131	1.756644477	0.185043605	0.73272592
AGPS	0.240854871	5.709160658	0.305623123	0.580378514	0.236288674	0.591663291	5.880766093	2.046526398	0.152553904	0.816576673	-0.060200225	5.648808003	0.017829092	0.893777701	-0.048770485	0.363358652	5.842805596	0.729486547	0.393049669	0.405552565	0.023545589	5.566198817	0.002483444	0.96025454	0.017613631	0.169979739	5.63381853	0.133838003	0.714485391	0.146006647
AGR2	1.291027551	3.729503584	1.098845849	0.294519532	0.530885899	0.247558264	3.506993316	0.029305856	0.864074738	0.063448691	0.496083828	6.132838615	0.97046485	0.324564274	0.488699286	-1.651279853	5.408993903	5.222164025	0.022300783	-1.651679892	1.689342464	5.915422098	14.2262709	0.000162092	3.790239109	1.695024559	5.91180027	14.16198317	0.000167725	3.775401182
AGRN	0.276647842	7.268974324	0.739792039	0.389727504	0.409238944	0.591471592	7.438311884	3.94508523	0.047008472	1.327823861	0.12154038	8.206984729	0.31789881	0.572873128	0.241941549	-0.084539998	8.107751708	0.182999713	0.668807908	-0.174698601	-0.004787795	8.740608065	0.001072211	0.973878226	-0.011495344	0.020140747	8.753460213	0.018821166	0.890880413	0.050180589
AGTPBP1	-0.088184794	5.320753678	0.029857066	0.862814946	-0.06408234	-0.448586229	5.199191154	0.67103559	0.412690786	-0.384375227	0.122298211	5.852344071	0.086504815	0.768668494	0.114260919	-0.73815552	5.539663707	2.275647485	0.131420229	-0.881337779	0.160316335	5.869526106	0.146655087	0.701752593	0.153815974	-0.338109454	5.665819997	0.541307935	0.461891181	-0.33546033
AGTRAP	-0.082060631	7.036347642	0.087751934	0.767054799	-0.115173608	0.835403508	7.522955945	11.19957838	0.000818159	3.087162185	0.064156244	6.728671338	0.038266637	0.844908699	0.073190218	1.58795586	7.635227591	46.74496942	8.08522191426204e-12	11.09230806	-0.111889533	7.089067123	0.180563012	0.670889843	-0.173348783	-0.05238435	7.118855787	0.039714626	0.842039586	-0.074667491
AHCTF1	0.146876471	5.054978715	0.065815866	0.797529242	0.098253384	-0.5636663	4.819855219	0.74825624	0.387028878	-0.412256629	0.391732948	4.984872142	0.424698467	0.514601862	0.288528646	-0.356058658	4.726497466	0.264790568	0.606847908	-0.216920141	0.165621667	5.02243863	0.07687929	0.781571911	0.107031057	0.003606232	4.965712458	3.39654089995534e-05	0.995349967	0.002024194
AHCY	-0.053700067	8.959673426	0.084257148	0.771609062	-0.112602681	-0.200604236	8.89216836	1.461265322	0.226728902	-0.644493115	0.170824183	8.952011902	0.196775945	0.657335893	0.182212653	-0.250818912	8.749386131	0.503067454	0.478155401	-0.320430934	-1.504075091	7.837738744	49.89072942	1.62550867058962e-12	-11.78901071	-0.288553016	8.266408866	2.732040785	0.098353534	-1.007210031
AHCYL1	-0.230451319	7.375960506	0.816206604	0.366291605	-0.436173034	-0.344583977	7.33094523	1.891423951	0.169041402	-0.772006915	-0.299348416	7.424235125	1.435391458	0.230886561	-0.636601345	-0.065394341	7.53243256	0.084234131	0.771639393	-0.112585609	-0.111281281	7.6877894	0.275373044	0.59975005	-0.222029707	-0.204864983	7.647118514	0.888484607	0.345888296	-0.461064134
AHCYL2	0.216582735	5.496066432	0.208026249	0.648318828	0.188211366	0.436916755	5.599659649	0.897990373	0.343321138	0.464299456	-0.009759077	5.448860541	0.000397603	0.984091242	-0.006964633	-0.029499832	5.44945484	0.003503639	0.952799547	-0.020998458	0.249956214	5.770955755	0.328540841	0.56651956	0.246785091	0.119891418	5.714228882	0.071152452	0.789666143	0.102556482
AHDC1	-0.132845606	4.561280139	0.033970156	0.853770311	-0.068658951	0.878017423	4.969265304	2.054783588	0.151728811	0.818931944	0.157260734	5.238645427	0.08627587	0.768966105	0.114092803	0.456382444	5.376050713	0.782246485	0.376454964	0.424286972	-0.372848247	5.084321309	0.411203042	0.521359519	-0.282862692	0.087379923	5.263254618	0.025953505	0.87201392	0.059476582
AHNAK	0.364789514	9.596723789	4.461945639	0.034658	1.460196502	0.33183165	9.577136487	4.292692593	0.038276502	1.417067762	-0.363041697	8.899396904	3.672759148	0.055308554	-1.257207699	0.355589883	9.252181328	3.64085465	0.056377987	1.248890438	-0.466228685	9.210960392	10.80969416	0.0010097	-2.995807723	-0.120694402	9.369359482	0.982648387	0.321545836	-0.492757111
AHNAK2	-0.085101324	8.184075148	0.165550796	0.684096612	-0.164882561	0.459328608	8.464227657	5.683879625	0.017121468	1.766458996	-0.174067166	8.232486495	0.69017204	0.40610587	-0.391360733	-0.184575921	8.230838776	0.873456601	0.35000015	-0.45593177	-0.269379752	8.974712882	2.319391675	0.127769985	-0.893571155	0.010455776	9.109820121	0.005129084	0.942906213	0.025531502
AHR	-0.403671122	4.979677306	0.460711842	0.497291481	-0.303388981	0.704811133	5.439384337	2.016101783	0.155638255	0.807883648	0.544913734	5.214371672	0.996796229	0.318086971	0.49745412	0.255235099	5.093220966	0.192772869	0.660618734	0.180049115	0.040191669	6.358743407	0.013511327	0.907463737	0.042170721	-0.043015712	6.323519575	0.014793667	0.903192673	-0.044219594
AHSA1	-0.18011315	7.059377014	0.477303362	0.489646329	-0.310117497	0.389888932	7.337006563	2.676547426	0.101836298	0.992097397	-0.993900531	7.086312162	10.90652987	0.000958259	-3.018517246	0.23592771	7.599490527	1.149742144	0.283603134	0.547288974	-0.429477	6.510015175	1.719185236	0.189797957	-0.721708467	-0.06882981	6.667248725	0.049106113	0.824626068	-0.083742941
AIDA	0.261566901	5.891684856	0.416488552	0.518694409	0.285088433	0.352108173	5.936202868	0.765676664	0.381557843	0.418439615	0.082589941	6.053203567	0.046211387	0.829792003	0.081030755	0.338321872	6.176979006	0.822443608	0.36446668	0.43834217	-0.253870232	6.039319534	0.421078277	0.516399495	-0.287014191	0.058989568	6.178389309	0.024876252	0.874675807	0.058152886
AIF1L	-0.685886408	3.529429952	0.239123102	0.624840175	-0.204231055	0.152012184	3.683348653	0.014916384	0.902793965	0.044411353	-0.463736414	3.895623685	0.186005779	0.666261975	-0.176354972	-0.807620129	3.863144949	0.491451999	0.483280315	-0.315800894	-0.970885413	4.203038697	1.11123889	0.2918128	-0.534895662	-0.288391245	4.376807113	0.120648547	0.72833215	-0.137670519
AIFM1	-0.413178991	6.277177482	1.390756217	0.238277434	-0.622917085	-0.108074411	6.405600856	0.103826275	0.747285391	-0.126513508	-0.372841518	6.110022341	0.978167912	0.322651538	-0.49126626	0.097952655	6.315598524	0.077010787	0.78138993	0.10713219	-0.276171728	6.073067349	0.511345843	0.474556831	-0.323711771	-0.009389117	6.190901216	0.000636547	0.979871594	-0.008830832
AIFM2	-0.910659267	3.369097484	0.306067966	0.580103122	-0.236494797	0.087028084	3.509232725	0.003641813	0.951878922	0.02141829	1.24582479	4.751240609	3.187909527	0.074184822	1.129684938	-0.721175292	4.104597654	0.542030208	0.461592558	-0.335741201	0.711310411	4.822982309	1.142276725	0.285171758	0.544893488	0.689610138	4.816920571	1.050561826	0.305377729	0.515162639
AIG1	-0.51954821	5.876185897	1.602295125	0.205578261	-0.687022812	-0.741068461	5.809939767	2.964927692	0.085088262	-1.070130347	-0.463229853	6.004231155	1.385016073	0.239248572	-0.621150646	-0.616624717	5.962102031	2.255586668	0.133132993	-0.875714305	0.014394497	6.476647433	0.001895789	0.965270555	0.015350942	-0.182712454	6.39194781	0.280748512	0.596211035	-0.22459999
AIM1	0.240879375	7.644847331	0.931958821	0.334354444	0.475792901	-0.168702735	7.448860213	0.544691272	0.460494988	-0.336775093	-0.179192106	7.34538435	0.528468533	0.467251433	-0.330449358	-0.436723368	7.242847956	3.00395766	0.083061387	-1.080600821	-0.706812918	7.684784212	10.83216136	0.000997521	-3.001077829	-0.100543587	7.944393966	0.265089319	0.606645086	-0.217065316
AIM1L	0.641365627	4.282793074	0.58002538	0.446302373	0.350370804	1.64322633	4.735021796	5.247921247	0.021973006	1.658110528	-0.22889192	5.571120613	0.241407512	0.623191379	-0.205378563	-0.282525298	5.561638677	0.350267505	0.553961741	-0.256520228	1.780718781	5.421743283	10.41060838	0.001252935	2.902071598	1.525674098	5.261457866	6.916263776	0.008541525	2.068464568
AIMP1	-0.246286527	6.202968926	0.470067044	0.492956327	-0.307191555	-0.607267591	6.073449803	2.477753334	0.115467084	-0.937541801	-0.344481658	6.433996638	1.070802451	0.300764261	-0.52177377	-0.928890596	6.240949132	6.166400902	0.013019923	-1.8853916	0.091467014	6.392292616	0.071720231	0.788848397	0.103006453	-0.275141215	6.234207544	0.562934581	0.453080266	-0.343824853
AIMP2	-0.199512546	6.429279205	0.353971302	0.551873636	-0.258160353	-0.136358467	6.459973632	0.172108811	0.678244401	-0.168613783	-0.341355909	6.386354392	1.014572961	0.313809786	-0.503333517	-0.743182794	6.251232718	4.056932516	0.043990341	-1.356642676	-0.769819661	6.353760687	4.80633892	0.028355225	-1.547366905	-0.39725165	6.497918022	1.428121721	0.232071219	-0.634378716
AIP	-0.354009315	7.063021012	1.173264167	0.278731556	-0.554813861	0.043680062	7.241643138	0.019494728	0.888957454	0.051119024	-0.04277235	6.670256356	0.019829094	0.888015447	-0.05157948	0.661070506	7.030771773	5.864781062	0.01544678	1.811162042	-0.312580356	6.712337578	1.063961941	0.302313294	-0.519542754	0.068069231	6.88652912	0.056512473	0.812095539	0.090392875
AJAP1	1.654712012	5.147936523	7.801542019	0.005220167	2.282315626	-0.116199354	4.373394347	0.020859683	0.885161862	-0.052977306	0.279568206	4.104235545	0.088487529	0.766108827	0.115709534	-0.630314251	3.91413514	0.326333542	0.567826049	-0.245784688	-0.177477625	4.003660598	0.030432337	0.86151287	-0.06473823	0.197269454	4.114649807	0.041793528	0.838013851	0.076748803
AK1	0.112966426	3.776741418	0.009831283	0.921016931	0.035732386	2.077276428	4.508086047	6.20903135	0.012710016	1.895853905	1.228194678	4.634970842	2.77708376	0.095622138	1.019441552	1.842625038	4.959037869	7.518341607	0.006107388	2.214144479	-0.376310331	3.930778756	0.123779523	0.724970902	-0.139679424	0.567856558	4.197663203	0.376207072	0.53964017	0.26789573
AK2	-0.166677093	6.424570265	0.255346581	0.613335294	-0.212302043	-0.378922469	6.342831015	1.20459121	0.272405971	-0.564783378	-0.606178826	6.400328964	3.188630537	0.074152107	-1.129876502	-0.76774076	6.357194702	4.684374501	0.030438143	-1.516581842	-1.124813011	5.749498434	6.180159505	0.012919063	-1.888768983	-0.668123848	5.898845911	2.501153445	0.11376295	-0.943999154
AK3	-0.257769971	6.578119019	0.683865881	0.408258692	-0.38906456	0.202723687	6.789145385	0.487228727	0.485166117	0.314109537	-0.081076147	7.112088946	0.098635762	0.753472956	-0.122932331	0.29482483	7.296706797	1.441381721	0.229915879	0.638431034	-0.336317459	6.392537681	0.967820833	0.325224259	-0.487817067	0.012675531	6.547934788	0.001522985	0.968870103	0.013734445
AKAP1	-0.76416332	5.654573026	2.851227128	0.091304221	-1.039509142	-0.761113373	5.664681081	2.778501439	0.095537523	-1.019826025	-0.326043341	5.998568608	0.687109317	0.407149353	-0.390246251	-0.364935649	5.993568202	0.823456537	0.36417149	-0.438694057	-0.294027345	6.076442877	0.580877779	0.445968465	-0.35069585	-0.081793542	6.169854677	0.04751617	0.827443104	-0.082261859
AKAP10	0.293891064	4.707253938	0.190972806	0.66210819	0.17907104	0.763813577	4.910386765	1.488622811	0.222430262	0.652806128	0.253190069	4.750930573	0.143774377	0.704557233	0.152083722	1.071134323	5.125008787	3.304752828	0.069079737	1.160649324	0.286742554	5.15972521	0.259130151	0.610718383	0.214159007	-0.169928198	4.986668893	0.076766178	0.781728584	-0.106944008
AKAP11	-0.108861805	5.624854193	0.058467751	0.808934319	-0.092086739	0.140066913	5.733852171	0.103623037	0.74752442	0.126374615	0.153965522	5.500211679	0.1030627	0.748184778	0.125991132	0.786295209	5.809832476	3.245821446	0.071605788	1.14505187	-0.147947241	5.95334773	0.133885485	0.714436968	-0.146036081	0.056463368	6.046082492	0.0205634	0.885974723	0.052578669
AKAP12	0.445527983	3.693654393	0.133966137	0.714354742	0.146086068	1.074628893	3.87740321	0.936606256	0.333152157	0.477357371	-0.268216996	5.447485871	0.299068685	0.584466861	-0.233240108	1.283859033	6.225224296	11.347096	0.00075566	3.121673355	-1.611964223	3.803309383	1.687837975	0.193886217	-0.712453063	0.696723001	4.325620014	0.649277532	0.420371099	0.37636715
AKAP13	-0.163656281	4.210519242	0.03559729	0.850349553	-0.070402512	0.758997861	4.533042982	1.024637452	0.311421513	0.50665139	0.048990803	4.842866402	0.005894367	0.938802712	0.027425664	0.048480461	4.854992378	0.005608264	0.940303551	0.026731924	0.422512217	5.402045193	0.68771141	0.406943908	0.390465449	0.172709004	5.293742598	0.103935019	0.747157603	0.12658778
AKAP8	0.075287989	5.6996828	0.02971976	0.863127633	0.063924979	-0.165405207	5.60488864	0.129790697	0.718649151	-0.143483083	-0.128902126	6.062078361	0.113373418	0.736335755	-0.132924111	-0.647374476	5.877772883	2.319728876	0.12774229	-0.893665304	-0.847771562	5.278826058	2.446275214	0.117804114	-0.928839542	-0.660102102	5.345804572	1.552432137	0.21277675	-0.672075828
AKAP8L	0.279732031	5.319450752	0.298905623	0.584569312	0.233163988	0.880089409	5.613840033	3.576220629	0.058612358	1.232010807	0.544286493	5.839679121	1.665564047	0.196853749	0.70585631	0.761868191	5.953155442	3.421434563	0.064355067	1.191417254	-0.649807512	5.49366411	1.749127826	0.185986414	-0.730518778	-0.263749839	5.638390122	0.322921243	0.569857351	-0.244233845
AKAP9	0.003810082	4.316305475	2.17168971818615e-05	0.99628176	0.001617821	0.52652341	4.503878141	0.486008362	0.485713307	0.313619998	0.302283415	4.57844967	0.172980175	0.677476701	0.169105636	0.445653952	4.644352062	0.383997761	0.53547143	0.271263696	-0.979963126	4.675786657	1.864518712	0.172104181	-0.76420858	0.205714699	5.062556856	0.120307843	0.728700848	0.137450725
AKIRIN1	0.415423405	6.980409662	2.378175424	0.12304118	0.909949513	0.378985581	6.959826125	1.922115788	0.165623605	0.780877767	0.597101902	7.295565556	5.002906742	0.025304787	1.596797321	0.431167171	7.2001528	2.859992267	0.090807935	1.0418762	0.165058292	7.240717665	0.437299424	0.508428797	0.29376986	-0.155710609	7.08871584	0.342862707	0.558181456	-0.253224596
AKIRIN2	-0.295117955	6.618256712	0.922396351	0.336846555	-0.472567891	0.093068124	6.792540553	0.097462595	0.754896132	0.1221128	0.478311106	7.328713176	3.770094017	0.0521767	1.282523392	-0.00857734	7.08092486	0.001045161	0.97420972	-0.011347542	0.461142752	7.353770888	3.653877103	0.055938851	1.252286462	-0.239071178	7.007064204	0.75989582	0.383361128	-0.416391926
AKNA	-1.024578776	3.223000561	0.283359094	0.594507952	-0.225842332	-1.195464455	3.237017184	0.370674441	0.542636869	-0.265490702	0.343027155	3.979437468	0.11386312	0.735788177	0.133247195	-1.107899297	3.727253093	0.731664218	0.392344282	-0.406332672	0.319640808	3.567581458	0.050825018	0.82163385	0.085321677	0.473557925	3.613718427	0.115335169	0.734150005	0.134215194
AKR1A1	0.141172397	6.155793902	0.149407627	0.699102095	0.155459397	0.765263689	6.477696262	5.354884426	0.020664304	1.684779221	-0.341322731	6.715312291	1.298055109	0.254568786	-0.594194848	-0.495791294	6.662976427	2.516426325	0.112665653	-0.948208463	0.120204253	7.063354599	0.204024917	0.651491477	0.186091261	-0.119022144	6.951500418	0.181227196	0.670320722	-0.173717355
AKR1B1	0.262736984	7.145645303	1.044178457	0.306851661	0.513071522	0.713637712	7.391411307	9.15507187	0.002480296	2.605496423	0.130131029	5.927133964	0.103867516	0.747236919	0.126541679	1.418295143	6.647344006	18.70660195	1.52453733798134e-05	4.816861935	-0.307599898	6.86854428	1.157028969	0.282082559	-0.549623765	0.054687377	7.035333098	0.040706127	0.840106235	0.075665792
AKR1C1	0.569473678	7.407886747	2.377429021	0.123099992	0.909741977	-1.187310149	6.680359708	7.123565231	0.007607727	-2.118745076	1.850926731	6.224089695	21.78843405	3.04429781808268e-06	5.516512864	-0.668870912	4.988903192	1.169041385	0.279598298	-0.553465477	0.104899094	5.92135165	0.065511707	0.797987478	0.098003923	0.608821351	6.173000077	2.579522017	0.108254347	0.965554656
AKR1C2	0.118410525	7.343749988	0.100554511	0.751165211	0.124264534	-0.820976766	6.961874245	3.606224268	0.05756367	-1.239851521	1.278103198	5.608933721	7.050300055	0.007925197	2.100989908	-0.504510857	4.831892522	0.582712297	0.445251147	-0.351394953	0.204774071	6.453696733	0.375426271	0.540061241	0.26755699	0.455508869	6.58225352	1.99183278	0.158149378	0.800932512
AKR1C3	-0.148685096	6.885287254	0.222627007	0.63704552	-0.195829534	0.050313798	6.978160406	0.034535605	0.852572135	0.069268865	0.619876246	4.194334648	0.474459515	0.490942705	0.308969189	1.825871515	4.734445356	6.003338688	0.014278832	1.845307305	-0.252245743	5.638001285	0.301952205	0.582661144	-0.234583943	0.59454295	6.029671971	2.202563999	0.137781393	0.860809428
AKR7A2	0.098675578	6.411030111	0.088711693	0.765821405	0.115872499	0.814307781	6.787410979	7.606640347	0.005815374	2.235422383	0.143156221	6.527985085	0.175766726	0.675036778	0.170672565	0.711758721	6.82572423	5.82566604	0.015793987	1.801508219	-0.177395471	6.33508689	0.258602891	0.611081616	-0.213900782	0.066933722	6.447780206	0.039357997	0.842741115	0.074305818
AKT1	-0.309048943	5.880944042	0.575085815	0.448244997	-0.348484549	0.128222503	6.068372672	0.113068654	0.736677204	0.132722769	0.094177567	5.810052753	0.04961951	0.823726682	0.084216866	0.130192534	5.831202977	0.093235972	0.760102903	0.119127609	-0.26150498	5.800712026	0.369982471	0.543013823	-0.265189115	-0.093220926	5.874516074	0.048956504	0.824889085	-0.083604443
AKT1S1	0.274774386	5.996961992	0.498925317	0.47997271	0.318783455	0.448620777	6.08306881	1.388663027	0.238631012	0.622273117	-0.003931146	6.988723077	0.000211924	0.988385113	-0.005073804	-0.709231644	6.709829987	5.242812679	0.022037617	-1.656835377	0.338608397	6.628618478	1.164305037	0.2805745	0.551951803	-0.244842601	6.357543719	0.490384144	0.483755997	-0.315373638
AKT2	0.060997382	5.736569041	0.02009759	0.887264866	0.051946715	-0.044153693	5.695977285	0.009982778	0.92041272	-0.036017388	-0.43080567	5.623182548	0.885911387	0.346587694	-0.460186862	0.188389337	5.882797039	0.203272417	0.652092311	0.185690921	-0.598694956	5.428603445	1.410966216	0.234896062	-0.629124264	-0.275509546	5.55069463	0.327748335	0.566987968	-0.246426157
AKT3	0.270712839	5.13333498	0.238816175	0.625062446	0.204076593	-0.02990163	5.019485261	0.002586322	0.959440351	-0.017982021	-0.073878031	5.633942166	0.026526156	0.870621955	-0.060170385	-0.319581444	5.548801024	0.442718423	0.505813298	-0.296009757	0.164180181	5.926099896	0.160834779	0.688389116	0.162166005	0.161389381	5.927177878	0.152761516	0.695910201	0.157446797
ALAD	-0.461174419	4.472440348	0.36995723	0.543027583	-0.26517811	0.441130435	4.785676026	0.45111401	0.501806403	0.299463802	-0.499466462	3.940055898	0.228457936	0.63266961	-0.198823026	1.599516031	4.682684457	4.552647859	0.03286788	1.483228303	-1.715802047	3.880743465	2.098124077	0.147479984	-0.831266919	-0.317190397	4.133217437	0.110241505	0.739869353	-0.130844962
ALAS1	0.421055788	5.962547143	1.13369032	0.286989554	0.542133911	0.809821806	6.167506037	4.717492022	0.02985726	1.52495005	0.250332743	6.377634401	0.542522243	0.461389303	0.335932479	0.633769996	6.576748536	3.857052603	0.049537278	1.305067858	-0.03110191	6.45275841	0.008695664	0.925704521	-0.033527615	0.210212653	6.56919675	0.424349775	0.514774533	0.288382947
ALCAM	-0.316876784	7.189487181	1.497344489	0.221080408	-0.655449742	-0.400585925	7.15910038	2.465785608	0.116349516	-0.934235418	-0.160890796	7.486522187	0.441983909	0.506166458	-0.295706637	-0.333561371	7.416586154	1.998471555	0.157457915	-0.802835503	0.297041002	8.400615864	3.225705335	0.072490562	1.139718535	0.215718217	8.355465739	1.627880925	0.201996397	0.694656377
ALDH16A1	0.169530543	4.883028515	0.07511008	0.784036836	0.105663533	0.468513809	5.010702379	0.624705045	0.429304217	0.367234846	-0.175007911	4.575139492	0.058101548	0.809522078	-0.091771302	0.110735403	4.685568595	0.024883435	0.874657865	0.058161794	0.228369852	4.680391546	0.10594162	0.744812714	0.127952919	0.032519797	4.618078288	0.001981381	0.964495723	0.015699694
ALDH18A1	-0.163443428	7.103691312	0.36881039	0.543653423	-0.264677873	-0.152200261	7.111084994	0.337752303	0.561129517	-0.250936885	-0.127829218	7.596105848	0.289184537	0.590743572	-0.228600995	-0.992872138	7.272449235	15.07941491	0.000103081	-3.98682022	-0.119885236	6.917278703	0.18272696	0.669040133	-0.17454783	-0.273966303	6.852868888	0.889794185	0.345533088	-0.461510359
ALDH1A3	-0.71600924	6.313983893	3.665478729	0.055550683	-1.2553106	0.282244315	6.735918748	0.825241343	0.363652164	0.439313824	-1.343721003	6.555816396	9.779252545	0.00176492	-2.753274861	-0.258156578	6.933765682	0.516900798	0.472166716	-0.325904631	-0.662383686	6.803586483	5.027631386	0.024945992	-1.602999214	0.216001879	7.191987792	0.710051884	0.399426588	0.398563029
ALDH1B1	-0.674135794	6.532309451	4.413861612	0.035648057	-1.447964136	-0.866131739	6.475810719	6.690408779	0.009693298	-2.013528453	-0.253706132	7.205079699	1.008456119	0.315272989	-0.501313235	-0.954382692	6.954117824	11.09209684	0.000866964	-3.061998933	-0.711062386	5.958726548	3.034883091	0.08149242	-1.088882786	-0.686892731	5.975437486	2.804517052	0.093999146	-1.02687609
ALDH1L2	0.384079921	5.165545538	0.492211174	0.482942605	0.31610448	-1.291674182	4.656139913	3.097819081	0.078397255	-1.105699146	-0.557199175	6.629068181	3.209570053	0.073208718	-1.135437196	0.405043079	7.066951479	2.29255321	0.129995923	0.886070267	-0.626439183	6.038261903	2.52163442	0.112294141	-0.949642901	-0.247156277	6.189096869	0.439067061	0.507573089	-0.294501411
ALDH3A2	-0.585852734	6.786019423	4.053403956	0.044082372	-1.355735048	0.23562001	7.146990104	0.855347365	0.355043982	0.449717844	-0.071213205	5.88826892	0.030215967	0.862001105	-0.064492178	1.041317099	6.461415958	9.207897771	0.002409733	2.618031162	-1.067045941	6.444303005	9.611600468	0.001933521	-2.713651201	-0.150431688	6.789944775	0.256784719	0.612337751	-0.213008965
ALDH3B1	-0.605722483	4.763092332	0.840404392	0.35928114	-0.44456558	0.821405526	5.327205873	2.469505666	0.116074425	0.935263457	0.198440211	5.062317383	0.117680606	0.731563802	0.135747791	0.03476938	5.008323821	0.003321113	0.95404407	0.020431563	-0.929717176	5.186404285	2.695795546	0.100613259	-0.997344784	0.397714014	5.690302348	0.761032414	0.383005624	0.416794848
ALDH4A1	-0.40490417	4.914054603	0.436910133	0.508617585	-0.293608628	0.737062095	5.384630164	2.10136174	0.147168019	0.832186556	-0.522611747	4.688857503	0.571998922	0.44946569	-0.347303455	0.55888623	5.096432751	0.916310067	0.338445697	0.470511003	-0.583244207	4.456741501	0.546397309	0.4597935	-0.337437173	0.336227077	4.76427195	0.242715153	0.622251929	0.206033748
ALDH6A1	-0.623378827	4.298791397	0.557393734	0.455312257	-0.341690659	-1.526809464	4.146901504	2.435604381	0.118608173	-0.925885384	0.110093236	4.757111578	0.027442922	0.868425272	0.061267547	-1.780461862	4.332132574	3.702319005	0.054336899	-1.264905154	0.336224142	5.325277293	0.410035777	0.521951347	0.282369977	0.178059671	5.259960786	0.107294144	0.743245997	0.128867421
ALDH7A1	0.019432344	4.884316938	0.000989513	0.974905466	0.011037494	0.78761766	5.21955524	2.077206004	0.149513632	0.825319208	0.411138001	3.765551071	0.121656624	0.727244646	0.138319467	2.833938304	4.802832584	12.47947836	0.000411447	3.385686021	-1.846286904	4.197762311	3.534655009	0.060098835	-1.221133943	-0.788965278	4.397239988	0.895925302	0.343876642	-0.463597322
ALDH9A1	0.447025543	6.553053988	2.003988296	0.156885932	0.804415997	0.70184204	6.690396806	5.306527357	0.021245664	1.672729691	0.135213175	6.109223892	0.129240367	0.719220957	0.143137667	1.097008734	6.629441762	11.52093496	0.000688168	3.162305719	-0.263441975	6.200391001	0.513653675	0.473561471	-0.324623639	-0.095571208	6.275837945	0.070384614	0.790777604	-0.101945639
ALDOA	0.106403255	10.39744166	0.429966033	0.512005616	0.290725276	0.198426188	10.44503791	2.26107242	0.132662164	0.877252922	0.2146613	10.1394177	0.97026184	0.324614886	0.488631569	0.038224134	10.04781325	0.037491858	0.846467061	0.072389937	-0.355565729	10.04624156	14.50718864	0.000139626	-3.8550346	-0.127604018	10.15353879	1.928849395	0.164884382	-0.782820479
ALDOC	0.56028045	5.87699017	1.862435405	0.172343983	0.763603876	0.894539474	6.056264909	5.242311704	0.022043963	1.656710321	0.88234524	5.186174972	2.477149323	0.115511443	0.937374991	1.030882272	5.262674036	3.466583572	0.06262052	1.203283329	-1.204643324	5.143604023	4.22844226	0.039751909	-1.400642015	0.013949763	5.548507357	0.000842064	0.976849965	0.010172135
ALG1	-0.205093882	4.698899788	0.092433058	0.761106518	-0.118554559	0.260109592	4.87307968	0.171133225	0.679106632	0.168062028	0.248798583	4.651340219	0.126152895	0.722454681	0.141189391	0.226790784	4.65551887	0.101221218	0.750369018	0.124725106	-0.196216731	4.110526711	0.042498301	0.836672837	-0.07744433	-0.48450566	4.057229242	0.232395925	0.629752949	-0.20082979
ALG12	-0.326773052	4.325802632	0.160331912	0.688851117	-0.161874633	0.155605066	4.482528441	0.042009719	0.837601247	0.076962685	-0.200854531	3.962004384	0.038421804	0.844598578	-0.073349654	0.820970365	4.285374068	0.872520966	0.350258343	0.455611511	-0.77399371	4.109337456	0.643114909	0.422585089	-0.374085831	0.075431109	4.337305372	0.007933913	0.929024281	0.031972935
ALG13	0.001065293	4.399623012	1.85516033524014e-06	0.998913247	0.000472227	-0.358448768	4.307288901	0.183210352	0.668628708	-0.17481498	-0.065828323	4.640925648	0.008781868	0.92533824	-0.03369949	-1.341832718	4.350569676	2.310910276	0.128468797	-0.891202344	0.237282551	4.344274075	0.08088043	0.776107806	0.110077948	0.210546459	4.34505623	0.062189957	0.803067516	0.095247941
ALG2	0.117630266	6.650982519	0.15092113	0.697656643	0.156358266	-0.273584229	6.480993323	0.700768474	0.402525596	-0.395206498	0.073159461	7.653312524	0.090265116	0.763840386	0.116997383	-0.36229121	7.459639343	2.429113237	0.119100255	-0.924087307	0.336736235	6.715768343	1.228963038	0.267608797	0.572499614	0.206023141	6.64916265	0.432843154	0.510597143	0.291921619
ALG3	-0.161275027	5.686597621	0.134759425	0.71354746	-0.146577136	0.099576367	5.799970857	0.055221623	0.814214311	0.089261269	-0.096632907	6.42065513	0.083887774	0.772096358	-0.112328496	-0.102723443	6.423611535	0.091776968	0.761930148	-0.118084842	-0.025602111	6.251120692	0.00505314	0.943329755	-0.025336467	-0.153820443	6.198564196	0.171667833	0.678633786	-0.168364523
ALG5	0.002127642	6.474589985	4.3303856850585e-05	0.994749505	0.002286268	0.272450588	6.604463454	0.766088583	0.381429807	0.418585372	0.10566268	6.249303298	0.087956525	0.766791264	0.115322843	0.215336855	6.303604577	0.368407801	0.543873435	0.264502154	0.131609944	6.194356176	0.127505904	0.721032149	0.14204537	0.319778381	6.28715551	0.789834742	0.374150101	0.426954134
ALG6	-0.551558919	4.395290423	0.485988377	0.485722276	-0.313611979	-0.127939128	4.526111037	0.029622387	0.863349829	-0.063813193	0.139136716	3.840575687	0.015662013	0.90040641	0.045561422	0.497737319	3.95550573	0.219205176	0.639646203	0.194060174	-0.661490587	4.039008674	0.434127368	0.50997063	-0.292454835	0.151012653	4.256411491	0.028998631	0.864782198	0.063093259
ALG8	0.099682433	5.951491696	0.063590736	0.800908092	0.096417319	-0.021390203	5.901541768	0.002760453	0.958098411	-0.01858988	0.059721469	5.502585492	0.015561786	0.900723937	0.045408296	-0.018929887	5.478113319	0.001477896	0.969334151	-0.013526486	-0.467507958	4.883266613	0.536770149	0.463774372	-0.333693254	-0.17172827	4.990523168	0.078675055	0.779101029	-0.108406222
ALG9	0.523979663	4.640804553	0.563370305	0.452905474	0.34399243	0.441801979	4.613912112	0.383579151	0.535693933	0.271083273	0.26384923	4.4853042	0.120102717	0.728923112	0.13731828	0.499773383	4.58480118	0.453948234	0.50046594	0.300625474	-0.500963135	4.593482535	0.465694598	0.494974552	-0.305417129	-0.479854773	4.611052447	0.423089882	0.515399266	-0.287856204
ALKBH1	1.657561459	4.11147696	2.818143302	0.09320416	1.030564702	1.967586965	4.253221561	4.34592664	0.037097574	1.430654486	0.018631947	4.458135117	0.000585239	0.980699689	0.008463962	-0.401960657	4.355164073	0.230099024	0.631450414	-0.199660748	0.291937846	4.761976474	0.186838224	0.665561268	0.176811959	0.624991224	4.906448063	0.943115653	0.331477861	0.479545472
ALKBH2	0.009456569	5.163129911	0.000300186	0.986176643	0.006045288	-0.055679883	5.144008972	0.01000517	0.920323808	-0.036059343	-0.182698158	6.122019202	0.238390981	0.625370656	-0.203862501	-1.385061576	5.753539962	8.782124333	0.003041967	-2.516845455	-0.46517388	5.589803631	0.980368511	0.322107844	-0.4919987	-0.100966552	5.73608702	0.051396761	0.820650388	-0.085841821
ALKBH3	0.131149817	6.236836307	0.137222177	0.711058311	0.148094783	-0.043906788	6.160755722	0.014230271	0.90504505	-0.043329802	0.25605597	6.245645444	0.513152484	0.473777345	0.32442571	0.049632289	6.152502846	0.017440695	0.894934284	0.048208854	0.170587864	6.136851373	0.204685596	0.650965057	0.186442323	0.130934595	6.12011994	0.117038318	0.73226914	0.135329268
ALKBH4	0.56455715	4.771115625	0.738718314	0.390071757	0.408855493	0.726302019	4.845420323	1.271627818	0.259461524	0.585927035	-0.22419761	4.758305908	0.113835902	0.735818577	-0.133229252	0.131746712	4.896936734	0.043067581	0.835598072	0.078002571	-1.708078719	4.304709073	3.494918259	0.061557447	-1.2107194	-0.294541032	4.624885479	0.162929995	0.686473144	-0.163376449
ALKBH5	0.203230288	7.05831764	0.502587328	0.478365473	0.320240174	-0.228261041	6.860821186	0.648455367	0.420665468	-0.376063137	0.176596703	7.557944478	0.503845197	0.477815431	0.320739829	0.093776851	7.517114209	0.147992936	0.700460807	0.15461616	-0.020649779	7.312190454	0.007233491	0.932221692	-0.030480795	0.267858618	7.457349302	1.321524753	0.250318588	0.601506899
ALKBH7	-0.491103121	6.847469406	1.451263787	0.228325275	-0.64144601	-0.028570202	7.04650644	0.004599726	0.945927901	-0.024141964	-0.199300575	6.704435987	0.379073396	0.538099557	-0.269137366	-1.159810781	6.380050094	10.38378529	0.001271268	-2.895762898	0.514055538	7.167299575	3.951304154	0.046835057	1.329428943	0.050772056	6.925383564	0.032360498	0.857238738	0.066898212
ALKBH8	0.920944812	4.465965968	1.415904236	0.234078724	0.630638059	0.379366607	4.268450387	0.197759474	0.656535445	0.182741823	0.174694605	4.044029266	0.032208755	0.857570259	0.066730289	-0.359481781	3.939391228	0.111780033	0.738126624	-0.13186913	-0.472625852	3.931165675	0.194629464	0.659091164	-0.18105451	-0.300322581	3.982916392	0.081755543	0.774932301	-0.110736236
ALOX15B	0.484024745	9.702026951	6.47037928	0.010968712	1.959844363	-0.151191642	9.371023742	1.02942727	0.310293223	-0.508227709	-0.35333928	5.615752365	0.361989167	0.547403573	-0.261692372	0.71944191	6.108659431	2.298227623	0.129521719	0.8876574	-1.239982321	8.153870484	44.07318119	3.16325397066023e-11	-10.49986594	-0.422927737	8.452957027	6.656888328	0.009877324	-2.005360687
ALOXE3	0.690974381	4.769245613	1.0948428	0.295400686	0.5295885	-0.906657101	4.277491577	1.085349558	0.297503898	-0.526507339	0.034877347	5.767186329	0.00658038	0.935346883	0.029027297	-1.434225474	5.319110238	6.524245583	0.010641368	-1.973002553	-0.395488608	5.606299312	0.720340436	0.396032263	-0.402269433	-0.296435262	5.650148515	0.411425577	0.521246824	-0.282956578
ALS2	0.085711953	4.642892269	0.015332912	0.901452936	0.045056943	0.70604839	4.897691022	1.262778653	0.261125784	0.583150243	0.187691737	5.156330343	0.114361137	0.735232644	0.133575219	0.385072807	5.247773973	0.500509995	0.47927612	0.319414209	-0.078309658	5.174217634	0.019731394	0.888289856	-0.051445298	-0.074137255	5.182292815	0.017420721	0.894994116	-0.04817982
ALS2CL	-0.205493787	6.634404721	0.453852138	0.500511289	-0.300586122	-0.378735529	6.567671939	1.426089892	0.232403632	-0.63375709	-0.759623542	5.462965489	2.363271069	0.124221471	-0.905803331	0.204675703	5.838131797	0.231536083	0.630387178	0.200392629	-1.979842642	5.578423999	14.57031449	0.000135025	-3.869585803	-0.746553401	5.892259774	3.086944713	0.078922868	-1.102797142
AMBRA1	0.016803171	5.084456028	0.000884996	0.97626733	0.010431244	0.343901534	5.223441915	0.407588072	0.52319625	0.281335377	0.275436942	4.820982599	0.181608837	0.669994261	0.173928917	0.306783823	4.843384933	0.221479956	0.637914572	0.195237477	0.411110469	4.580098709	0.308207487	0.578782232	0.23748481	0.398911508	4.582296086	0.284753289	0.593602533	0.226504254
AMD1	-0.221587494	8.305623534	0.960657075	0.327021384	-0.485423848	-0.572898671	8.162403218	7.357011735	0.006680172	-2.175212334	-0.075732769	8.328884772	0.091384261	0.762424675	-0.117803057	-0.717069387	8.065954687	7.978448083	0.004733751	-2.324794635	0.537829448	7.99166144	7.808818526	0.005199189	2.284064436	-0.088003211	7.661943867	0.165999055	0.683692332	-0.165139291
AMFR	-0.276418508	6.657941634	0.833963348	0.361128983	-0.442337655	0.356633179	6.954997503	1.697557114	0.192607763	0.715326212	0.074738253	7.039266767	0.079449575	0.77804472	0.10899544	-0.034081372	6.990766147	0.015443115	0.901101239	-0.045226413	0.505246451	7.289634853	4.174713798	0.041031492	1.386882689	0.252508583	7.151478492	0.941050131	0.332007921	0.478851555
AMIGO2	-0.321884265	6.322321039	0.877099889	0.348997229	-0.457178022	0.238627212	6.573774574	0.574708669	0.44839386	0.348340343	-0.56407874	6.989746689	2.982707712	0.084158372	-1.074902676	0.523561236	7.501590657	4.100680744	0.042865951	1.367887538	-1.28430344	6.332115356	12.44874238	0.000418273	-3.378539795	0.118982277	6.863373006	0.169629073	0.680441673	0.167209096
AMMECR1	0.133529378	5.114486166	0.057321973	0.810779863	0.091097046	0.255195935	5.169179717	0.214632274	0.643160651	0.191680534	0.340010493	5.9885398	0.739180189	0.38992362	0.409020457	-0.149071966	5.776497876	0.116660433	0.73268513	-0.135082623	0.707109395	5.844861811	2.706553155	0.099936712	1.000274945	0.250005606	5.617702363	0.285121698	0.593363756	0.226678985
AMMECR1L	0.056956885	6.245012077	0.026060919	0.871751631	0.059607231	-0.166636276	6.151171144	0.202928198	0.652367599	-0.185507617	0.238719651	6.353014992	0.484338082	0.486463887	0.312949394	-0.422665366	6.074858645	1.173487484	0.278685813	-0.554885139	-0.102563927	6.24107858	0.080486395	0.776639342	-0.109780613	0.071688208	6.322622735	0.04104338	0.83945421	0.076002989
AMN1	1.135399946	3.514654698	0.613849482	0.433342083	0.363169134	2.541006712	3.975411228	4.658078413	0.030907763	1.50993242	0.221010255	4.904929098	0.126568454	0.722016859	0.141452662	-0.794840426	4.600990899	1.128286599	0.288141106	-0.540394782	0.504810838	4.354862248	0.365176759	0.545645159	0.263089694	0.511629727	4.365375939	0.370631047	0.542660494	0.265471794
AMOTL1	0.634369943	7.561902966	6.123164656	0.013342173	1.874773421	1.091504826	7.839256637	24.76150561	6.48803476673693e-07	6.187886832	-0.096185785	7.257247915	0.137294363	0.710985736	-0.148139112	0.522883362	7.572407884	5.238300938	0.022094843	1.655709089	-0.054254826	7.062337451	0.041632623	0.838321665	-0.07658931	-0.014583324	7.082894147	0.00299817	0.956333216	-0.01939076
AMOTL2	-0.010123302	6.200921384	0.000796031	0.977491459	-0.009887029	0.629216538	6.518483791	3.769764911	0.052186967	1.282437942	0.489550265	6.715623636	2.635787005	0.104480277	0.980965684	0.760465526	6.863750473	6.812847635	0.009050432	2.043330677	0.773959156	6.999707609	7.750743751	0.005369043	2.270103156	0.621778669	6.907188388	4.675887408	0.030588895	1.514436207
AMPD2	0.019875688	4.718493886	0.000886974	0.976240829	0.010443033	0.229516837	4.80260523	0.124882274	0.723798434	0.140382361	-0.223746295	5.137395102	0.159964393	0.689189301	-0.161661473	-0.437263292	5.079279177	0.551140542	0.457852043	-0.339274843	-0.501000798	4.759871914	0.548023687	0.459126341	-0.33806779	-0.063369781	4.912708994	0.00998782	0.920392688	-0.03602684
AMPD3	0.776576044	4.589127042	1.154911785	0.282523297	0.548945735	1.259298362	4.816474751	3.522020654	0.060558574	1.217824363	0.333685473	5.249461707	0.389761331	0.532424883	0.273741656	-0.99673053	4.820847454	2.148300268	0.142727823	-0.845491357	-0.020728232	5.161435508	0.001366796	0.970508765	-0.013000538	0.437220852	5.361666069	0.698839841	0.403173799	0.394507699
AMZ2	0.020017648	6.687143582	0.004492846	0.946558861	0.023852375	-0.613026614	6.433910901	3.325667116	0.068206338	-1.166175266	-0.054962058	7.04359365	0.042653483	0.836379123	-0.077596816	-0.836855765	6.744702041	7.398296478	0.006528567	-2.185182112	-0.045034933	6.8948298	0.025362173	0.873467928	-0.058753037	0.134997771	6.982687857	0.238386105	0.625374192	0.203860045
ANAPC1	-0.0798319	5.145244792	0.021055565	0.884627687	-0.053239472	-0.232707651	5.096692136	0.166889169	0.682891431	-0.165648337	-0.27436944	5.466258762	0.317761607	0.572955953	-0.241878764	-0.695843889	5.338618631	1.715434029	0.190281848	-0.720602639	-0.03268686	5.011837346	0.002976393	0.956491933	-0.019318688	0.035600541	5.044490757	0.003554851	0.952456243	0.021154967
ANAPC10	-0.222994061	4.449509195	0.085332614	0.770196812	-0.113398283	0.197471873	4.595607922	0.075792874	0.78308188	0.106192825	-0.49163372	4.200829552	0.304499109	0.581075535	-0.23576741	-1.243714421	4.082833739	1.477629718	0.224145744	-0.649469504	-0.313360921	4.226607021	0.124006708	0.724728876	-0.139824434	-1.140176452	4.06973877	1.234145852	0.266602281	-0.574136139
ANAPC11	0.00845645	6.281375577	0.000590818	0.980607935	0.008504597	-0.083911717	6.24395848	0.055371226	0.813967425	-0.089392975	0.417666351	6.37849543	1.500357741	0.220616326	0.656362353	-0.083102087	6.145231113	0.048557476	0.825592657	-0.083234179	0.705164253	6.287227859	3.800419399	0.051239747	1.290393024	0.425235997	6.135654072	1.236650286	0.266117603	0.574926397
ANAPC13	0.081991943	6.447239016	0.062952401	0.801888974	0.095885758	0.605944685	6.713650372	4.050997005	0.044145265	1.355115867	-0.24126777	7.11308522	0.78231154	0.37643512	-0.424309866	-0.241554181	7.118194674	0.84722702	0.357337986	-0.446920815	0.176618145	7.141829062	0.465745869	0.494950805	0.305437965	-0.039903678	7.037310082	0.021709613	0.882862222	-0.054107066
ANAPC16	-0.238830236	6.414311506	0.519300949	0.47114003	-0.326849995	-0.093612899	6.479478313	0.082400922	0.774069742	-0.111219908	0.08139268	6.328792119	0.055482896	0.813783369	0.08949119	0.185503129	6.380719906	0.290053185	0.59018645	0.229010766	-0.365376784	6.528505844	1.264786215	0.260747066	-0.58378057	-0.075049129	6.657010114	0.057934198	0.809791329	-0.091626878
ANAPC2	-0.673581679	5.17468381	1.49657873	0.221198531	-0.655217761	-0.729413025	5.168356092	1.690125732	0.193584396	-0.713129653	-0.482074035	5.224193815	0.792952065	0.373208976	-0.42804792	-0.117118365	5.366473117	0.051419836	0.820610818	-0.085862762	0.010309389	4.805080177	0.000244613	0.987521516	0.005453433	-0.283008078	4.71454412	0.16439099	0.685145598	-0.164217128
ANAPC4	-0.588905549	4.148726447	0.42149511	0.516191955	-0.287188768	-0.003083002	4.313549712	1.37914058795374e-05	0.99703692	-0.001288759	-0.888932324	4.010138814	0.769387154	0.380406708	-0.419751834	-0.516179758	4.11081908	0.284369694	0.593851363	-0.226322242	-0.100322285	4.021529399	0.009953726	0.920528228	-0.035962889	0.40721361	4.176271079	0.190380037	0.662600504	0.178748238
ANAPC5	0.05707538	5.52819372	0.014865236	0.902959943	0.044331516	0.325192004	5.649828411	0.520193234	0.470759266	0.327201123	-0.317092998	6.040444912	0.6717453	0.412443777	-0.384635244	0.196803947	6.268578275	0.299633977	0.584111975	0.23350389	-0.141104278	5.329027722	0.073187237	0.786751465	-0.10416244	0.032994754	5.404216661	0.004175586	0.948477536	0.022972951
ANAPC7	0.565236705	4.990569477	0.905053192	0.341430368	0.466697853	0.739482337	5.073351025	1.618186729	0.203344808	0.691766912	0.020356338	5.718314896	0.002156084	0.962964613	0.016389672	0.171199608	5.790128878	0.155957448	0.692906002	0.159325677	-0.188987787	5.082746015	0.105956021	0.744795975	-0.127962679	0.015135006	5.166554686	0.000716194	0.978649714	0.009372726
ANGEL1	0.202510159	4.763761078	0.095899633	0.756806855	0.121014943	1.284468609	5.274606355	5.487177321	0.019156447	1.717685045	0.009009864	5.254023821	0.00028753	0.986471143	0.005915615	-0.019398875	5.252536211	0.001281928	0.971438627	-0.012584632	-0.292149449	5.038553798	0.242946411	0.622086113	-0.206149493	-0.197812324	5.079771042	0.113074221	0.736670962	-0.132726449
ANGEL2	-0.153444136	4.745142124	0.054129671	0.816027108	-0.088295414	-0.31391906	4.702918634	0.210906721	0.646057652	-0.189728725	0.421516266	4.716331905	0.382743278	0.536138725	0.270722823	-0.863539518	4.348274007	1.015461431	0.313597995	-0.503626723	-0.629505583	4.083436777	0.416345091	0.51876643	-0.285028135	-0.242421705	4.187820008	0.068904503	0.79293855	-0.100760468
ANGPTL4	0.851098555	7.229094845	10.61836294	0.001119701	2.950897813	1.427702939	7.599169558	32.44317333	1.22729331673846e-08	7.911051631	0.031696067	7.66896525	0.017162195	0.8957717	0.047802662	0.674421139	8.013392774	10.57869054	0.001143987	2.941579055	-0.840391845	7.569190952	13.94346748	0.000188391	-3.724939439	0.556252167	8.221385068	9.689028797	0.001853715	2.731957052
ANKFY1	-0.115846897	5.046566828	0.040648278	0.840218358	-0.075607834	0.265406369	5.202426007	0.238892361	0.625007257	0.20411494	-0.457073761	4.645107357	0.42075939	0.516558367	-0.2868806	0.879460249	5.177953129	2.379965872	0.122900232	0.910447298	-0.647653687	4.730411125	0.882873733	0.347415793	-0.459150442	-0.185529859	4.88343961	0.083184979	0.773026743	-0.111805482
ANKH	0.193679158	5.485347729	0.164950223	0.684639263	0.164538198	0.189579587	5.486881514	0.155184493	0.693629302	0.158872569	-0.458739276	5.46191833	0.878702948	0.348557178	-0.45772597	0.173711612	5.720690984	0.151824758	0.696797617	0.156893343	-0.572752745	4.964881457	0.863662548	0.352715779	-0.452575111	-0.024503757	5.162293418	0.001870352	0.965504192	-0.015245836
ANKIB1	0.03675935	6.014231898	0.009086447	0.924058388	0.034300586	-0.155431339	5.936274195	0.149414791	0.699095234	-0.155463659	-0.247819927	6.289924387	0.498270275	0.480261136	-0.318522556	0.03673117	6.418693313	0.011712615	0.913817343	0.039140604	0.067670106	6.365407329	0.038479449	0.844483532	0.073408815	0.021655758	6.34639701	0.003815392	0.950746901	0.021935082
ANKLE2	0.657500201	5.188091805	1.446866946	0.229031344	0.640105079	0.667935725	5.194483739	1.475195574	0.224527735	0.648730005	-0.094338812	5.545570671	0.04023894	0.841014126	-0.075196709	0.598357417	5.867003055	1.994225424	0.157899775	0.80161849	0.027036039	5.183968831	0.00237029	0.961169834	0.017199868	0.242130279	5.278246495	0.201209906	0.653746012	0.184590947
ANKMY2	0.941921409	4.033088174	0.913648398	0.339148241	0.469610431	1.648998515	4.323340611	3.484314323	0.061953022	1.207937505	0.961427367	4.472150161	1.494332539	0.221545457	0.654537152	0.932310765	4.4684425	1.358372815	0.243819686	0.612931232	0.202118493	4.750539197	0.088890134	0.76559289	0.116002109	0.471583219	4.864447728	0.521573514	0.470171237	0.327743943
ANKRA2	-0.165476749	4.647051795	0.057297999	0.810818686	-0.091076251	1.163251347	5.223114388	4.373587819	0.036500063	1.437706382	0.485971573	5.594696932	1.094396692	0.295499093	0.529443848	0.528736795	5.617377557	1.278678412	0.258144907	0.588136439	0.028913399	5.192039248	0.002729968	0.958330212	0.01848482	0.2943408	5.308353521	0.304591897	0.581017932	0.235810464
ANKRD10	-0.512201583	4.196075992	0.338246876	0.560842911	-0.251158765	0.119624249	4.383011838	0.022382264	0.881074661	0.054987289	0.663723871	4.539075048	0.784547491	0.375753954	0.425096441	0.500817668	4.486807703	0.412274275	0.520817425	0.283314494	-0.963991356	4.860795545	2.155500867	0.142060112	-0.847527848	-0.401906164	5.033770989	0.444857317	0.504787304	-0.296891576
ANKRD11	-0.193885403	5.374571204	0.150674535	0.69789158	-0.156212041	0.152100492	5.518983882	0.102609306	0.748720553	0.125680245	-0.385331663	5.574569105	0.682577976	0.408700418	-0.388594918	-0.414975407	5.57633893	0.759731007	0.383412716	-0.416333487	-0.841873442	5.645242992	3.276327276	0.070286052	-1.153130852	-0.0923346	5.925140355	0.049998329	0.823066181	-0.084565243
ANKRD12	-0.652372913	3.906465717	0.382313277	0.536367803	-0.2705373	0.566528382	4.237525187	0.422438267	0.515722897	0.287583586	0.291838728	4.53504976	0.154413799	0.694352561	0.158419958	-0.239889336	4.381584723	0.084975361	0.770664863	-0.113134442	-0.896652838	4.527103065	1.356540697	0.24413791	-0.612364778	-0.355880474	4.683683228	0.251568527	0.615972788	-0.210438473
ANKRD13A	-0.034824761	5.947847406	0.007742338	0.929884181	-0.03157114	-0.097874464	5.925023414	0.058802494	0.808398757	-0.092374363	-0.140051291	5.416756535	0.079669388	0.777745946	-0.109162244	0.95865702	5.945108482	5.287089526	0.021484097	1.6678829	-0.119033851	5.463977909	0.058356076	0.809113352	-0.091990632	0.377792242	5.685692501	0.684780283	0.407945495	0.389397858
ANKRD13B	-0.461214658	4.618558469	0.42810377	0.512920869	-0.28994963	-0.173362327	4.716369741	0.065508012	0.797993052	-0.09800089	-0.129394548	5.315852564	0.062483287	0.8026132	-0.095493702	-1.157105366	5.02197282	3.412989893	0.064685147	-1.189195431	-0.694090454	4.882255437	1.166605503	0.280099818	-0.552687174	-0.437065432	4.970081836	0.495723835	0.481385082	-0.317507372
ANKRD13C	0.471860388	5.05328514	0.670544446	0.412861853	0.384195243	0.975176307	5.298408335	3.347596811	0.067303204	1.171964258	-0.011506467	5.100712313	0.000410557	0.983834209	-0.007078081	0.133757637	5.167543567	0.05662526	0.811911632	0.090491237	-0.398377943	5.315126255	0.573224085	0.448980588	-0.347772436	0.065638963	5.500752472	0.017912998	0.893529533	0.048891089
ANKRD13D	-1.49243884	4.334834066	2.999474023	0.083291553	-1.079399039	-0.037776862	4.700723473	0.003073244	0.95579044	-0.019637318	-0.533335208	4.425290898	0.456928261	0.499063064	-0.301844571	-0.322584639	4.502803546	0.174093565	0.67649906	-0.169732803	-0.453564995	4.588290892	0.380587622	0.537288919	-0.269792116	-0.071306412	4.717965072	0.010512948	0.918333884	-0.036999391
ANKRD17	0.33893514	5.698530724	0.598097399	0.439304877	0.357233976	0.233209985	5.651814092	0.268544945	0.60430951	0.218740571	-0.00747943	5.89342056	0.000334632	0.98540516	-0.006385168	0.060493892	5.928822522	0.021753042	0.882745962	0.054164261	0.044084944	5.914804417	0.011523936	0.914511641	0.038810762	0.248080484	6.011585699	0.384899433	0.534992736	0.271652115
ANKRD2	0.6163957	3.631344219	0.230412269	0.631218306	0.199820415	0.67280455	3.658978991	0.275898783	0.599401987	0.222281822	-0.933784084	3.104151114	0.316759746	0.573561457	-0.241420041	2.381684956	3.483600527	1.893312825	0.168828741	0.772553619	-2.785426725	3.334550625	2.061369113	0.151074379	-0.820809182	-0.170204751	3.540957849	0.013201865	0.908524885	-0.041663173
ANKRD26	0.019047694	4.106534065	0.000428475	0.983485263	0.007232143	0.29322167	4.197988963	0.10939863	0.740829828	0.13028154	0.789691703	4.083656756	0.666522963	0.414266493	0.382720192	0.60035734	4.039970989	0.353937474	0.55189264	0.258145397	-0.826737318	4.253737552	0.865236223	0.352277508	-0.453115084	-0.075681561	4.461516789	0.009135946	0.92385245	-0.034397385
ANKRD27	-0.244248791	5.463282621	0.257109051	0.612113268	-0.213168207	-1.322368703	5.158201419	5.117143216	0.023690587	-1.625424186	0.243120308	5.734821662	0.310237057	0.577534754	0.238421876	-0.773696317	5.364604055	2.15222125	0.142363794	-0.846600446	0.164262657	5.093532521	0.080579626	0.776513452	0.109851017	0.283196357	5.148075113	0.245418193	0.620319908	0.207384281
ANKRD28	-0.100923142	4.678565895	0.021996617	0.882096099	-0.054484099	0.150736647	4.775000493	0.052539138	0.818702456	0.086873907	0.613062046	4.947129607	0.991422559	0.319394937	0.495671972	0.381437517	4.855356593	0.345448605	0.556700941	0.254378044	-0.033028228	5.302067995	0.003918993	0.950083545	-0.022238203	0.230106963	5.417278155	0.20463299	0.651006935	0.186414385
ANKRD40	0.05123262	5.817033868	0.015114821	0.902152752	0.044719922	0.328045966	5.945891326	0.670117925	0.413010496	0.384038911	0.469026659	5.949492975	1.355078245	0.244392289	0.6119125	0.323895727	5.87980797	0.597684012	0.439463047	0.357077637	0.189910443	5.949074076	0.218956325	0.6398363	0.193931125	-0.0403698	5.84878828	0.008997775	0.924428729	-0.034126566
ANKRD42	0.05753295	4.237081001	0.004539428	0.94628295	0.023978985	0.230964547	4.300906925	0.076266979	0.782421517	0.106559215	0.419872764	4.19641783	0.220983745	0.638291374	0.194981024	0.554147605	4.257102459	0.392204412	0.531142939	0.274788587	0.134144978	3.69544993	0.011179262	0.915794967	0.038201747	1.04450053	3.943702009	0.885989063	0.346566553	0.460213353
ANKRD46	-0.435218438	4.82066779	0.462623693	0.496400333	-0.304167936	0.4129109	5.142081108	0.546230409	0.459862051	0.337372428	0.008195883	4.478498007	0.000115668	0.991418995	0.003742765	0.602290238	4.709632324	0.741736851	0.38910507	0.40993311	-0.059081029	4.231311892	0.004445458	0.946841021	-0.023722935	-0.288763135	4.18234319	0.097005101	0.755453669	-0.121792165
ANKRD50	0.041003796	5.22020498	0.005927623	0.938630658	0.027505265	0.135679716	5.263406564	0.065909539	0.797388345	0.098330117	-0.396510299	5.524988598	0.693620256	0.40493572	-0.392613911	-1.245556242	5.294305864	4.959554854	0.025946886	-1.585914759	0.210079956	5.469228097	0.181656143	0.669953823	0.17395513	-0.241820843	5.291200665	0.203128728	0.652207192	-0.185614417
ANKRD52	-0.330774847	6.021620166	0.734947116	0.391284321	-0.407507555	-0.448060005	5.983485249	1.271779278	0.259433154	-0.585974525	-0.59011228	6.462405714	3.169895016	0.075007268	-1.124896655	0.230896254	6.820536418	0.624551064	0.429361093	0.367177313	-0.22922592	5.968890219	0.325018306	0.56860732	-0.245187554	0.040299027	6.088634223	0.010829976	0.917116042	0.03757571
ANKRD54	0.06267529	4.806828473	0.009582288	0.922020306	0.035259514	0.127715343	4.837677592	0.040003628	0.841473488	0.074959563	0.645802847	4.601142775	0.79138979	0.373680214	0.427499897	0.175632843	4.439518452	0.048721377	0.825303298	0.083386419	-1.147266089	4.160540075	1.448764229	0.228726346	-0.640683808	-0.47445157	4.317824924	0.303603426	0.581632165	-0.235351584
ANKRD9	-0.181881235	5.544474476	0.152655375	0.696010593	-0.15738415	-0.466967707	5.447610268	0.896323289	0.343769489	-0.463732671	-0.67264035	4.95768815	1.205793689	0.272166774	-0.565164895	-0.922226788	4.910756043	2.017499149	0.155495054	-0.808283422	-0.208091475	5.194223462	0.141644312	0.706651785	-0.15079454	0.268532551	5.393067415	0.272720579	0.601512596	0.220755274
ANKS1A	0.544048203	4.99917046	0.846075549	0.357664922	0.446523651	0.923646225	5.182212162	2.732392293	0.098331892	1.007305604	0.283095807	5.725905228	0.417109457	0.518382904	0.285349329	0.433823949	5.800571611	1.002618344	0.316677774	0.499382417	-0.593136339	5.161706467	1.102592227	0.293697922	-0.532099126	0.279518971	5.502247895	0.323694364	0.569395881	0.244585679
ANKS6	-0.464240507	4.664211814	0.453327392	0.50075905	-0.300371194	-0.32846411	4.715004281	0.233439862	0.62898487	-0.201359801	0.010268574	5.282906565	0.000382791	0.984390352	0.006832651	-0.119213534	5.242970679	0.047930502	0.826704296	-0.082649805	-0.576261211	4.788212081	0.741885732	0.38905748	-0.409986231	-0.250880485	4.899954306	0.154221635	0.694533222	-0.158306975
ANKZF1	-0.958902384	3.929495612	0.828015155	0.362847096	-0.440276348	-0.867765775	3.961991516	0.686250828	0.407442548	-0.389933621	0.342892477	4.985028609	0.326193381	0.567909208	0.24572109	0.157224039	4.919749538	0.06262223	0.802398397	0.095609948	0.145234368	5.010802418	0.058534778	0.808826953	0.092144385	0.187823786	5.033541976	0.097753532	0.754542322	0.122316396
ANLN	-0.316633425	6.923151561	1.092796372	0.295852453	-0.528924826	-0.993236091	6.687756212	10.16186583	0.001433754	-2.843525222	-0.553654343	4.589916339	0.47220881	0.491972764	-0.30805894	-0.167864394	4.722721279	0.059085034	0.80794797	-0.092616606	-1.931355827	4.643341461	6.104891007	0.013480826	-1.870283483	-0.866993052	4.869109181	1.72162171	0.189484429	-0.722426472
ANO1	0.156649464	4.267902147	0.034783061	0.852050973	0.069534423	1.275667404	4.723253545	3.302868608	0.069159009	1.160151237	-0.468604097	3.402893542	0.084570415	0.771196691	-0.112834843	2.230224299	4.092550117	4.174549956	0.04103546	1.386840697	-0.214411367	5.263771297	0.159683584	0.689448	-0.161498484	1.015284371	5.84936941	5.352588489	0.02069153	1.684207387
ANO10	-0.207550008	6.16604767	0.324864303	0.568698937	-0.245117584	0.022665272	6.26820791	0.004120811	0.948816119	0.022817946	0.426761321	5.532201059	0.804524819	0.369743957	0.432098915	0.426671558	5.535336867	0.782009481	0.376527273	0.424203561	-0.194947319	6.082894577	0.257133094	0.612096634	-0.213180009	-0.353536408	6.024285174	0.787416164	0.374882566	-0.426104756
ANO6	0.079903257	5.905855765	0.039432394	0.842594495	0.074381383	0.60227742	6.161413039	2.637258017	0.104383561	0.98136789	-0.013599903	6.642024818	0.001962584	0.964664429	-0.015623735	0.309497849	6.799859386	1.103127546	0.293580762	0.532272407	0.451777607	6.79932997	2.338568509	0.126205482	0.898921781	-0.093571658	6.530525219	0.081886033	0.774757602	-0.110834153
ANO8	-0.4188173	3.960056709	0.171322167	0.678939419	-0.168168975	0.26468641	4.147952962	0.084181838	0.771708321	0.112546817	1.100933011	3.882106087	0.968769269	0.324987311	0.488133595	1.571927404	4.063143229	2.24860172	0.133735198	0.873754275	-0.830815408	4.113165203	0.74104982	0.389324791	-0.409687941	-0.975453545	4.102331132	0.95832309	0.327609736	-0.4846432
ANP32A	-0.243649841	5.024915224	0.17586592	0.674950342	-0.170728178	0.177460799	5.19052953	0.105867047	0.744899418	0.127902365	-0.319949895	5.984483873	0.65458173	0.418479339	-0.378325979	-0.748893443	5.84563014	2.998779589	0.083327263	-1.079212881	-0.156890407	5.383478245	0.094737068	0.758239185	-0.120193776	-0.32970872	5.32603655	0.387963696	0.533371716	-0.272970018
ANP32B	-0.681470252	8.658361243	11.94691155	0.00054738	-3.261710746	-1.60596731	8.385500407	68.11526781	1.54211980082702e-16	-15.81188189	-0.051043633	9.685801227	0.079374574	0.778146764	-0.108938484	-1.059833313	9.287389436	35.55822841	2.47539186913466e-09	-8.60635604	-0.290356693	8.685892492	3.787439098	0.051638598	-1.287025562	-0.13510936	8.759693783	0.813177419	0.36718251	-0.435118013
ANP32C	-0.429355528	5.611167545	0.889829245	0.345523585	-0.461522303	0.066945352	5.812009117	0.025204729	0.873857986	0.05855914	0.339955665	6.642910702	1.217442447	0.269863157	0.568856403	-0.321021177	6.346612254	0.839172604	0.359633514	-0.444139844	0.081239646	6.037853472	0.043077796	0.835578855	0.078012559	-0.110433936	5.9570023	0.073330879	0.786547361	-0.104275122
ANP32E	-0.435919483	6.338594826	1.189613319	0.275407568	-0.560024129	-0.918255408	6.18115839	3.953508691	0.046773746	-1.329997849	0.138544923	6.054200631	0.130000727	0.718431285	0.143614764	-0.205581166	5.912570029	0.246847329	0.619303771	-0.208096276	-0.171097758	6.190031323	0.215262578	0.64267355	-0.192009574	-0.101597448	6.223880963	0.076419469	0.782209588	-0.106676865
ANTXR1	-0.003495706	5.357498933	4.84066415867845e-05	0.994448772	-0.002417584	0.658214056	5.662190665	2.117581975	0.145616284	0.836790055	-0.945968239	4.967567295	2.348463811	0.125406535	-0.901679833	0.708405978	5.605217627	2.246461399	0.133920334	0.873153476	-0.959335655	5.370771755	3.351876582	0.067128445	-1.17309341	-0.700716344	5.458121743	1.917251823	0.166159934	-0.779473688
ANTXR2	0.441011328	6.406201332	1.674584605	0.195645588	0.708529942	0.711432978	6.550782663	4.908900737	0.02671864	1.573185651	-0.046144663	5.586062305	0.009953465	0.920529264	-0.035962401	1.35950088	6.327759698	13.6200518	0.000223783	3.650173857	0.324105717	6.338175258	0.857274716	0.354502469	0.450380736	-0.01400162	6.178634508	0.001402235	0.970129049	-0.013170491
ANXA1	0.498414597	9.657473859	8.420433714	0.003710273	2.430594161	0.430335935	9.616761646	8.836491234	0.002952663	2.529786157	0.526173231	11.28129633	4.541574471	0.033081151	1.48041939	-0.638539913	10.71418576	6.885864361	0.008688004	-2.061079964	1.332727556	10.84714612	236.1065184	2.77770881458888e-53	52.55631328	1.214647772	10.75334134	197.9854111	5.74739653624054e-45	44.24052884
ANXA11	-0.015145331	6.244190555	0.001842097	0.96576558	-0.015128277	-0.00742556	6.250517879	0.0004363	0.983335156	-0.007298434	-0.238881884	6.293662206	0.464427274	0.495562117	-0.304901901	0.088612748	6.44233717	0.069406695	0.792202598	0.101163737	0.16259938	6.798273217	0.306760795	0.579674726	0.236815634	0.381344128	6.910552003	1.789326106	0.181008292	0.74230153
ANXA2	0.539658434	9.271291708	9.405881903	0.002162905	2.664962634	0.01570251	8.988838352	0.009728278	0.921430434	0.035537448	0.509035888	9.639541783	4.66364365	0.030807748	1.511340049	0.079684681	9.40494843	0.136552343	0.711732795	0.147683022	1.030183795	9.831015207	98.30000574	3.59564911847525e-23	22.4442227	0.746520681	9.640051766	46.20893744	1.06291011426066e-11	10.97350346
ANXA2P1	0.410221502	9.223773992	3.870132098	0.049152653	1.308453039	0.050329727	9.032563571	0.059731529	0.806920774	0.093169103	0.518270807	9.598873183	7.000102285	0.008150506	2.088815435	0.06654728	9.352084694	0.120450394	0.728546514	0.137542716	1.093442556	9.750141818	103.9178937	2.10876340983824e-24	23.67597214	0.805258519	9.553211917	50.37405286	1.2706315887362e-12	11.89598035
ANXA2P2	0.512522382	13.28142897	10.07724505	0.001501116	2.823585726	-0.084847906	12.96112652	0.556344106	0.45573702	-0.341285692	0.534151125	13.60454454	5.957880971	0.01465164	1.834113748	0.062992574	13.34480476	0.09799286	0.754251707	0.122483698	1.074224739	13.8046032	310.4895907	1.70832667488237e-69	68.76742908	0.688198595	13.54679846	221.3273984	4.64352739031659e-50	49.33315199
ANXA2P3	0.665203711	8.911009429	12.13441419	0.000494998	3.305396424	0.060075396	8.57758987	0.107361901	0.743167798	0.128913117	0.279336502	9.277083151	1.301351624	0.253966482	0.595223598	0.084003669	9.174425788	0.128103975	0.72040606	0.142422643	0.922735029	9.559527092	66.29613462	3.88018834476057e-16	15.41114719	0.557397677	9.325905546	19.85786977	8.34186032088414e-06	5.078737086
ANXA3	-0.130655509	8.526657789	0.332213127	0.564358815	-0.248444687	0.029696553	8.603967756	0.020632014	0.885785949	0.052671213	0.43551187	9.053243789	2.929394658	0.086980101	1.060580095	-0.528582635	8.590794243	4.962135995	0.025908186	-1.586562995	0.475820346	9.85415783	22.47151189	2.13283410959939e-06	5.671042922	0.716419492	9.994433331	47.79572943	4.73021277211793e-12	11.32511932
ANXA4	-0.333944897	6.101467098	0.796888365	0.372025328	-0.429427491	0.659059681	6.57193082	4.296871399	0.038182553	1.418135039	-0.372629882	5.880845026	0.816906504	0.366086186	-0.436416658	0.692040509	6.379326252	3.945398446	0.046999722	1.327904709	-0.463076506	5.999097159	1.348331802	0.245569965	-0.609824751	-0.251975159	6.087404639	0.421674665	0.5161026	-0.287263953
ANXA5	0.145894776	10.27314334	0.781349432	0.376728753	0.423971232	-0.011743044	10.19335134	0.00707813	0.932951781	-0.030140802	0.133724911	9.947761428	0.468238918	0.493798466	0.306450263	0.53981474	10.17052283	9.254636722	0.002348999	2.629117119	0.040785163	10.04333852	0.178609649	0.672570819	0.17226198	0.040022715	10.04278885	0.175535202	0.675238632	0.170542719
ANXA7	0.315572343	7.780426711	1.878386201	0.17051768	0.768230585	0.176078365	7.707429604	0.66650093	0.414274209	0.382712104	-0.199887087	8.143418056	0.586292852	0.443856241	-0.352757669	-0.459882608	8.037131752	2.962921409	0.085193886	-1.069591574	0.307164921	8.116800897	2.821964371	0.092982545	1.031598571	-0.07137417	7.923526636	0.131648925	0.716728467	-0.144645346
ANXA8	0.001538943	7.605710844	3.28946876138048e-05	0.995423847	0.001991959	0.872601418	8.083696455	15.64170684	7.65475288304899e-05	4.116068825	-1.316623508	5.697197816	8.069635737	0.004501316	-2.346660451	1.500691544	6.998256799	26.81894266	2.23436409719721e-07	6.650846056	-1.238570062	6.387170343	12.14632882	0.000491846	-3.308170987	-0.308941557	6.714583334	1.019835548	0.312558021	-0.505069352
ANXA8L1	0.221124459	8.856539705	0.97449325	0.323562126	0.49004232	1.046964727	9.345990399	29.05189667	7.04650791639667e-08	7.152026056	-0.967970603	7.010890811	10.80877883	0.001010199	-2.995593001	1.388810965	8.213735503	42.64208534	6.57298479889234e-11	10.18223737	-1.233142512	7.537943565	28.12236917	1.13881954848746e-07	-6.943545087	-0.373514706	7.851807811	3.400390383	0.065180991	-1.18587904
ANXA8L2	0.178950509	9.078258836	0.708080195	0.400081878	0.39785112	1.028554906	9.579032493	36.94058208	1.21784531219406e-09	8.914407871	-0.909671862	7.154507467	10.94765148	0.000937223	-3.028156915	1.45149192	8.387060799	48.98258169	2.58245658087168e-12	11.58796697	-1.201423728	7.752685256	31.26314822	2.25316298975756e-08	-7.647207391	-0.170916049	8.148068629	0.884270539	0.347034675	-0.459627129
AOX1	-0.276477569	7.977839087	1.648195128	0.199204762	-0.700700284	-1.445324941	7.586761786	38.88164252	4.50295305972164e-10	-9.34650258	-0.695429338	6.842463089	4.959825571	0.025942824	-1.585982749	-1.05723962	6.738037877	11.45286544	0.000713838	-3.146400097	-0.283489229	8.627594094	3.466624969	0.062618953	-1.203294199	-1.040250987	8.342294289	35.38653852	2.70348939302418e-09	-8.56807533
AP1AR	0.145216164	4.835228375	0.052764976	0.818320014	0.087076827	0.612330359	5.034791672	1.081774708	0.298300881	0.525345464	0.741782422	6.146750065	3.872169273	0.04909303	1.308980159	-0.267802534	5.679553794	0.346775726	0.555944013	-0.254968943	0.818329602	6.530325397	6.086899548	0.013618786	1.865861594	0.10856304	6.155612408	0.082735124	0.773624512	0.111469778
AP1B1	0.085238494	6.769904291	0.086571899	0.768581371	0.114310147	0.679729039	7.08088003	6.647499916	0.009929506	2.003072376	-0.073559474	6.710433847	0.060409014	0.805850641	-0.093745444	0.696199197	7.105713876	6.854025289	0.008844179	2.053342471	0.237294768	6.4928875	0.518678513	0.471405936	0.326604953	0.146378358	6.449256529	0.188228426	0.664395191	0.177573519
AP1G1	0.258688324	6.106794611	0.481724131	0.487642392	0.311898547	0.498158182	6.226542182	1.907977165	0.167188132	0.776794556	0.300189209	6.48397639	0.843869932	0.358292309	0.445762514	0.215296378	6.443280613	0.409522919	0.522211752	0.282153359	0.213232025	6.129790696	0.317626387	0.573037604	0.241816878	0.113494555	6.08465149	0.085564005	0.769894226	0.113568937
AP1G2	0.132886577	4.575670657	0.034490743	0.852666825	0.069220634	0.291029885	4.640256745	0.171670894	0.678631081	0.168366254	-1.322931748	3.792535089	1.211851069	0.270965832	-0.567085469	0.85583688	4.333082681	0.996912398	0.318058772	0.497492622	-0.930687364	4.35054564	1.209552866	0.271420694	-0.566357044	-0.234151689	4.541693082	0.094815419	0.758142351	-0.120249242
AP1M1	0.032198376	6.541556351	0.010424366	0.918677474	0.036836933	0.023593845	6.539596551	0.00548421	0.940966261	0.026425948	0.33091003	6.552374762	1.078112327	0.299120226	0.52415422	0.613314164	6.700834576	3.967964937	0.046373786	1.333727445	0.102123276	6.222545938	0.078511154	0.77932528	0.108281236	0.506130453	6.42585366	2.178744727	0.139928549	0.854093668
AP1M2	0.158765135	8.02850948	0.532159245	0.46570048	0.331893315	0.243993727	8.071861584	1.598212202	0.206156752	0.685802437	-0.08669533	7.825130793	0.155897776	0.692961766	-0.159290727	0.244822849	7.989602651	1.345662671	0.246037808	0.608998151	-0.019318509	7.987729476	0.010276021	0.919256185	-0.036563439	0.233688899	8.116352125	1.612761311	0.204104081	0.690148312
AP1S1	0.008059974	8.906631565	0.001823009	0.965943306	0.015048363	0.382613922	9.101564395	4.982069831	0.025611324	1.591567978	0.020800094	8.014814464	0.00665251	0.934994286	0.029191043	1.198003906	8.700469533	36.21543193	1.76666044533846e-09	8.752846914	-0.662816294	8.478339041	16.76910936	4.22149620081804e-05	-4.374533597	-0.765255062	8.446388652	21.19343031	4.15185247136754e-06	-5.381758087
AP1S2	0.943268797	3.997305325	0.876651569	0.349120431	0.457024735	0.721952486	3.936490968	0.472023342	0.492057806	0.307983874	0.483799374	4.112576897	0.26505462	0.606668636	0.217048457	0.155844854	4.036619748	0.024109392	0.876606894	0.057195118	-0.305072092	4.24841241	0.120523294	0.728467626	-0.137589744	-0.490335661	4.215570882	0.288347489	0.591281449	-0.228205746
AP1S3	-0.318029321	4.776631136	0.238362997	0.625390953	-0.203848406	0.160393905	4.952952772	0.070105717	0.791182918	0.101723098	-0.830012186	5.10094982	2.059403141	0.151269411	-0.820248883	-0.717137479	5.151697937	1.547253879	0.213541301	-0.670518116	-0.315258334	5.36964845	0.376993824	0.539216498	-0.268236828	-0.28450876	5.38815089	0.30502018	0.580752201	-0.236009135
AP2A1	0.029629167	6.639419457	0.009498023	0.922362845	0.0350982	0.136839229	6.691341086	0.206613891	0.649434447	0.187464679	0.3422349	6.356014483	0.993893156	0.318792711	0.496491617	0.527275481	6.451294611	2.444046993	0.117971514	0.928222847	-0.258728479	6.543609318	0.643323265	0.42250995	-0.374163059	0.048808269	6.684365079	0.025008882	0.874344932	0.058317203
AP2A2	-0.089719857	6.235586377	0.064184779	0.799999964	-0.096910033	-0.298019481	6.154015143	0.647453562	0.421024571	-0.375692558	-0.13674177	5.571538133	0.086323638	0.768903975	-0.114127894	0.32769984	5.779104474	0.564503325	0.452451454	0.344428012	-0.379179013	5.860785944	0.813304914	0.367144952	-0.435162438	-0.194296928	5.939534127	0.223577718	0.636327295	-0.196319448
AP2B1	0.2330119	7.888796666	1.122701441	0.289337507	0.538595266	0.565987418	8.069191742	8.439221237	0.003672135	2.435081395	-0.083350837	7.122273977	0.10503133	0.745873399	-0.127334881	0.347865063	7.335796349	2.06082649	0.151128181	0.820654545	-0.110201176	7.488180401	0.233987928	0.628582477	-0.20163773	-0.147875205	7.47304358	0.408881648	0.522537683	-0.281882385
AP2M1	0.189721567	8.050185474	0.744596124	0.388192542	0.410952813	0.285510236	8.09946186	2.162501712	0.141414289	0.849506706	-0.030626935	8.154227036	0.020758868	0.885437787	-0.052841948	0.701058922	8.548673412	14.04360668	0.00017862	3.748069812	-0.174618814	8.096323007	0.906529023	0.341037052	-0.467198435	-0.462559188	7.9738374	5.664058747	0.017316007	-1.761552257
AP2S1	0.053009985	8.528894051	0.062077053	0.803242689	0.095153219	0.046641318	8.525866611	0.054535158	0.81535171	0.088655013	0.293337139	8.580537296	1.937165651	0.163976614	0.785218086	0.047444158	8.452999244	0.066291474	0.796814962	0.09864252	0.304339975	8.23277629	3.007471013	0.08288151	1.081542345	0.350494056	8.256025235	3.987376177	0.045842398	1.33873267
AP3B1	0.480600481	6.563716156	2.33084486	0.126833023	0.896767657	0.570064643	6.610430883	3.327120918	0.068146067	1.166559205	0.127936982	6.17186239	0.12148642	0.727427905	0.138210043	0.427767359	6.320030845	1.462833408	0.226479833	0.644970463	-0.242410787	6.452806525	0.527528444	0.46764781	-0.330081095	-0.43326531	6.380540036	1.551449253	0.212921619	-0.671780239
AP3D1	-0.210131433	6.730874297	0.509797943	0.475226338	-0.323099498	0.067591517	6.85770285	0.057040589	0.811236076	0.090852744	-0.336140515	6.78385736	1.324891027	0.249716147	-0.602553374	0.165255501	7.013776363	0.369277475	0.54339837	0.264881669	-0.494329233	7.003130744	3.276134361	0.070294315	-1.153079796	0.035812138	7.239578574	0.020267654	0.886792093	0.052178188
AP3M1	0.502576935	5.834662217	1.454243226	0.22784831	0.642354189	0.602739015	5.885452865	2.13013559	0.14442798	0.840348664	-0.594316276	5.459567762	1.460401824	0.226866197	-0.644230209	0.743683421	6.046626534	3.512380642	0.06091187	1.215298066	-0.565991307	5.796414673	1.706703535	0.191413629	-0.718027143	-0.286324347	5.907398746	0.472170752	0.491990213	-0.308043537
AP3M2	-0.408620549	4.744463262	0.380258453	0.537464949	-0.269649853	0.161507762	4.94926193	0.070850606	0.790102302	0.102316673	-0.686005621	4.068617386	0.501051508	0.479038463	-0.319629615	0.268453423	4.340020477	0.102097009	0.749327507	0.125328325	-0.989240429	4.29699266	1.281008591	0.257711589	-0.588866051	-1.293650023	4.257065799	1.947669267	0.162838231	-0.788243624
AP3S1	0.34107888	6.669906819	1.279088343	0.258068611	0.588264815	0.296268129	6.646912591	0.934382279	0.333726776	0.476608948	0.080885996	6.665281462	0.070586097	0.790485328	0.102106187	-0.05910664	6.604490819	0.034858512	0.85189245	-0.069615231	0.014308011	6.541174446	0.001966434	0.964629811	0.015639321	0.111146905	6.588777723	0.120641878	0.728339361	0.137666219
AP3S2	0.412875281	3.986005719	0.172273198	0.678099396	0.168706642	0.517904578	4.028188449	0.276436627	0.599046346	0.222539576	-0.044613853	4.152057487	0.00239813	0.960942638	-0.017302536	0.958828401	4.514783558	1.503605285	0.220117462	0.657345503	-1.181454541	4.121956984	1.461516011	0.226689062	-0.644569435	0.166730818	4.46769962	0.044553317	0.832827525	0.07944493
AP4E1	0.357968209	4.71561095	0.284864658	0.59353033	0.226557083	0.524985848	4.788488524	0.638082776	0.424405905	0.372218582	-0.016704992	5.284104612	0.001014139	0.974595224	-0.011175721	-0.032832321	5.287363717	0.003783082	0.950955631	-0.021839746	-0.272878045	5.438815703	0.299677878	0.584084433	-0.233524369	-0.048359662	5.532822021	0.009988995	0.920388023	-0.036029042
AP4M1	-0.304249965	4.665543366	0.196425926	0.657621335	-0.182024105	-1.062870754	4.484143588	1.823805155	0.176861006	-0.75236791	-0.26450139	4.550130583	0.129199622	0.719263346	-0.143112071	0.48383447	4.830232201	0.540595912	0.462185866	0.33518334	-1.020786921	4.416326246	1.547624939	0.213486407	-0.670629772	0.189170179	4.777742909	0.078204537	0.779745474	0.108047137
APAF1	-0.351688903	4.139828879	0.150721028	0.697847268	-0.156239617	-0.072918143	4.225251496	0.006987498	0.933381419	-0.029940849	0.040346997	4.103103035	0.001850382	0.965688729	0.015162837	0.456160048	4.247126406	0.2640214	0.607370762	0.216546118	0.152934954	3.532147056	0.010968934	0.91658793	0.037825866	1.015729914	3.728705497	0.614964104	0.432924836	0.363587499
APBA3	-0.982005849	3.892263549	0.825102088	0.363692646	-0.439265481	0.237851927	4.18312667	0.070853078	0.790098726	0.102318639	0.335572705	4.110994182	0.128239553	0.720264359	0.142508075	1.207226007	4.445527226	2.157117489	0.141910686	0.847984901	0.593546044	4.257972746	0.450532313	0.502082276	0.29922511	0.599210529	4.26850736	0.453705633	0.500580441	0.300526123
APBB1	-0.008618559	4.018637692	7.8902334648745e-05	0.992912725	-0.003088923	1.135401375	4.419115983	1.966010668	0.160871945	0.793519689	0.122326416	3.72855046	0.010290083	0.919201149	0.036589442	1.320726004	4.095477419	1.712349591	0.190680807	0.719693019	0.518550459	3.701506333	0.165794335	0.683876887	0.165022074	-0.29245996	3.570202029	0.041042593	0.839455729	-0.076002202
APBB2	0.450963916	5.176013034	0.68247437	0.408735984	0.388557127	0.007557915	4.997932098	0.000162121	0.989841073	0.004434529	-0.453907829	5.227913045	0.706207333	0.400705768	-0.397174406	-0.431821066	5.249852816	0.624384358	0.429422682	-0.36711502	-0.2368063	5.409375894	0.220347112	0.638775564	-0.194651706	0.342168648	5.659993336	0.550979979	0.457917552	0.33921271
APC	0.104647415	4.906956844	0.029278157	0.864138366	0.063416713	0.126800174	4.921522667	0.042594022	0.836491599	0.077538416	-0.429473166	4.349978726	0.274974119	0.60001444	-0.221838298	0.138611831	4.538141103	0.033640054	0.854474564	0.068300861	-0.122557937	4.593704881	0.028162383	0.86672763	-0.062117359	0.246140766	4.731672029	0.126457186	0.722134008	0.141382202
APCDD1L	2.901469526	3.300573324	2.245863248	0.133972125	0.872985554	3.820469404	3.548018403	4.589439833	0.032169526	1.492555333	-0.685542126	3.346958281	0.159313049	0.689789765	-0.161283254	2.765934693	4.264971769	6.990927052	0.008192391	2.086589322	1.079428601	3.189151492	0.2804237	0.596423643	0.224445149	-0.397012125	3.134686811	0.109984037	0.74016231	-0.130673034
APEH	0.072201532	7.815648127	0.098959579	0.75308177	0.123157865	0.039021192	7.799950396	0.032835188	0.856206809	0.067421323	-0.173017827	7.143702259	0.400811989	0.526670209	-0.278461246	0.419095921	7.436302409	3.207860852	0.073285238	1.134983496	-0.593237718	7.436126641	6.430513248	0.011217616	-1.950099435	-0.504929832	7.476508368	4.716561079	0.02987343	-1.524714909
APEX1	-0.52528526	8.610710103	5.729918011	0.016678261	-1.777849227	-1.054304166	8.428098778	26.48946385	2.64979413470189e-07	-6.576787866	-0.60750125	8.582258682	4.230942152	0.039693401	-1.401281687	-1.449648324	8.323007611	22.07908437	2.61645094325508e-06	-5.582287404	-0.835483749	8.250640589	22.39324788	2.22153652406036e-06	-5.653346542	-1.006180923	8.200469033	30.07047972	4.16625279877223e-08	-7.380254382
APEX2	-0.008453561	6.07589731	0.000504183	0.982085782	-0.007850576	-0.417718896	5.916217123	1.050348213	0.305426904	-0.51509271	-0.063097923	5.907824879	0.024086716	0.876664472	-0.057166593	0.103155005	5.985899843	0.066166375	0.797002573	0.098540277	-0.394018034	5.418768315	0.612196004	0.433962172	-0.362548126	0.047421865	5.597650548	0.010131167	0.919825368	0.036294617
APH1A	-0.14624957	7.658879896	0.33143283	0.564816602	-0.248092547	-0.086213998	7.688208327	0.13619482	0.712093569	-0.147462936	0.006153225	7.998770633	0.000813027	0.977252501	0.009993209	-0.496753837	7.781485605	5.241723688	0.022051415	-1.656563536	0.402940002	8.025417995	4.529055759	0.033324	1.477242878	-0.234986048	7.704997388	1.217594014	0.269833345	-0.568904383
APH1B	-0.951798198	4.06465278	0.966087306	0.325657936	-0.487238334	0.277574038	4.391394642	0.121317524	0.727609899	0.138101401	0.254853224	4.125838703	0.075523772	0.783457691	0.105984451	0.262414394	4.147084827	0.078213902	0.779732626	0.108054293	-0.261001438	4.506637872	0.116710343	0.732630144	-0.135115216	-0.004011896	4.598008505	2.95565105924434e-05	0.99566225	-0.001887959
API5	-0.008145753	6.69214818	0.000746458	0.978203403	-0.009570831	-0.050609909	6.67494021	0.027899811	0.867344583	-0.06180833	-0.271084711	6.595189392	0.630818316	0.427055309	-0.369515875	-0.366404555	6.56408661	1.192389635	0.274848068	-0.560907312	-0.319713793	6.440334744	0.907337864	0.34082175	-0.467472698	-0.37614438	6.422700075	1.210622708	0.271208831	-0.566696173
APLP2	-0.08224433	9.639170186	0.236126693	0.627017725	-0.202720182	0.510054461	9.952308188	12.98712821	0.00031364	3.503569047	0.077760618	9.682238279	0.170261707	0.679879325	0.167568165	-0.054219937	9.617116398	0.10656073	0.744094194	-0.128372084	-0.122927209	9.729415773	1.402265456	0.236344628	-0.626454265	-0.171982841	9.707591179	2.654227632	0.103274909	-0.986005178
APOA1BP	-0.227530512	7.632925177	0.931549386	0.334460641	-0.475654982	0.131663461	7.802679945	0.391627431	0.531445193	0.274541517	0.435754923	7.476095374	3.396370233	0.065340054	1.184820513	0.266722565	7.384152673	1.257669576	0.262092669	0.581545126	0.244963552	7.604297619	1.248940029	0.263755023	0.578799262	0.02383108	7.492297778	0.01077847	0.917312662	0.037482612
APOBEC3B	0.06370557	4.3762513	0.006471281	0.935883916	0.028778017	0.646116363	4.5948603	0.796294217	0.372203652	0.429219369	-0.093984846	4.282386323	0.012343689	0.911535338	-0.04022649	0.198784033	4.390081249	0.059192227	0.807777243	0.092708386	1.898609087	3.990332376	2.789465436	0.094885875	1.022798431	2.724406829	4.375300416	7.436479409	0.00639148	2.194398564
APOBEC3C	0.172930344	7.789227119	0.446504408	0.503999647	0.297569768	1.475280204	8.588043003	56.08218592	6.95040223783096e-14	13.15799006	-0.111471834	7.514458948	0.195436234	0.658430083	-0.181490335	1.583298954	8.526946171	66.28739185	3.89743703909691e-16	15.40922089	-1.457422206	6.698678571	20.61426777	5.61758948033138e-06	-5.250450001	-0.35790764	7.070970829	1.777716522	0.182429975	-0.738903802
APOE	-0.58198541	5.867884831	1.98958421	0.158384361	-0.800287704	0.67985282	6.435705104	4.121192491	0.042349217	1.373154615	-2.644122629	3.281393236	1.827268117	0.176450563	-0.753376952	3.734179219	4.961738095	20.01305993	7.6915052248475e-06	5.113988661	-1.032833493	4.116645035	1.128413968	0.288113895	-0.540435796	-0.061872821	4.359589354	0.005472723	0.941028008	-0.026397451
APOL2	-0.736281246	4.052523029	0.581491453	0.445728312	-0.350929779	0.284806999	4.332234676	0.119868518	0.729177137	0.137166957	0.227734019	3.977693067	0.050287105	0.82256444	0.084830069	1.222127728	4.332547144	1.95416849	0.162138364	0.790114215	-0.129539046	3.981059659	0.015751096	0.900125058	-0.045697148	-1.174513154	3.809485755	0.916667169	0.338351589	-0.470631779
APOL6	-0.05922833	3.559870304	0.001927844	0.964978361	-0.015482425	0.475264983	3.680656502	0.143986953	0.704349177	0.152211988	0.104083474	3.756114282	0.007765649	0.929778979	0.031620277	1.559461841	4.231703304	2.710555469	0.099686275	1.001364631	0.170504949	4.498506061	0.049299345	0.824286981	0.08392156	0.058241846	4.469849826	0.005457667	0.941109031	0.026360059
APOO	0.116918466	4.891747116	0.036038208	0.84943661	0.070869025	0.454371743	5.034803313	0.540175873	0.462359848	0.335019888	-1.153981944	4.514805259	2.216934878	0.136503828	-0.864855171	-0.797177645	4.618587813	1.154806818	0.28254517	-0.548912112	0.109805887	4.88520577	0.029859675	0.862809012	0.064085327	-0.217056987	4.776836762	0.102880932	0.748399416	-0.12586656
APOOL	-1.0077919	4.888263152	2.51569552	0.112717892	-0.948007143	-1.750185448	4.755585916	5.791760762	0.016101454	-1.793134895	0.393484772	4.755815537	0.346788858	0.555936533	0.254974786	0.15003257	4.674968	0.045190485	0.831654153	0.080057239	0.213334413	5.322471563	0.165537951	0.684108206	0.1648752	0.247819091	5.341351276	0.222443829	0.637184119	0.195735057
APP	-0.131030258	10.90473917	0.627051896	0.428438764	-0.368111242	0.564452472	11.27575559	16.9325607	3.8731492607476e-05	4.411935766	-0.219824376	10.23845894	1.512193171	0.218804733	-0.659943289	0.336498862	10.51981057	4.116436376	0.042468448	1.371933615	-0.503702601	11.05071185	56.91216851	4.55717254838532e-14	-13.34130453	-0.329966938	11.12946874	21.32682554	3.8727408493702e-06	-5.411981564
APPBP2	0.080909393	4.801683273	0.015889357	0.899689977	0.045907118	0.178219861	4.844712227	0.078367546	0.779521972	0.108171639	0.570715689	4.435840851	0.525350094	0.468568364	0.329227037	1.330768583	4.777375354	3.593575023	0.058003336	1.236547027	0.367491481	4.688661996	0.274853142	0.600094667	0.221780233	0.494012088	4.74529541	0.510417101	0.474958352	0.323344471
APPL1	-0.239647675	5.74207701	0.310444405	0.577407608	-0.238517498	-0.292868367	5.727350704	0.447164545	0.503684551	-0.297841369	-0.021821541	5.751226109	0.002544107	0.959772442	-0.017831724	0.004715267	5.76939576	0.000116369	0.991393031	0.003754138	-0.206467597	5.704236599	0.213639436	0.643929684	-0.191161554	-0.126095208	5.742041617	0.080525312	0.776586783	-0.109810005
APPL2	0.842060579	4.861446926	1.747761098	0.186158441	0.730117266	1.048684443	4.962862451	2.86461473	0.090547389	1.043124069	0.128034702	4.992954028	0.046119734	0.829958296	0.08094373	0.705084529	5.252144974	1.655262772	0.198244151	0.702799618	-0.501581907	4.863147069	0.605455218	0.43650415	-0.360011623	0.322717942	5.173875146	0.325523278	0.568307111	0.24541691
APRT	-0.080182929	9.031131159	0.200087084	0.654650563	-0.183990454	-0.028702323	9.056505246	0.03360135	0.854557369	-0.068258776	0.171661559	8.979286241	0.860798135	0.353515435	0.451591619	-0.862644475	8.537771905	17.54584199	2.80463415660194e-05	-4.552123781	0.016521056	8.32956518	0.009567707	0.922079469	0.035231648	-0.137146667	8.256515459	0.601522071	0.437997876	-0.358527996
APTX	0.737899841	5.629940136	2.617237502	0.105708327	0.975890799	1.132551659	5.847378031	6.953047598	0.008367657	2.07739615	-0.200731704	7.12348178	0.608699956	0.43527772	-0.361233562	-0.019162855	7.209420753	0.005728907	0.939666094	-0.027026443	-0.095043092	6.020356797	0.058251147	0.809281735	-0.091900261	-0.375198269	5.911979118	0.81103172	0.367815398	-0.434370094
AQP3	-0.704276292	7.279150579	2.654836313	0.103235383	-0.986171425	-0.444615514	7.382542177	0.975308263	0.323359872	-0.490313876	-1.259859056	5.533378206	3.807844491	0.051013059	-1.292318631	0.795885712	6.363206764	2.518535637	0.112515025	0.948789478	-2.391148907	5.394947571	16.7755555	4.20717933149085e-05	-4.376008976	-1.187038813	5.640194492	6.074744164	0.013712816	-1.862873351
AQR	0.12367791	5.061917061	0.046965297	0.828430627	0.081743854	0.112834573	5.062953591	0.038299017	0.84484393	0.073223512	-0.281536449	5.534005745	0.353752535	0.551996559	-0.25806363	-0.195541971	5.577129135	0.170487552	0.679678868	-0.167696233	0.160311065	5.219451822	0.085708541	0.769705444	0.113675442	-0.07013478	5.133158721	0.014931389	0.902745328	-0.04443475
ARAF	-0.285873212	6.058066347	0.565635629	0.451998432	-0.344863072	0.229741449	6.286245666	0.428784688	0.512585887	0.290233356	0.339138684	6.4312293	1.033300823	0.309384658	0.509501226	-0.093076667	6.23240054	0.065131054	0.798562558	-0.097691056	0.095571005	6.244955757	0.06996391	0.791389335	0.101609807	0.077802468	6.238882558	0.045332446	0.831393906	0.080193163
ARAP1	-0.353467373	5.824082882	0.717943629	0.396819266	-0.401407251	0.101410985	6.01578073	0.067901671	0.794416808	0.099951576	-0.355619679	5.580722831	0.585029246	0.444347742	-0.352277023	0.407488252	5.913307637	0.968738743	0.324994934	0.488123408	-0.948065228	5.392731692	3.338509138	0.067675902	-1.169565945	-0.153693682	5.671422518	0.112931502	0.736831031	-0.132632093
ARAP2	0.707872685	4.133723143	0.594305013	0.440759209	0.355798605	1.021169554	4.256786312	1.35184898	0.244955135	0.610913451	0.004818753	4.15755093	2.81571302397712e-05	0.995766182	0.001842627	0.799195604	4.440416188	0.980695903	0.322027059	0.492107634	1.031186369	4.879488504	2.444684774	0.117923573	0.928399372	0.617179068	4.694096114	0.751824386	0.385899233	0.413526084
ARAP3	-0.440303429	4.641338455	0.399378004	0.527410656	-0.2778511	0.378765357	4.936982537	0.38342802	0.535774304	0.271018119	-0.18473014	4.756042358	0.077176158	0.781161307	-0.107259276	0.2515569	4.926980403	0.161158138	0.688092478	0.16235319	-1.720346868	4.81211836	5.914181767	0.015019477	-1.823345189	-0.653875383	5.071391479	1.199739448	0.273373761	-0.563243173
ARCN1	0.206810632	8.335382962	0.929825669	0.334908229	0.475074181	0.485110243	8.485057657	6.005931003	0.014257869	1.845945385	0.19149165	8.139691216	0.698052382	0.403438897	0.394222232	0.361070732	8.228066876	3.111544799	0.077739195	1.10935996	-0.109770259	7.978750786	0.329727818	0.565819403	-0.247322164	0.212590261	8.14017798	1.358145638	0.243859117	0.612861002
AREG	0.332836981	8.982410245	2.529338289	0.111747069	0.951763859	0.31125826	8.969006896	2.6709879	0.102192573	0.990580667	0.454151847	7.90763665	1.025597619	0.311194908	0.506967518	1.630065774	8.664310573	31.74651587	1.75664108458255e-08	7.755316964	0.412202643	9.997776384	17.13511893	3.4812615408915e-05	4.458263348	0.450201934	10.01615033	19.14130551	1.21389191313494e-05	4.915819982
ARF1	0.194598071	8.943326882	1.104082554	0.293371897	0.532581491	0.201967685	8.94644597	1.505049286	0.219896078	0.657782516	0.051193429	9.597482066	0.05457832	0.815279974	0.088693225	-0.150674138	9.500698486	0.547380833	0.459389864	-0.337818592	0.515240433	9.535599978	20.7955984	5.11002715517122e-06	5.291576792	0.064305066	9.28571129	0.277731934	0.598191656	0.223159649
ARF3	0.252372537	7.087971004	0.923923064	0.336447008	0.47308333	0.992522768	7.50810467	17.77828875	2.48199396461158e-05	4.605199279	-0.315232454	7.889329877	2.106801862	0.146645512	-0.833731224	0.535700014	8.316600749	8.127362746	0.004360212	2.360492354	0.356803587	7.14270738	1.887854976	0.169444058	0.770973657	-0.074729628	6.928379528	0.070264544	0.790951993	-0.101849876
ARF4	0.5513142	8.12847496	6.829419734	0.008966839	2.047360621	0.951349004	8.367585969	24.23899154	8.50920426129485e-07	6.070111051	0.260143799	8.854372012	1.303909855	0.253500277	0.596021562	0.337599929	8.89427772	2.554332018	0.109992295	0.958637737	0.526891107	8.795486598	13.2064391	0.000278989	3.554413016	0.176417231	8.598347315	1.292714737	0.255548261	0.592527069
ARF5	0.432623618	8.092087237	3.121259957	0.07727701	1.111949689	0.494245592	8.124427334	4.844561816	0.027733438	1.556996294	0.425795169	8.00142445	2.225429225	0.135754925	0.867244405	0.394515171	7.980918547	2.812958214	0.093505805	1.029161427	0.405025407	8.235966654	5.310739995	0.021194352	1.673779854	-0.064339134	7.991261595	0.112262342	0.737583047	-0.132189074
ARF6	-0.057935704	8.247829439	0.055354104	0.813995664	-0.089377909	0.210505371	8.38132053	1.075025283	0.299813106	0.523149387	0.077501093	8.768935328	0.143944252	0.704390956	0.152186229	0.06802776	8.764391517	0.144608757	0.703741602	0.152586774	0.656120384	8.890137676	21.65466623	3.26414988183403e-06	5.486229908	0.166919834	8.610361991	1.167356259	0.279945125	0.552927091
ARFGAP1	0.079809663	6.148354203	0.047500404	0.827471284	0.082247069	0.45532589	6.331225238	1.730194679	0.188386037	0.72495129	-0.124162867	6.821455366	0.186803492	0.665590467	-0.176792907	-0.084993816	6.843214708	0.086070362	0.769233616	-0.113941745	-0.09834693	5.709762928	0.048733952	0.82528112	-0.08339809	0.137910066	5.816111222	0.102160559	0.749252125	0.125372017
ARFGAP2	-0.195723039	6.258979234	0.310346809	0.577467447	-0.238472492	0.011835109	6.35190206	0.00119766	0.972392937	0.012158204	-0.813611711	5.827003767	3.624673338	0.056928747	-1.244668376	0.091092471	6.181811177	0.060102136	0.806334583	0.093484713	-0.40091759	5.80081502	0.866115264	0.352033018	-0.453416602	-0.565355028	5.748922274	1.600103191	0.205888588	-0.686367725
ARFGAP3	-0.117424043	6.060474764	0.096033382	0.756642682	-0.121109164	0.372047925	6.288280725	1.121735396	0.289545085	0.538283803	0.134751377	6.802510607	0.21670252	0.641564001	0.192760013	-0.40668818	6.57098274	1.588817716	0.207495131	-0.682992091	0.448834685	6.877613766	2.44626655	0.117804765	0.928837144	0.359329514	6.828383094	1.496529031	0.221206201	0.655202704
ARFGEF1	0.464202515	5.796760815	1.20655966	0.272014544	0.565407874	0.706296237	5.921088098	2.987037781	0.083933577	1.076064266	0.348788474	6.682831165	1.319465639	0.250687974	0.600866499	0.086677659	6.555197857	0.072312559	0.787998982	0.103474343	0.24547419	6.252263615	0.462073556	0.496656485	0.303943889	0.303061448	6.281534942	0.706822701	0.40050062	0.397396807
ARFGEF2	-0.069824468	5.618460633	0.023941526	0.877033788	-0.056983675	0.406415164	5.834047275	0.939170314	0.332491307	0.478219705	0.062380357	6.183478488	0.02916003	0.864410059	0.063280188	0.105614586	6.207015436	0.082370415	0.774110433	0.11119708	0.662682055	6.156401785	3.0466035	0.08090618	1.092018303	0.41424041	6.024617577	1.076802783	0.299413898	0.523728045
ARFIP1	0.99574462	5.090144084	2.952823138	0.085727681	1.066878927	1.848994282	5.58439998	13.44823356	0.000245237	3.61041405	-0.234116965	5.820956553	0.308868184	0.578375545	-0.237790079	0.298475991	6.059755403	0.585159926	0.444296872	0.352326744	0.464884391	5.817395804	1.166379322	0.280146443	0.552614887	0.442873521	5.80696617	1.034361493	0.309136475	0.509849749
ARFIP2	-0.384861802	6.385569426	1.312262758	0.251985379	-0.598624658	-0.057419622	6.525847885	0.03212305	0.857757859	-0.066635294	-0.291451112	6.107388595	0.598172854	0.439276015	-0.357262509	0.407138722	6.429141303	1.441001587	0.229977331	0.638314971	-0.118019077	5.994441455	0.088008395	0.766724504	-0.115360657	-0.260078408	5.940713118	0.400305432	0.526931561	-0.278245788
ARFRP1	-0.316557457	4.815949414	0.245022949	0.620601583	-0.207187121	0.50347598	5.137257552	0.805415875	0.369479029	0.432410206	-0.361839883	4.725541932	0.286213179	0.592657497	-0.227196218	0.517392958	5.065585306	0.765685385	0.381555131	0.418442701	-0.428045601	4.751593896	0.398179568	0.528030904	-0.277340659	-0.599821501	4.712742543	0.725679415	0.394287253	-0.404187263
ARG2	-0.468080014	5.284922704	0.620834239	0.430737446	-0.365787371	-2.138739338	4.925304037	6.234415333	0.012529095	-1.902080293	0.575620308	6.58594818	2.687739244	0.101123197	0.995149207	-2.348293537	5.671356683	19.56463813	9.72526980077247e-06	-5.012098342	-0.83720136	6.412898341	5.912277016	0.015035725	-1.822875631	-0.719113191	6.461374133	4.459632837	0.034704956	-1.459608497
ARGLU1	-0.56248645	5.677401879	1.59833458	0.206139385	-0.685839024	-0.618740682	5.66644718	1.862159679	0.172375749	-0.763523833	0.483109828	5.907022528	1.389314188	0.238520951	0.622473468	0.301457433	5.820530912	0.494112057	0.482098721	0.31686402	-0.526738547	5.570362123	1.233438848	0.266739305	-0.573912985	-0.270343937	5.671347268	0.348444255	0.554995123	-0.255710833
ARHGAP1	0.126285843	7.181465767	0.25038975	0.616800776	0.209855089	0.298705144	7.268372172	1.499146119	0.220802792	0.655995439	-0.235303856	6.732947539	0.627161107	0.428398555	-0.368152003	0.480320965	7.081110309	3.24682232	0.07156207	1.145317106	-0.427164922	6.645216221	1.882524313	0.17004752	-0.769429697	-0.110301539	6.78389544	0.137510713	0.710768349	-0.14827192
ARHGAP10	-0.591345691	4.730235225	0.777275479	0.377975692	-0.422536129	0.061112066	4.952508722	0.010178083	0.919640569	0.036381878	0.467171654	4.464810365	0.365227879	0.545617044	0.263112072	0.883099418	4.642731628	1.461633291	0.226670426	0.644605139	1.019357046	5.441699727	3.916121136	0.047825106	1.320344059	0.467228661	5.165269898	0.672492261	0.412184039	0.38490883
ARHGAP11A	-0.359902107	5.219619935	0.452771101	0.501021932	-0.300143263	-1.705797502	4.895487142	6.317251503	0.011956882	-1.922382054	-0.901889426	3.897980713	0.683970911	0.4082227	-0.38910285	-1.11710184	3.895914095	0.950790842	0.329518077	-0.482120756	-1.035762195	3.756139198	0.699289172	0.403022646	-0.39467055	-0.89407751	3.794995228	0.535779736	0.464187023	-0.333307005
ARHGAP12	0.258654559	4.954594922	0.186171021	0.666122736	0.176445743	0.947226331	5.275706208	3.107161552	0.077948695	1.108191152	0.876435044	5.34293576	2.796548869	0.094467444	1.024717836	1.324854415	5.589307036	7.26199675	0.007042894	2.152248831	-0.476801672	5.588564503	1.028400521	0.310534635	-0.507889954	0.007113495	5.784443725	0.000265353	0.987003316	0.005681388
ARHGAP17	0.18595061	4.379171798	0.055219413	0.81421796	0.089259322	-0.139558263	4.289502624	0.02746095	0.868382455	-0.06128896	0.35060894	4.590657729	0.235058992	0.627797772	0.20218023	0.434169134	4.633847913	0.360862352	0.548027697	0.261197492	0.160743727	4.28690925	0.03492491	0.851753093	0.06968628	-0.13393746	4.212077316	0.021688335	0.882919227	-0.054079026
ARHGAP18	-0.041796732	4.581225895	0.00343317	0.953276079	-0.020781305	0.994171017	5.014996333	2.71368218	0.099491105	1.002215748	-1.535718157	3.898386965	1.833322502	0.175735612	-0.755140223	1.359431563	4.742706787	3.613081404	0.057326809	1.241642231	-0.563665196	4.80643824	0.722668796	0.395269888	-0.403106269	-0.189558472	4.935624413	0.091130671	0.762744633	-0.11762084
ARHGAP21	-0.14838391	5.572802728	0.104056088	0.747015419	-0.126670434	0.166494957	5.708758112	0.143461343	0.704863931	0.151894712	0.020532029	5.763787836	0.0022745	0.96196193	0.016842115	0.328945118	5.908174714	0.63036966	0.427219753	0.369348676	0.169385761	6.217453836	0.214771438	0.64305303	0.191753211	0.331124291	6.297881207	0.853473404	0.355571582	0.449072956
ARHGAP22	0.679206551	4.172362412	0.573370674	0.4489226	0.34782853	0.428154198	4.099091997	0.206839541	0.649255898	0.187584096	0.634618205	4.658858651	0.8092783	0.368333708	0.433758535	0.050877419	4.456661745	0.004165558	0.948539352	0.022944647	-1.037263114	4.390947736	1.552635182	0.212746838	-0.672136886	-0.806185077	4.456280596	0.994795891	0.318573035	-0.496790987
ARHGAP23	0.474098945	5.789330066	1.250294179	0.263496298	0.579225482	0.789652673	5.953243081	3.804458217	0.05111631	1.291440503	-0.438036507	5.986581731	1.223098284	0.268753468	-0.570645922	0.60300726	6.466373733	3.219052279	0.072785759	1.137953584	-0.787140394	6.224795781	4.546556582	0.032985018	-1.481683269	-0.009188748	6.53807264	0.000794446	0.977513866	-0.009877074
ARHGAP26	0.352424886	3.275036314	0.038853845	0.843738494	0.073792136	0.713043533	3.34103603	0.171653891	0.678646106	0.168356639	-0.390139404	3.862531344	0.126256901	0.722345027	-0.141255313	-1.503548104	3.732432857	1.285562623	0.256867316	-0.590291152	-1.320485703	4.187978182	1.939717721	0.163699187	-0.785953478	-0.257054782	4.438098537	0.102486296	0.74886614	-0.125595806
ARHGAP27	-0.420930555	4.210893082	0.233464435	0.628966817	-0.201372267	-0.56211135	4.190968306	0.390562449	0.532003903	-0.274085182	-0.059652132	4.851928329	0.008815198	0.925197106	-0.033765734	0.097023327	4.921470989	0.02389148	0.877161354	0.056920511	-0.924378697	4.596289446	1.54211596	0.214303123	-0.668971499	-0.442629551	4.736687141	0.408209339	0.522879776	-0.281598155
ARHGAP29	0.096184015	5.155047596	0.030821247	0.860639779	0.065178585	1.549654025	5.916135547	12.96421904	0.000317501	3.498255076	0.513008811	5.870739992	1.519558391	0.217686334	0.662168834	1.490460645	6.440194665	17.48924443	2.88937666642413e-05	4.539195839	0.68983692	6.570368267	4.513489202	0.033628573	1.473291558	0.508966537	6.467819857	2.274013446	0.131558817	0.88088004
ARHGAP31	0.404277813	3.621145653	0.098638119	0.753470106	0.122933974	0.555927788	3.669542616	0.192864933	0.660542779	0.180099051	0.588445801	3.411429755	0.134327594	0.713986573	0.146309955	0.518579551	3.4334937	0.100890629	0.750763451	0.124496878	0.076512534	3.733556533	0.003865941	0.950422123	0.022083463	0.448221507	3.833077093	0.14681915	0.701593816	0.153914248
ARHGAP32	0.166178043	4.497306862	0.0498386	0.82334436	0.084418485	0.939676797	4.817365023	2.035684254	0.153645027	0.813481492	0.238313878	4.683442303	0.119451485	0.729630161	0.136897222	0.551232977	4.817761974	0.69108683	0.405794956	0.391693356	0.149175954	4.770677565	0.049441239	0.824038428	0.084052535	0.474858927	4.907262157	0.550254672	0.458213654	0.338931974
ARHGAP39	-0.644532464	4.247035899	0.562049722	0.453435556	-0.343484428	-0.292425526	4.34813661	0.127841449	0.720680681	-0.14225712	-0.311916721	5.30135551	0.35719827	0.550066377	-0.259584901	-0.462391131	5.263612317	0.723113357	0.395124567	-0.403265968	-0.6983537	4.190137308	0.579556561	0.446486187	-0.350191972	-0.352472906	4.28634107	0.16264786	0.686730305	-0.163213787
ARHGAP42	-0.529082533	3.415939723	0.116515369	0.732845021	-0.134987858	0.437279035	3.581284239	0.103759511	0.747363885	0.126467893	-0.106757917	3.691568087	0.007412322	0.931391025	-0.030867951	0.423257398	3.83263294	0.134088275	0.714230273	0.146161746	1.148769295	3.804222186	0.894253612	0.344327217	0.463028648	0.509219022	3.65752466	0.143506228	0.704819932	0.151921823
ARHGAP5	0.145310487	5.587271036	0.101021254	0.750607514	0.124587092	0.317651949	5.667505508	0.503622756	0.477912625	0.320651496	-0.085307251	5.587987733	0.034067217	0.853563913	-0.068763954	0.096003464	5.671164479	0.044572592	0.832791901	0.079463507	0.513953933	6.388998441	2.21569665	0.136613382	0.864506758	0.06980883	6.168176648	0.034560737	0.852519118	0.069295873
ARHGDIA	-0.084913566	8.971202558	0.16610939	0.68359292	-0.165202444	0.396070754	9.219183717	6.679758095	0.009751386	2.010933664	-0.161876347	9.018453926	0.609724725	0.434891475	-0.361619106	0.158366371	9.176185074	0.771623754	0.379715199	0.420542018	-0.006215662	8.892274255	0.002009111	0.964248302	-0.015811117	-0.073278883	8.860141718	0.268381666	0.604419436	-0.218661579
ARHGDIB	0.256639994	6.142595445	0.487372827	0.485101573	0.314167317	-0.079969584	5.993192114	0.041422578	0.838724416	-0.076380714	-1.468475449	4.285713079	2.699596221	0.100373664	-0.998380222	2.437341807	5.968036306	27.14336786	1.88912160847062e-07	6.723740084	-4.186585557	5.403941064	33.07100985	8.88537026930465e-09	-8.05132447	-2.004922084	5.629195539	14.98092819	0.000108603	-3.964157112
ARHGEF1	0.37137531	6.133701955	1.009590623	0.315000933	0.50168816	0.012662785	5.968277688	0.001019892	0.974523288	0.011207778	-0.387482918	6.17096451	1.106666009	0.292807834	-0.533417308	0.400003201	6.52948784	1.500932124	0.220527995	0.656536271	-0.133893936	6.205557422	0.133454444	0.714876901	-0.145768736	0.233272786	6.377493129	0.451699746	0.501528876	0.299704057
ARHGEF10	-0.076186273	5.347919717	0.022800416	0.87997724	-0.05552856	-0.636597276	5.162292963	1.291068088	0.255851209	-0.592012527	-0.601702334	4.800496395	0.839022459	0.359676498	-0.444087939	-0.47365429	4.856182235	0.526450538	0.468102962	-0.329658611	-0.587749489	4.955890778	0.901280632	0.342438559	-0.46541734	-0.172442975	5.102661091	0.087746421	0.767061905	-0.115169585
ARHGEF10L	-1.06939633	3.550919337	0.582503158	0.445332832	-0.351315285	0.603133391	3.875537006	0.306078916	0.580096346	0.23649987	1.19983706	3.555407762	0.691067229	0.405801614	0.39168623	1.264153952	3.596745055	0.769721529	0.380303213	0.419870005	-0.155340229	3.395149069	0.00864203	0.925933336	-0.03342028	-0.120340218	3.419801311	0.005180197	0.942622928	-0.025662001
ARHGEF11	-0.265851229	5.08942676	0.221478825	0.637915431	-0.195236893	-0.141262384	5.141004189	0.064115022	0.80010637	-0.096852272	-0.14661507	5.084461404	0.065658919	0.797765552	-0.098124721	0.160763403	5.213625615	0.085125633	0.770467857	0.113245475	-0.375746536	5.1480102	0.441717975	0.506294425	-0.295596855	0.007997802	5.297696745	0.000224101	0.988056103	0.005218395
ARHGEF12	-0.185738304	5.653045767	0.173874539	0.676691091	-0.169609541	-0.12224465	5.683373501	0.075631638	0.783306966	-0.106068011	-0.133597068	5.376569804	0.070106115	0.791182339	-0.101723416	0.221646165	5.531258502	0.211584186	0.645528559	0.190084539	-0.410312856	5.636762162	0.794426626	0.372764958	-0.42856492	-0.198243928	5.72421655	0.195945962	0.658013243	-0.181765366
ARHGEF16	-1.307068372	4.879460684	4.038243794	0.044480087	-1.351834369	-1.006661361	4.961190292	2.601267974	0.106778256	-0.971517179	-0.342744377	4.070091681	0.127658847	0.720871884	-0.142141913	-0.434160842	4.074086541	0.19326285	0.660214737	-0.180314786	-0.332707599	4.436224568	0.17591358	0.674908824	-0.170754894	0.756539698	4.841936437	1.287275314	0.256550683	0.590826824
ARHGEF17	-0.507915482	4.545653799	0.48190337	0.487561431	-0.311970657	-0.289815251	4.619320518	0.165923992	0.683759986	-0.165096318	-0.034237408	4.539552694	0.002148448	0.963030212	-0.016360088	-0.111512862	4.531502795	0.021584381	0.883198135	-0.053941857	-0.534978492	4.659610371	0.566091183	0.45181637	-0.345038038	-0.424512287	4.70284605	0.363645432	0.546488593	-0.262418898
ARHGEF18	-0.467293136	4.577787984	0.422085435	0.515898283	-0.287435918	-0.140958761	4.68699261	0.042137037	0.837358776	-0.077088424	0.55599465	4.808876156	0.720880579	0.395855215	0.402463629	0.586896073	4.829364132	0.790383877	0.373984075	0.427146891	0.067914783	4.873695366	0.011310795	0.915302899	0.038435162	-0.162950777	4.799116363	0.059294838	0.807613969	-0.092796178
ARHGEF2	-0.95621678	5.374629596	3.480052885	0.062112755	-1.20681921	-0.523954745	5.515550931	1.189083752	0.275514452	-0.559855615	0.24760383	5.570511567	0.281668945	0.595609412	0.225038448	-0.100493033	5.431628847	0.040005724	0.841469391	-0.074961677	0.489630289	6.576087806	2.319875144	0.127730278	0.893706142	0.640875931	6.65760124	4.120867744	0.042357347	1.373071251
ARHGEF3	0.799887959	5.736116467	3.330907303	0.067989359	1.167559054	0.995637421	5.842401078	5.435138083	0.01973553	1.7047512	0.313099598	5.264056984	0.347771835	0.555377159	0.255411986	1.454258518	5.873208115	10.79789764	0.001016154	2.993040339	0.247673009	5.278718828	0.214658866	0.643140083	0.191694423	-0.196684852	5.107736559	0.114610891	0.734954554	-0.133739515
ARHGEF35	-0.421358024	5.391313421	0.715535889	0.397612134	-0.400540371	-0.338714267	5.427640742	0.467159791	0.494296707	-0.306012282	-0.142583342	5.839096715	0.116433067	0.732935785	-0.134934073	-0.66437646	5.660473723	2.049080474	0.152298149	-0.817305376	0.015589564	6.193051667	0.001791101	0.966242487	0.01491387	0.276799742	6.318948622	0.60735195	0.435786594	0.360726134
ARHGEF37	-0.220532883	4.286204039	0.070203856	0.791040197	-0.101801447	1.414105202	4.951530204	4.920776778	0.026535584	1.576171352	0.474840874	3.787329509	0.166950672	0.682836184	0.165683473	2.364901992	4.539445876	7.472213146	0.006265848	2.20302015	0.821205322	4.880118604	1.588841044	0.207491794	0.682999073	1.247743594	5.096096892	4.175465102	0.041013304	1.387075241
ARHGEF4	-0.226760365	5.384521148	0.207674169	0.648596506	-0.188025395	0.164813637	5.547332235	0.123308542	0.725473447	0.139378478	-0.733813445	6.004155492	3.413589898	0.064661635	-1.18935332	-0.578217891	6.070186715	2.165194133	0.141166794	-0.850267448	-1.003554372	5.748752998	4.983542772	0.025589529	-1.591937715	0.005590963	6.124767465	0.000214433	0.988316575	0.005103921
ARHGEF5	-0.047340793	5.1933155	0.007721245	0.929979511	-0.03152662	0.303379427	5.342601285	0.351481492	0.553275689	0.257058412	-0.099788819	5.772704688	0.054109458	0.816060847	-0.088277458	-0.174174888	5.751072722	0.155922967	0.692938224	-0.159305482	-0.300065353	6.273851752	0.704464294	0.40128768	-0.396544173	0.003639836	6.409092314	0.000113063	0.991516154	0.003700206
ARHGEF7	0.410311415	4.835549956	0.41786849	0.518002547	0.285668105	0.090661182	4.718360809	0.0180157	0.893226573	0.049038365	0.288699928	5.230139711	0.287482514	0.59183833	0.227796912	-0.080995389	5.091338402	0.019386926	0.889262916	-0.050969818	-0.127221102	4.852950451	0.038977987	0.84349228	-0.073918888	0.162684983	4.968026087	0.069141875	0.792590331	0.10095123
ARHGEF9	-0.249163145	5.231512796	0.220152924	0.638923423	-0.194551191	0.260788627	5.440721086	0.282252919	0.595228362	0.225316384	-0.77101206	3.943891334	0.537255707	0.463572281	-0.33388254	1.405472654	4.664377817	3.556019738	0.059329843	1.226726802	-0.926825029	4.618318187	1.58431664	0.20814001	-0.681644428	0.41222591	5.071359026	0.483087478	0.487027134	0.312446842
ARID1A	-0.601742452	6.020338891	2.392854244	0.121890898	-0.914028725	-0.688224079	5.99873642	2.981856502	0.084202639	-1.0746743	-0.135573328	5.613558504	0.087822114	0.766964362	-0.115224816	0.364254326	5.838816506	0.73074542	0.392641676	0.406003606	-0.551245066	5.73050532	1.536781277	0.215097542	-0.667364552	-0.087034076	5.916220592	0.044111848	0.833645658	-0.079018507
ARID1B	0.063085507	4.533667439	0.007459974	0.931171387	0.030970377	0.271017428	4.614732429	0.145268132	0.703098947	0.152983552	0.194436462	4.901981357	0.097785683	0.754503258	0.12233888	-0.402217232	4.711728291	0.332263572	0.564329245	-0.248467443	-0.318067191	4.912982585	0.256762658	0.612353027	-0.212998131	-0.107757414	4.994280274	0.031112415	0.859989826	-0.065506687
ARID2	0.519943572	4.061906484	0.298276667	0.584964818	0.232870253	0.913080749	4.2057042	1.031369675	0.309837187	0.508866458	0.812312269	4.678592859	1.331054001	0.248617797	0.604467787	0.212715324	4.456886374	0.072762834	0.787355769	0.103828986	0.907127385	4.325281162	1.101467556	0.293944263	0.531735012	0.517133924	4.19230913	0.311043579	0.577040509	0.238793698
ARID3A	-0.11303535	3.730276264	0.00919737	0.923597675	-0.034517169	0.42134431	3.867760931	0.149102085	0.699394919	0.155277527	0.48281824	4.741251261	0.512457715	0.474076861	0.324151241	0.023923721	4.583386244	0.001049237	0.974159505	0.011369928	-0.445494685	4.200765048	0.24217289	0.622641125	-0.205762198	-0.01117704	4.330632521	0.000172998	0.989505823	-0.004581646
ARID4A	0.760865179	3.91084787	0.519546375	0.47103525	0.326946592	1.085538427	4.026906277	1.158509457	0.281774881	0.550097726	-0.486833243	3.996905777	0.233705038	0.628790104	-0.201494302	-0.472482569	4.02604004	0.21494764	0.642916826	-0.191845208	0.435273635	4.172204929	0.221852091	0.637632327	0.195429673	0.398963111	4.170813502	0.181632428	0.669974095	0.173941989
ARID4B	0.866596587	4.328121547	1.09122626	0.296199669	0.528415431	0.545877928	4.217522023	0.383873777	0.535537313	0.271210265	0.390967119	4.34619304	0.226628991	0.634034725	0.197886956	0.334771396	4.342178378	0.158870292	0.690198748	0.161025833	0.585718594	4.446200195	0.538867286	0.462902539	0.334510437	0.631560239	4.470639803	0.627106558	0.428418638	0.368131644
ARID5A	0.395814336	4.05347334	0.172184952	0.678177227	0.168656798	0.722384259	4.169192145	0.628930512	0.427747881	0.368812134	-0.757836752	3.989204824	0.55085714	0.457967678	-0.339165172	-0.491834914	4.069262249	0.245687593	0.620128079	-0.207518604	-0.085246913	3.916217033	0.006258731	0.936943424	-0.028286633	0.809543909	4.187653484	0.741273178	0.389253339	0.409767654
ARID5B	0.491700313	3.433634601	0.104467311	0.746533154	0.1269509	2.169630261	3.895633249	3.306149422	0.069021043	1.161018483	-0.232956873	3.880562419	0.046371126	0.829502588	-0.081182255	1.497223766	4.473194839	3.28216043	0.070036679	1.154674453	-0.062841138	4.089699394	0.004252693	0.948004672	-0.023189522	-0.330137828	4.03824514	0.106051932	0.744684519	-0.128027674
ARIH1	0.308191067	5.320808515	0.362886669	0.546907408	0.262086194	0.672589319	5.494623012	1.926452676	0.165147063	0.782129145	0.217941001	6.454239812	0.436183364	0.508970359	0.293307509	0.01389619	6.361554429	0.00160501	0.968043236	0.014105245	0.115498904	6.348977771	0.110593413	0.739469552	0.131079704	0.024513569	6.308714317	0.004749988	0.945053173	0.024543755
ARIH2	-0.116687629	5.303388196	0.05148859	0.820492968	-0.085925137	-0.054884182	5.333018902	0.011433996	0.914844619	-0.038652662	-0.180607954	5.712666334	0.168758911	0.681217166	-0.166714417	-0.273538068	5.686476971	0.363726678	0.546443784	-0.26245451	-0.271616738	5.470192799	0.304800423	0.580888521	-0.235907206	-0.149473212	5.523571207	0.094606046	0.758401211	-0.120100982
ARL1	0.289771966	6.227535494	0.662647548	0.415626812	0.381296444	0.640954006	6.409041768	3.599416614	0.057799851	1.238073281	0.030859222	7.058794667	0.012865844	0.909691477	0.041105874	-0.27029364	6.928585156	0.921936061	0.336967139	-0.47241245	0.639783726	7.015455806	5.424314767	0.019858227	1.702059535	-0.128867105	6.62295177	0.166419796	0.683313449	-0.165380032
ARL10	-0.678707475	3.64477836	0.283720935	0.594272691	-0.226014227	-0.380347263	3.710007571	0.096218181	0.756416052	-0.121239264	-0.448689218	3.314624636	0.064375498	0.799709355	-0.097067824	-0.536225568	3.344844589	0.088487751	0.766108542	-0.115709695	-0.54435689	3.822737956	0.221277219	0.63806846	-0.195132722	0.187566522	3.998532123	0.032624091	0.856664755	0.0671891
ARL13B	0.741864788	4.150595921	0.663864173	0.415199051	0.381743648	-0.207642897	3.895193709	0.037659857	0.846127745	-0.072564064	0.436871908	4.425837421	0.307200073	0.579403436	0.237018933	-0.884177865	4.093985678	0.791540103	0.373634838	-0.427552637	1.220998345	4.254170986	1.772428434	0.183081826	0.737354764	0.691729617	4.069656636	0.473620055	0.491326471	0.308629837
ARL15	0.990823823	4.71878487	2.086180701	0.14863726	0.827872309	0.174286144	4.40004383	0.048350405	0.825958963	0.08304153	0.097965298	4.319369744	0.013953767	0.905967772	0.042887251	1.123625595	4.73222995	2.518387642	0.112525586	0.948748715	0.419657807	4.847419444	0.415797265	0.519041612	0.284797823	0.375728723	4.834486616	0.323487749	0.569519136	0.244491679
ARL16	-0.146247892	5.330713081	0.082711103	0.773656481	-0.111451832	-0.204143008	5.315288954	0.155248523	0.693569307	-0.158910134	-0.108024818	5.201074284	0.037264607	0.846927306	-0.072153865	0.019914022	5.260641817	0.001360915	0.970572248	0.012972131	-0.321481633	4.896948213	0.258430624	0.611200393	-0.213816375	0.071845638	5.046150337	0.014495282	0.90416918	0.043750301
ARL2	-0.342480974	6.15859285	0.875592403	0.349411733	-0.456662516	-0.035369295	6.289889505	0.010198046	0.91956207	-0.036418951	0.418336896	6.063657203	1.181755429	0.276998915	0.557521933	0.003836777	5.874115807	8.37542591192175e-05	0.992698074	0.003182821	0.261796649	6.211508841	0.509029983	0.475559071	0.32279553	-0.280987071	5.973339729	0.479137812	0.488813112	-0.310857153
ARL2BP	0.412513643	7.030345085	1.960069027	0.161505936	0.79181151	0.906822282	7.311588881	12.83649145	0.000339924	3.468617656	0.210604417	7.709591247	0.746834989	0.387480146	0.411750546	-0.112051563	7.554084346	0.210853962	0.646098899	-0.189700999	-0.173395194	7.540631861	0.601306723	0.438079886	-0.358446687	0.038893015	7.642894247	0.03198952	0.858050659	0.066487071
ARL3	-0.324109721	5.386907744	0.423665542	0.515113654	-0.288096938	-0.121305683	5.468958137	0.062501864	0.802584465	-0.095509251	0.360747592	5.114841355	0.404875733	0.524581907	0.280186692	0.631617935	5.242774542	1.324178058	0.249843594	0.602331781	-0.114908834	5.254193155	0.045531862	0.831029048	-0.080383796	-0.340547719	5.179063445	0.364336508	0.546107658	-0.262721733
ARL4A	-0.183924474	4.202886388	0.044553173	0.832827792	-0.079444791	0.380056072	4.387183166	0.225752499	0.63469133	0.197437434	0.80615279	4.173773577	0.771454641	0.379767423	0.420482292	1.430302121	4.437641995	2.91443188	0.087790325	1.056553344	-1.07102298	4.382649784	1.634705268	0.201053477	-0.696688412	-0.356683087	4.571272734	0.225859197	0.634611316	-0.197492188
ARL4C	0.84969038	7.756453552	6.275881764	0.01223922	1.912246248	1.585960583	8.246638653	30.22546954	3.84625213620816e-08	7.41496225	0.828487511	7.298553454	5.909903905	0.015055993	1.822290592	1.32502138	7.608587032	33.38560698	7.55812555889675e-09	8.121585898	-0.160451808	7.499891812	0.500074404	0.479467432	-0.319240887	-0.203909873	7.482876526	0.782166951	0.376479228	-0.424258981
ARL4D	0.211294141	6.992096426	0.625174652	0.429130828	0.367410286	0.390941503	7.083754641	2.238959716	0.134571489	0.871046942	-0.386284947	6.911837308	1.919326155	0.165930964	-0.780072565	0.065267814	7.115824152	0.06209644	0.803212597	0.095169489	-0.908798287	6.07307732	5.331617286	0.020941944	-1.678983013	-0.298475611	6.299337246	0.695914461	0.404159909	-0.393446769
ARL5A	0.182193811	5.509256491	0.148883684	0.69960444	0.155147443	0.761775027	5.792055801	3.12402905	0.077145816	1.11268762	0.529910391	5.562974208	1.264245645	0.260848975	0.583610865	0.610320021	5.604098873	1.677133659	0.195305758	0.709284954	0.127507786	5.260310033	0.05621661	0.812578886	0.090134467	0.357742397	5.364674147	0.470881073	0.492582113	0.307521363
ARL5B	-0.002118021	4.617703706	9.13935125557153e-06	0.99758789	-0.001048831	0.532428633	4.827779974	0.680634821	0.409368212	0.387885884	0.647790766	5.15239034	1.324873271	0.24971932	0.602547856	0.640830779	5.152568765	1.259347297	0.261774674	0.582072372	1.55924164	6.134842126	14.72595657	0.000124323	3.905448924	0.489075947	5.514425427	0.991205216	0.319447987	0.495599844
ARL6IP1	0.292310764	6.651442516	0.709591434	0.399579479	0.398396823	0.348533455	6.680180835	1.323549004	0.249956107	0.602136247	0.247652134	6.946447156	0.723052021	0.395144612	0.403243935	0.419301554	7.035093652	2.398441262	0.121456217	0.915580252	0.666258509	6.809554575	5.042717164	0.024729672	1.606781647	0.474626892	6.700108757	2.35949982	0.124522109	0.904753532
ARL6IP5	0.218112754	7.872046994	0.890298416	0.345396453	0.461682127	0.632204295	8.098587384	9.444534495	0.002117792	2.674116606	0.262366555	7.568098535	0.706348518	0.400658687	0.397225436	0.948088452	7.95955988	21.0121015	4.56391546758479e-06	5.340662408	0.584955507	7.682204407	7.381827244	0.00658862	2.181205565	0.203394971	7.470431825	0.770700037	0.380000577	0.420215744
ARL6IP6	0.228934925	4.87181441	0.135396544	0.712901051	0.146970745	-0.183073354	4.730962312	0.074054743	0.785522054	-0.104841617	-0.200944331	4.765523614	0.09211111	0.761510278	-0.118324231	0.219416176	4.929842786	0.122999354	0.725803943	0.139180677	-0.035355103	5.060474162	0.003637391	0.951908113	-0.021404972	0.245717289	5.179177219	0.190111669	0.662823693	0.178601976
ARL8A	-0.042210172	6.024790265	0.012078128	0.912488258	-0.039772715	0.60533171	6.339858829	3.052937527	0.080591255	1.093712082	0.421507088	6.816178142	2.119677335	0.145417177	0.837384289	0.488553053	6.850123381	2.83264799	0.092365948	1.034488108	0.741883328	7.182242376	8.163957737	0.004273102	2.369256714	0.200003456	6.881944657	0.485086335	0.486127404	0.313249896
ARL8B	0.386925998	7.216586477	1.667273701	0.196624098	0.706363257	0.579675174	7.32053758	4.256341206	0.039104058	1.407778168	0.232170784	7.552696815	0.976011102	0.323185589	0.490548013	0.042926983	7.458863563	0.034457273	0.852737511	0.069184632	0.544396828	7.605230539	6.069069698	0.01375694	1.861478157	0.186277003	7.408753834	0.618520737	0.431597521	0.364921058
ARMC1	-0.486853633	6.755620816	2.754855302	0.096959588	-1.013409237	-0.447999491	6.775838365	2.320902687	0.127645932	-0.89399302	-0.139880272	6.879952336	0.247531627	0.618818523	-0.208436695	-0.267973316	6.830520373	0.842907815	0.358566457	-0.445430341	-0.077205106	5.880740388	0.03443618	0.852782077	-0.069161936	-0.055652748	5.894111478	0.01772654	0.894081829	-0.048622732
ARMC10	-0.360702126	5.556345814	0.602677421	0.437558288	-0.358964085	-0.583686081	5.487427408	1.435494547	0.230869814	-0.636632846	-0.669281693	5.640114741	2.136531229	0.143826782	-0.842160238	-0.47668018	5.718767173	1.121658987	0.289561511	-0.538259165	0.052213984	5.812548125	0.014902844	0.902837874	0.044390231	-0.031457535	5.780028968	0.005171073	0.942673396	-0.025638749
ARMC5	-0.420450267	4.806689244	0.426529157	0.513696971	-0.289292995	-0.480217973	4.798789872	0.535615039	0.4642557	-0.333242756	-0.116349577	4.917568139	0.035613736	0.850315395	-0.070419958	-0.808807728	4.727313386	1.320956159	0.250420522	-0.601330083	-0.840741067	4.490086226	1.153843717	0.282745968	-0.548603579	-0.599146262	4.563515684	0.624125018	0.429518521	-0.367018104
ARMC6	-0.187521759	6.261345794	0.285450117	0.593151065	-0.226834685	-0.286557421	6.225494209	0.632739809	0.426352111	-0.370231582	-0.259528249	6.443672995	0.613916903	0.433316827	-0.363194445	-0.678591826	6.295648497	3.520527577	0.06061315	-1.217433143	-0.624516203	5.988938143	2.411573289	0.120441266	-0.919224687	-1.07545816	5.856763555	6.021062883	0.014136131	-1.849669448
ARMC7	-0.03335107	4.988420778	0.003201556	0.954877936	-0.020052142	-1.373806934	4.634442767	3.38861423	0.065648102	-1.182777826	0.929272987	5.111148998	2.560711504	0.10954927	0.960390511	-1.094720897	4.437105853	1.747354323	0.186209677	-0.729997754	-0.899117753	4.554481415	1.402208004	0.236354228	-0.626436624	-0.494286295	4.672265992	0.476721089	0.489911295	-0.309882548
ARMC8	0.471681645	4.396379145	0.35798543	0.549627211	0.259931775	0.115515751	4.285367865	0.018778467	0.891003489	0.050120596	-0.090276105	4.249560463	0.010977614	0.916555056	-0.037841443	0.596851405	4.493606148	0.586665608	0.443711412	0.352899402	-0.214366507	4.421198915	0.072065438	0.788352906	-0.103279327	0.11484125	4.53559288	0.022705861	0.88022449	0.055406553
ARMC9	0.762672674	3.924448028	0.531252556	0.466080735	0.331538848	0.596854204	3.886907052	0.304478951	0.58108805	0.235758055	-0.727906032	3.666376582	0.322780384	0.569941508	-0.244169713	0.953237638	4.083629462	0.916971919	0.338271306	0.47073484	-1.595489685	3.718807788	1.461195805	0.226739951	-0.644471951	-0.459650579	3.898954597	0.169786806	0.680301349	-0.167298668
ARMCX1	-0.063638565	4.089845962	0.004687623	0.945414508	-0.024377737	-0.163431455	4.076880897	0.029444869	0.863755882	-0.063608982	0.102172429	5.133765373	0.033286664	0.855232468	0.06791582	0.025149744	5.113298284	0.001908703	0.965152542	0.015404041	-0.289742623	5.856839517	0.47467065	0.490846262	-0.309054512	0.281505865	6.112185088	0.535529767	0.464291264	0.333209488
ARMCX3	0.776823834	4.478944069	1.034815985	0.309030209	0.509999064	1.13437798	4.639625659	2.451975705	0.117377047	0.930416821	0.138872997	5.077444407	0.058484125	0.808908085	0.092100824	0.357779616	5.176577664	0.406523382	0.523739395	0.280884758	-0.037097776	5.813918603	0.007538414	0.930811379	-0.031138316	0.038637079	5.850624584	0.008252954	0.927615143	0.03263217
ARMCX6	-0.499494487	4.258050548	0.345045943	0.556930988	-0.254198617	0.222452886	4.48083795	0.085627637	0.769811093	0.113615835	0.173595232	4.795819794	0.070679397	0.790350135	0.102180468	-0.281712491	4.655063945	0.15512977	0.693680588	-0.158840458	0.153686504	5.415994434	0.093151702	0.760208016	0.119067555	0.393389003	5.527503542	0.651638747	0.419527393	0.377239676
ARNT	0.032364944	5.289127074	0.003916791	0.950097556	0.022231799	0.61592255	5.554647346	1.703726502	0.191801352	0.717148336	0.587278677	5.584009425	1.573679984	0.209673395	0.678456673	0.777706852	5.68193284	2.866853039	0.090421518	1.043728207	-0.180520952	5.591990333	0.14911451	0.699383005	-0.155284925	0.01854675	5.678986572	0.001656441	0.967535541	0.014333073
ARNT2	-0.27261571	3.087655149	0.01923536	0.889693856	-0.050759409	1.86183254	3.304757462	0.977336865	0.322857177	0.490989555	0.030463337	3.209101077	0.000238668	0.987674059	0.005386353	2.286175038	3.604274697	2.181561634	0.139672676	0.854888546	1.006956327	3.338023576	0.305017365	0.580753947	0.23600783	-0.130231555	3.246053126	0.004217807	0.948218076	-0.02309177
ARNTL	0.874416696	4.15833339	0.919445977	0.337620483	0.471571213	2.051296117	4.705949098	7.390125453	0.006558291	2.183209289	-0.729801675	4.519810289	0.93042522	0.334752456	-0.475276227	0.031181979	4.764308308	0.002129326	0.963194982	0.016285789	0.757777656	4.501459533	0.94130918	0.331941381	0.478938603	0.929496572	4.579023915	1.478620052	0.223990553	0.649770298
ARNTL2	0.269463961	6.027470818	0.491403594	0.48330186	0.315781533	-0.146042221	5.847066305	0.122972402	0.725832775	-0.139163425	0.249226803	7.92825277	0.689593717	0.406302607	0.391150391	-0.845625412	7.463284842	7.734243889	0.005418325	-2.266134967	0.652746151	7.248537345	6.686211213	0.009716148	2.01250586	0.716200172	7.281951594	8.100422599	0.004425494	2.354038251
ARPC1A	0.077439478	7.429931401	0.083115433	0.773119041	0.11175363	0.402450314	7.596451192	2.577808975	0.108371575	0.965084617	-0.153843883	7.457850378	0.44138599	0.506454255	-0.295459776	0.418361926	7.743956845	3.987328879	0.045843685	1.338720478	0.551308976	7.598354454	6.190351935	0.012844864	1.891270491	0.44982865	7.537932501	3.917987498	0.047772036	1.320826249
ARPC1B	0.373991728	7.983741699	2.991475214	0.083703882	1.077254398	0.59743866	8.107033247	8.352930689	0.003850657	2.414465114	0.323919069	8.017192673	2.093970552	0.14788129	0.83008677	0.266927172	7.985322501	1.688714446	0.19377052	0.712712295	0.210135788	8.038852037	1.254664054	0.262663534	0.580600216	0.109372749	7.986249015	0.323004021	0.569807906	0.244271529
ARPC2	0.175960581	8.864043305	0.800888801	0.370827765	0.430827756	0.234409199	8.893857566	1.670253825	0.19622454	0.70724668	-0.334844265	7.879583534	2.015795129	0.1556697	-0.80779591	0.814302424	8.480808052	17.2810007	3.22394311554043e-05	4.49161263	-0.929223904	8.260557028	27.65301385	1.45145746581516e-07	-6.838195686	-0.327830135	8.500559317	4.152798946	0.041565763	-1.381264245
ARPC3	0.10659132	6.937224053	0.153125807	0.695565945	0.157661689	0.094985732	6.932625432	0.119029023	0.730089988	0.136623607	-0.076690344	6.883910995	0.074655987	0.784674515	-0.105310452	0.690020138	7.280148207	7.647374727	0.0056855	2.245231327	-0.389944681	6.467379062	1.374499335	0.241040338	-0.617910273	-0.282186288	6.516356838	0.733963261	0.39160155	-0.407155598
ARPC4	0.039496971	6.775822453	0.018677515	0.891295037	0.049978512	0.025362459	6.770946182	0.007531325	0.930843836	0.031123173	-0.248029254	6.579534772	0.62126499	0.430577596	-0.365948572	0.217522551	6.795661229	0.544384955	0.460621119	0.336656154	-0.181271854	6.464800577	0.297957091	0.585165985	-0.232720927	-0.288303084	6.423890059	0.714205741	0.398051134	-0.400061135
ARPC5	0.363065642	7.319147541	1.857408365	0.17292421	0.762144199	0.407699128	7.341490163	2.754955891	0.09695349	1.013436552	-0.021185109	7.461394254	0.007109346	0.932804448	-0.030209392	0.130209322	7.536011647	0.332475745	0.564204903	0.248563144	0.229540669	7.982133518	1.437008367	0.230624066	0.637095376	0.065155473	7.897244299	0.107654363	0.742830578	0.129110227
ARPC5L	0.309944552	6.758841501	1.121285792	0.289641758	0.538138825	0.255671207	6.731326476	0.741792103	0.389087408	0.409952824	-0.051449509	7.523078228	0.049412309	0.824089072	-0.084025845	-0.134387668	7.487957076	0.344093959	0.55747559	-0.253774144	-0.301910341	6.360251727	0.761751641	0.382780906	-0.417049734	-0.033427408	6.480113007	0.010063624	0.920092171	-0.036168664
ARPP19	0.216204848	6.708530079	0.531014692	0.466180574	0.331445828	0.376868105	6.789626323	1.676865724	0.195341445	0.709205604	-0.326875464	7.477191214	1.696382531	0.192761744	-0.714979154	-0.131784025	7.567170123	0.350267823	0.553961561	-0.256520369	0.378776602	7.441141071	2.638725393	0.104287182	0.981769066	0.250089619	7.371192581	1.083062628	0.298013434	0.525764158
ARRB2	-0.519745783	4.603456401	0.533840167	0.464996833	-0.332550005	-0.289814294	4.681275473	0.176247762	0.674617885	-0.170942149	-0.362725461	4.958221652	0.357061964	0.55014249	-0.259524811	-0.514234806	4.927471407	0.661168275	0.416147801	-0.380752396	0.030171651	4.521699399	0.001585725	0.968235705	0.014018906	0.458432521	4.686019609	0.415744256	0.519068253	0.284775533
ARRDC1	-0.221613519	7.182641413	0.421810978	0.516034782	-0.287321025	-0.16327282	7.210960743	0.218337292	0.640309749	-0.193609886	-0.044404438	8.091854868	0.045019992	0.831967272	-0.079893758	0.002898559	8.116072414	0.000226495	0.987992485	0.005246359	-0.137015292	7.534149394	0.373830689	0.540923583	-0.266864084	0.273156388	7.738536126	1.681700865	0.194698601	0.710637169
ARRDC2	0.384309087	3.861682255	0.127119827	0.721437194	0.141801471	-0.097734796	3.763907149	0.006957308	0.933525158	-0.029873974	0.329082679	4.308022618	0.154472695	0.694297217	0.158454575	0.225759543	4.29082963	0.068424701	0.793644374	0.100374058	-0.049041304	3.984075917	0.002266535	0.962028545	-0.016812042	-0.008847858	4.007701926	7.36420337689447e-05	0.993153043	-0.002983823
ARRDC3	-0.963618356	4.979343207	2.510054468	0.113122022	-0.946452842	-1.377629855	4.899221223	4.372884884	0.036515122	-1.437527244	-2.253643142	4.766599728	8.95569058	0.002766066	-2.558137453	-2.287737559	4.794902268	8.801551253	0.003009745	-2.521470257	-1.793142093	4.83347626	6.472955425	0.010952824	-1.960473885	-1.136226406	4.979368135	3.176981543	0.074682573	-1.12678073
ARRDC4	-0.502882648	4.901533123	0.662737247	0.415595252	-0.381329422	1.155783138	5.629906103	6.066364257	0.013778029	1.860812918	-1.616290961	5.771300003	7.805132319	0.005209805	-2.283178523	-0.884872963	5.977378313	3.112132255	0.077711163	-1.109516589	-0.674108667	5.353145772	1.670478844	0.19619441	-0.707313372	-1.14039213	5.233602321	4.008654973	0.045267249	-1.344215894
ARSA	-0.014037578	5.779668447	0.001101745	0.973521048	-0.011654655	0.253460721	5.901624601	0.387104534	0.533825322	0.272600829	-0.132152829	5.366316506	0.068013077	0.794252013	-0.100041676	0.808429814	5.805470965	3.413228501	0.064675796	1.18925822	-0.129816361	6.057604256	0.111866533	0.73802904	-0.131926549	-0.044383444	6.098415606	0.013238905	0.908397214	-0.041724206
ARSB	0.397631274	3.837577874	0.131625221	0.71675287	0.144630559	0.42914532	3.858652825	0.152714529	0.695954638	0.157419067	-0.111842375	3.588472453	0.006875467	0.933916393	-0.029692001	-0.452241845	3.56948124	0.099285781	0.752688414	-0.123384769	-0.605045468	3.437177433	0.141251999	0.707039514	-0.150556314	0.783810576	3.6803764	0.346432542	0.556139562	0.25481621
ARSD	-0.138480645	4.457912509	0.033253004	0.855304875	-0.067879052	-0.317601117	4.416353576	0.161958579	0.687359665	-0.162815956	-0.13958375	4.220664364	0.025391076	0.873396459	-0.058788573	-0.22054784	4.220160374	0.060010097	0.806479982	-0.093406408	0.022686424	4.494990548	0.000872301	0.976438105	0.010355281	0.460188787	4.661295975	0.408820606	0.522568727	0.281856584
ARSI	0.69961122	5.22002241	1.678111995	0.195175513	0.70957467	0.267018183	5.028600712	0.207608436	0.64864838	0.187990662	-0.509324238	4.951311345	0.694763764	0.404548759	-0.393029127	0.46470876	5.333989223	0.782296918	0.37643958	0.42430472	-0.332883353	4.982969862	0.299676611	0.584085228	-0.233523778	0.587472557	5.364983675	1.253554133	0.262874741	0.580251142
ARSJ	0.039759397	4.610904948	0.003198989	0.954896015	0.020043919	0.058134243	4.625266008	0.006768528	0.934431164	0.029452686	0.399411937	5.797613897	0.874535803	0.34970266	0.456301065	-0.373726179	5.480400939	0.570498652	0.450060833	-0.34672878	-0.057065044	5.923443661	0.019458954	0.889058728	-0.05106955	-0.13961648	5.892818419	0.111360239	0.738600806	-0.131590223
ARSK	-0.556528437	4.357384546	0.475245431	0.490583871	-0.309286734	-0.409650849	4.40774385	0.265765353	0.60618666	-0.217393625	0.430515607	4.536925604	0.334521106	0.563008946	0.249484704	-0.06903243	4.383685311	0.00708589	0.932915127	-0.030157865	0.573976983	4.752840067	0.70394719	0.401460551	0.396357123	0.483528264	4.720349178	0.47760052	0.489511197	0.310237369
ARTN	0.215918036	6.341855885	0.402254953	0.525926997	0.279074535	-0.805071983	5.943095516	3.863625421	0.049343597	-1.306769193	-0.289788763	5.09027525	0.25706854	0.612141298	-0.21314832	-0.86414746	4.935246239	1.823257515	0.176926015	-0.752208305	-0.112624402	6.159274179	0.091120639	0.7627573	-0.117613627	0.401310824	6.405593668	1.356703721	0.244109573	0.612415188
ARV1	0.346395838	5.959993671	0.768257759	0.380756569	0.419352596	-0.442490724	5.63395579	0.939345956	0.332446102	-0.478278755	-0.188220883	4.239211492	0.047112044	0.828166971	-0.081882094	0.344171021	4.42090098	0.182813132	0.668966743	0.174595472	-0.792228873	5.038058492	1.738424578	0.187338567	-0.727372806	-0.915656955	5.016366745	2.187933536	0.13909582	-0.85668592
ARVCF	0.503537231	3.31822732	0.086608303	0.768534108	0.114336853	2.019687665	3.651935468	2.078350279	0.14940157	0.825644837	-0.170784916	3.637780367	0.017395865	0.89506862	-0.048143669	1.271694541	4.03301033	1.478138241	0.224066039	0.649623963	-0.903224744	3.635437218	0.444450298	0.50498227	-0.29672387	-0.465275997	3.717045759	0.132624665	0.715726069	-0.145253164
ASAH1	-0.40809475	6.920548373	2.195128076	0.138447701	-0.858714251	0.382177989	7.289599578	2.485470663	0.114901971	0.939672522	-0.541991665	6.419607885	2.597352542	0.107042392	-0.970444196	0.32367963	6.805085169	1.21090962	0.271152049	0.56678711	-0.247535233	6.932303924	0.786461069	0.37517237	-0.425769153	-0.060660466	7.019132418	0.049500034	0.823935547	-0.08410676
ASAP1	0.000909742	5.803082021	4.71388141742857e-06	0.998267676	0.000752991	0.646051425	6.114791305	2.918953168	0.087544642	1.05777043	0.396892774	6.270583597	1.249232653	0.263699087	0.578891374	1.120612466	6.6783443	12.43389888	0.000421611	3.375088254	-0.601472146	5.695739728	1.77376942	0.182916271	-0.737747662	-0.160538874	5.868186179	0.144332585	0.70401127	-0.152420388
ASAP2	0.301310836	6.49801213	0.879119099	0.348443064	0.457868175	0.459564826	6.578752061	2.124059533	0.145001759	0.838626728	-0.249534906	6.192227882	0.468709921	0.493581265	-0.306641334	0.522229565	6.558473983	2.599766928	0.106879432	0.971105864	-0.574811061	6.818713769	3.850056138	0.049744326	-1.303256451	-0.105544658	7.019251917	0.149809844	0.698717144	-0.155698601
ASAP3	-0.333295128	5.20842146	0.385105496	0.534883447	-0.271740842	1.23769943	5.95942717	8.953230779	0.002769793	2.557552685	0.689459101	5.569797131	2.126892616	0.144733904	0.839429722	1.065739906	5.772182161	5.630307664	0.017652533	1.753192969	-0.602959467	5.524743052	1.54989666	0.213150697	-0.671313242	-0.428573945	5.593283627	0.816428692	0.366226406	-0.436250345
ASB1	-0.292148546	6.090404652	0.605645679	0.436432015	-0.360083398	-0.755800019	5.932050225	3.392047677	0.065511543	-1.183682168	0.041254199	6.672025354	0.018462115	0.89191981	0.04967419	-1.239758204	6.221647865	10.3928399	0.001265049	-2.897892635	0.087290163	6.96099124	0.099878768	0.751975165	0.123796502	0.318419893	7.078375898	1.415208688	0.234193642	0.630424899
ASB13	-0.562365797	5.732732876	1.670401038	0.196204827	-0.707290312	-0.209240802	5.869184847	0.256405734	0.612600287	-0.212822804	-0.38300969	5.846127715	0.839208027	0.359623374	-0.444152089	0.119351367	6.061389084	0.093952422	0.759211348	0.119637309	-0.403175637	5.676286021	0.792285664	0.373409884	-0.42781419	-0.173722871	5.771170054	0.156355364	0.692534456	-0.159558614
ASB6	0.137480248	6.147949282	0.140832808	0.707454488	0.150301494	0.279060038	6.21629107	0.598988529	0.438964208	0.357570889	0.532812361	6.840248443	3.42508817	0.064212814	1.192378296	-0.094066187	6.531820359	0.083548044	0.772545576	-0.11207589	-0.745319103	5.521792155	2.339246951	0.126150524	-0.899110941	0.060556199	5.831975356	0.019970231	0.887620256	0.051772796
ASB7	-0.243727474	4.305397338	0.08749594	0.767385018	-0.114986684	-0.071913658	4.365800659	0.007932637	0.929029974	-0.031970274	0.638620925	4.598814237	0.772394989	0.379477162	0.420814357	-0.140007426	4.344173715	0.027877145	0.86739798	-0.061781593	0.561530831	4.510360642	0.530391303	0.466442394	0.331201984	-0.028300322	4.317289297	0.00109274	0.973629433	-0.011606306
ASB8	0.043222521	4.829481084	0.004654156	0.945609412	0.024288214	0.230224689	4.906850253	0.138374357	0.709902499	0.148801295	-0.059718366	5.13274978	0.011374673	0.915064976	-0.038548067	-0.270374186	5.069482933	0.210679528	0.646235318	-0.189609311	-0.453419526	4.590297847	0.381112199	0.537008606	-0.270018754	-0.081590453	4.716526965	0.013743817	0.906674602	-0.042548549
ASCC1	0.006488801	5.51550481	0.000190167	0.988997426	0.004804839	0.43786321	5.711693043	0.987307684	0.320401292	0.494305742	-0.222733441	5.337366627	0.18824418	0.664382006	-0.177582138	0.439041006	5.624658383	0.890771383	0.345268356	0.461843223	-0.035053379	5.367218504	0.004665646	0.945542419	-0.024318983	0.413826833	5.568544842	0.74523501	0.387989061	0.411180519
ASCC2	-0.19025507	5.906340158	0.223201043	0.636611634	-0.196125429	-0.077749578	5.95688793	0.038068186	0.845306285	-0.072985902	-0.337190629	5.586797605	0.528862472	0.467085493	-0.330603621	0.266025073	5.845469714	0.392916713	0.530770224	0.275093449	-0.270188201	5.68426359	0.359564925	0.548747964	-0.260627078	-0.297029008	5.68017282	0.423293857	0.515298033	-0.287941516
ASCC3	-0.015844436	5.957328208	0.00161485	0.967945482	-0.014149103	0.219239022	6.065699374	0.329529032	0.565936543	0.247232263	-0.157845007	5.975311179	0.158826871	0.690238893	-0.161000573	0.259000827	6.166300241	0.479085588	0.4888368	0.310836108	-0.38200509	5.807315203	0.790971333	0.373806577	-0.427353061	-0.05734559	5.94372668	0.01957553	0.888729062	-0.051230618
ASF1A	0.928639632	4.892034589	2.167222199	0.14098069	0.850840369	0.187380771	4.586914243	0.067656278	0.794780309	0.099752901	-0.392450861	5.324350946	0.574893914	0.448320732	-0.348411177	-0.222416885	5.3976367	0.189810341	0.663074516	-0.178437663	0.628242532	5.413640436	1.513105345	0.218665849	0.660219039	0.578036595	5.389991232	1.240404946	0.265393025	0.576110495
ASF1B	-1.052337075	6.06569814	7.256948343	0.00706272	-2.151027987	-1.195934196	6.037024411	8.747627545	0.003100051	-2.508631163	0.310705988	4.044990912	0.101584741	0.749936107	0.124975736	0.014045844	3.987532007	0.000183842	0.989181957	0.004723814	-4.083925291	3.66887995	5.580653734	0.018159943	-1.740885527	-0.305265972	4.031531279	0.089975252	0.76420862	-0.116788068
ASH1L	0.199250544	5.01419635	0.116712606	0.732627651	0.135116694	0.453781881	5.12611781	0.64945755	0.420306686	0.376433701	-0.303145888	4.825072974	0.221127689	0.638182016	-0.195055439	0.437917867	5.117381677	0.576398278	0.447727554	0.348986177	-0.204143282	4.972722062	0.111977061	0.73790441	-0.131999894	0.041065146	5.070563375	0.004841696	0.94452613	0.024786023
ASH2L	0.135185447	5.883561618	0.110829811	0.739201379	0.131237232	0.65030099	6.138699269	3.011699902	0.082665557	1.082675406	-0.228716056	5.313629295	0.194529872	0.659172886	-0.181000665	0.285660404	5.532257996	0.351290973	0.55338325	0.256973991	-0.503284186	5.356470043	0.943263687	0.331439916	-0.47959519	-0.052141781	5.53173303	0.011601889	0.914224098	-0.038947335
ASL	0.076693265	5.68625043	0.030511476	0.861334742	0.064828035	-1.170235223	5.280118789	4.550108644	0.032916658	-1.482584269	0.139867967	5.394422249	0.07790587	0.780155628	0.107818754	-0.59582378	5.139364755	1.067473734	0.301516767	-0.520688532	-1.139187616	5.563774119	5.44207002	0.01965736	-1.706474816	-1.530778543	5.483850068	8.443219742	0.003664069	-2.436036301
ASMTL	0.232743563	5.044551991	0.163458312	0.685992288	0.163680767	0.014673022	4.964951483	0.000593218	0.980568593	0.008522021	0.186051509	4.459056027	0.05825865	0.809269689	0.091906726	0.597956091	4.624309921	0.672363622	0.412228753	0.38486172	-0.530945173	4.378134456	0.417725699	0.518074063	-0.28560815	-0.412590802	4.421840025	0.257999176	0.611498091	-0.213604894
ASNA1	0.114123186	7.409519366	0.126892012	0.721676526	0.141657421	0.546517539	7.636892531	3.315020905	0.068649448	1.163362953	0.170744941	7.490378614	0.538589685	0.463017795	0.334402318	0.776285798	7.823636019	11.43149295	0.000722096	3.141404814	-0.083876865	7.552422878	0.141972643	0.70632776	-0.150993725	0.072656226	7.629349319	0.110526519	0.739545496	0.131035103
ASNS	2.261262941	6.043451054	18.50628612	1.69344846647039e-05	4.771228015	-0.799553744	4.570567684	1.160158532	0.281432665	-0.550625497	-0.241638183	7.659248553	1.049808089	0.30555129	-0.514915879	-2.453754636	7.067963364	60.63698046	6.86324971406157e-15	-14.1634702	-0.644169962	7.336149451	7.030707341	0.00801237	-2.096239009	-0.073415999	7.582337072	0.109128501	0.741138515	-0.130100617
ASNSD1	-0.063873034	6.587917258	0.042462839	0.836740033	-0.077409452	-0.779348509	6.317920283	4.849025874	0.02766175	-1.558120348	0.146016027	6.654112529	0.227922588	0.633068495	0.198549299	-0.212135468	6.497407958	0.412647301	0.520628889	-0.283471737	-0.072879373	6.23346656	0.040402741	0.840695188	-0.075361439	0.2614376	6.392428261	0.573340905	0.448934376	0.347817139
ASPH	0.037358404	6.826716025	0.017345647	0.895219311	0.048070558	-0.024932	6.799609815	0.00742998	0.931309551	-0.030905943	-0.069498017	6.996249681	0.066595569	0.796359696	-0.098890728	0.63136681	7.357086794	6.797917723	0.009126425	2.039699308	-0.321088493	6.405806912	0.891485612	0.345075039	-0.462086455	-0.025020675	6.537780346	0.00588917	0.938829644	-0.027413206
ASPHD1	0.748210032	3.555977409	0.297052772	0.585735995	0.232298087	-0.606310077	3.373049653	0.132225478	0.716135655	-0.145004703	-0.623278682	3.540180464	0.192822643	0.660577666	-0.180076114	-0.34640516	3.611229883	0.063061095	0.801721579	-0.095976427	0.317678121	3.630579941	0.056016938	0.812905846	0.089959753	-0.093483449	3.575845908	0.00425257	0.948005417	-0.023189181
ASPHD2	-1.421781388	3.487756765	0.883215975	0.34732236	-0.459267256	0.275442074	3.754511493	0.054480492	0.81544261	0.088606599	0.813595348	4.047537891	0.675421636	0.41116774	0.385980967	0.21443655	3.895437114	0.037826622	0.845791698	0.072736582	-0.721707411	4.156789442	0.594195037	0.440801494	-0.355756943	-0.346070358	4.258579413	0.15195752	0.696671658	-0.156971857
ASS1	-0.316813453	5.895932163	0.61141397	0.434255922	-0.362254251	-0.495413409	5.836645566	1.380589221	0.240000807	-0.619787298	-0.877177645	7.199194668	3.357748613	0.066889457	-1.174642328	-0.683780684	7.277857395	2.232928623	0.135097563	-0.869352485	-1.105355563	6.206433803	8.564754162	0.003427333	-2.465043759	-0.285728695	6.501140239	0.743823335	0.388438874	-0.410677314
ASXL1	0.46330425	5.339714601	0.827578577	0.362973645	0.440124908	0.00700454	5.149476814	0.000159201	0.989932984	0.004394205	0.615739337	5.982860746	2.373574497	0.123404199	0.908670063	0.162101729	5.763632824	0.136875205	0.711407457	0.147881587	-0.57605413	5.377578318	1.253094406	0.262962284	-0.580106536	-0.257772186	5.497942219	0.274766428	0.600152185	-0.221738608
ASXL2	0.786264463	4.622342028	1.221924675	0.268983264	0.57027474	1.136423009	4.78616145	2.83070076	0.092477999	1.033961576	0.099996106	5.262379148	0.035635234	0.850270759	0.070442756	0.596754056	5.491093945	1.46186454	0.226633686	0.644675538	0.223955557	5.292695767	0.17778715	0.673281866	0.171803082	0.311379029	5.334840227	0.348459748	0.554986327	0.255717716
ATAD1	0.275435473	5.344948736	0.296147905	0.586307478	0.231874567	0.819772431	5.610345777	3.110470972	0.077790463	1.109073643	-0.004856154	6.08003108	0.000163253	0.989805679	-0.004450059	-0.313393736	5.960594621	0.593255492	0.441162994	-0.355400924	0.661450059	5.922431556	2.528702058	0.111792138	0.951588737	0.560990428	5.868672363	1.730971229	0.18828691	0.725179871
ATAD2	-0.539274612	5.470256824	1.24286124	0.264920335	-0.576884705	-0.880339334	5.375105793	2.892356862	0.08900064	-1.050606869	-0.066506617	4.37194278	0.006812362	0.934219669	-0.029550993	0.188247098	4.469844608	0.057782792	0.810035283	0.091496064	-0.041225897	3.969974244	0.001572404	0.968369334	-0.013958972	0.164370841	4.035936409	0.026310602	0.871144082	0.059910009
ATAD3A	-0.321584835	6.950877274	1.399385346	0.236826511	-0.625569683	-0.661174069	6.825857166	5.163877818	0.023061352	-1.637115237	-0.63267329	6.727768472	4.431913188	0.035272949	-1.452558234	-0.33831015	6.8500669	1.358816722	0.243742659	-0.613068455	-1.17320289	6.039191571	8.407050438	0.003737686	-2.427397202	-0.203510355	6.383906802	0.346025748	0.556371526	-0.254635105
ATAD3B	-0.270261364	5.565413425	0.342005704	0.558673773	-0.252841716	-1.724238951	5.184473934	8.313937825	0.0039342	-2.405143523	-0.674796926	5.077990862	1.351185907	0.245070902	-0.610708251	-0.687612884	5.092324399	1.353416462	0.244681733	-0.611398452	-1.814573006	4.524698015	4.888566972	0.027035117	-1.568071744	-0.928143024	4.710146041	1.685145573	0.194242128	-0.711656574
ATE1	-0.091369484	5.019716361	0.024697932	0.875122095	-0.057931351	0.482624198	5.260729969	0.824187777	0.363958596	0.438948018	-0.079179319	5.099509367	0.01941878	0.889172567	-0.051013944	0.229799558	5.231641477	0.176519785	0.6743813	0.171094481	0.497496714	5.222797594	0.814433799	0.366812635	0.435555713	0.387500861	5.175860991	0.468827653	0.493526998	0.306689085
ATF1	-0.555698229	5.579841901	1.442448466	0.229743536	-0.638756699	-0.877637553	5.488942565	3.16202848	0.075369478	-1.12280449	0.273793916	6.466469828	0.693481567	0.404982689	0.39256354	-0.416867112	6.170636817	1.229955016	0.267415787	-0.572812958	-0.014714121	5.89979096	0.001269475	0.971577629	-0.012522493	-0.082787634	5.874539341	0.038615535	0.844212291	-0.073548329
ATF2	0.739681037	4.502532806	0.964106806	0.326154335	0.486576844	0.893085701	4.571700395	1.458002729	0.227248175	0.643499596	0.476175409	4.884778483	0.570249134	0.450159934	0.346633161	-0.060346106	4.692555821	0.007432526	0.931297814	-0.030911417	0.389458237	5.034251099	0.425588307	0.514161677	0.288900296	0.647056528	5.154303341	1.262135178	0.261247317	0.582948161
ATF3	-0.276985111	3.786341895	0.059683728	0.806996521	-0.093128337	1.445878083	4.335388296	2.800327073	0.09424508	1.025741314	-1.4284115	5.209656227	3.299039826	0.069320392	-1.159138988	1.513010488	6.486159813	12.09174129	0.000506457	3.295457822	-1.688318183	6.694463449	26.57167224	2.53939992589143e-07	-6.595268897	-1.608085412	6.7266348	24.28486955	8.30891805522749e-07	-6.080455524
ATF4	0.038481493	8.363766202	0.029206648	0.86430277	0.063334095	0.399781718	8.551886634	4.281879396	0.038520733	1.414305456	0.187978055	8.178762864	0.474818176	0.490778893	0.309114123	1.065247168	8.691576333	19.58183166	9.63813904191574e-06	5.016006813	0.12053647	9.022277939	0.825391045	0.363608651	0.439365792	0.478498166	9.216886646	14.45710789	0.000143388	3.843488062
ATF5	-0.324048875	6.031507557	0.711041767	0.399098187	-0.398920245	-0.743235759	5.890669832	3.178540416	0.07461135	-1.127195102	-0.126884247	5.520111272	0.071257639	0.789514384	-0.102639953	-0.039313035	5.56400704	0.006841504	0.93407944	-0.029616187	-0.912122586	5.568509053	3.588901214	0.058166691	-1.235325643	-0.291674743	5.787812324	0.445331388	0.504560383	-0.297086853
ATF6	-0.012284081	5.281626421	0.000560699	0.981108592	-0.008282921	0.514119359	5.515860454	1.15655389	0.282181381	0.549471645	-0.121867985	6.570294985	0.149282234	0.699222227	-0.155384775	-0.916393935	6.285745671	6.220700633	0.012626514	-1.898716546	0.632989158	6.901156029	4.884381492	0.027100743	1.567018806	0.308512698	6.722689551	1.022002311	0.312044526	0.505783432
ATF6B	-0.317652001	6.365283251	0.882798574	0.347436317	-0.459124788	0.380081275	6.686749429	1.580197677	0.208732222	0.680410504	-0.04166417	6.6229126	0.018160654	0.892800468	-0.049245591	-0.17323623	6.570258118	0.291089845	0.589522977	-0.229499263	-0.372038183	7.117488972	2.028065898	0.154417009	-0.811304863	-0.851839425	6.943124613	8.859473682	0.002915716	-2.535254732
ATF7	-0.009053981	3.903504023	7.51924956455263e-05	0.993081342	-0.003015178	0.59677958	4.08454186	0.391600111	0.531459512	0.274529815	0.357031084	4.543482168	0.232449744	0.629713299	0.200857134	0.722824941	4.699257622	1.049019837	0.305732935	0.514657774	0.153524223	4.285349813	0.031809026	0.858447446	0.066286287	0.127358351	4.287645108	0.021380524	0.883747083	0.053672007
ATF7IP	-0.248809916	4.675973956	0.132917168	0.715426389	-0.145435045	1.101540694	5.253414621	4.054494661	0.044053903	1.356015614	0.553295525	5.519227198	1.32764351	0.249224873	0.603408617	1.266314419	5.908978966	8.648324161	0.003273623	2.48497131	-0.448351883	5.288868229	0.708530558	0.399932063	-0.398013776	-0.40868663	5.310867445	0.586469205	0.443787712	-0.352824727
ATG12	-0.170040802	4.895308839	0.076381476	0.78226237	-0.106647561	0.201955053	5.040899963	0.120214565	0.728801893	0.137390508	0.241173974	4.670254811	0.120775538	0.728194874	0.137752383	0.358056504	4.725995403	0.269392038	0.60373989	0.219150128	-0.381504698	4.430905344	0.229645327	0.631786938	-0.199429358	0.112471221	4.595197467	0.023142199	0.879087872	0.055967711
ATG16L1	0.155381684	5.375811794	0.097001702	0.755457816	0.121789781	-0.682816463	5.084461951	1.382136455	0.239737566	-0.620263908	-0.03656039	4.933924989	0.00357056	0.95235143	-0.021202762	0.053205286	4.978941691	0.007573006	0.930653214	0.031212119	0.615312525	5.142861236	1.151885152	0.283154869	0.547975966	0.284284808	4.999841485	0.216596723	0.64164537	0.192704935
ATG2A	0.29306614	4.993391285	0.247208671	0.619047432	0.208276074	1.078489791	5.371698593	4.307914537	0.03793544	1.420954877	0.175427191	5.333956352	0.116391504	0.732981635	0.134906907	1.187055582	5.850812753	7.331779616	0.006774595	2.16911669	-0.092114025	5.247398295	0.02909	0.864571398	-0.063199136	-0.082445268	5.257403667	0.022996974	0.879464941	-0.055781469
ATG2B	-0.09099476	4.133463264	0.010086748	0.920000729	-0.036211829	0.80336535	4.44107927	1.041043831	0.307578829	0.512043561	0.248009052	4.264270953	0.083855294	0.772139264	0.112304363	0.801894169	4.477594368	1.026409517	0.311003463	0.507234775	-0.383482332	4.573997393	0.268917253	0.604059015	-0.21892063	-0.056448529	4.687131878	0.006393295	0.936270593	-0.028598617
ATG3	-0.6824515	5.73875632	2.450323945	0.117500617	-0.929959854	-1.100946755	5.62610769	5.419217798	0.019916281	-1.700791766	-0.235568577	5.914393927	0.336672875	0.561756026	-0.25045226	-0.392102008	5.864266996	0.85711089	0.354548454	-0.450324405	0.127452012	5.987407738	0.101816004	0.749661147	0.125134997	-0.162787273	5.864460948	0.147960455	0.700492089	-0.154596765
ATG4A	-0.480451331	4.845617095	0.57548267	0.448088437	-0.348636263	0.483105215	5.214906631	0.794024856	0.372885866	0.428424079	0.550758239	4.848252371	0.73405793	0.39157101	0.407189469	0.797581307	4.964572812	1.62989936	0.201716969	0.695257566	0.221204179	5.253596377	0.167739099	0.682129009	0.166133481	-0.014475102	5.162257238	0.000652662	0.979618457	-0.008943041
ATG4B	0.007093151	5.86177834	0.000300207	0.986176149	0.006045505	-0.265218791	5.755445206	0.37552046	0.540010414	-0.267597864	0.0267102	5.902489203	0.004297729	0.947730469	0.023315157	0.145358284	5.960294389	0.128729597	0.719752889	0.142816583	-0.219964351	5.302762397	0.173755436	0.676795574	-0.16954249	0.093813616	5.433456817	0.034578289	0.852482102	0.06931473
ATG4C	0.189198456	4.190404076	0.046502792	0.829264428	0.081306964	0.564260509	4.324033252	0.461140078	0.497091638	0.303563543	1.079223983	4.443435697	1.802797696	0.179374635	0.74623897	1.061350232	4.443829134	1.692843061	0.193226615	0.713933055	-0.310334726	4.063478097	0.100114046	0.751692818	-0.123959599	0.333698524	4.254610769	0.140539956	0.707744812	0.150123305
ATG4D	0.02813917	4.817431354	0.001950951	0.964769241	0.015576551	0.295703391	4.926301095	0.23203518	0.630018862	0.200646448	-0.160319878	5.005927296	0.073195792	0.786739303	-0.104169153	0.341866457	5.213586437	0.383567965	0.53569988	0.271078451	1.464181983	5.44488716	7.593438927	0.00585811	2.232242494	1.434097151	5.422853124	7.114457139	0.007646476	2.116538696
ATG5	0.810217424	5.647012221	3.179092675	0.074586136	1.127341894	0.802885804	5.641865803	3.065811373	0.079955238	1.097153081	0.515178168	6.245257507	2.05036597	0.152169608	0.817672079	0.37355135	6.172466536	0.998184254	0.317750264	0.497914079	0.188967257	6.024015457	0.229924988	0.631579454	0.199572006	0.25317326	6.056320258	0.415091364	0.519396576	0.284500917
ATG7	0.277140586	4.931136753	0.20913949	0.647442701	0.188798661	-0.315012135	4.727207095	0.217373453	0.641048544	-0.193109082	0.069757839	4.713575729	0.010575814	0.91809093	0.037114303	0.663627936	4.962819172	1.137978852	0.286079812	0.543512789	-0.475082887	4.8572412	0.540871389	0.462071819	-0.335290518	-0.249529794	4.939677758	0.15827813	0.690746774	-0.160681135
ATG9A	-0.064080364	5.520138642	0.01861132	0.891486645	-0.049885158	0.14812086	5.613265801	0.105125339	0.745763623	0.127398804	-0.153337125	5.848928178	0.135660409	0.712633845	-0.147133556	0.290382691	6.050850143	0.550116842	0.458269957	0.338878613	0.135004891	5.877939956	0.10477078	0.74617793	0.1271576	0.028597404	5.833439776	0.004459811	0.946755399	0.023762209
ATIC	-0.178588876	8.022320176	0.583782064	0.444833679	-0.351802339	-0.361354469	7.945220731	2.421582002	0.119674018	-0.922000127	-0.13815973	7.728668573	0.385575268	0.534634447	-0.271943063	-0.350180876	7.64045057	2.586015576	0.107811239	-0.967335963	-0.724668785	7.336994517	8.85249822	0.00292688	-2.533595066	-0.340344852	7.494481245	2.18819387	0.139072309	-0.856759335
ATL1	0.66495404	4.367019296	0.681322906	0.409131558	0.38813702	1.202920574	4.600019425	2.630498439	0.1048288	0.979519385	0.715130904	3.93481061	0.456265507	0.499374485	0.301573651	1.487793575	4.226302571	2.478749629	0.115393957	0.937816934	0.701103601	4.153517178	0.552091443	0.457464389	0.339642708	0.906630477	4.235521612	0.97389703	0.32371019	0.489843629
ATL2	0.442272138	5.914715829	1.203394488	0.272644284	0.564403604	1.055619828	6.250029293	8.334542933	0.003889826	2.41006979	0.598804064	6.153671492	2.566755211	0.109131373	0.962050382	0.570562953	6.136990433	2.244785962	0.134065458	0.872683104	0.873334586	6.400786573	6.249392087	0.012423594	1.905752761	0.280604346	6.079575441	0.518775753	0.471364379	0.326643241
ATL3	-0.10184318	7.117964346	0.138810967	0.709465945	-0.149068446	0.042705684	7.186567828	0.025060117	0.874217355	0.058380576	0.109234265	6.513620461	0.114866853	0.734669901	0.133907752	0.223989419	6.570844402	0.487923081	0.484855236	0.31438791	-0.073687758	6.637097016	0.05607754	0.812806545	-0.090012808	0.310337779	6.825106328	1.115833366	0.29081741	0.536379597
ATM	0.152012449	4.44558528	0.039570329	0.842323038	0.074521321	0.558882767	4.60244987	0.60344727	0.437265751	0.359254537	-0.629242867	4.341883207	0.578568547	0.446873952	-0.349814959	-0.571019563	4.378949214	0.471327058	0.492377293	-0.307701984	-0.704306095	4.404609841	0.748199697	0.387046817	-0.4122365	-0.691269435	4.421446656	0.711602616	0.398912295	-0.399122578
ATMIN	0.201770781	5.877145787	0.245394832	0.620336549	0.20737263	0.130458878	5.847275709	0.098413584	0.753741765	0.122777419	0.140366325	6.400752578	0.174073985	0.676516221	0.169721786	-0.525439269	6.130830634	1.881525561	0.170160859	-0.769140331	0.5152844	6.453203008	2.338027312	0.126249341	0.89877088	0.234706839	6.30835656	0.433739633	0.510159649	0.292293894
ATN1	-0.141277887	6.319828777	0.169545632	0.680515935	-0.167161701	-0.201418612	6.298386609	0.331580826	0.56472972	-0.248159356	-0.052631935	7.971385188	0.056468284	0.812167644	-0.090354316	-0.106272062	7.948497244	0.221206633	0.638122058	-0.195096243	-0.420815029	7.194780465	2.740143893	0.097855955	-1.009412741	0.016733753	7.393440919	0.004948289	0.943919805	0.025064902
ATOX1	-0.243811519	5.709864006	0.313101721	0.575783053	-0.239741121	0.675838004	6.13806947	3.24557862	0.071616399	1.144987518	0.012640923	5.457810286	0.000671997	0.979318826	0.009075897	0.266981806	5.573699978	0.317655025	0.573020309	0.241829986	0.467168244	5.250995788	0.737333784	0.390516303	0.408360831	0.324653646	5.190116476	0.334132204	0.563235968	0.249309619
ATP10D	0.362274329	4.826373306	0.323677147	0.569406149	0.244577847	1.286157101	5.274740112	5.501043799	0.019005126	1.721129244	0.073893261	4.368647605	0.008375271	0.927082191	0.032881762	1.670030934	5.085465578	7.12958092	0.007582245	2.120202203	-0.964289032	5.27497157	3.119930446	0.077340085	-1.111595356	-0.455643488	5.442473195	0.813117787	0.367200079	-0.435097234
ATP11A	-0.397884419	5.186676881	0.537047025	0.463659118	-0.333801195	-0.399059275	5.19449345	0.530392613	0.466441844	-0.331202497	-0.053396912	5.072873278	0.008626664	0.925999024	-0.033389471	-0.927360559	4.821754082	1.876344487	0.170750203	-0.767638771	-0.74819566	4.695134899	1.130647284	0.287637314	-0.541154775	-0.371449614	4.814725791	0.310794523	0.577193043	-0.238678912
ATP11B	-0.352738048	5.565812257	0.581025479	0.445910646	-0.350752159	-0.098390549	5.669129832	0.048462212	0.825761076	-0.083145592	-0.022133061	5.985634593	0.003150704	0.955237343	-0.019888708	0.390394403	6.181576399	1.097077826	0.294908295	0.530313012	-0.079115812	6.093666693	0.042738405	0.836218627	-0.077680163	0.232683796	6.239879921	0.404499536	0.52477461	0.280027185
ATP11C	0.448534992	4.127562482	0.240879234	0.623571805	0.205113529	0.522472086	4.161061869	0.329960378	0.56568242	0.247427318	-0.022207184	4.80880946	0.001173684	0.972670556	-0.01203423	-0.274909765	4.739177533	0.160394973	0.688793135	-0.16191119	0.103395834	4.518699699	0.018541515	0.891689079	0.049786553	0.156297859	4.545561176	0.042459262	0.836746814	0.077405932
ATP13A1	-0.023568775	5.238280383	0.001989271	0.964425155	-0.015731471	0.494668688	5.466400527	1.028918086	0.310412914	0.50806022	0.181759798	5.520312788	0.145956457	0.702429855	0.153397038	0.701253353	5.773147877	2.52379265	0.112140583	0.950237191	-0.066110044	5.155073057	0.013828807	0.906387817	-0.042685941	0.057337438	5.209584488	0.010670192	0.917727556	0.037286228
ATP13A2	0.686278684	6.36959778	4.049700787	0.044179175	1.3547824	1.447398179	6.834702565	23.0770345	1.55638617723005e-06	5.807882635	-0.000850389	6.699447403	6.60249462836049e-06	0.997949812	-0.000891299	0.561447552	6.984882896	4.115949444	0.042480674	1.371808599	0.031480981	6.934364006	0.012750881	0.910094138	0.040913683	0.105891761	6.971609072	0.145551149	0.702823618	0.153153653
ATP13A3	-0.005655441	6.018930163	0.000215904	0.98827658	-0.005121496	-0.262725385	5.917147564	0.419006939	0.517432979	-0.286145895	-0.206771651	6.842189879	0.47088827	0.492578806	-0.307524278	-0.766106755	6.636811637	5.761527423	0.016380826	-1.785664209	-0.036465697	6.879478785	0.016440612	0.897974121	-0.046736179	-0.132764134	6.837961708	0.20731578	0.648879452	-0.187835978
ATP1A1	0.013394864	9.627746584	0.006376819	0.936352589	0.028560584	-0.1656219	9.542626253	1.342290717	0.246630399	-0.607953394	-0.061544924	9.055199689	0.082017822	0.774581318	-0.110932982	0.037618995	9.104469622	0.036590546	0.848301094	0.071449973	-0.27452356	8.971631605	4.13405418	0.042028548	-1.376455616	-0.408932233	8.915846373	8.610398574	0.003342491	-2.475929689
ATP1B1	-0.167113983	6.053127561	0.193189858	0.660274882	-0.180275224	0.601926336	6.421412116	3.211919762	0.073103663	1.13606086	0.259821495	5.893480774	0.401888464	0.526115583	0.278918834	1.34805546	6.502271411	15.31124157	9.11723357503808e-05	4.040136919	0.201820038	6.451340076	0.364059648	0.54626021	0.262600433	-0.184225408	6.277119363	0.261437574	0.609134238	-0.215286989
ATP1B3	0.099067625	7.505208368	0.15097757	0.697602902	0.156391721	0.228071215	7.569954475	1.088184465	0.296873823	0.527428095	-0.206104764	7.679882166	0.66816169	0.413693261	-0.383321554	0.149312378	7.85060516	0.530161253	0.466539073	0.331111978	-0.329259407	7.726323865	2.469224216	0.116095213	-0.935185687	-0.361099803	7.71648282	2.88670368	0.08931349	-1.049082939
ATP2A2	0.016401873	7.779641223	0.005327944	0.941811876	0.026035837	-0.015356686	7.765570674	0.005401952	0.941409857	-0.026221259	0.047364192	8.626450007	0.050126657	0.822843027	0.084683007	-0.267591021	8.480824062	1.783753821	0.181689054	-0.740671237	-0.070709615	7.877181734	0.12728785	0.721260831	-0.141907652	0.080314552	7.952092122	0.170055228	0.680062729	0.167451026
ATP2B1	0.678018864	5.60132321	2.169367335	0.140784143	0.851446259	1.058442932	5.806955082	5.931833058	0.014869766	1.827695854	-0.295728907	6.71178748	0.973502242	0.32380828	-0.48971205	-0.580088059	6.610151495	3.290762542	0.069670659	-1.156950082	0.350431764	6.433355052	1.07595087	0.299605143	0.523450735	0.077247241	6.30048067	0.046852134	0.828634238	0.081637126
ATP2B4	0.685435963	7.831924864	8.879128998	0.002884491	2.539930773	0.567632728	7.760248855	7.57282511	0.005925483	2.227276207	-0.055351744	7.634624626	0.04404019	0.833778858	-0.078949121	-0.062857656	7.633741455	0.083705334	0.772337472	-0.112192894	0.525738385	7.808734738	6.556394594	0.01045079	1.980850883	0.318914706	7.691114051	2.211998204	0.136941194	0.863465891
ATP2C1	-0.126537736	6.045474449	0.110204163	0.739911819	-0.130820036	-0.006464129	6.100399684	0.000294521	0.986307694	-0.005987579	0.168040911	6.658457295	0.302615605	0.582247299	0.234892517	-0.171979558	6.507399768	0.273618519	0.600914703	-0.221187169	0.206476219	6.90536807	0.534664441	0.464652406	0.33287181	-0.105363399	6.757672233	0.1230574	0.725741862	-0.139217826
ATP5A1	-0.34629444	7.58865625	2.213527435	0.136805543	-0.863896305	-0.180340232	7.663377049	0.709573728	0.39958536	-0.398390432	-0.452753216	7.436021085	3.450701757	0.063224921	-1.199111707	0.134456573	7.704224032	0.391300756	0.531616461	0.27440158	-0.526652088	7.504268275	5.343227904	0.020802918	-1.681875736	-0.280832161	7.611449311	1.624042194	0.202529081	-0.693512608
ATP5B	-0.205546552	10.65759449	1.66035852	0.197554924	-0.704312141	-0.214816269	10.65411504	3.015966395	0.082448298	-1.083818303	-0.333698519	10.99095178	4.322380777	0.037614261	-1.424647468	-0.330243322	10.99389981	5.943642993	0.014770458	-1.830606029	-0.120486364	10.43622443	2.180137146	0.139802003	-0.854486605	-0.272402632	10.36675787	10.04054936	0.001531315	-2.814935382
ATP5C1	-0.103567411	7.928617885	0.229490898	0.631901577	-0.199350561	-0.343930352	7.824928134	2.858227315	0.090907632	-1.041399657	-0.163291492	7.290922813	0.402201514	0.525954488	-0.279051835	0.205227195	7.468697368	0.666791572	0.414172452	0.38281879	-0.706202114	7.35924706	8.555363616	0.003445057	-2.462803608	-0.347968333	7.506744072	2.306957652	0.12879592	-0.890097894
ATP5D	-0.162649489	7.759397884	0.530044166	0.466588292	-0.331066163	0.076438298	7.873176741	0.143574017	0.704753493	0.151962763	-0.056391294	7.944225314	0.063601059	0.800892273	-0.096425897	-1.019699765	7.574774809	19.72790315	8.92881068290615e-06	-5.049206385	-0.265758156	7.391737032	1.266812574	0.260365492	-0.584416577	-0.29720926	7.381617929	1.540434467	0.214553147	-0.668465111
ATP5E	0.174818279	6.17919523	0.23312991	0.629212697	0.201202523	0.363992446	6.271849472	1.060683653	0.303059311	0.518472368	0.327375747	6.62190657	1.111757257	0.291700279	0.535063156	-0.002403462	6.465508703	5.19443646840312e-05	0.994249501	-0.002504618	0.077130313	6.20992203	0.044374762	0.833157912	0.079272677	-0.204121156	6.089999181	0.277617201	0.598267258	-0.223104765
ATP5EP2	-0.099303637	9.95892797	0.316975264	0.573431096	-0.24151876	0.25588845	10.13914209	3.454506577	0.06307956	1.200111346	0.105631975	10.31177019	0.212054462	0.645161882	0.1903313	0.104311176	10.31054785	0.47246034	0.49185747	0.308160729	0.480963986	9.738129939	17.66902585	2.62872549094614e-05	4.580254763	0.347422589	9.660333025	3.767073219	0.05227102	1.281739023
ATP5F1	0.08604226	7.58796427	0.120089262	0.728937698	0.137309589	-0.183030663	7.464114027	0.621920418	0.430334541	-0.366193794	-0.318225275	7.231684777	1.169538344	0.279496119	-0.553624219	-0.312850926	7.24015325	1.188875944	0.275556409	-0.559789484	0.083123068	6.989082684	0.092467129	0.761063833	0.118578916	-0.142481047	6.885476409	0.247279845	0.618996969	-0.208311478
ATP5G1	0.321789468	5.67831695	0.53085866	0.466246085	0.331384802	0.322340823	5.680420664	0.523993254	0.469143227	0.32869455	0.350435359	5.872008218	0.716036345	0.397447145	0.400720618	-0.210561431	5.634546792	0.207111536	0.649040834	-0.187727979	0.092561387	5.122230937	0.026290441	0.87119303	0.059885608	-1.125034117	4.757419493	2.534625458	0.111373311	-0.953218868
ATP5G2	-0.404744553	6.834150711	2.026725408	0.154553298	-0.810921722	-0.844400971	6.681906084	7.437681951	0.006387211	-2.194688762	0.15472612	7.605355855	0.437869541	0.508152533	0.294005905	-0.717728328	7.236971319	7.909250792	0.004918263	-2.308188212	-0.040062077	6.652822153	0.016769705	0.89696369	-0.047225137	-0.472125954	6.474528622	1.974479099	0.159973232	-0.79595268
ATP5G3	-0.086454927	7.456930415	0.126571512	0.722013639	-0.141454598	-0.548492756	7.26646847	4.950430522	0.026084172	-1.583622942	-0.333770627	6.47506967	1.037349325	0.308438751	-0.510831064	0.291779392	6.762796359	0.954297265	0.328627872	0.483295605	-0.217990975	6.346865821	0.393804857	0.530306157	-0.27547333	-0.147409776	6.381096209	0.181355586	0.67021085	-0.173788546
ATP5H	0.169795519	6.392264103	0.258715821	0.611003779	0.213956104	0.471394146	6.543770786	2.175770373	0.140199296	0.853254169	0.250014933	6.19568669	0.470895364	0.492575547	0.307527151	0.202499168	6.175401458	0.295218967	0.586895341	0.231439338	-0.246885931	6.448470886	0.545347092	0.460225127	-0.337029674	-0.332468873	6.417819769	0.943961215	0.331261196	-0.479829434
ATP5I	0.163037965	8.259607676	0.596145842	0.440052352	0.356495653	0.120551178	8.237760117	0.367686084	0.54426826	0.264186992	0.461756352	8.595539907	2.402978885	0.121104445	0.916839918	-0.584622176	8.09987685	5.05956573	0.024490374	-1.611004582	0.054364607	8.22979039	0.096507621	0.756061574	0.121442834	-0.005455626	8.200583322	0.000936548	0.975586086	-0.010734402
ATP5J	-0.10491572	6.730594372	0.127333618	0.721212814	-0.141936565	0.167355696	6.858918615	0.349778559	0.554238509	0.256303302	-0.173651157	6.058693332	0.205109109	0.650628145	-0.186667154	0.54118828	6.399606442	2.474030018	0.115740826	0.936513422	0.091121923	6.075197335	0.055785675	0.813285307	0.089757074	-0.121262066	5.98487656	0.090367014	0.763711091	-0.117070902
ATP5J2	-0.264491237	6.185909884	0.534781617	0.464603477	-0.332917545	0.226486299	6.406014075	0.456416917	0.49930331	0.301635555	-0.271964666	6.02503476	0.489000872	0.484373331	-0.314819776	-0.33742389	6.008854563	0.713615317	0.398246221	-0.399848337	-0.129699682	5.749956027	0.087539066	0.767329351	-0.11501819	-0.78393806	5.523076889	2.515439243	0.112736217	-0.947936542
ATP5L	-0.061374625	6.933259456	0.050622044	0.821984384	-0.085136433	0.434254579	7.17927943	2.956311097	0.085542899	1.067816036	0.366761375	6.591996854	1.362280437	0.243142653	0.61413885	0.452433789	6.635759872	2.075148984	0.14971532	0.824733756	-0.421257381	6.383994639	1.504078289	0.220044915	-0.657488662	-0.112753161	6.517364538	0.117703817	0.731538352	-0.1357629
ATP5L2	-0.506149687	4.713983969	0.563800079	0.452733172	-0.344157683	-0.989407405	4.602987763	1.796939498	0.180082936	-0.744527439	1.162644387	4.216504407	1.61911217	0.203215627	0.692042898	1.074201766	4.193986246	1.313075795	0.25183852	0.598877841	-0.644491391	4.074475007	0.431206823	0.511397372	-0.291241508	-0.823188219	4.055205196	0.653148876	0.418989119	-0.377797256
ATP5O	0.203248217	6.354010914	0.359837539	0.548596476	0.260746987	-0.52264804	6.054732182	1.820077344	0.177304071	-0.751281294	-0.258850548	5.868606626	0.39184964	0.531328751	-0.274636683	-0.415381951	5.819562532	0.927179104	0.335597007	-0.47418192	-0.032998697	5.708317212	0.005479505	0.940991543	-0.02641428	0.194615853	5.812492637	0.202609266	0.652622914	0.185337682
ATP5S	-1.207815189	4.568754749	2.603428518	0.106632811	-0.972109143	-1.972544152	4.46124756	5.277025579	0.021608632	-1.66537272	-0.734290161	4.547173978	0.967926604	0.325197823	-0.487852371	-1.271063471	4.456994373	2.347959668	0.125447103	-0.901539364	0.023443367	4.358721988	0.000806273	0.977347148	0.00995115	0.284680974	4.454304497	0.127640526	0.720891076	0.14213035
ATP5SL	-0.263423566	6.140072097	0.512107873	0.474227795	-0.324012995	-0.064471664	6.226863631	0.032273721	0.857428226	-0.066802224	0.007648592	5.864200504	0.000341952	0.985246404	0.006455142	0.229941652	5.968782418	0.323931832	0.569254284	0.244693693	-0.434719075	5.752575755	0.978379133	0.3225993	-0.491336579	-0.49911563	5.736671247	1.239824868	0.265504809	-0.575927609
ATP6AP1	-0.011251997	6.592467173	0.00132269	0.970988287	-0.012786009	0.723162909	6.971457258	6.923012467	0.008509351	2.070103557	-0.128055644	6.270166764	0.131344581	0.717041985	-0.144455414	0.827582123	6.755783443	7.407341228	0.006495825	2.18736567	-0.229305856	6.929602337	0.673778827	0.41173723	-0.385379861	-0.132558228	6.975758521	0.22880025	0.632414856	-0.198997937
ATP6AP2	-0.124806059	7.321495198	0.260536431	0.609751859	-0.214846867	0.13039466	7.443460627	0.325179355	0.568511542	0.245260714	0.136905226	7.32578289	0.181199527	0.670344406	0.17370201	0.39385818	7.458221441	2.236253909	0.134807225	0.870286832	0.352476362	7.878446985	3.130439493	0.076843022	1.114395564	-0.018328664	7.686917153	0.007333319	0.931756734	-0.03069746
ATP6V0A1	0.465647354	4.612440683	0.434200109	0.509935183	0.292485023	1.746604811	5.256045679	9.297675443	0.002294448	2.639321764	-0.486313238	4.163135672	0.285323506	0.593233042	-0.226774667	1.496672269	4.925754693	5.097503784	0.023960301	1.620507736	-0.685182244	4.643047062	0.90523948	0.341380688	-0.466761051	-0.373737508	4.743396368	0.293848565	0.587764769	-0.230796449
ATP6V0A2	0.147384875	4.329454507	0.032925508	0.856011337	0.067520483	-0.057300321	4.277303801	0.004575132	0.946072435	-0.024075611	0.458720685	4.718590646	0.453290967	0.500776256	0.300356271	-0.312874807	4.469924116	0.158318672	0.690709215	-0.16070475	0.028624339	4.320693688	0.001152949	0.972912951	0.011926015	0.357275091	4.438601122	0.19715522	0.657026936	0.182416825
ATP6V0B	-0.43013563	7.221853768	2.703339954	0.100138268	-0.999399924	-0.100066548	7.366279956	0.167998046	0.68189717	-0.166281112	0.156082695	7.481151493	0.410385023	0.521774148	0.282517443	-0.078249162	7.370640234	0.075332093	0.783725817	-0.105835847	0.593269488	7.561131889	6.956907524	0.008349623	2.078333142	0.335350374	7.41430331	2.002846241	0.157004148	0.804088873
ATP6V0D1	0.611532782	6.067612966	2.565864382	0.10919286	0.96180576	1.454718024	6.570108741	19.12859752	1.22200100437991e-05	4.912928437	-0.109714259	5.547065759	0.054486081	0.815433314	-0.088611549	1.565848236	6.449165102	19.20610488	1.17337542814964e-05	4.930563011	-0.248381974	5.755282446	0.32193362	0.570447921	-0.243783999	-0.283026481	5.747667278	0.406096447	0.523957474	-0.28070396
ATP6V0E1	-0.256637467	7.985722533	1.364496369	0.242759739	-0.614823338	0.416470616	8.319649456	5.054348641	0.024564214	1.609697134	-0.12656548	7.660687276	0.26229952	0.608544737	-0.215707489	0.747948649	8.124683187	12.96482482	0.000317398	3.498395599	0.583233876	8.46927857	12.82279637	0.000342422	3.465438893	0.033141444	8.167608329	0.033754131	0.854230786	0.068424781
ATP6V1A	0.16248165	6.189568146	0.20301713	0.652296448	0.185554986	1.05630197	6.674187817	11.49073449	0.00069944	3.15524959	-0.060895023	6.471977447	0.034632849	0.852367103	-0.06937332	1.206650567	7.168082538	20.46759876	6.06493063504806e-06	5.217174162	0.056430999	6.531621725	0.03035112	0.861695926	0.06464596	0.19438202	6.599537535	0.371368111	0.542259473	0.265792852
ATP6V1B2	-0.277622986	6.581164941	0.794439433	0.372761105	-0.428569409	0.343562036	6.871094717	1.481594079	0.22352528	0.650673352	0.171507488	6.575725717	0.296331558	0.586191397	0.23196056	0.298960003	6.639731204	0.913815479	0.339104083	0.469666982	0.472724009	6.939130933	2.835159232	0.09222166	1.035167067	-0.013991471	6.692692498	0.002068415	0.96372485	-0.016046942
ATP6V1C1	0.234939097	6.541761526	0.553452539	0.45691041	0.340168947	0.861016752	6.880990355	9.076803566	0.002588721	2.586914694	-0.104829311	6.938731794	0.145214739	0.703150924	-0.152951448	0.754677069	7.386688132	9.83324563	0.001713857	2.766025502	0.07003808	6.181065351	0.035789318	0.849951235	0.070605991	-0.0519746	6.1290907	0.018592685	0.891540649	-0.049858851
ATP6V1D	0.452047929	6.50959733	1.982904041	0.159084806	0.798371297	1.294063421	7.006644063	21.396441	3.73463789989483e-06	5.4277515	0.280098217	6.60982601	0.808088206	0.368686077	0.433343262	1.019512335	7.023199565	13.43565529	0.000246887	3.607502251	-0.28250295	6.585328788	0.790975808	0.373805226	-0.427354632	0.128276158	6.774553863	0.184567635	0.66747692	0.175563747
ATP6V1E1	-0.14490507	6.848071631	0.251713323	0.615871249	-0.21051007	0.728761283	7.296431407	8.444659104	0.003661171	2.436380034	0.538881416	6.957522837	2.854984834	0.091091099	1.04052406	1.001452892	7.224668988	15.04686796	0.000104874	3.979331574	0.234513545	6.991037215	0.733864925	0.391633277	0.407120413	0.365843585	7.059012184	1.83819754	0.175162354	0.756559228
ATP6V1F	-0.251586312	8.150105415	1.347418302	0.24572996	-0.60954189	0.43759753	8.494557299	5.443371601	0.019642718	1.706798426	-0.193918415	8.562122975	0.947479865	0.330361607	-0.481010431	0.181773684	8.746062684	1.097199776	0.294881459	0.530352534	0.254850693	8.657969515	2.664835516	0.10258843	0.988901617	0.080773215	8.565776848	0.265300414	0.606501861	0.217167862
ATP6V1G1	0.186654961	7.917640812	0.649520326	0.420284228	0.376456908	0.668763689	8.182040218	9.185464091	0.002439447	2.612708664	0.039570353	8.964586626	0.02535528	0.873484981	0.058744558	0.301940761	9.100004963	1.755103945	0.18523638	0.732273715	0.620816691	8.975371536	20.63377544	5.56064110373567e-06	5.254875134	-0.01057105	8.627035242	0.004746792	0.945071634	-0.024535272
ATP6V1H	-0.047680235	6.747847771	0.026649886	0.870323232	-0.060319423	0.639891782	7.098823166	5.984123912	0.014435211	1.840576869	0.020256883	7.315102105	0.006057039	0.937965682	0.027813051	0.696931209	7.674744492	8.943718441	0.002784254	2.555291206	0.481225118	6.940087267	2.938464754	0.086492905	1.063019515	0.175264661	6.779158308	0.345402712	0.556727152	0.254357597
ATP7A	0.542072639	3.841199333	0.244018847	0.621318441	0.206685756	1.03547043	4.003096457	1.028647739	0.310476486	0.507971285	-0.361834275	3.921950597	0.117805694	0.731426686	-0.135829199	0.70045973	4.237477089	0.607150594	0.435862683	0.360650312	0.490718728	3.997205009	0.226578905	0.634072204	0.197861285	0.600730909	4.041510422	0.347047594	0.555789192	0.255089903
ATP7B	0.167324167	4.013012139	0.029492335	0.863647185	0.063663638	0.945505348	4.279396528	1.197463964	0.27382914	0.562520338	-0.311926437	4.074152012	0.10637328	0.744311498	-0.128245272	0.688969484	4.397588307	0.702192544	0.402047947	0.395722151	-0.065499029	4.591700854	0.008028204	0.928604888	-0.032169035	-0.182981711	4.563777142	0.059293628	0.807615893	-0.092795143
ATP8A2	0.21936434	3.042925031	0.056988686	0.811320356	0.090807627	1.043500331	3.106700568	0.371017973	0.542449908	0.26564036	-0.277338295	3.073484938	0.07375666	0.785943614	-0.10460861	2.303203381	3.319094909	1.364844084	0.242699721	0.614930724	0.06264342	3.551011068	0.001908793	0.965151721	0.015404411	1.416471496	3.890978871	1.444120189	0.229473766	0.639266956
ATP8B1	-0.02391289	4.147163123	0.00070818	0.978769481	-0.009319581	0.936244821	4.490304507	1.46991491	0.225359119	0.647124863	-0.452453311	4.948747461	0.548570644	0.458902317	-0.338279749	-0.511838352	4.947336385	0.667183518	0.414035288	-0.382962643	0.683814567	5.136871103	1.406988649	0.235556939	0.627904099	0.211702701	4.933453317	0.113295122	0.736423426	0.132872405
ATP8B2	1.14913729	3.584322688	0.706874338	0.400483413	0.397415467	0.288594565	3.433311489	0.03457826	0.852482163	0.069314699	0.20074726	3.693779059	0.026225865	0.87134994	0.059807394	0.105001771	3.701961638	0.006807964	0.934240861	0.029541142	0.503924673	4.550890396	0.447020733	0.503753167	0.297782211	0.507066592	4.558631674	0.446524498	0.503990052	0.297578035
ATP9A	0.472922657	5.188778331	0.758095396	0.383925222	0.415753356	0.990325951	5.447083589	3.905728533	0.048121759	1.317658505	-0.207088852	5.958852154	0.269590671	0.603606486	-0.219246102	-0.83697407	5.749475706	3.43749888	0.063732104	-1.195641742	0.236703968	5.329386889	0.204820611	0.650857604	0.186514017	-0.698815622	4.999173379	1.279595118	0.25797433	-0.588423507
ATPAF1	-0.139369996	5.001334908	0.056491272	0.81213013	-0.090374377	0.032601522	5.071664051	0.00322186	0.954735236	0.020117049	-0.2427817	4.974079559	0.162870072	0.686527741	-0.16334191	0.164299581	5.13738581	0.083182653	0.773029829	0.111803748	-0.225802223	5.018207997	0.142700456	0.705611017	-0.151434647	0.32079309	5.240297063	0.34085524	0.559335977	0.252327246
ATPAF2	-0.130287509	4.607714542	0.034209036	0.85326288	-0.068917147	-0.389400406	4.539353775	0.275284414	0.599808769	-0.221987189	-0.849100581	3.988883394	0.685933141	0.407551124	-0.389817904	0.821320928	4.482605149	1.080768829	0.298525627	0.52501838	-0.994641778	4.251477777	1.229885457	0.267429315	-0.572790988	-0.676950607	4.334636934	0.621606249	0.430451019	-0.366076259
ATPIF1	-0.118809125	7.397883175	0.243333285	0.621808938	-0.206343039	0.526217591	7.725419909	4.258635609	0.039051274	1.408364788	0.013188744	7.646331356	0.002372378	0.961152749	0.017207588	0.420006884	7.8557339	2.546254846	0.110556044	0.956417511	0.671053075	7.432209581	8.058905385	0.004528053	2.344088479	0.404665013	7.277761306	2.633255792	0.104646929	0.980273514
ATR	-0.400153933	4.243714429	0.219086443	0.639736886	-0.193998608	0.489759377	4.534273208	0.434451706	0.509812609	0.292589427	-0.230076175	4.446937286	0.088036593	0.766688219	-0.11538121	0.549694503	4.734400934	0.634704757	0.425634812	0.370962859	-0.305006766	4.422316797	0.145792245	0.702589314	-0.15329846	-0.150777415	4.478800005	0.036895086	0.847678808	-0.071768674
ATRIP	-1.125337679	4.642363524	2.229616371	0.135387459	-0.868421561	-1.258690763	4.629711412	2.437990988	0.118427814	-0.926546287	-0.561989897	4.441733022	0.51524899	0.472875394	-0.325253284	-0.949411522	4.376055648	1.253180874	0.262945816	-0.580133735	0.071284489	4.202658326	0.006252908	0.936972703	0.028273061	-0.367627685	4.100557233	0.142013364	0.706287604	-0.151018416
ATRN	0.434365663	6.20668632	1.456456882	0.22749471	0.643028697	1.545913697	6.873094451	26.66922441	2.414365717043e-07	6.617196944	0.018340705	6.764885067	0.003910316	0.950138766	0.022212962	0.799965573	7.178372015	9.464714485	0.00209462	2.678894685	-0.168805607	6.500337719	0.265446944	0.606402485	-0.217239028	0.074673092	6.613887904	0.055516174	0.813728558	0.089520442
ATRX	-0.256467955	5.361345933	0.260326941	0.609895631	-0.214744478	0.289695679	5.590191593	0.393681512	0.530370563	0.275420588	-0.581408395	5.094375552	1.024244728	0.311514259	-0.506522069	0.277674909	5.426130205	0.30389712	0.581449529	0.235487977	-0.61761627	5.637930776	1.782760978	0.181810659	-0.740380658	-0.236296746	5.78468436	0.292024939	0.588925815	-0.229939409
ATXN1	1.12647741	3.664327495	0.773934095	0.379002753	0.421357635	1.379539185	3.748562017	1.240527414	0.265369433	0.576149104	0.870037969	4.480741738	1.246626718	0.264197735	0.57807091	0.266569695	4.272975602	0.093422364	0.759870596	0.11926036	0.178011401	4.651163037	0.06265744	0.802344003	0.095639389	0.010994737	4.600693815	0.000222585	0.988096581	0.005200604
ATXN10	-0.007823791	6.993744938	0.000774576	0.977796774	-0.0097514	-0.541393399	6.774647601	3.365257892	0.066585158	-1.176622565	-0.210635683	6.657655816	0.475432506	0.490498521	-0.309362298	0.095636187	6.799806201	0.105681845	0.745114893	0.127776756	-0.423598161	6.735328127	1.980150238	0.15937458	-0.797580945	-0.196329182	6.835095827	0.451882155	0.501442501	-0.299778859
ATXN1L	-0.072548098	5.101247943	0.01673599	0.89706674	-0.047175245	0.260135176	5.239733671	0.237003667	0.62637865	0.203163054	-0.146889052	5.524746583	0.095851704	0.756865717	-0.120981166	-0.440474696	5.42879982	0.75612637	0.38454349	-0.415054536	-0.005275921	5.25971839	9.64143907601633e-05	0.992165631	-0.003415821	-0.361924987	5.134885564	0.395489745	0.529427782	-0.276193273
ATXN2	-0.023435287	4.195568001	0.000718901	0.978609419	-0.009390609	0.255242525	4.290501411	0.092043029	0.761595758	0.118275483	0.65896746	5.005657348	1.203288565	0.272665389	0.564369985	0.625194355	4.995204534	1.042718754	0.307190004	0.512592921	0.207848139	4.565628099	0.078363467	0.779527562	0.108168525	0.159213028	4.556594154	0.044555509	0.832823474	0.079447043
ATXN2L	-0.234014658	6.490018066	0.527847216	0.467513344	-0.330205989	-0.307718746	6.46397311	0.873864011	0.349887804	-0.456071196	0.327875222	7.231121467	1.746070245	0.186371521	0.729620451	-0.16287209	6.996461213	0.353135874	0.552343333	-0.257790884	-0.039994182	7.302980544	0.0269565	0.869586022	-0.06068745	-0.197272031	7.23297526	0.610933847	0.434436417	-0.362073777
ATXN3	-0.338484703	4.06373148	0.127685196	0.720844285	-0.14215854	0.059954499	4.180131126	0.004492746	0.946559454	0.023852103	0.099908038	4.300766412	0.01421848	0.905084212	0.043311011	0.42570284	4.424760728	0.279992225	0.596706313	0.224239367	-0.29545789	4.280899446	0.117297234	0.731984548	-0.135498087	-0.439379135	4.256861103	0.243480224	0.621703736	-0.206416523
ATXN7	-0.09103404	4.438811357	0.014099151	0.905481468	-0.043120433	-0.292387224	4.390359903	0.133702343	0.71462379	-0.14592253	0.397244924	4.334307777	0.230897046	0.630859479	0.200067367	0.790816113	4.494061282	1.016436498	0.313365776	0.503948437	-0.106062961	4.431534731	0.017853384	0.893705793	-0.048805427	-0.903684938	4.243879922	0.980388966	0.322102796	-0.492005506
ATXN7L3	0.11924794	6.024881236	0.096362643	0.756239056	0.121340897	0.563982012	6.244300223	2.47058018	0.115995101	0.935560352	0.44230068	6.921147955	2.519259305	0.112463399	0.948988795	0.118266382	6.756711154	0.156486587	0.692412049	0.159635383	-0.040090387	6.462285777	0.014553217	0.903978788	-0.04384176	0.002323408	6.484269252	4.87688519204554e-05	0.994428042	0.002426637
ATXN7L3B	-0.247533572	6.421490206	0.56068156	0.453985762	-0.342957768	-0.473173446	6.337992327	1.86108222	0.172499949	-0.76321103	0.16450298	7.663420161	0.476177981	0.490158654	0.309663326	-0.492667675	7.372552	4.18548849	0.040771461	-1.389643723	0.369267225	6.760638595	1.525468526	0.216793814	0.663953113	-0.496588732	6.371285272	2.016986297	0.155547593	-0.808136705
AUH	-1.056614743	4.720896412	2.353500504	0.125002031	-0.903082929	-0.735213019	4.812884558	1.246813584	0.264161939	-0.578129756	-0.117743232	4.932223581	0.036961184	0.847544097	-0.071837696	0.529960277	5.204084983	0.906899362	0.34093845	0.467324018	-0.503718355	4.749676491	0.548535061	0.458916886	-0.338265962	0.361386528	5.069458268	0.371539096	0.542166522	0.265867303
AUP1	-0.415191212	7.887043469	3.138070483	0.076484241	-1.116428039	-0.126130066	8.015484775	0.377974577	0.538689207	-0.268661726	0.026626693	8.042452925	0.011939649	0.912989373	0.039534278	-0.691277727	7.741809085	9.584379024	0.001962398	-2.70721291	0.262064904	7.725788063	1.558340931	0.211908305	0.673852022	0.153653847	7.668610967	0.507801704	0.476092033	0.322309086
AURKA	0.561701519	6.154912184	2.203618399	0.137687203	0.861106421	-0.998904168	5.542745208	4.221819136	0.039907354	-1.398947068	0.335280637	4.889462836	0.286049685	0.592763178	0.227118782	-0.372350064	4.655835763	0.270019968	0.603318378	-0.219453445	-1.800483828	4.04082907	2.807598088	0.093818749	-1.027710363	-1.164396562	4.149649184	1.415325073	0.234174408	-0.630460568
AURKAIP1	-0.400351522	8.071344551	3.419622495	0.064425744	-1.190940556	-0.205416032	8.158010473	1.109216575	0.292252311	-0.534242046	0.03777599	7.883566537	0.029057343	0.864646703	0.06316131	0.338742765	8.03748809	2.602106429	0.106721786	0.971746915	-0.082871039	7.619803343	0.145460285	0.70291198	-0.153099054	0.052989304	7.686658089	0.061267904	0.804503075	0.094472292
AURKB	-0.23197324	5.527300221	0.244553561	0.620936465	-0.206952835	-0.981187067	5.296139455	3.323232841	0.068307386	-1.165532337	0.125362827	4.161363526	0.019119545	0.890024313	0.050598129	0.090116922	4.171187749	0.009508916	0.922318478	0.03511909	-1.966628506	3.891638233	2.680429828	0.101588305	-0.993156286	-0.915552826	4.051143381	0.796841291	0.372039453	-0.429411003
AVEN	-0.080527523	6.070308425	0.045530024	0.831032407	-0.08038204	-0.259112648	6.001340083	0.435469469	0.509317295	-0.293011576	0.11777145	6.533558978	0.135529776	0.712766096	0.147052967	-0.715516409	6.205835115	3.640817498	0.056379245	-1.248880747	0.216806354	7.065319128	0.662762615	0.415586327	0.381338749	0.431887461	7.178187079	2.785794658	0.095103508	1.021803462
AVL9	0.303971025	4.625046446	0.188646723	0.664045333	0.177802271	0.270775879	4.61945326	0.145678821	0.702699515	0.153230346	0.467561444	4.780097106	0.499006408	0.479937023	0.318815746	-0.251189402	4.539953287	0.109999976	0.740144163	-0.130683681	0.103386889	4.690051807	0.02199834	0.882091516	0.054486355	0.209085239	4.736413574	0.091764858	0.76194538	0.11807616
AVPI1	-0.939698645	6.150207188	3.452881969	0.063141583	-1.199684532	0.546251187	6.778504648	1.574835029	0.209506237	0.678803043	-0.443156578	7.890309928	3.327624241	0.068125213	-1.166692124	-0.10653439	8.041307899	0.210151241	0.646648889	-0.189331465	0.552970858	8.264952602	10.00521946	0.001560972	2.806604918	-0.024071428	7.954537009	0.015310971	0.901523112	-0.045023135
AXIN1	-0.446506082	4.595872128	0.392722251	0.530871931	-0.275010237	-0.670618002	4.547327297	0.806971655	0.369017099	-0.432953509	0.07329523	5.392270135	0.021379647	0.883749449	0.053670844	-0.134529803	5.319335687	0.065143392	0.798543889	-0.097701209	0.292300878	5.455071697	0.346423684	0.556144611	0.254812267	0.295493711	5.459438717	0.348856728	0.554761023	0.25589406
AXL	-0.432795808	6.597845887	1.941945574	0.163457442	-0.786595301	-0.598794063	6.541785766	3.445696992	0.063416669	-1.197796576	-0.167967204	6.750351801	0.324200875	0.569093943	-0.244816037	0.92155223	7.323772966	13.80520467	0.000202774	3.692988319	-0.73702839	7.757625523	12.37988497	0.000433984	-3.362526395	-0.26759838	7.952960275	1.882964438	0.169997602	-0.769557204
AZI1	0.26040071	3.663711536	0.044005568	0.833843253	0.078915581	1.166548011	3.920567284	1.157160094	0.282055291	0.549665748	0.67885262	3.586083071	0.2455607	0.620218419	0.207455341	1.708683977	3.893947971	2.085760973	0.148678117	0.827752949	-0.767435255	4.053333269	0.590466682	0.442238713	-0.354343243	-0.212202276	4.193547944	0.053193543	0.817596623	-0.087460911
AZI2	-0.169877629	5.21147703	0.100816249	0.750852293	-0.124445489	-0.312972096	5.167750339	0.320176122	0.571501821	-0.242982381	-0.344979473	4.990078974	0.332584867	0.564140975	-0.248612356	-1.00531141	4.823511146	2.188640737	0.139031962	-0.85688535	-0.061893691	5.616489231	0.017893741	0.893586436	-0.048863432	0.079254979	5.68087181	0.030280135	0.861856124	0.064565228
AZIN1	-0.263497847	8.026171074	1.41850805	0.233649127	-0.631435838	-0.588834511	7.896632	8.242180954	0.004092792	-2.387980277	-0.027025539	8.519100786	0.01375708	0.906629789	-0.042570015	-0.701219042	8.237386367	10.14958602	0.001443337	-2.840632402	0.466288546	8.021636119	6.025409768	0.014101358	1.850739076	0.169139789	7.858691999	0.704646055	0.401226942	0.396609912
B2M	-0.191222862	8.279578571	0.686562001	0.407336239	-0.390046951	0.682768391	8.739090866	10.03199085	0.001538447	2.812917552	0.185921506	8.690983315	0.492042225	0.483017726	0.316036931	0.993968165	9.162308894	31.94978132	1.58210182458384e-08	7.800765569	-0.121620918	9.223659785	0.96858847	0.325032463	-0.488073261	0.203460903	9.388371962	2.977516217	0.084428745	1.073509668
B3GALNT2	0.109230012	4.744357688	0.027438151	0.868436604	0.06126188	-0.57710968	4.539301584	0.597316031	0.439603918	-0.356938446	-0.476606879	5.293054927	0.822284046	0.36451321	-0.438286729	-0.958940292	5.16775342	2.735732391	0.098126506	-1.008213665	-0.260037084	5.137494204	0.21028811	0.64654168	-0.189403473	-0.541121374	5.052557213	0.814089269	0.366914012	-0.435435702
B3GALT6	-0.758100612	6.22742305	3.898676927	0.04832415	-1.315835776	-0.65006796	6.271654816	3.002367891	0.083142919	-1.080174734	-0.395760151	6.407691665	1.38251317	0.239673526	-0.620379934	-1.11848616	6.180776525	8.337261109	0.003884011	-2.410719579	-0.038167771	6.229788326	0.011048951	0.916285357	-0.037969254	0.236429571	6.360726757	0.458081233	0.498522079	0.302315602
B3GALTL	-0.922270166	4.255039841	1.132457282	0.287251803	-0.541737237	0.132285803	4.55165119	0.032570671	0.856780885	0.067130231	0.047350873	4.171221806	0.002761534	0.958090221	0.018593593	0.390747504	4.295000639	0.205033601	0.650688182	0.186627081	-0.226995884	4.853511194	0.124016686	0.724718252	-0.139830801	0.135821892	4.993585263	0.049355509	0.824188554	0.083973421
B3GAT3	-0.533482836	5.760025477	1.539454296	0.21469905	-0.668169876	-0.495793403	5.780596999	1.322378611	0.25016561	-0.601772392	-0.063654274	5.213338166	0.013859582	0.906284189	-0.042735597	0.401970024	5.416905387	0.629457507	0.427554374	0.369008647	-0.782665217	5.73472169	3.059653963	0.08025876	-1.095507556	-1.16712165	5.634496381	5.860481163	0.01548456	-1.810101119
B3GNT1	0.056449695	5.236985352	0.011395951	0.91498587	0.038585613	0.919860488	5.648140552	4.001210486	0.045467599	1.342297983	0.691181369	4.87585332	1.173681062	0.27864617	0.554946921	0.448915266	4.779593277	0.444295036	0.505056676	0.296659884	-0.492693369	5.363284075	0.909681615	0.34019891	-0.468267083	-0.037314041	5.541030822	0.005987834	0.938320378	-0.027648852
B3GNT2	0.477191775	6.195662147	1.739045388	0.187259828	0.72755538	-0.041733354	5.952727164	0.010937705	0.916706323	-0.037769773	-0.05803278	6.01082208	0.022091906	0.881842868	-0.054608793	-0.180018968	5.966992704	0.197794978	0.656506594	-0.182760907	0.939704356	6.591561888	8.292405473	0.003981122	2.399994531	0.245092698	6.208740241	0.437988377	0.508094981	0.294055095
B3GNT3	-0.261644093	6.626778758	0.730362967	0.392765562	-0.405866598	-0.263086196	6.629986479	0.724865938	0.394552417	-0.403895292	0.285300077	6.742013491	0.924887346	0.336194978	0.473408778	0.29129294	6.74512571	0.938576134	0.332644293	0.478019923	-0.449884025	6.641413282	2.08016153	0.149224384	-0.826160205	0.836658378	7.290035265	10.99690914	0.00091264	3.039700707
B3GNT5	0.150288191	5.44073497	0.095798364	0.756931242	0.120943569	-0.106323459	5.341226105	0.043168076	0.835409116	-0.07810079	-0.421239091	5.634767163	0.855452544	0.355014402	-0.449754029	-0.318635899	5.683830241	0.491546344	0.483238326	-0.315838629	0.679860411	5.654885145	2.152898491	0.142301024	0.846791975	0.386927182	5.510267081	0.621645324	0.43043653	0.366090879
B3GNT9	-0.617868922	4.690679581	0.815600114	0.366469738	-0.435961883	0.26109901	4.996192343	0.19285062	0.660554586	0.180091288	0.565776107	4.532321595	0.570256835	0.450156875	0.346636113	1.224624387	4.832191484	3.250265114	0.071411906	1.146229373	0.171683128	4.243438055	0.037920979	0.8456019	0.07283405	0.747155263	4.454740058	0.855097871	0.355114164	0.449632006
B4GALNT3	-1.543175648	3.740054495	1.532439788	0.215746645	-0.666055949	-0.275457577	3.958773808	0.071885046	0.788611672	-0.1031368	-0.361884641	3.917462281	0.117132074	0.732166046	-0.135390415	-2.003635135	3.729666158	2.085904218	0.148664172	-0.827793684	-0.222394948	4.682063579	0.101089748	0.750525793	-0.124634378	0.958037825	5.179098467	2.746303776	0.097479538	1.011086536
B4GALT1	0.608745051	7.72262053	6.805733954	0.00908656	2.041600523	1.21506477	8.098424308	36.7735171	1.3268040290414e-09	8.877193218	0.094402823	8.439807358	0.215974583	0.642124352	0.19238086	0.770984368	8.816224321	19.49038662	1.01107252039933e-05	4.995217693	0.360474873	8.24848319	4.254442834	0.039147788	1.407292774	0.094464755	8.106280135	0.262428829	0.608456406	0.215770532
B4GALT2	-0.29910464	7.498772504	1.611193082	0.204324173	-0.689680251	-0.519800592	7.413118269	4.9542907	0.026025999	-1.584592585	-0.305392594	7.365862567	1.300124026	0.25419057	-0.594840565	-0.619840791	7.248817599	5.99938851	0.014310838	-1.844334943	-0.692279628	7.249217792	7.598647017	0.005841212	-2.233497047	-0.6143685	7.284981773	6.036297743	0.014014644	-1.85341792
B4GALT3	0.669624803	5.285717298	1.629979609	0.201705869	0.695281465	0.525215752	5.21869062	0.93952469	0.332400109	0.478338842	-0.065944593	5.992507842	0.028116497	0.866835231	-0.062063446	-0.214041308	5.93885957	0.273130538	0.60123947	-0.220952517	-0.163768427	5.472418887	0.111204526	0.738776945	-0.131486666	-0.105590591	5.501210187	0.046369318	0.829505861	-0.081180541
B4GALT4	0.558691246	4.484270239	0.547134226	0.459491018	0.337722974	0.886993422	4.624939116	1.516680076	0.218122589	0.661299357	0.095572882	5.311157704	0.03393899	0.853836652	0.068625207	-1.142971842	4.937071009	3.088746366	0.078835523	-1.103278045	1.22505722	6.319354434	11.05032576	0.000886716	3.052215373	0.775212151	6.04659228	3.738820949	0.053161946	1.274399131
B4GALT5	0.094885615	6.366084597	0.079284762	0.778269029	0.108870252	0.247136061	6.439752856	0.557223713	0.455381019	0.341625076	0.136706914	6.128511634	0.134087602	0.714230959	0.146161329	0.893957081	6.525974042	7.234304403	0.007152352	2.145551143	0.209859857	5.652937886	0.210852431	0.646100096	0.189700194	-0.090456649	5.527913558	0.034797571	0.852020475	-0.069549969
B4GALT6	-0.021724945	4.286409072	0.000683467	0.979143125	-0.009153821	0.489332659	4.466270131	0.404641945	0.524701648	0.280087572	0.715852537	4.739147232	1.105230903	0.293120999	0.532953068	0.380877158	4.612125764	0.272331995	0.601771723	0.220568223	0.192304778	4.884242973	0.091294167	0.762538292	0.117738342	0.217612184	4.90027008	0.116071545	0.733334902	0.134697645
B4GALT7	0.544838258	4.665055657	0.62281569	0.430002879	0.366528637	0.98712969	4.865645725	2.33812592	0.126241349	0.898798375	-0.250762178	4.734550302	0.139129921	0.709147525	-0.149263408	-0.109561982	4.796268411	0.027048681	0.869365229	-0.060797734	-0.061561227	4.709963143	0.007967816	0.928873196	-0.032043569	0.460883282	4.917717975	0.523798962	0.469225637	0.328618268
B9D1	-0.420913798	4.286638457	0.253876867	0.614358389	-0.211578207	-0.499781597	4.279798091	0.342696209	0.558277038	-0.253150234	0.975109345	4.796665127	2.109927034	0.146346295	0.834618267	-0.373057816	4.322871363	0.191598842	0.661589234	-0.179411571	0.297673558	4.209335539	0.10911955	0.74114875	0.130094619	-0.051620721	4.119712075	0.002886907	0.957150323	-0.01901985
B9D2	0.821480953	3.752208026	0.484296265	0.486482703	0.312932597	1.035882316	3.825378314	0.813414761	0.367112598	0.435200712	2.04727125	4.35425169	5.034148334	0.024852303	1.604633351	-0.231056247	3.658488205	0.030541443	0.861267354	-0.064862014	2.110751359	3.723836346	2.288026789	0.130375579	0.884803751	-0.416247552	3.299892365	0.047490505	0.82748898	-0.082237781
BACE1	-0.056530058	5.405858381	0.013178038	0.908607109	-0.041623869	0.097547039	5.473474387	0.040661026	0.840193643	0.075620609	-0.124737868	5.020889529	0.044932355	0.832128462	-0.079809623	0.058879062	5.101022159	0.010348603	0.91897251	0.03669748	-0.801926418	4.84021226	1.485127882	0.222973938	-0.651745896	-0.033693088	5.09728789	0.003338619	0.953923244	-0.020486569
BACE2	-0.408642452	5.692569203	0.861799469	0.353235613	-0.451935518	0.056100163	5.882867262	0.018721678	0.891167398	0.05004071	-0.329778276	5.518146398	0.478345717	0.489172596	-0.310537881	-0.331005657	5.529466349	0.467142572	0.494304664	-0.306005291	-0.250462562	6.276404742	0.492332942	0.482888474	-0.316153161	-0.145357923	6.325195607	0.168982042	0.681018088	-0.166841353
BACH1	0.122147421	5.130619281	0.048655475	0.825419584	0.083325231	0.549752255	5.321118603	1.121910979	0.289507343	0.538340417	0.037766893	5.108556601	0.004452879	0.946796733	0.02374325	0.871827752	5.495606969	3.066908589	0.079901282	1.097446253	0.544261476	5.761140437	1.519976527	0.217623045	0.662295116	0.306502909	5.645935267	0.437688503	0.508240232	0.29393096
BAD	-0.438558366	6.051875336	1.316007607	0.251309819	-0.599790542	-0.363933205	6.085923692	0.913029212	0.339311955	-0.469400838	-0.00420051	5.502912324	7.70325015038154e-05	0.992997204	-0.003051974	0.254294131	5.620873348	0.299568172	0.584153265	0.233473192	0.585466275	6.218260091	2.510092978	0.113119257	0.946463454	0.273195885	6.057837044	0.483597214	0.486797429	0.312651724
BAG1	-0.572525481	5.28347153	1.195757608	0.274171247	-0.561978092	-0.325119522	5.374915347	0.412133353	0.520888681	-0.28325508	-0.87971799	5.541915862	3.346479957	0.06734889	-1.171669561	-0.24449643	5.770459939	0.311336558	0.576861176	-0.238928689	-1.118449733	5.292257623	4.188965074	0.040687929	-1.390534417	-0.286854927	5.563477411	0.358941411	0.549094737	-0.260352719
BAG2	-0.390753965	4.173239745	0.193067546	0.660375695	-0.180208919	-1.247896594	4.021527485	1.460531177	0.226845624	-0.644269594	0.295038906	4.308926916	0.124454346	0.724252723	0.140109863	-0.815845162	4.050244126	0.642736097	0.42272175	-0.373945406	-0.123196668	4.075084805	0.016051948	0.89918079	-0.04615298	-0.456048789	4.01200513	0.194595659	0.659118901	-0.181036234
BAG3	-0.27806473	8.335852687	1.733173095	0.188006171	-0.725827896	0.039319759	8.484605847	0.049076221	0.824678585	0.083715283	-0.188670691	8.177053869	0.778359249	0.37764341	-0.42291809	0.50511031	8.532062416	6.48417212	0.010883922	1.963214588	-0.40606591	7.996023582	4.539384889	0.033123493	-1.479863877	-0.246064037	8.069337793	1.730298541	0.188372776	-0.724981863
BAG4	0.353521397	5.58947935	0.595463715	0.440314077	0.356237429	0.318881927	5.575455869	0.470902648	0.492572201	0.307530102	-0.046875209	5.158148728	0.00716487	0.93254318	-0.03033105	-0.244484688	5.098140429	0.176899072	0.674051785	-0.171306737	0.230879396	5.719879755	0.269219774	0.603855635	0.219066876	-0.47534479	5.440635213	0.882665318	0.347472708	-0.459079301
BAG5	-0.126388328	6.013943687	0.10728119	0.743260951	-0.128858683	-0.290027374	5.952861879	0.524532313	0.468914704	-0.328906149	0.157239904	6.117017452	0.175771006	0.675033047	0.170674965	-0.135569173	5.993826261	0.114691928	0.734864395	-0.133792794	0.326074153	6.23111129	0.799373157	0.371280851	0.430297449	0.049441357	6.100472196	0.016451195	0.897941468	0.046751972
BAHD1	-0.02448826	4.628920045	0.001235086	0.971965087	-0.012349335	-0.224623064	4.573726784	0.095513307	0.757281765	-0.120742501	0.591295467	5.338953365	1.300955021	0.254038852	0.595099859	0.343964787	5.229563028	0.393659537	0.530382039	0.275411192	0.757126042	5.484506216	2.304766806	0.128977636	0.889485587	0.531724645	5.372484572	1.037362297	0.308435726	0.510835323
BAI2	0.28520074	3.045354504	0.0758529	0.78299815	0.106239264	2.751727086	3.293972511	2.005076632	0.156773371	0.804727702	0.632182409	3.128376988	0.099933007	0.751910044	0.123834114	3.42740516	3.616045065	4.008653811	0.045267281	1.344215594	0.414152994	3.110650415	0.114117249	0.73550453	0.133414648	0.574983312	3.142530661	0.169392352	0.68065241	0.167074614
BAIAP2	-0.137351339	5.583629305	0.089974125	0.764210053	-0.116787253	-0.109537631	5.599785946	0.056767894	0.811679335	-0.090615511	-0.461246032	5.163813603	0.689649701	0.406283556	-0.391170755	0.426518199	5.525542783	0.775202324	0.378612468	0.421805089	-0.106903404	5.670956149	0.055800957	0.813260206	-0.089770478	-0.138964814	5.663018729	0.091715897	0.762006977	-0.118041052
BAIAP2L1	0.172767483	6.428559701	0.275241491	0.599837211	0.221966596	0.221389897	6.452854269	0.451828099	0.501468095	0.299756693	0.091805966	7.121640475	0.116976312	0.732337347	0.135288818	-0.121958084	7.02538482	0.202471751	0.652733074	-0.185264381	-0.315905338	6.550390528	0.962630701	0.326524963	-0.48608361	-0.077567181	6.65735696	0.061901626	0.803515201	-0.095005903
BAIAP2L2	0.85928144	3.868339399	0.620912976	0.430708221	0.365816839	-1.58562176	3.477719748	0.996975562	0.318043442	-0.497513556	-2.285147944	3.227493705	1.348110345	0.245608741	-0.609756182	0.35542815	3.458633336	0.050167801	0.822771544	0.084720737	0.46798929	4.547307868	0.385046018	0.534914988	0.271715233	-0.412141385	4.278884733	0.219950905	0.639077329	-0.194446589
BAK1	0.0925334	6.796663088	0.104061899	0.747008596	0.126674401	0.382749815	6.942137457	1.934840206	0.164229873	0.784547842	0.292013174	7.176244858	1.32648241	0.249431966	0.60304789	0.439913828	7.252977468	3.093140293	0.078622941	1.104450717	-0.284056922	6.436979813	0.715089544	0.397759367	-0.400379585	0.291749598	6.706266603	0.90344661	0.341859226	0.466152695
BAMBI	0.307126913	4.138094505	0.115013559	0.734506911	0.134004114	2.05856752	4.929780945	9.15012235	0.002487014	2.604321706	-0.560491816	4.216713834	0.401438789	0.52634714	-0.278727732	0.225184991	4.459230119	0.081726305	0.774971465	0.110714288	0.431443852	4.243862277	0.236861129	0.626482422	0.20309111	0.307257329	4.21348121	0.113728883	0.735938148	0.133158684
BANF1	-0.203882995	7.709529359	0.789827112	0.374152408	-0.426951455	0.029406482	7.819041705	0.020501883	0.886144245	0.052495579	0.184339374	7.535545922	0.600278167	0.438471912	0.358058221	0.12853955	7.50774437	0.319987128	0.571615381	0.242896094	-0.197520678	7.302921696	0.65701066	0.41761728	-0.379221539	-0.639512451	7.126230605	5.815620846	0.015884445	-1.799027951
BAP1	-0.116508324	6.212953104	0.106326146	0.744366173	-0.128213371	0.361111469	6.437234387	1.183736355	0.276596658	0.558153071	-0.03167826	5.838221413	0.005746382	0.93957432	-0.027068861	0.581584071	6.132831254	2.322995259	0.127474355	0.894577176	-0.723196352	6.607959403	5.157921427	0.023140576	-1.635625841	-0.138340394	6.846898213	0.22657202	0.634077356	-0.197857756
BASP1	-0.589931518	7.916863796	5.916812362	0.014997067	-1.823993656	0.238902939	8.293837311	1.38804534	0.238735472	0.622083047	0.190869247	7.1135399	0.51166566	0.474418692	0.323838208	1.005051064	7.57347215	19.48535822	1.01373766060766e-05	4.994074419	-0.228400331	8.426469934	1.956297788	0.161909817	-0.790726817	-0.449428164	8.333368867	6.901269008	0.008613459	-2.064822417
BAX	-0.074973527	7.566624009	0.074111841	0.785441408	-0.104886207	0.570413451	7.900964773	5.450798951	0.01955938	1.708644922	-0.157998998	7.956625129	0.544400036	0.460614908	-0.33666201	0.405733917	8.240896038	4.323337223	0.037593127	1.424891554	-0.702190849	6.924676399	6.161516176	0.013055925	-1.884192349	-0.524754577	6.997864225	3.591514355	0.058075299	-1.236008549
BAZ1A	-0.157194367	5.665659215	0.125883474	0.72273897	-0.141018528	-0.277016927	5.624945382	0.368572155	0.543783596	-0.264573897	0.428805785	6.100604268	1.277447637	0.258374144	0.587750949	0.024601444	5.914101024	0.003555428	0.952452386	0.021156726	-0.254977526	6.051919218	0.428947483	0.512505855	-0.290301169	-0.179000799	6.08809376	0.213286474	0.644203604	-0.19097685
BAZ1B	-0.43241819	6.455760703	1.742175728	0.186863384	-0.728475792	-0.653464654	6.381155737	3.618508207	0.057140088	-1.243059093	0.207990417	6.382729678	0.376465914	0.539500715	0.268007976	0.064643094	6.318366325	0.033612127	0.854534307	0.068270497	0.043277993	6.280422156	0.014756178	0.903314806	0.044160871	-0.028627086	6.250517621	0.006195629	0.937261448	-0.028139246
BAZ2A	-0.056769614	5.594532357	0.015522769	0.900847826	-0.045348565	0.253977595	5.732593736	0.339807273	0.559940489	0.251858128	0.066127001	6.81980922	0.052917115	0.818062861	0.087213323	0.021998234	6.801771014	0.005598254	0.940356752	0.026707353	0.186321334	6.24673112	0.265638374	0.606272709	0.217331981	0.136932718	6.224828211	0.138789509	0.709487382	0.149055324
BBC3	-0.706369243	3.434860331	0.213027739	0.644404573	-0.190841386	1.977079501	4.112259289	3.728451925	0.05349295	1.271703448	-0.896236209	3.682144207	0.494706461	0.481835338	-0.317101352	2.350889341	4.793941991	9.496212469	0.002058965	2.686351081	-2.130240585	3.5523394	1.82055946	0.177246697	-0.751421849	-1.469033643	3.623936549	1.028337971	0.31054935	-0.507869375
BBS10	0.209111828	4.312647032	0.065015824	0.798736996	0.0975962	-0.835300389	4.061774171	0.722882637	0.395199977	-0.403183089	-0.016110226	4.937409905	0.000695517	0.978960097	-0.00923501	-0.661173047	4.749114334	0.913990887	0.339057732	-0.469726348	0.300976437	4.523911522	0.156918882	0.692009216	0.159888122	0.173344743	4.48720738	0.049146514	0.824555114	0.08378031
BBS2	0.093423006	4.805016599	0.021246956	0.884108204	0.053494579	0.318163016	4.897996754	0.261594673	0.609026704	0.215363664	-0.085196454	4.688641461	0.015408625	0.901211172	-0.045173433	1.087615455	5.200801034	3.634322266	0.056599644	1.247186297	-1.043386469	4.88178301	2.553643284	0.110040242	-0.958448465	0.167022241	5.288526694	0.09678174	0.755726397	0.121635408
BBS4	0.233361876	4.213349458	0.07252995	0.787688174	0.103645675	-0.029274896	4.147384768	0.001030436	0.974391977	-0.011266301	0.317994922	4.228154064	0.132032728	0.716333678	0.14488463	0.626970422	4.348989057	0.553900878	0.456728164	0.340342207	-0.562068703	4.455688436	0.507489982	0.476227447	-0.322185578	-0.698350253	4.434710683	0.736209563	0.390877802	-0.407958992
BBS7	0.705926861	5.13916955	1.592807689	0.206925452	0.684186088	1.002909941	5.289477469	3.50377093	0.061229262	1.213040975	0.403488641	4.903008531	0.418053362	0.517909981	0.28574572	0.951630018	5.161215458	2.727053594	0.098661149	1.005853832	-0.824467673	4.946790676	1.728994801	0.188539322	-0.72459806	-0.532860788	5.042808171	0.782935096	0.376244984	-0.424529282
BBS9	0.775857444	4.086551121	0.671644827	0.412478733	0.384598439	0.2672692	3.943027886	0.066650346	0.796277807	0.098935388	-0.347453446	3.817759046	0.094227036	0.758870602	-0.119832271	1.10403533	4.253635569	1.480628575	0.223676202	0.65038022	0.268023047	4.177133259	0.085312414	0.77022325	0.113383376	0.455390032	4.247251474	0.258046148	0.611465666	0.213627924
BBX	0.264799229	4.902348647	0.186070752	0.666207217	0.176390667	0.862332144	5.174706409	2.379974892	0.122899522	0.910449805	0.15949524	6.288567393	0.206327401	0.649661306	0.187312999	-0.174410453	6.14599397	0.21348162	0.644052125	-0.191078982	0.118253908	6.017281884	0.089746325	0.764499899	0.116622568	0.189997893	6.052969872	0.233580096	0.628881854	0.201430936
BCAM	-0.971239678	6.327279933	7.628449278	0.005745468	-2.240674581	-2.564799834	6.016768704	30.30530093	3.69115755955301e-08	-7.432837416	-0.419536269	6.540148829	1.253288644	0.262925292	-0.580167634	-0.541547818	6.503720224	2.14188961	0.143325255	-0.843677276	-1.12743343	7.388643004	21.3873848	3.75232013596556e-06	-5.425700116	-1.233297143	7.36772174	24.21547989	8.61371635784199e-07	-6.064809433
BCAP29	0.371800238	5.756153027	0.752711353	0.385619156	0.4138414	0.260777558	5.705838471	0.350554566	0.553799372	0.256647541	0.360945949	5.556821571	0.58916686	0.44274147	0.353849798	0.565316099	5.657674023	1.50732213	0.219548161	0.658470197	0.114092388	5.37081725	0.049471042	0.823986268	0.084080026	0.101506134	5.370004423	0.038366168	0.8447097	0.073292519
BCAP31	-0.012081136	8.888349627	0.003804199	0.950819111	-0.021902098	0.438389438	9.124389057	6.876415706	0.008734055	2.058784102	-0.048624517	8.945155208	0.062969747	0.801862249	-0.095900232	0.161156548	9.050375087	0.782731415	0.376307076	0.424457616	0.251675778	8.963743067	3.440443041	0.063618631	1.196415682	-0.013049786	8.826052047	0.00831191	0.927357767	-0.032752686
BCAR1	0.026437464	5.818339704	0.004029854	0.949383384	0.022558374	0.05977974	5.836149479	0.020485075	0.886190608	0.052472857	0.280360434	6.467575249	0.727721293	0.393622805	0.404919748	0.271839019	6.464584726	0.66270006	0.415608336	0.38131575	-0.609543536	6.373170345	3.093277942	0.078616291	-1.104487449	-0.097092113	6.58589551	0.091912899	0.761759243	-0.118182268
BCAR3	-0.237847238	7.357550276	0.838711959	0.359765411	-0.443980593	-0.137587695	7.404455936	0.349799967	0.554226386	-0.256312802	0.013357813	7.598706597	0.003336225	0.95393975	0.020479054	-0.273890612	7.471567654	1.406100192	0.235704864	-0.627631456	0.006736643	7.406637817	0.000824082	0.977098406	0.010061695	-0.187470505	7.318078183	0.587059598	0.443558412	-0.35304918
BCAS2	0.324878089	6.453104359	0.987194661	0.320428992	0.494268197	-0.350785772	6.155899455	0.895921897	0.343877559	-0.463596165	0.153899693	6.785933923	0.279112865	0.597283266	0.223819652	-0.06935393	6.68456062	0.045713792	0.830696912	-0.080557404	-0.173887546	6.744303745	0.338087878	0.56093502	-0.251087446	0.292955945	6.971050949	0.888291121	0.345940818	0.460998191
BCAS4	-0.095916407	5.626288728	0.045453101	0.831173052	-0.080308546	-0.23050561	5.578892204	0.246273711	0.619711181	-0.207810668	0.464550348	5.772652147	1.156009407	0.282294694	0.549297284	0.84211774	5.969843266	4.207420475	0.040247497	1.395261126	-0.320817675	5.291084977	0.365122809	0.545674832	-0.263066076	-0.389244271	5.274883888	0.516261529	0.472440779	-0.325652623
BCAT1	0.755595679	4.018800732	0.587856582	0.443249164	0.353352075	-0.359359206	3.753769645	0.091836048	0.76185585	-0.118127193	-0.60045023	5.600543166	1.67316505	0.195835138	-0.708109382	-1.403529423	5.400081629	6.724085154	0.009511951	-2.021730408	0.198922374	4.515602261	0.068232954	0.793927187	0.100219326	0.229297812	4.534572485	0.090197058	0.763926786	0.116948262
BCAT2	-0.282719414	5.581445534	0.379109275	0.538080323	-0.269152889	-0.857279935	5.40092154	2.810295051	0.093661148	-1.028440523	-0.131539797	5.810901958	0.096901016	0.755580716	-0.121719135	-0.689804754	5.620516923	2.133285062	0.144131572	-0.841240875	-0.57517789	5.531205053	1.420257018	0.233361104	-0.63197153	-0.636327892	5.519790914	1.672640899	0.195905181	-0.707954078
BCCIP	0.354458114	6.067456296	0.87439942	0.349740236	0.456254402	-0.215790994	5.81786805	0.26178417	0.608897047	-0.215456132	-0.329262683	6.132026598	0.777278686	0.377974709	-0.422537259	-1.049179714	5.905335252	5.96817239	0.01456637	-1.836648659	-0.343073759	5.445725879	0.475538289	0.490450269	-0.309405023	-0.122778612	5.536376925	0.064537126	0.799463433	-0.097201396
BCKDHB	-0.917162333	4.537834721	1.507028178	0.219593121	-0.65838127	-0.11842936	4.77343354	0.032318787	0.857329786	-0.066852088	-1.614843603	3.790536327	1.725835326	0.18894364	-0.723667722	-0.015774497	4.098480988	0.000266798	0.986967961	-0.005696945	0.193504748	4.119529567	0.041632322	0.83832224	0.076589012	0.401895944	4.193906022	0.189399106	0.663417207	0.178213268
BCKDK	-0.025390129	6.408314477	0.005863972	0.938960395	-0.027352726	-0.36646314	6.270308636	1.066757575	0.301678983	-0.520454945	0.323189753	5.826868361	0.58831297	0.443072225	0.353525474	0.963390501	6.16510151	6.336399194	0.011828477	1.927071181	-0.404999653	6.05817923	1.082700839	0.298094145	-0.525646554	-0.16694374	6.159485682	0.196145693	0.657850086	-0.181873064
BCL10	-0.341821842	5.814300474	0.666516716	0.414268681	-0.382717899	-0.195618403	5.876379994	0.225469193	0.634903897	-0.197292007	-0.426604554	5.785606982	0.990410223	0.319642133	-0.49533598	0.058693661	5.989629323	0.02148339	0.883469751	0.053808315	0.067092655	6.095561789	0.030740192	0.860821274	0.065087008	-0.296444451	5.94494445	0.521226634	0.470318903	-0.327607565
BCL2	-0.544574738	3.233682378	0.084106791	0.771807281	-0.112491129	-0.509396507	3.258698369	0.073435965	0.786398177	-0.104357502	1.156927988	3.433999964	0.516855704	0.47218604	0.325886857	-1.413151949	3.226763183	0.479575808	0.488614521	-0.31103363	1.186101318	3.646664309	0.743831713	0.388436202	0.410680301	0.314587507	3.489343605	0.040634965	0.840244173	0.075594491
BCL2L1	-0.307254251	7.791851591	1.295663248	0.255006903	-0.593448063	0.837432595	8.393289795	11.74000837	0.000611707	3.213456206	0.319338196	9.49927784	2.711156402	0.099648732	1.001528222	0.258626721	9.464673144	2.749667343	0.097274665	1.012000257	0.359392705	9.391210854	9.388949069	0.002182973	2.66095162	0.380772377	9.400454855	10.44801644	0.001227812	2.910868007
BCL2L12	-0.134920836	5.388803449	0.073936811	0.785688729	-0.104749477	-0.211599784	5.366033339	0.174060035	0.676528448	-0.169713936	-0.553426449	4.716538214	0.657490733	0.417447209	-0.379398438	-0.017734552	4.904149832	0.000785325	0.977643288	-0.009819577	-0.524477931	4.855171235	0.65633426	0.417857078	-0.378972237	0.344569613	5.182291021	0.373515875	0.541094025	0.266727262
BCL2L13	0.16155176	5.943943352	0.165906188	0.683776035	0.165086124	0.129735468	5.93169988	0.10403626	0.747038699	0.1266569	-0.204048622	5.494447671	0.180205731	0.671196498	-0.173150318	0.527414205	5.823354945	1.502415262	0.220300108	0.65698529	-0.183555433	5.852269219	0.190183805	0.662763682	-0.178641298	0.141643234	5.997707242	0.124445632	0.724261982	0.140104311
BCL2L2	0.801647634	5.934270941	3.913559328	0.047898052	1.319682147	0.59472727	5.822766883	1.974419102	0.159979579	0.795935449	-0.161871695	5.729385691	0.137423858	0.710855597	-0.148218612	-0.204952449	5.721476838	0.210598504	0.646298707	-0.189566713	-0.626294971	5.852515454	2.177409053	0.140050059	-0.853716704	-0.151877424	6.03997695	0.147954214	0.700498101	-0.154593038
BCL3	-0.828086983	5.20897505	2.298518254	0.129497483	-0.887738672	-0.256421064	5.402454231	0.26313343	0.607975573	-0.216113869	-0.055603487	5.558221701	0.01412816	0.905384739	-0.04316683	-0.279089418	5.481681416	0.319952651	0.571636101	-0.242880351	-0.417429615	5.792603086	0.932183075	0.334296296	-0.475868435	-0.781901509	5.676129348	2.837915362	0.092063582	-1.03591213
BCL7A	-0.009994955	5.35640746	0.000395346	0.984136459	-0.006944679	0.062527492	5.390542908	0.015591494	0.900629713	0.045453729	0.113777598	6.140481669	0.093803297	0.759396613	0.119531344	-0.172787574	6.021980469	0.190271197	0.662690998	-0.178688929	0.241135216	5.329882903	0.212615487	0.64472509	0.190625428	0.141221696	5.291155013	0.069382319	0.792238254	0.101144191
BCL7B	-0.163918063	6.336287755	0.231027491	0.630763004	-0.200133787	-0.090874813	6.37102307	0.07153787	0.789110664	-0.102862088	0.606069094	6.669750339	2.315341224	0.128103186	0.892440067	-0.042258954	6.346660921	0.01466595	0.903609409	-0.044019256	0.375206086	6.463949431	1.260697279	0.261519146	0.58249651	0.603232559	6.585264949	3.468117261	0.062562481	1.203686038
BCL7C	0.365258865	5.414877095	0.55041122	0.458149719	0.338992576	0.268275917	5.374257807	0.282527323	0.595049485	0.225446917	0.371015238	5.182671172	0.454081604	0.500403012	0.300680085	0.214277217	5.123063554	0.139624305	0.70865479	0.149565273	0.339708458	5.32072386	0.416886914	0.518494515	0.285255833	-0.089359815	5.147833928	0.024551604	0.875489551	-0.057749033
BCL9	-0.878374678	3.914635447	0.687064461	0.407164665	-0.390229919	-0.199667732	4.069806694	0.043529746	0.834730973	-0.078453471	-0.054650915	4.406944049	0.00477447	0.944911981	-0.024608644	-0.58315496	4.285561481	0.443092443	0.505633629	-0.29616405	0.005849768	4.328284916	4.85697365313897e-05	0.994439429	0.002421665	-0.495106768	4.2059086	0.290607673	0.589831382	-0.229272124
BCL9L	-0.210934388	6.603954478	0.462143091	0.496624096	-0.303972212	0.095817685	6.743627305	0.105338027	0.745515465	0.127543343	0.11423531	7.040620796	0.185649682	0.666562286	0.176159262	0.002679468	6.989712063	9.53962348564374e-05	0.992207106	0.003397667	-0.401753551	7.200707059	2.510216696	0.113110377	-0.946497549	-0.187723306	7.296798343	0.579617605	0.446462246	-0.35021526
BCLAF1	-0.230362595	6.069373872	0.371195918	0.542353111	-0.265717864	-0.415672345	6.003083656	1.113542788	0.29131312	-0.535639956	-0.622988393	5.740409605	2.013911418	0.155863023	-0.807256905	0.078612784	6.023281349	0.039566928	0.842329726	0.074517873	-0.166244453	5.549097849	0.122101935	0.726765859	-0.138605483	0.133240044	5.679534892	0.085419888	0.770082634	0.11346267
BCOR	0.22944326	4.062965917	0.058865405	0.808298284	0.092428343	0.477550849	4.14914926	0.2724519	0.60169174	0.220625951	-0.169862486	3.862728384	0.024087478	0.876662537	-0.057167552	0.123370949	3.955375376	0.013595388	0.907177621	0.042307672	-0.90624999	3.995472484	0.756294377	0.384490682	-0.415114181	-0.939031927	4.006902924	0.790154835	0.374053311	-0.427066497
BCORL1	-1.243886001	3.535731781	0.752399835	0.385717491	-0.413730667	0.248321283	3.789630378	0.046636893	0.829022227	0.081433826	1.250398275	4.711880506	3.091369604	0.078708534	1.103978177	0.583733365	4.431516275	0.526168281	0.468222263	0.32954794	0.315881555	3.865806914	0.079450373	0.778043634	0.108996046	0.125807485	3.834596201	0.011719111	0.913793542	0.039151916
BCR	-0.148295683	5.535598785	0.100827694	0.750838621	-0.124453396	-0.04168856	5.583270105	0.008121763	0.928191202	-0.032362552	-0.560344493	5.581449323	1.438511575	0.230380352	-0.637554563	-0.359250595	5.664751551	0.613975146	0.433295011	-0.363216311	-0.438899621	5.851269766	1.07896029	0.298930263	-0.524430116	-0.002578203	6.033831822	4.24782194404921e-05	0.994799799	-0.002264311
BCS1L	-0.420753018	5.990138759	1.155529294	0.282394659	-0.549143522	-1.582622487	5.669167582	10.76433356	0.001034748	-2.985165334	-0.086520407	5.554104505	0.034079271	0.853538301	-0.068776986	-0.555527732	5.395632104	1.160670845	0.281326457	-0.550789424	-0.820221536	5.000673432	1.797654945	0.179996259	-0.74473652	-0.375050197	5.147596285	0.429255768	0.512354357	-0.290429566
BDKRB2	-0.401327686	4.633531051	0.329929751	0.565700456	-0.247413471	-0.460001772	4.627364908	0.417527385	0.518173417	-0.285524871	-1.747280737	3.424868141	1.084845636	0.297616078	-0.526343611	0.608326886	3.780591635	0.254254495	0.614095161	0.211764325	-1.86625343	3.520967117	1.380337771	0.240043621	-0.619709831	0.25761854	3.829019992	0.048592497	0.825530786	0.083266726
BDP1	0.198445428	4.675507181	0.084678632	0.771054431	0.112914962	-0.271896929	4.528085656	0.133435525	0.714896228	-0.145756994	-0.392818197	4.382423494	0.238552169	0.625253776	-0.203943677	0.070755208	4.539435202	0.008778782	0.92535132	0.033693351	-0.471672831	4.304886022	0.305165666	0.580661989	-0.236076602	0.071707669	4.47362706	0.008304937	0.927388163	0.032738452
BECN1	-0.219683612	5.631913417	0.238935938	0.624975695	-0.204136872	0.641820753	6.028978361	2.696335969	0.100579152	0.997492029	-0.517145981	5.504248796	1.152883794	0.282946283	-0.548296007	0.550601535	5.964867151	1.829412609	0.176196941	0.754001636	-0.234209896	5.706990252	0.275395003	0.599735504	-0.222040241	-0.11645883	5.759844382	0.069689882	0.791788848	-0.10139062
BEND3	-0.034806199	4.860896107	0.003106465	0.955552381	-0.019745501	-1.262986015	4.540572707	2.653626801	0.103313942	-0.985841069	0.286444942	5.252149776	0.288401456	0.59124674	0.228231241	-1.07018731	4.825233796	2.464256136	0.116462826	-0.933812674	-1.051625259	4.574301829	1.927213982	0.165063572	-0.782348761	-0.73687224	4.66312058	1.032479987	0.309576901	-0.509231451
BEND7	-1.360347959	3.131050942	0.454380862	0.500261861	-0.300802606	0.440203112	3.269783348	0.056710611	0.811772591	0.090565616	-0.190550818	3.093610894	0.011767583	0.913616142	-0.039236236	0.042388118	3.145435355	0.000513999	0.981912276	0.00792731	-0.860655209	3.217070531	0.18155614	0.670039315	-0.173899714	-0.627549993	3.253194749	0.098229932	0.753964214	-0.122649267
BET1	-0.494123515	4.196908712	0.31544743	0.574356504	-0.240818457	-0.029133676	4.333529782	0.001258284	0.971703131	-0.012466398	0.843125109	4.819516716	1.634531848	0.201077374	0.696636794	-0.527244527	4.355806697	0.393087971	0.530680683	-0.275166721	0.400432966	5.050681046	0.456296938	0.499359708	0.301586502	0.22454212	4.98151654	0.133145832	0.715192374	0.145577125
BET1L	0.155617601	5.746902968	0.131770191	0.716603659	0.144720979	0.025399526	5.693747554	0.003299734	0.954192061	0.020364201	-0.369801107	5.955433884	0.853197842	0.355649255	-0.448978097	-0.15321876	6.050033127	0.153010612	0.695674753	-0.157593757	0.18259753	5.719210668	0.168581958	0.681375153	0.166613707	0.28022235	5.766874229	0.403912339	0.525075647	0.279778124
BEX2	1.256208522	4.085236808	1.667517039	0.196591437	0.706435403	1.526612303	4.200348616	2.656775163	0.103109591	0.986700937	-0.153954234	6.061155324	0.16154345	0.687739457	-0.162576059	-1.14928744	5.740632625	6.196757999	0.012798453	-1.892842514	-0.199212299	6.66385786	0.417789875	0.518041919	-0.285635097	0.080066362	6.794300382	0.073020847	0.786988162	0.1040318
BEX4	1.342530528	3.708781053	1.144517754	0.284699723	0.545612955	-2.553291555	3.268805741	1.671837978	0.196012533	-0.707716159	-0.01383193	4.619892198	0.000379833	0.984450777	-0.006805994	0.804400554	4.958120997	1.647054609	0.199360289	0.700361345	-0.867573042	5.612225954	3.379248972	0.066022134	-1.180310445	-0.107786036	5.892754126	0.066394857	0.796660061	-0.098726955
BFAR	-0.105947324	6.715926665	0.128429305	0.720066181	-0.142627586	-0.664488866	6.500294274	4.090413235	0.043127097	-1.365249776	0.424768435	6.638979684	1.88681335	0.169561782	0.770672027	0.039942994	6.450947627	0.01419462	0.90516351	0.043272962	-0.198904469	6.736850562	0.439784687	0.507226396	-0.294798154	-0.073005662	6.79616849	0.060813497	0.805214765	-0.09408827
BHLHE40	0.29735726	7.170793315	0.966283327	0.325608859	0.487303788	0.624269032	7.347517596	5.189152928	0.022728292	1.643433205	-0.583293659	7.862169118	6.039782257	0.013987009	-1.854275138	0.005375286	8.12202438	0.000617841	0.9801695	0.008698815	-0.147096158	8.676531053	0.967959518	0.325189597	-0.487863356	-0.408708346	8.562029816	6.71609368	0.009554668	-2.01978441
BHLHE41	-0.470208985	3.885270842	0.195393325	0.658465202	-0.181467171	0.587640848	4.177194398	0.423814418	0.515039834	0.288159181	0.44716975	4.759461633	0.44822084	0.503181062	0.298275713	1.36213285	5.205441912	5.526045901	0.018735399	1.727337048	-1.791542683	4.899022238	6.868315146	0.008773733	-2.056815577	-1.137201127	5.046390277	3.380904367	0.065955855	-1.180746647
BICC1	-0.60410559	4.261244025	0.503056845	0.478160042	-0.320426719	1.504494518	5.094380384	6.240986028	0.012482696	1.903691606	-0.419355051	3.717166306	0.11805038	0.731158705	-0.135988345	2.344137356	4.720778484	8.819173167	0.002980817	2.525664681	-1.057762821	4.809796029	2.449985668	0.117525941	-0.929866262	-0.097334679	5.110187666	0.028173284	0.86670208	-0.062130161
BICD1	-0.05100782	4.008244354	0.002727698	0.958347529	-0.018476973	-1.364767791	3.788404824	1.259907483	0.261668604	-0.582248383	0.378147326	4.256904235	0.19234045	0.660975778	0.179814455	0.506108742	4.315566308	0.350244928	0.553974515	0.256510214	-0.11906177	4.109560848	0.015639513	0.900477602	-0.045527085	-0.679777479	3.998400091	0.418921197	0.517475837	-0.286109924
BICD2	-0.38453347	6.468911515	1.394948525	0.237571187	-0.624206233	0.101061769	6.681855031	0.111927052	0.737960791	0.131966712	0.00735186	6.860003235	0.000674186	0.979285179	0.009090818	0.347327902	7.028890203	1.642848015	0.199935157	0.699110833	-0.764382409	6.524694149	5.395667551	0.020186802	-1.694932474	-0.00498467	6.837749314	0.000292431	0.986356347	-0.005966157
BID	0.20440131	4.899618029	0.11076901	0.739270322	0.131196728	0.622929431	5.082504174	1.167090301	0.279999913	0.552842104	-0.107708727	5.261476431	0.041344239	0.838874899	-0.076302801	0.280320923	5.42936357	0.310533453	0.577353022	0.238558557	-0.72343907	4.756839485	1.123909256	0.289078244	-0.538984591	-0.293033016	4.896476793	0.209455134	0.6471948	-0.188964981
BIK	-1.415141691	4.974268551	5.073951083	0.024287963	-1.614608909	-0.20813811	5.323758644	0.134598086	0.713711426	-0.14647735	-0.309098477	5.699932193	0.268364844	0.604430764	-0.218653439	0.015621209	5.840734847	0.001352447	0.970663904	0.01293112	0.105405806	4.131830353	0.012566989	0.910742068	0.040604602	0.190764136	4.168099753	0.041700757	0.838191248	0.076656878
BIN3	0.567091774	4.806472974	0.770220249	0.380148925	0.420046233	-0.42864605	4.468187623	0.309543203	0.57796063	-0.238101744	-0.823849774	4.173463847	0.809342681	0.368314659	-0.433780996	-0.031607592	4.394364594	0.001503583	0.969068931	-0.01364533	-0.19305751	4.464909563	0.061221058	0.804576315	-0.094432756	-0.655602099	4.353138472	0.595980186	0.44011589	-0.356432951
BIRC2	0.459290238	5.327529863	0.805211954	0.369539635	0.432338974	0.555499964	5.374531698	1.197841181	0.273753584	0.562640186	-0.214035334	5.076962387	0.138850183	0.709426772	-0.149092426	1.197270115	5.744433469	6.841209899	0.008907849	2.050227169	0.422720002	5.646729497	0.842712912	0.358622028	0.445363038	0.496723524	5.684180573	1.174841241	0.278408724	0.55531716
BIRC3	-0.836490311	3.177807441	0.175656756	0.675132635	-0.170610898	2.082304202	3.627005552	2.100826551	0.147219536	0.832034556	-2.605980136	3.275112842	1.770513081	0.183318594	-0.736793482	1.275314226	3.755152035	1.011795831	0.314472998	0.50241664	-0.526003063	4.126627236	0.308150778	0.578817165	-0.237458598	-1.01252683	4.0467392	0.959448209	0.32732594	-0.485019576
BIRC5	-0.200741713	5.043466885	0.12150604	0.727406774	-0.138222659	-1.221851261	4.770744657	3.124971575	0.077101216	-1.11293877	-0.876790351	3.48032507	0.335794203	0.562267007	-0.2500574	-1.032547327	3.501186391	0.434585845	0.50974728	-0.292645083	-3.254041873	3.430225422	2.986662928	0.083953012	-1.075963717	-2.234373047	3.490655234	1.667875707	0.196543308	-0.706541739
BIRC6	0.380374404	5.387909255	0.583220723	0.445052662	0.351588597	0.439534091	5.417370609	0.781798083	0.376591786	0.424129157	-0.110903024	5.341190688	0.046901477	0.828545425	-0.081683676	0.204931186	5.4789438	0.173245246	0.677243614	0.169255081	-0.165891286	5.413370595	0.10860784	0.741734691	-0.129751408	0.111063641	5.532066972	0.052606424	0.81858842	0.086934403
BIVM	1.292094491	4.220462826	2.051123067	0.152093961	0.81788803	0.425049654	3.93168805	0.165285084	0.684336556	0.16473026	0.340553515	4.400606487	0.182639671	0.669114494	0.174499562	0.225516233	4.376729537	0.075055696	0.784113097	0.105621292	-0.782981123	4.033423637	0.598738942	0.439059582	-0.357476541	-0.39234181	4.131540355	0.167835944	0.682042277	-0.166188704
BLCAP	-0.224377905	7.032728392	0.583956915	0.444765503	-0.351868905	0.268779439	7.266538158	1.007723202	0.315448908	0.501070972	-0.207154598	7.613249719	0.76597094	0.381466368	-0.418543746	0.29214576	7.857305353	1.953743548	0.162184018	0.789991944	-0.078294278	7.233554868	0.098238943	0.753953295	-0.122655557	-0.284449397	7.144011558	1.187686034	0.275796808	-0.559410764
BLMH	-0.344661108	3.714944301	0.083062811	0.773188906	-0.111714386	-3.547749547	3.483844782	3.671442842	0.055352248	-1.256864739	-0.386146112	4.919788756	0.390348605	0.532116217	-0.273993505	-1.265183038	4.714435705	3.016852595	0.082403249	-1.084055666	-0.750021609	3.486948613	0.237501448	0.626016553	-0.203414183	0.880515317	3.797463736	0.520631673	0.470572353	0.327373592
BLOC1S1	0.113404718	4.744088997	0.02956649	0.863477552	0.063748948	1.113630836	5.196592349	3.941712457	0.047102805	1.326953226	0.422776617	5.356779728	0.682492505	0.408729758	0.388563742	-0.78702685	4.932979455	1.521368852	0.217412463	-0.662715565	-0.266657913	5.009621639	0.197322441	0.656890831	-0.1825068	-0.101427488	5.076524758	0.029687711	0.863200725	-0.063888204
BLOC1S2	-0.185242959	6.886060049	0.32926359	0.566093035	-0.247112189	0.606488488	7.282628744	5.121742231	0.023627883	1.626575184	-0.103688976	7.163834676	0.113856366	0.73579572	-0.133242743	0.353023369	7.389381583	2.206104536	0.137465402	0.861806594	0.237025872	6.643409586	0.579436998	0.446533084	0.350146358	0.29699071	6.673916238	0.91366071	0.339144987	0.469614598
BLOC1S3	0.281809467	5.089479489	0.248946796	0.617817649	0.209139689	0.608141385	5.238413576	1.275011298	0.258828665	0.586987628	0.062602213	5.498669417	0.017042042	0.896135116	0.047626504	-0.61674663	5.263549578	1.272318372	0.259332205	-0.586143547	-0.230110153	5.055366779	0.153204775	0.695491382	-0.157708247	-0.454868092	4.988681314	0.545627479	0.460109828	-0.33713849
BLVRA	-0.218366657	7.180327123	0.670959835	0.412717165	-0.384347468	-0.00489014	7.278940207	0.000365176	0.984753699	-0.006672379	-0.342030819	6.593936004	1.190841478	0.275159886	-0.560414879	0.827643629	7.182378879	10.13484645	0.001454924	2.837159803	-0.471959557	6.49218182	2.044589679	0.152748164	-0.816024	-0.06617595	6.667337356	0.045396715	0.831276226	-0.08025464
BLVRB	-0.596305564	7.393129049	5.689255794	0.017069092	-1.767789585	-0.181126563	7.567092161	0.657784251	0.417343278	-0.379506577	-0.122823868	6.790481787	0.178698096	0.672494472	-0.172311281	0.369635881	7.029524973	1.047147253	0.306165016	0.514044435	0.728099039	8.010809265	14.27804334	0.000157694	3.802185833	0.320872176	7.77314211	2.374399951	0.123338982	0.90889964
BLZF1	0.160394607	5.928306448	0.161541926	0.687740853	0.162575177	0.571764636	6.131028972	2.325968758	0.127230989	0.895407096	-0.153075226	5.30575054	0.086662041	0.76846436	-0.114376269	1.022781517	5.868101465	5.624929042	0.017706783	1.751860344	0.099264555	5.779910163	0.052427896	0.818891155	0.08677382	-0.096454002	5.699803683	0.045549688	0.830996474	-0.080400819
BMI1	0.182252962	5.15208139	0.110253391	0.739855838	0.130852895	-0.179533566	5.020023817	0.092980647	0.760421537	-0.118945591	0.252602796	5.563003897	0.291302133	0.589387299	0.229599227	-0.517870883	5.275815374	0.913310831	0.339237481	-0.46949617	0.548772174	5.405382509	1.153673943	0.282781383	0.548549185	0.198185687	5.248608445	0.131558086	0.716822001	0.144588674
BMP1	0.382007782	6.557799056	1.473249026	0.224833769	0.648138458	0.879539264	6.832676017	9.124013147	0.002522759	2.598124176	-0.062700416	5.699037441	0.020142544	0.887139697	-0.052007987	1.278454327	6.404664551	12.91347064	0.000326226	3.486481641	-0.470413446	6.286575974	1.737609478	0.187442007	-0.727133074	0.001712977	6.489658659	2.66180853049011e-05	0.995883515	0.001791457
BMP2	0.32946629	5.354895958	0.426469068	0.513726629	0.289267922	0.884847736	5.630154204	3.66169855	0.055676845	1.25432538	0.151617983	5.892733098	0.137191771	0.711088888	0.148076108	0.146030813	5.894817244	0.123370915	0.725406833	0.139418358	0.693453558	6.328426897	3.796794043	0.051350816	1.289452654	0.281262348	6.111053651	0.534131798	0.464874927	0.332663877
BMP2K	-0.0233391	4.851062958	0.001384221	0.970321454	-0.013084366	-0.047256534	4.849796474	0.005534383	0.940697334	-0.026550087	0.341198304	4.692778579	0.246087805	0.619843346	0.207718056	0.386113129	4.72074559	0.311361133	0.576846138	0.23894001	0.686657445	4.562601348	0.828037059	0.362840749	0.440283946	0.016375309	4.332131855	0.000371929	0.984613383	0.006734266
BMP4	0.118263992	3.203368814	0.003761897	0.951092971	0.021777028	2.11376408	3.547185119	1.889579919	0.16924931	0.771473093	-0.549575541	3.167210966	0.072945745	0.787095092	-0.103972795	-0.574299808	3.206952153	0.079120047	0.778493456	-0.108745034	-0.167595008	3.877049985	0.022914301	0.879680142	-0.055675212	-0.379215696	3.849701593	0.10816	0.742248753	-0.129450523
BMP6	0.581630569	3.505036972	0.166079019	0.68362028	0.165185062	1.174100004	3.653415386	0.796658005	0.372094453	0.429346804	0.62993249	6.428843941	3.495824944	0.061523749	1.210957211	-0.003384802	6.116827572	7.88805016509464e-05	0.992913706	-0.003088494	0.443588824	4.027895673	0.193118355	0.660333812	0.180236464	1.785942569	4.57306855	4.785683129	0.028697263	1.542159527
BMPR1A	0.336242869	3.808410702	0.090610891	0.763401967	0.117246726	0.889700316	3.978332081	0.74651629	0.38758144	0.411637028	0.08578417	3.938926534	0.006806925	0.934245865	0.029538816	0.784261686	4.165547053	0.695563051	0.404278602	0.393319245	0.121322255	4.093798088	0.015893048	0.899678387	0.045912712	0.459037288	4.207061509	0.250202554	0.616932489	0.209762358
BMPR2	0.343184592	5.331493113	0.453510192	0.500672717	0.300446074	0.942973242	5.631138431	4.138448926	0.041919563	1.37758325	-0.137647559	5.377765942	0.074490248	0.784907781	-0.105181366	0.884301425	5.861156357	4.240214996	0.039477168	1.403654015	0.559010107	5.751108024	1.588860407	0.207489026	0.683004869	0.422426376	5.683519552	0.852762632	0.355771976	0.448828264
BMS1	0.013486608	5.989950906	0.001200139	0.972364392	0.012170953	0.010963177	5.991968409	0.000778709	0.977737641	0.009777665	-0.617370721	5.835659847	2.134606063	0.144007453	-0.841615032	-0.223184419	5.992136639	0.309581645	0.577937018	-0.238119487	-0.365365014	5.407902841	0.52214244	0.469929206	-0.327967562	-0.162922591	5.490676831	0.109340813	0.740895863	-0.13024283
BNC1	-0.114002609	7.239673812	0.213085742	0.644359507	-0.190871759	0.02093483	7.303748704	0.007578198	0.930629504	0.031223183	-0.489511805	7.380396167	4.214707758	0.040074969	-1.397126805	-0.248784564	7.486362759	1.17365561	0.278651382	-0.554938798	-0.515107155	7.446439966	4.905807746	0.02676653	-1.572407923	-0.286513257	7.546371933	1.61284459	0.204092401	-0.690173165
BNIP1	-0.711160598	4.934465954	0.986803409	0.320524906	-0.494138218	-1.002907225	4.87109601	1.570006912	0.21020601	-0.677354871	-0.920763018	4.642360883	1.644606333	0.199694631	-0.699633612	-1.341870622	4.579224696	2.935901148	0.086630308	-1.062330143	-0.241642101	4.549173298	0.104526097	0.746464298	-0.126990959	-0.842825328	4.403493672	1.024337071	0.311492448	-0.506552478
BNIP2	0.479443306	5.262151729	0.829324846	0.362467829	0.440730533	0.828962479	5.434416591	2.750141341	0.097245832	1.012129005	-0.212599391	6.125674666	0.323543966	0.569485594	-0.244517257	0.173692403	6.301381267	0.239374776	0.62465805	0.204357659	0.122373901	6.135460811	0.105358641	0.745491428	0.127557346	-0.09368798	6.041661743	0.05641662	0.812251986	-0.090309218
BNIP3	-0.274793785	5.888846901	0.458070595	0.498527066	-0.302311258	0.562478017	6.275897575	2.517155817	0.112613534	0.948409412	-0.166041792	5.767760516	0.149122169	0.699375661	-0.155289486	0.062486806	5.870861007	0.022169787	0.881636312	0.054710531	-0.222653862	5.675476813	0.242669741	0.622284502	-0.206011015	-0.260352176	5.666714283	0.322042051	0.570383024	-0.243833409
BNIP3L	0.262256816	6.38350209	0.611755708	0.43412752	0.362382683	1.189944647	6.909107506	17.07318773	3.59665165598057e-05	4.444101623	0.243222218	6.183453454	0.441656667	0.506323935	0.295571542	0.947420967	6.562136925	8.304928564	0.003953764	2.402989284	0.089454274	7.334141826	0.137709712	0.710568569	0.148394007	0.291376468	7.4375033	1.540239293	0.21458219	0.668406326
BOD1	-0.320138404	6.715316097	1.165645811	0.280297719	-0.552380437	-0.635198099	6.600619064	4.04046499	0.04442158	-1.352405994	0.120958377	7.038740674	0.207832965	0.648471232	0.188109286	-1.284839632	6.527554394	13.99620245	0.00018318	-3.737121397	0.233144043	7.085920053	0.777593238	0.377878225	0.422648133	-0.073604674	6.937413362	0.068622051	0.793353739	-0.100533127
BOK	0.095140939	6.649159024	0.094169963	0.758941375	0.11979177	0.109504563	6.657332482	0.121975245	0.726901974	0.138524152	-0.687794838	6.226079826	3.573156837	0.05872058	-1.231209662	0.139545186	6.570789773	0.189605662	0.663245024	0.178325999	-0.87081547	5.994856	4.621475927	0.031574059	-1.500669586	0.08647671	6.374322556	0.062117625	0.803179722	0.095187265
BOLA1	-0.768157754	5.005321292	1.664934454	0.196938399	-0.705669598	-0.935136393	4.972800354	2.287823566	0.130392653	-0.884746878	0.714654328	4.622364748	0.983898173	0.321238301	0.493172679	-0.542634347	4.235049641	0.36334044	0.546656868	-0.262285191	-0.12527883	4.77834177	0.035231979	0.851110392	-0.070014107	-0.424029229	4.692581948	0.359205939	0.548947568	-0.260469135
BOLA3	0.381625794	4.744985211	0.332580348	0.564143622	0.248610318	0.472882176	4.787066275	0.518362653	0.471540965	0.326480572	-0.110863809	4.865873711	0.030834609	0.860609882	-0.065193671	-0.572538659	4.737752083	0.682785326	0.408629254	-0.388670545	1.064614703	4.665271611	2.116352206	0.145733284	0.836441249	0.989242437	4.633898605	1.758148617	0.184855608	0.733167369
BOP1	-0.698864105	6.843954295	5.969305364	0.014557014	-1.836927699	-0.540714362	6.907561256	3.70367199	0.05429286	-1.265257279	-0.334691997	7.09700482	1.653759073	0.198448072	-0.702353115	-0.523329425	7.02959213	3.6709802	0.055367614	-1.256744195	-1.607436077	5.513210071	9.726208985	0.001816588	-2.740743586	-0.703499446	5.764955907	2.484846391	0.114947571	-0.939500203
BPGM	-0.004561808	5.698527726	0.000109047	0.99166818	-0.003633622	0.624455517	5.998152598	2.49436035	0.114254788	0.94212559	0.366004147	6.134462251	0.958279957	0.327620622	0.484628769	-0.109170626	5.92204989	0.070327056	0.790861181	-0.101899741	0.725199236	6.098094067	3.467764888	0.062575811	1.203593516	0.542441308	5.99822561	1.795140604	0.180301084	0.744001662
BPHL	0.817032551	4.187403393	0.834377529	0.361009767	0.442481048	0.895970761	4.223999152	1.015515682	0.313585069	0.503644625	0.505709595	3.879836798	0.215199116	0.642722554	0.19197646	0.291232456	3.84774313	0.065142508	0.798545227	0.097700482	-0.857890305	3.779788288	0.505259512	0.47719821	-0.321301194	-0.387459632	3.878240514	0.117570956	0.731684063	-0.135676404
BPNT1	0.436685088	5.655950774	0.955261979	0.328383513	0.483618656	0.803512259	5.843919317	3.610127559	0.057428715	1.240870904	-0.446340884	5.597733752	0.930790471	0.334657606	-0.4753993	0.085267455	5.816947755	0.039543222	0.842376346	0.074493837	-0.712740046	5.144709679	1.55613845	0.212231522	-0.673190111	-0.142835172	5.347311251	0.074507238	0.784883856	-0.105194604
BPTF	0.066080588	5.034094429	0.013089633	0.90891284	0.041477761	0.561489706	5.249843206	1.100714536	0.294109347	0.531491173	0.019873193	5.158925909	0.001288496	0.971365584	0.012617288	0.552705141	5.39677301	1.16175089	0.281102717	0.551134957	-1.005680293	4.96596804	2.573200433	0.108687641	-0.963819836	-0.098091126	5.262391781	0.032689667	0.856522333	-0.067261309
BRAF	-0.111772629	3.799944427	0.009944385	0.920565403	-0.035945351	0.746150064	4.041471428	0.575032229	0.448266143	0.348464061	0.280018857	4.118985506	0.090346864	0.763736653	0.117056367	-0.167300783	4.021304294	0.027160223	0.869098579	-0.06093096	-0.125477738	4.185433493	0.019013365	0.890328177	-0.050449882	0.208560082	4.294842206	0.057703841	0.810162626	0.091427795
BRAP	-0.010654813	5.010385108	0.000333292	0.985434401	-0.006372281	0.698065623	5.321285628	1.792100854	0.180670404	0.743112984	0.382634483	5.790202683	0.798866871	0.371432373	0.430120248	0.593069542	5.8964975	2.006007304	0.15667719	0.804994227	0.159402277	5.055367739	0.073359227	0.786507105	0.10429735	0.185310272	5.071278525	0.098440953	0.753708634	0.12279651
BRCC3	-0.064986036	4.686360809	0.009191958	0.923620089	-0.03450663	0.343922775	4.844704058	0.290788267	0.589715833	0.229357212	-0.994128638	4.632510823	1.884089481	0.169870079	-0.769883112	-0.145726723	4.891409351	0.052268375	0.819162119	-0.086630139	-0.085897384	4.863378672	0.017944639	0.893436103	-0.048936502	-0.197301419	4.833140781	0.089718236	0.764535666	-0.116602249
BRD1	0.08298367	4.926214823	0.018738519	0.891118764	0.050064411	-0.289076633	4.803715185	0.19702434	0.65713351	-0.182346386	-0.101111596	5.309973345	0.037973484	0.845496393	-0.072888241	-0.3000124	5.248579939	0.303139301	0.581921022	-0.235135954	-0.683268866	4.908672753	1.159320159	0.281606578	-0.550357205	-0.1760651	5.081857157	0.089785533	0.764449983	-0.116650925
BRD2	-0.137460184	7.305109984	0.246316329	0.619680891	-0.207831896	-0.259286573	7.254667303	0.943430519	0.331397159	-0.479651219	-0.21182104	7.662531904	0.843396919	0.358427054	-0.445599217	-0.274860449	7.639602736	1.536480357	0.215142458	-0.667273874	-0.690356492	7.239887768	7.506446225	0.006147855	-2.211276352	-0.297736697	7.402331477	1.569205803	0.210322388	-0.677114496
BRD3	-0.522831604	4.027616092	0.288842102	0.590963495	-0.228439345	0.298789489	4.25847563	0.121608065	0.727296915	0.138288254	0.472393798	5.24257711	0.771104212	0.379875672	0.420358518	0.552256652	5.283589148	1.053678498	0.304661414	0.516182546	0.270506077	4.375121532	0.108554308	0.741796077	0.129715468	0.728564455	4.554093524	0.902896501	0.342006238	0.465965972
BRD4	-0.065361005	5.731134736	0.022971153	0.879532113	-0.055748299	-0.43588099	5.595326854	0.883621715	0.347211636	-0.459405729	0.044983165	6.321244829	0.016856426	0.896699107	0.047353263	-0.309873329	6.17710735	0.686822378	0.407247315	-0.39014177	-0.24190304	6.04433757	0.383906753	0.535519789	-0.271224476	0.042133966	6.170845815	0.01261902	0.910558258	0.040692262
BRD7	-0.28197728	3.842686806	0.066892319	0.795916495	-0.099132495	-0.042050298	3.91019396	0.001581675	0.968276275	-0.014000709	-0.130861457	4.185049365	0.021428921	0.883616516	-0.053736175	-0.05515936	4.226444894	0.003796608	0.95086814	-0.021879704	-0.234659311	4.340622748	0.079149854	0.778452825	-0.108767701	0.104508727	4.454724332	0.017285745	0.895399353	0.047983224
BRD8	0.328586082	4.566073592	0.207834927	0.648469685	0.188110322	-0.162789479	4.411361464	0.04256854	0.836539825	-0.077513379	0.672652361	4.379692332	0.682658656	0.408672726	0.388624345	1.38041233	4.696829282	3.553514006	0.059419489	1.226071088	-0.008883533	4.629018193	0.000153229	0.990123581	-0.004310596	-0.154961559	4.590255095	0.043704769	0.834403855	-0.078623698
BRD9	-0.369415475	5.076170433	0.421038911	0.516419103	-0.286997701	-0.939041996	4.921197215	2.200366645	0.137977916	-0.86019042	-0.825993749	4.577913561	1.253284934	0.262925999	-0.580166467	-0.064531793	4.818610278	0.009591569	0.921982673	-0.03527724	-0.624933597	4.307415545	0.532820218	0.465423589	-0.332151609	0.207751335	4.563564727	0.076317716	0.782350978	0.10659837
BRE	-0.085310661	5.041030142	0.021943576	0.882237299	-0.054414585	1.131600322	5.614121895	5.758528332	0.01640881	1.784922914	-0.003716857	5.086037154	4.22916144162677e-05	0.994811233	-0.002259319	1.031680896	5.574797319	4.512010586	0.033657655	1.472916151	-0.579064019	5.243854873	1.129542239	0.287873001	-0.540799064	-0.045206482	5.444754659	0.00811117	0.928237919	-0.032340694
BRF2	-0.312663933	5.022263152	0.288279729	0.591325035	-0.228173734	0.178850882	5.212998706	0.109635837	0.740559111	0.130440271	0.077291448	4.556667943	0.011131336	0.915974985	0.038116387	0.25799564	4.634064332	0.128165579	0.720341664	0.142461465	-1.306763249	4.485607879	2.635777343	0.104480913	-0.980963042	-0.459955495	4.700931225	0.425360112	0.514274498	-0.288805011
BRI3	-0.720851862	7.83823735	7.353709309	0.006692454	-2.174414628	-0.166293374	8.067483835	0.504771675	0.477410959	-0.321107616	0.109381129	7.627031252	0.22559849	0.634806864	0.197358386	-0.066622221	7.54410591	0.088169226	0.766517637	-0.115477848	0.196646637	8.207976036	1.239058044	0.265652669	0.575685816	-0.207384806	8.010616237	1.180070148	0.277341715	-0.556984803
BRI3BP	-0.629393706	5.774029743	2.15208978	0.142375983	-0.846563264	-1.01846847	5.665270903	4.837655802	0.027844722	-1.555257121	-0.012595164	5.850227727	0.000917122	0.975840535	-0.010621146	-0.27925616	5.750732309	0.399194637	0.527505473	-0.27777303	-0.520494824	4.899224423	0.673510789	0.411830258	-0.385281748	0.246472184	5.185883576	0.1924049	0.660922532	0.179849442
BRIP1	-1.250692565	4.391388454	2.317212621	0.12794912	-0.892962696	-0.763355302	4.508948063	0.997337083	0.317955715	-0.497633365	-0.848156788	3.367631753	0.251943928	0.615709612	-0.210624067	0.139053532	3.517690186	0.008652983	0.925886552	0.033442224	0.612536329	3.475279596	0.154477769	0.694292449	0.158457558	0.264873132	3.440827782	0.026142261	0.871553376	0.05970601
BRIX1	-0.135773741	5.958848715	0.117433153	0.73183529	-0.135586652	-0.848746554	5.71292637	3.196716321	0.073786281	-1.13202438	0.362633706	5.466053348	0.551797489	0.45758417	0.339529008	-0.466807235	5.152638405	0.669039361	0.41338673	-0.383643469	-0.351173148	4.965340254	0.328031983	0.566820232	-0.246554656	-0.489743425	4.930568418	0.598606227	0.439110308	-0.357426368
BRMS1	-0.371636031	7.752084796	2.568999114	0.108976662	-0.962666498	0.181853775	8.01003224	0.784434447	0.37578835	0.425056688	-0.696260633	6.710203086	5.272269515	0.021667746	-1.66418627	0.513315275	7.25997625	4.218302775	0.039990142	1.39804705	-0.379075904	6.753583605	1.610166488	0.204468401	-0.6893738	-0.01757771	6.91558192	0.003851843	0.950512486	-0.022042174
BRMS1L	0.136176629	4.6264773	0.038073521	0.845295581	0.072991401	0.614101394	4.820847902	0.895421958	0.344012226	0.463426123	-0.383457924	4.413550927	0.235031425	0.627817941	-0.202166278	0.682768212	4.802061011	1.035985012	0.308757094	0.510383055	-0.771765641	4.16650253	0.684753027	0.407954826	-0.389387925	0.066133823	4.397328226	0.006512903	0.935678502	0.028873348
BRPF1	-0.070778748	5.181522942	0.017080617	0.896018301	-0.04768312	-0.371932237	5.081892463	0.418195011	0.517839076	-0.285805181	-0.300918122	5.302227975	0.332846301	0.56398787	-0.248730236	-0.627685037	5.209051102	1.25596774	0.262415725	-0.581010144	-0.326932805	4.854559793	0.256916199	0.612246727	-0.213073528	-0.061677278	4.954525786	0.009833134	0.921009519	-0.035735881
BRPF3	-0.104058137	4.731815892	0.024601158	0.875364987	-0.057810828	-0.399649827	4.648044853	0.322759975	0.569953703	-0.24416042	0.302231765	4.92840829	0.24116704	0.623364485	0.205257944	0.62844777	5.076556327	1.133303544	0.287071782	0.542009494	0.182330539	4.886088998	0.082235921	0.77428992	0.111096395	0.677667738	5.104644207	1.32171667	0.250284194	0.601566576
BRWD1	0.155970028	4.093171742	0.028246053	0.866531656	0.062215567	0.261364861	4.135044467	0.080853666	0.776143866	0.110057771	0.297037799	4.286481059	0.123066744	0.72573187	0.139223805	-0.063868671	4.196884863	0.004917925	0.944091846	-0.024985753	0.430287266	4.569012902	0.333509856	0.56359963	0.249029301	0.072246049	4.450299076	0.008225128	0.927736935	0.032575153
BSDC1	0.44381843	4.919270862	0.526991979	0.467874246	0.329870859	1.168933814	5.273582173	4.608011113	0.031822921	1.497259957	-0.225985807	5.243912632	0.178963293	0.672265688	-0.172459054	0.613343439	5.613268648	1.706144187	0.191486408	0.717862048	-0.233748209	5.690999737	0.270788289	0.602803471	-0.219824256	-0.302396987	5.670542449	0.435230726	0.509433409	-0.292912577
BSG	0.048432298	9.642014562	0.083821869	0.772183426	0.112279524	0.368227973	9.810371206	7.066484079	0.007853923	2.10491337	0.012728183	9.643135489	0.003939786	0.949951474	0.022298579	0.008931966	9.64155458	0.003276658	0.954352342	0.020291256	-0.089138914	9.973553563	0.871550879	0.350526317	-0.45527937	-0.071354083	9.98313142	0.508046522	0.475985727	-0.32240607
BTAF1	0.555003038	4.967520824	0.855293834	0.355059039	0.449699427	0.311122954	4.868558402	0.243515275	0.621678647	0.206434049	-0.940742374	4.693461674	1.800196359	0.179688758	-0.745479093	-0.223374492	4.916543629	0.125393997	0.723256337	-0.140707752	0.290957909	5.203776235	0.277198714	0.598543185	0.22290451	-0.476215325	4.92579695	0.563917461	0.45268613	-0.344202812
BTBD1	-0.200546588	6.491975649	0.388641735	0.533014229	-0.273261197	-0.74725315	6.292642256	4.386644273	0.036221539	-1.441033105	-0.274197366	6.460041197	0.693618901	0.404936179	-0.392613419	0.361842944	6.758518279	1.459621328	0.226990381	0.643992546	-0.538493088	6.759329632	3.239934126	0.071863528	-1.143491468	-0.27304292	6.871978847	0.896400547	0.343748694	-0.463758943
BTBD10	0.345936446	6.126301665	0.871959	0.350413545	0.455419115	0.468115965	6.18771588	1.637889577	0.200615273	0.697636008	0.109218929	6.021866946	0.078834383	0.778883277	0.108527621	0.483593747	6.205340301	1.707928747	0.191254326	0.718388733	0.090452477	6.121658275	0.056990249	0.811317818	0.090808986	0.3303502	6.23872963	0.811802286	0.36758794	0.434638745
BTBD11	0.175675139	3.782669723	0.023955792	0.87699745	0.057001669	1.260845712	4.124944896	1.723383216	0.189258133	0.722945449	0.683242474	4.073576301	0.497416717	0.480637399	0.318182439	0.687257086	4.091795026	0.492100631	0.482991754	0.316060283	-0.224474274	4.304904234	0.069645232	0.791854024	-0.101354872	-0.900281108	4.161090835	0.883344233	0.347287354	-0.45931103
BTBD2	-0.04268296	6.117155058	0.013268493	0.908295362	-0.041772904	0.377026094	6.315655412	1.176093916	0.278152634	0.555716824	0.061529883	6.479584268	0.035550866	0.850446016	0.070353249	0.423817127	6.659585027	1.856042523	0.173082246	0.761747479	-0.763508152	6.292695074	4.514871536	0.033601409	-1.473642506	-0.16371742	6.53041183	0.250420814	0.616778925	-0.209870474
BTBD3	0.208582006	5.361294236	0.172489438	0.677908776	0.168828744	-0.202880537	5.203483543	0.139366564	0.708911547	-0.14940795	0.354179901	5.3325433	0.470826307	0.492607274	0.307499179	0.341588812	5.33206757	0.424004099	0.514945808	0.288238473	0.100700319	4.984467235	0.027508807	0.868268865	0.061345772	-0.207669532	4.879231681	0.103764899	0.747357548	-0.126471575
BTBD6	0.006843273	6.621341487	0.000499872	0.98216252	0.007816643	-0.614469444	6.374450381	3.194174679	0.073901063	-1.131349312	-0.150840947	5.723458569	0.118775747	0.730366103	-0.136459391	0.635024214	6.093829102	2.678299451	0.101724304	0.992575275	0.031769983	6.178112865	0.007351791	0.93167105	0.030737399	0.482515496	6.401458973	1.946570746	0.162956865	0.787927338
BTBD7	0.512472235	5.55736296	1.209349519	0.271460986	0.566292577	0.651466534	5.62702416	2.017088454	0.155537126	0.808165931	-0.015847516	5.549800033	0.001139661	0.973069437	-0.011856168	-0.001677512	5.563502425	1.24581776000388e-05	0.997183781	-0.001224794	0.372659481	5.614542191	0.639781848	0.423789804	0.372849496	0.17983681	5.528516208	0.137341814	0.710938041	0.148168247
BTBD9	1.14815769	4.33550758	1.871334311	0.171322337	0.766186009	1.333767205	4.420727806	2.650163804	0.103539227	0.984895083	0.511121854	4.662975299	0.531713686	0.46588728	0.331719147	0.438783439	4.644511695	0.372416593	0.541689956	0.266249217	0.091565555	4.825002978	0.019637024	0.888555566	0.051315408	-0.092509433	4.76673584	0.018545463	0.891677621	-0.049792133
BTD	-0.281029834	4.710239268	0.175049253	0.675662817	-0.17026998	-0.262382679	4.725514693	0.150909969	0.697667272	-0.15635165	0.38146596	3.826805974	0.114546824	0.735025857	0.133697383	1.700671674	4.299615287	3.402595795	0.065093907	1.186459662	-0.957093848	4.349970961	1.275108952	0.258810428	-0.58701823	-0.586114345	4.450043689	0.53135329	0.466038463	-0.331578239
BTF3	-0.120948959	9.577993971	0.493114339	0.482541349	-0.316465466	-0.419066614	9.446687315	7.567343062	0.005943534	-2.225955277	-0.039350373	9.412777463	0.045526618	0.831038633	-0.080378787	-0.586382017	9.175829609	12.44754058	0.000418543	-3.378260352	-0.121715546	9.089810143	0.884109777	0.34707851	-0.459572276	-0.409991332	8.961782878	8.93657037	0.002795171	-2.553591692
BTF3L4	-0.070625127	4.976642491	0.014201751	0.905139803	-0.043284337	-0.029829263	4.998342152	0.002525283	0.959921418	-0.017764318	-0.02710882	4.882070957	0.001871959	0.965489382	-0.015252498	-0.13005948	4.859045199	0.040417627	0.840666237	-0.075376395	0.038453863	5.098556582	0.004447807	0.946826997	0.023729367	0.03268992	5.102381613	0.003156652	0.955195154	0.01990789
BTG1	0.101502434	5.888913665	0.06277827	0.802157464	0.095740371	0.194004957	5.933119422	0.23274917	0.629492811	0.201009226	0.470168017	7.869580262	2.533667399	0.111440936	0.95295525	0.306836924	7.777267866	1.871760624	0.171273569	0.766309652	2.104845438	8.689143691	154.3795477	1.91330122866468e-35	34.71821665	0.907930553	7.814930429	18.75686174	1.48488118370782e-05	4.828308296
BTG2	-0.312025956	6.923860675	1.291865589	0.255704431	-0.592261746	1.382076398	7.86610859	30.40376806	3.50845988077544e-08	7.454883485	0.088765249	6.377961034	0.068502781	0.793529333	0.100437015	1.937680834	7.513498139	60.21077608	8.52243366287367e-15	14.06943637	0.213640539	6.019599967	0.292629599	0.588540328	0.230223773	0.881392063	6.374575289	6.160370869	0.013064381	1.883911151
BTG3	-0.223966374	6.586997449	0.520088034	0.470804132	-0.327159734	0.607247552	6.995354858	5.007791457	0.025233479	1.598022865	0.053177124	6.485187121	0.02666689	0.870282233	0.060339882	0.862510547	6.913577729	9.011926039	0.002682236	2.571502986	-0.107762957	6.959756541	0.152339514	0.696309585	-0.157197626	-0.07291861	6.978204847	0.069402367	0.792208928	-0.101160268
BTN2A1	0.414971024	3.855079681	0.146709721	0.701699708	0.153848704	0.862184542	3.99839908	0.720867159	0.395859612	0.402458805	-0.773043778	3.706795468	0.38638861	0.534203836	-0.272292997	0.74110718	4.076141436	0.559145063	0.454604915	0.342365873	-0.375205849	4.150242643	0.162310404	0.687038231	-0.163019095	-0.047332785	4.249255158	0.002829988	0.957574445	-0.018827453
BTN2A2	-0.412669415	3.40606	0.069909946	0.791467944	-0.10156667	0.583937131	3.581506076	0.183864269	0.668073167	0.175175971	1.559770388	3.501367599	1.011473242	0.314550154	0.502310097	0.741304166	3.383438238	0.183527549	0.668359085	0.174990145	0.535458371	3.557865268	0.138547214	0.709729571	0.148907099	0.741146898	3.615825643	0.278639026	0.597594638	0.223593308
BTN3A1	0.388958562	3.336983943	0.054027908	0.816197028	0.088204991	0.747262348	3.409314598	0.216706511	0.641560932	0.19276209	0.365204165	3.409548598	0.05212359	0.819408428	0.086499573	-0.111930226	3.383761021	0.004261396	0.947951571	-0.023213849	0.495698825	4.165594412	0.284415247	0.593821803	0.226343861	-0.747805371	3.878397943	0.428518573	0.512716759	-0.290122487
BTN3A2	0.615728796	3.727905603	0.266758589	0.605514473	0.217875472	-0.424034126	3.545615553	0.09107728	0.762812058	-0.11758245	0.369847205	3.870370584	0.114449741	0.735133948	0.133633521	0.361787767	3.89099582	0.106651634	0.743988888	0.128433551	-0.302982418	3.733905403	0.060579627	0.805582151	-0.093890165	0.265582402	3.869611113	0.054746205	0.815001228	0.088841737
BTRC	1.133124739	4.652574183	2.518332365	0.112529531	0.948733489	1.214552077	4.693318119	2.932275207	0.086825052	1.061354947	0.520666956	5.268702061	0.955000663	0.32844968	0.483531157	-0.332982358	4.942090681	0.283967047	0.594112784	-0.226131102	0.461256895	5.207917799	0.692780846	0.405220119	0.392309	0.479690824	5.219162898	0.742493793	0.388863197	0.410203158
BUB1	-0.664549814	5.119281528	1.389343153	0.238516057	-0.622482379	-1.249902843	4.980920742	3.951475008	0.046830303	-1.329473036	0.11260713	3.630911475	0.007476999	0.931093087	0.031006898	-0.687182432	3.542350654	0.214737314	0.643079415	-0.191735392	-2.93634056	3.746497629	4.011235012	0.045198031	-1.34488048	-2.132535959	3.819315991	2.632952766	0.104666899	-0.980190644
BUB1B	0.885838091	4.643707133	1.568919443	0.210364006	0.677028567	-1.53122326	4.00869963	2.072575168	0.149968113	-0.824001074	-1.238380273	3.526750097	0.703067175	0.401754994	-0.396038716	-1.695790535	3.526834397	1.125873037	0.288657343	-0.539617391	-2.011473624	3.415667854	1.291990788	0.255681398	-0.592300868	-1.318669054	3.482553092	0.653219001	0.418964148	-0.377823139
BUB3	-0.103371183	7.760080285	0.215174441	0.642741611	-0.191963583	-0.232734365	7.703926942	1.184309987	0.276480311	-0.55833579	-0.001802029	7.767262778	4.35359935666568e-05	0.994735451	-0.002292404	-0.229395938	7.665479406	1.135652221	0.286572913	-0.542764861	-0.441515062	7.430044805	3.57416809	0.058684836	-1.231474102	-0.576491236	7.381601481	5.715279002	0.016817892	-1.774228449
BUD13	0.006411843	5.717010871	0.000218608	0.988203376	0.005153667	-0.386147473	5.569115277	0.680742435	0.409331187	-0.387925166	-0.03717169	5.304335109	0.005109306	0.943016209	-0.025480842	-1.023970617	5.00837018	2.686482483	0.101203001	-0.99480661	-0.090100071	4.960436776	0.021589159	0.883185301	-0.053948168	-0.907226173	4.724023394	1.635395662	0.200958374	-0.696893892
BUD31	-0.075383689	6.17619373	0.043298633	0.835163977	-0.078228247	0.266708146	6.335221271	0.599392623	0.438809862	0.357723621	0.0273985	6.991937852	0.006447918	0.935999508	0.02872438	-0.284950979	6.857252462	0.971444183	0.324320268	-0.48902591	0.480629522	6.531497299	2.163010311	0.1413675	0.849650423	0.411120092	6.493514525	1.521188837	0.217439675	0.662661209
BVES	0.450885587	4.720555264	0.452218173	0.501283457	0.299916627	1.221928474	5.085015159	4.24844682	0.039286245	1.40575948	0.128740286	4.749020693	0.037226215	0.847005204	0.072113921	1.444005062	5.380033829	7.127467017	0.007591189	2.119690183	0.044743958	4.748600178	0.004364718	0.947325267	0.023500879	0.67482058	5.013341526	1.207910905	0.271746257	0.565836429
BYSL	-0.182186895	7.000546254	0.467811431	0.493995739	-0.306276797	-0.716023417	6.796886532	5.899089356	0.015148715	-1.819624202	-0.317937182	7.022508873	1.413790106	0.234428232	-0.629990088	-0.915999687	6.813306908	9.247051251	0.002358749	-2.627318212	-0.363918197	6.745087168	1.475406472	0.224494608	-0.648794086	-0.928821301	6.546498758	7.779487705	0.005284278	-2.277014341
BZW1	0.123581482	8.053092556	0.305005376	0.580761382	0.23600227	0.207118927	8.095213677	1.011003743	0.314662493	0.502155021	0.225089724	8.227143012	0.949324783	0.329891228	0.481629233	0.222057995	8.224368546	1.210533704	0.271226449	0.566667962	0.137854039	7.933696859	0.502213624	0.478529086	0.320091659	0.088964243	7.908787068	0.202308378	0.652864006	0.185177274
BZW2	-0.299655069	7.137883939	1.338408496	0.247314828	-0.606749844	-0.857049654	6.935801194	9.233371338	0.002376437	-2.624073722	-0.017973801	7.108244722	0.004835112	0.944563796	-0.024768704	-0.758775081	6.817055211	6.468509239	0.01098026	-1.959387374	-0.539808681	6.597985963	2.886343753	0.089333449	-1.048985898	-0.107052819	6.782290613	0.129382333	0.719073319	-0.143226825
C10orf10	1.221931665	3.561803727	0.763273148	0.382306136	0.417588731	3.068150429	4.270764559	8.490576512	0.003569907	2.447343138	0.565959364	4.994185538	0.722149642	0.395439692	0.402919741	2.07827266	5.857926745	19.51634064	9.9742788805513e-06	5.001118493	0.9396322	6.34609344	6.887688842	0.008679141	2.061523248	0.44158377	6.067654078	1.263732594	0.260945742	0.583449785
C10orf118	0.316103313	4.466073214	0.173992723	0.676587455	0.169676059	0.981820947	4.74504836	2.067487126	0.150469267	0.822552196	-1.111877928	4.35725707	1.75525831	0.185217053	-0.732319031	-0.02876411	4.66037197	0.001636984	0.967726664	-0.014247293	1.252885446	4.706432965	2.973526374	0.084637174	1.072438847	0.482445886	4.384337509	0.337008463	0.561561105	0.25060298
C10orf12	0.158621917	3.817324157	0.020513815	0.886111344	0.052511703	0.090974126	3.815864461	0.006509033	0.935697575	0.028864496	0.505804879	4.0939614	0.282954143	0.594771471	0.225649871	0.236485117	4.034216137	0.055282411	0.814113951	0.089314803	0.095265078	4.112503617	0.010030828	0.920222047	0.036107366	-0.084634982	4.077079485	0.007360193	0.931632109	-0.030755552
C10orf2	-0.29816982	6.064187054	0.618019813	0.431784089	-0.364733365	-0.886956486	5.868476801	4.383185225	0.036295111	-1.440151872	-0.190584801	6.53251428	0.354567554	0.551538867	-0.258423877	-1.42537649	6.142418445	12.55776694	0.000394563	-3.403883697	-0.243410012	5.317112593	0.215301246	0.642643696	-0.192029749	-0.370401958	5.278930686	0.469501819	0.493216445	-0.306962452
C10orf32	-0.300958377	4.536177447	0.169270418	0.680761026	-0.167005316	0.576232575	4.861657062	0.820661805	0.364986741	0.437722912	0.656537588	3.959016267	0.39872072	0.527750671	0.277571206	2.264166205	4.657199795	7.867331459	0.005033588	2.298122315	-1.815705095	3.588269613	1.481114199	0.223600277	-0.650527663	-0.52650006	3.756839225	0.180213865	0.671189513	-0.173154838
C10orf35	-1.768111493	4.211040154	3.510407627	0.060984449	-1.214780894	0.67120686	4.878334793	1.123868197	0.289087053	0.538971358	0.41916383	4.894689042	0.447471355	0.50353822	0.29796756	1.744133578	5.597292502	11.86318035	0.000572547	3.24218897	-0.673740838	5.003114541	1.229347314	0.267534008	-0.572621005	0.587112246	5.503887204	1.40699698	0.235555552	0.627906655
C10orf54	1.319074012	5.052987877	4.812940015	0.028246815	1.549030521	1.511823269	5.158725838	6.658336235	0.009869302	2.00571357	0.459507456	5.336770193	0.7909709	0.373806708	0.427352909	0.579379672	5.396575902	1.274489445	0.25892615	0.586824087	0.039266059	5.598342867	0.007089719	0.932897046	0.030166282	0.464364439	5.797997897	1.127686985	0.288269247	0.540201686
C10orf76	0.425196535	5.482575402	0.786600715	0.375129978	0.425818229	1.217332411	5.906914614	8.331762416	0.003895784	2.409405081	0.279449677	5.318507077	0.290558103	0.589863107	0.229248766	1.05753009	5.711286633	5.283844154	0.021524175	1.667073486	-0.025885277	5.181945821	0.002170104	0.962844484	-0.016443853	0.34823142	5.34427666	0.43868343	0.507758593	0.294342718
C10orf88	0.008229151	4.706750482	0.000150362	0.990216404	0.004269884	-1.287703602	4.38459149	2.340382302	0.126058614	-0.899427473	-0.987539077	3.920524844	0.837894682	0.359999588	-0.443697996	0.876123365	4.447849714	1.180042748	0.277347293	0.556976069	0.488215187	4.244650248	0.302500945	0.582318784	0.2348392	0.971711324	4.43464408	1.384858396	0.239275316	0.621102101
C11orf1	-0.22012794	4.847568556	0.122399425	0.726446551	-0.138796334	-1.440565058	4.555169292	3.409185543	0.064834439	-1.188194245	-1.735806615	4.096806053	2.910426132	0.088008618	-1.055474798	-0.288958978	4.402362221	0.125856062	0.722767914	-0.141001135	-0.230317994	4.663903394	0.106497421	0.744167562	-0.128329265	0.169436017	4.811792307	0.064837359	0.799007488	0.097449151
C11orf24	-0.065453027	6.288991417	0.035583735	0.850377711	-0.070388131	-0.534792285	6.107897598	1.984504285	0.158916693	-0.798830481	0.070849018	6.224113338	0.038808133	0.84382926	0.073745419	-0.442912012	6.019996078	1.232958729	0.266832407	-0.573761427	-0.644674691	5.82724432	2.258441962	0.132887698	-0.876515223	-0.569842153	5.8612825	1.778206482	0.182369714	-0.739047282
C11orf31	0.425049398	6.292805824	1.490056786	0.222207649	0.653240995	0.014395527	6.09827204	0.001458663	0.969534243	0.013436847	0.264164427	6.203414777	0.528609554	0.467192019	0.330504585	-0.111870673	6.037866989	0.080884213	0.77610271	-0.1100808	-0.685499412	5.917521204	2.735500125	0.098140773	-1.008150525	-0.177089347	6.116313561	0.213401033	0.644114669	-0.19103681
C11orf48	-0.790843507	5.17282656	2.039208566	0.153289383	-0.814487925	-0.761427871	5.19184437	1.873961764	0.171022023	-0.766947962	0.430693802	5.420537113	0.746814807	0.387486559	0.411743357	-0.512067216	5.066238634	0.743499659	0.388542114	-0.410561902	0.073967664	4.942448714	0.01429278	0.904837716	0.043429305	-0.00339416	4.920187872	2.88557509698917e-05	0.99571398	-0.001865395
C11orf49	0.27767574	4.690308965	0.167820523	0.682056086	0.166179912	0.653638234	4.849694624	1.039347237	0.307973336	0.511486883	-0.558010394	4.210482678	0.395125559	0.52961742	-0.276037739	1.033763184	4.774576637	2.242602199	0.134254876	0.872069932	-0.867962723	4.391316565	1.105711305	0.293016119	-0.533108488	0.080359931	4.673238015	0.012775264	0.910008585	0.04095451
C11orf54	-0.764246253	4.207617395	0.748918782	0.386818767	-0.412492464	-1.492717612	4.097027877	2.207450786	0.137345463	-0.862185683	0.043015572	4.19999332	0.002355968	0.961287231	0.017146826	-0.309093745	4.128777303	0.105420297	0.745419549	-0.127599222	-1.148780741	4.354675848	1.808692406	0.178665168	-0.747960109	-0.801387658	4.443273381	0.969967161	0.324688369	-0.488533268
C11orf57	-0.158379149	5.460170089	0.108050142	0.742375035	-0.129376641	-0.456491859	5.359461433	0.796129396	0.372253142	-0.429161628	0.267656752	5.248472859	0.251233656	0.616207759	0.210272837	0.011198284	5.152333979	0.000391595	0.984211883	0.006911396	-0.519079688	4.875283193	0.655218601	0.418253049	-0.378560884	0.266626301	5.16853052	0.221614883	0.637812204	0.195307175
C11orf58	-0.243843617	5.99237089	0.391587775	0.531465978	-0.274524531	0.103528321	6.144105256	0.078173386	0.779788213	0.108023334	-0.087415634	5.705839992	0.03935725	0.842742588	-0.074305058	-0.258001312	5.647736636	0.313743888	0.575391821	-0.240036315	0.275552272	5.848707337	0.424408158	0.514745615	0.288407345	-0.064851015	5.699741081	0.02059505	0.885887606	-0.052621374
C11orf68	-0.048391368	6.312431883	0.01980908	0.888071604	-0.051552016	1.291794097	7.052677802	22.06101715	2.64119384573616e-06	5.578199723	0.410958935	6.288861316	1.357239643	0.244016449	0.612580897	1.219526846	6.751992398	15.36925671	8.84151894734855e-05	4.053473118	0.286811797	7.248532933	1.321984622	0.250236183	0.601649892	0.192687548	7.199290126	0.568401121	0.450894969	0.345924611
C11orf70	0.872302309	4.209869899	0.970472006	0.32456249	0.488701673	1.571792532	4.516327221	3.920671392	0.047695829	1.321519603	0.410358279	4.939193838	0.44674254	0.503885943	0.297667757	-0.305024379	4.692154693	0.188416781	0.664237597	-0.177676546	-0.72335415	4.294983222	0.699414795	0.402980402	-0.394716075	0.570798456	4.714541677	0.658187595	0.41720052	0.379655159
C11orf73	0.43954982	5.554874469	0.891415	0.345094144	0.46206241	0.04212188	5.38213294	0.007025883	0.933199118	0.03002568	0.39091269	5.354357756	0.583216679	0.44505424	0.351587057	0.436583608	5.379555231	0.718585622	0.396608243	0.401638264	-0.42055194	4.734955853	0.378386253	0.538468154	-0.268839977	0.520753168	5.096219637	0.783421882	0.376096646	0.42470054
C11orf74	0.040014251	4.575213401	0.003128508	0.95539513	0.019816977	-0.165015716	4.518137931	0.048839052	0.825095865	-0.083495589	-0.899011763	4.617036054	1.532838083	0.215686998	-0.666176034	-1.011275975	4.615416569	1.809024232	0.178625327	-0.748056964	-1.400194125	4.546690441	3.180285798	0.074531693	-1.127659016	-0.383870379	4.808200485	0.329707413	0.565831424	-0.247312937
C11orf80	0.389897937	5.276656567	0.557851115	0.455127359	0.341867057	-0.040649509	5.103557351	0.005148263	0.942799753	-0.02558054	-0.465443347	4.84632868	0.52815745	0.467382537	-0.330327518	0.123961575	5.064721022	0.044414635	0.833084073	0.079311169	-0.454956392	5.178821271	0.663206431	0.41543023	-0.381501904	-0.251369467	5.257945298	0.213234399	0.644244041	-0.19094959
C11orf83	-0.384249867	5.051588446	0.445520079	0.504470111	-0.29716456	-0.575766102	5.000820934	0.920374898	0.337376555	-0.4718851	0.72573758	4.909863073	1.330812455	0.248660733	0.604392791	0.575172116	4.848890733	0.773806598	0.379042021	0.421312641	0.480581141	4.641692058	0.445916539	0.504280531	0.297327798	-0.298468001	4.388315274	0.130809688	0.717593999	-0.144121202
C11orf84	-0.931754164	5.627245894	4.078039741	0.043444032	-1.362069877	-1.268220247	5.550249428	6.602840089	0.010181623	-1.99218297	0.494387042	5.453816176	1.008116442	0.315354504	0.501200961	-0.392691126	5.106601185	0.456601142	0.499216733	-0.301710867	-0.221004135	5.027732066	0.137886607	0.710391116	-0.148502479	-0.383791347	4.981075348	0.387049071	0.533854628	-0.272576988
C11orf95	-0.500260755	4.485532794	0.440195339	0.507028189	-0.294967895	0.249527117	4.736399502	0.138610687	0.709666102	0.148945939	-0.207604041	4.048231078	0.045762906	0.830607367	-0.080604221	-0.554281576	3.99714692	0.283455762	0.594445082	-0.225888262	-1.56608591	3.650853865	1.269640108	0.259834206	-0.585303676	-1.61457262	3.667696471	1.308281061	0.252706115	-0.59738425
C12orf10	0.323580677	5.987343979	0.685606403	0.407662839	0.389698876	0.299187015	5.97682929	0.571580057	0.449631726	0.347143052	-0.169348485	6.853835518	0.336494579	0.56185964	-0.250372164	-0.936723693	6.577995639	8.094252647	0.004440585	-2.352559859	-0.064682895	6.139720487	0.0296058	0.863387717	-0.063794134	-0.677013738	5.908513907	2.586136042	0.107803037	-0.967369002
C12orf23	0.490477737	5.657257301	1.202707547	0.272781198	0.564185568	1.072379304	5.969761845	6.912697993	0.008558575	2.067598523	0.907667695	6.782138521	9.21277108	0.002403326	2.61918725	0.764964771	6.691403062	6.063557951	0.013799939	1.860122848	0.277454533	6.095198845	0.522221343	0.469895655	0.32799857	0.291597713	6.103152592	0.570381687	0.450107284	0.346683959
C12orf29	-0.138664193	4.893674358	0.050747824	0.821767075	-0.085251263	-0.61671557	4.754194455	0.838649256	0.35978337	-0.443958914	0.096869997	5.356026109	0.036214237	0.849073752	0.071054585	-0.706057583	5.088356878	1.419682365	0.233455691	-0.631795534	-0.010160656	4.806558526	0.000237986	0.987691694	-0.005378598	0.253040654	4.913436177	0.158704572	0.690351996	0.160929415
C12orf4	0.328565608	5.153054021	0.357124224	0.550107722	0.259552259	-0.042430284	5.009874236	0.005161566	0.942726022	-0.025614505	0.063644839	4.823962558	0.009774034	0.921246478	0.035624159	0.275681043	4.916173962	0.191531302	0.661645173	0.179374852	0.187107097	4.311293968	0.048583512	0.825546658	0.083258377	0.183164322	4.320008442	0.045807786	0.830525585	0.080646984
C12orf43	-0.207960621	5.316221587	0.164999053	0.6845951	-0.164566214	-0.856937668	5.117869354	2.204017363	0.137651583	-0.861218791	0.028098383	5.336867682	0.002999921	0.956320478	0.019396544	-0.224827882	5.250505728	0.171036797	0.679192012	-0.16800743	-0.132418163	4.537650588	0.031064459	0.860096657	-0.065452741	0.19571003	4.658284357	0.074507984	0.784882805	0.105195185
C12orf44	0.333416939	5.230227782	0.3929296	0.530763486	0.275098963	0.216396475	5.183817259	0.156430976	0.692463916	0.159602853	-0.165907259	6.404882079	0.244124518	0.621242913	-0.206738552	-0.193592803	6.399389462	0.319342395	0.572003109	-0.24260161	0.787981415	6.026998616	3.850028417	0.049745148	1.303249274	0.400312654	5.822182044	0.857343109	0.354483273	0.450404253
C12orf45	0.338075421	5.714486213	0.602722544	0.437541134	0.358981112	-0.376432806	5.42537124	0.574785591	0.448363492	-0.348369757	-0.147045252	6.130701108	0.155566651	0.693271434	-0.159096694	-0.974377465	5.852146582	4.980761561	0.025630698	-1.591239566	-1.181746359	4.974091279	3.508436145	0.061057064	-1.214264085	-1.079872141	5.011946537	2.976229939	0.084495879	-1.073164471
C12orf49	0.098530572	6.139239081	0.071886702	0.788609295	0.103138108	0.260599212	6.216874232	0.522747477	0.469672034	0.328205299	0.219961643	6.978126805	0.65584641	0.418030158	0.378792386	-0.073343935	6.84055266	0.06397572	0.800319045	-0.096736848	0.446249661	6.537118222	1.876677797	0.170712219	0.767735393	0.406299982	6.515050761	1.510466908	0.219067854	0.659421346
C12orf5	-0.111349572	7.483447737	0.113972095	0.735666501	-0.133319019	0.676561455	7.895326861	5.311481627	0.021185332	1.673964725	-0.087227767	8.128579624	0.179586799	0.67172858	-0.172806173	0.453533633	8.407071567	4.699710305	0.030167702	1.520457772	-0.607913608	7.003520421	4.924904059	0.026472272	-1.577208783	-0.332592523	7.118932556	1.591566477	0.207102471	-0.68381472
C12orf57	-0.147143015	4.442824629	0.036961748	0.847542949	-0.071838285	0.270926299	4.591058397	0.141827546	0.706470902	0.150905721	0.824391914	5.794911967	3.602147157	0.057704996	1.238786586	0.206159328	5.492623643	0.17733142	0.673676678	0.171548487	0.1807835	5.458757662	0.133483133	0.714847595	0.14578654	0.216759062	5.478168636	0.191166345	0.661947646	0.179176358
C12orf65	-0.528648333	3.913385068	0.25545465	0.613260211	-0.212355212	-0.603851276	3.914756981	0.319933033	0.571647893	-0.242871393	0.449797573	4.776179134	0.460624573	0.497332223	0.303353401	-0.305322204	4.527666076	0.160122414	0.689043838	-0.161753146	0.165916649	4.136532154	0.031265743	0.859648822	0.065678928	0.513009875	4.256391426	0.329838963	0.565753928	0.247372422
C12orf66	0.249341372	4.730814898	0.140755236	0.707531357	0.150254308	0.242993821	4.734734685	0.131246071	0.717143552	0.144393902	0.427011268	5.058412947	0.537932466	0.463290845	0.334146282	-0.493498737	4.739990102	0.511184851	0.474626392	-0.323648116	0.276614423	4.42158192	0.119266648	0.729831233	0.136777555	0.130519741	4.381944424	0.024926982	0.874549143	0.058215782
C12orf73	-0.411724533	4.190287259	0.218316836	0.640325408	-0.193599265	-0.57015453	4.166824155	0.39055228	0.532009243	-0.274080823	0.676550104	4.765654523	1.015650259	0.313553007	0.503689031	-0.346027365	4.420349041	0.18349704	0.668385005	-0.174973302	0.318266881	4.24544744	0.12989573	0.718540174	0.143548945	0.172584782	4.210423811	0.035896418	0.84972956	0.070719273
C12orf75	0.327123459	6.486001442	1.025997047	0.311100704	0.507099006	1.008613755	6.866603579	12.14315771	0.000492683	3.307432546	0.592080666	7.390033636	5.615995708	0.017797266	1.749646701	0.509152344	7.339169787	4.396299989	0.036016991	1.44349257	0.159698105	7.749654179	0.590752776	0.442128172	0.354451811	0.342042341	7.845096392	2.838006201	0.092058377	1.035936685
C14orf1	0.269663344	7.109028537	1.051593418	0.305140394	0.515500298	-0.531055312	6.75725441	3.198901981	0.073687727	-1.132604837	0.149173453	6.403967932	0.197113236	0.657061119	0.182394231	0.73190343	6.708610119	5.637041962	0.017584851	1.754861296	-0.553801683	6.316039254	2.452671638	0.117325027	-0.930609338	-0.224141608	6.452421646	0.441939778	0.50618769	-0.295688421
C14orf119	0.373376071	5.768502492	0.766536354	0.381290696	0.418743792	0.208435628	5.693501999	0.221985745	0.637531028	0.195498674	0.704758339	6.329270255	4.033533868	0.044604416	1.350622139	0.711746833	6.329643309	4.012601308	0.045161421	1.345232399	0.248119448	5.942861867	0.371152667	0.542376635	0.265699027	0.173350632	5.909684464	0.173776821	0.67677681	0.169554531
C14orf142	-0.257847883	5.902164129	0.40777239	0.523102323	-0.281413351	-0.960735551	5.673647923	4.364197035	0.036701776	-1.435312916	-0.459784149	4.964005477	0.574219658	0.448586992	-0.348153324	0.270356917	5.245570248	0.247080125	0.619138597	0.208212121	-0.15541411	4.4826636	0.04043084	0.840640544	-0.075389668	0.121091284	4.582673493	0.026484658	0.870722303	0.060120331
C14orf159	-0.122196578	4.587762188	0.02951235	0.863601379	-0.063686673	0.847185312	4.980143506	1.937236717	0.163968881	0.785238566	-0.748418202	3.686091705	0.351468392	0.553283084	-0.257052608	1.080094715	4.160022537	1.274480964	0.258927734	0.586821429	-0.57117289	3.98678213	0.304419176	0.581125166	-0.235730316	0.276906102	4.215399266	0.092678026	0.760799813	0.118729603
C14orf166	-0.385360632	7.274693843	2.434109805	0.118721275	-0.92547145	-0.718670693	7.15333689	7.719349402	0.005463208	-2.26255226	-0.047584052	7.437883134	0.041673424	0.838243553	-0.076629778	-0.511524542	7.245258403	4.108306775	0.042673065	-1.369846159	0.31095319	7.390816737	1.720780952	0.18959255	0.722178731	-0.028679379	7.220025348	0.012816556	0.909863886	-0.041023572
C14orf2	-0.067395635	6.462671201	0.043028622	0.835671388	-0.077964467	-0.513967681	6.287109913	2.106720944	0.146653269	-0.833708253	0.303510368	6.331845219	0.768694195	0.380621317	0.419506892	-0.115897362	6.142922793	0.094209599	0.758892222	-0.119819898	0.467765429	6.366859212	1.810349985	0.178466252	0.748443898	-0.469087137	5.949659345	1.300180089	0.254180331	-0.594858059
C15orf38	-0.060662523	4.582798954	0.007242868	0.932177884	-0.030501205	-1.242339004	4.30343732	2.009733081	0.156292814	-0.806060989	-1.068934717	4.073845168	1.181236504	0.277104412	-0.55735656	0.250711451	4.423692134	0.09751781	0.754828941	0.122151457	-0.922476814	4.129160734	0.923839177	0.336468945	-0.473055014	-0.17444371	4.318240132	0.04150242	0.838571197	-0.076460059
C15orf39	-0.00444983	5.138586384	6.50695726999162e-05	0.993563877	-0.002804206	0.822825599	5.517674311	2.904170441	0.088350699	1.053790009	0.123538174	5.990131227	0.098361721	0.753804562	0.122741239	0.002996607	5.94172263	5.39132700810019e-05	0.994141533	0.002551782	-0.439425902	6.187091691	1.406599635	0.235621694	-0.627784725	-0.425545232	6.198655683	1.302367153	0.253781288	-0.595540402
C15orf40	-0.602126964	4.168252319	0.450260979	0.502211046	-0.29911374	-0.229490361	4.273381566	0.072744699	0.787381634	-0.10381472	0.434756066	4.331604245	0.275222336	0.599849904	0.221957406	0.665646747	4.428948489	0.678857063	0.409980568	0.387236727	-0.466282203	4.088763382	0.231917184	0.630105895	-0.200586457	-0.279257778	4.147028786	0.086998226	0.768028549	-0.114622636
C15orf52	0.598250635	4.134789878	0.428410577	0.512769886	0.290077488	0.95964831	4.273571451	1.223940688	0.268588675	0.570912304	-0.327862427	4.459616464	0.18066568	0.670801789	-0.173405788	1.662083113	5.344790092	8.853547664	0.002925198	2.533844765	-0.904242085	5.279948606	2.771378843	0.095963465	-1.017894077	-0.381281779	5.456341385	0.57806173	0.447073065	-0.349621494
C16orf13	-0.035599237	6.359346879	0.01110903	0.916058904	-0.0380766	0.295835105	6.517094648	0.845430423	0.357848272	0.446301076	-0.090635793	6.856036898	0.102154549	0.749259253	-0.125367885	-0.523214393	6.684925246	2.842958429	0.0917751	-1.037275134	-0.578814806	6.617171039	3.359178318	0.066831407	-1.175019396	-0.324020847	6.723353736	1.128579452	0.288078547	-0.540489082
C16orf52	0.121150217	4.343565257	0.022594416	0.88051658	0.055262462	0.136584645	4.357971441	0.028407347	0.866154707	0.06240453	0.29476223	4.687742475	0.183145788	0.668683623	0.174779313	0.824039359	4.919753821	1.666000319	0.196795116	0.705985683	0.783929965	4.912187425	1.497009034	0.221132145	0.655348121	0.693534663	4.873601939	1.120361779	0.289840567	0.537840829
C16orf58	0.150937685	5.476203625	0.099510393	0.752417974	0.123540838	-1.405144869	5.003858509	4.978946958	0.025657596	-1.590784035	0.268696058	6.091813037	0.501650005	0.47877602	0.31986761	-1.601392925	5.486304968	9.099673539	0.002556551	-2.592345502	0.127022127	6.191827882	0.118553891	0.730608234	0.136315437	-0.014010303	6.129874454	0.001351907	0.970669759	-0.0129285
C16orf62	0.833335604	5.017107373	1.971877994	0.160248664	0.795205581	1.349009949	5.288563579	6.070563445	0.013745311	1.861845441	0.288254652	4.980140876	0.230053565	0.631484114	0.19963757	0.43692326	5.05049131	0.540708013	0.462139451	0.335226956	-0.515055759	5.28940775	0.932540463	0.334203656	-0.475988803	0.316635675	5.626886191	0.459712868	0.497758195	0.302981581
C16orf70	-0.14047596	4.519568634	0.036426332	0.848637758	-0.071277649	-0.577603283	4.408254795	0.522787624	0.469654977	-0.328221071	0.437365512	4.442582685	0.31332436	0.575647354	0.239843487	-0.161033831	4.26907304	0.033898834	0.853922172	-0.06858171	0.517831607	4.216430254	0.328843134	0.566341088	0.246921929	0.093851797	4.097754092	0.009282547	0.9232458	0.034682659
C16orf72	0.188462882	6.40318448	0.321217668	0.570876789	0.243457615	0.237420909	6.427748011	0.509705074	0.475266555	0.323062746	0.036873139	6.252347329	0.010745843	0.917437456	0.037423533	0.22927072	6.345390902	0.431021468	0.511488155	0.291164419	0.118281234	6.457247598	0.125910553	0.722710381	0.141035707	0.004728742	6.406061977	0.000190404	0.98899059	0.004807841
C16orf74	0.433362889	7.029768916	2.355246754	0.124862127	0.903569273	-0.93270839	6.460141621	7.610353955	0.005803409	-2.236316813	0.263913824	6.850326954	0.858252712	0.35422812	0.450716966	-0.217908935	6.630147003	0.4810121	0.487964234	-0.311612009	-0.85691501	6.457987808	6.39788684	0.011425628	-1.942119915	-0.543180287	6.576410724	2.810650955	0.093640372	-1.02853687
C16orf80	0.034180879	6.000764858	0.007773968	0.929741473	0.031637796	0.342400779	6.14600078	0.852796786	0.355762343	0.448840024	0.228263522	6.028905338	0.345191284	0.556847932	0.254263389	0.070543078	5.960457162	0.030330998	0.861741317	0.064623084	0.363743321	5.973365069	0.812708373	0.367320729	0.434954562	0.422889734	6.003494263	1.103320459	0.293538556	0.532334847
C16orf91	-0.596878264	5.338784773	1.359573408	0.243611427	-0.613302344	-1.207329773	5.182398601	4.324202144	0.037574025	-1.425112276	0.028354864	5.51542369	0.003546894	0.952509416	0.021130723	-0.303377859	5.396958817	0.35180138	0.553095179	-0.257200127	0.204923083	4.968936562	0.111999321	0.737879318	0.132014662	-0.401987656	4.762491423	0.345837283	0.556479055	-0.254551177
C17orf103	-0.824242708	4.1469799	0.808543329	0.368551267	-0.433502092	0.901694625	4.705629769	1.692608029	0.19325753	0.713863575	1.009203551	4.393401064	1.508369536	0.219388049	0.658787033	1.981551044	4.879549614	7.877078025	0.005006531	2.300463108	0.050620506	4.739020982	0.005534888	0.940694633	0.026551334	0.894491716	5.106027472	2.260052528	0.132749558	0.876966916
C17orf58	-1.202084512	5.045969036	4.024599733	0.044841259	-1.348322201	-0.58156582	5.224499011	1.14203234	0.285223293	-0.54481501	0.838501604	4.959023035	1.838320081	0.175147972	0.756594888	0.289941528	4.731195367	0.177867472	0.673212343	0.17184793	-0.228654124	4.439937206	0.083613288	0.772459228	-0.112124434	0.911582922	4.883293854	1.913746532	0.166547681	0.77846141
C17orf59	0.742766265	4.85930476	1.369386093	0.241917389	0.616332913	0.841599632	4.907441442	1.790595759	0.180853592	0.74267286	0.909782451	5.002647356	2.23404517	0.134999997	0.869666242	0.774742594	4.941421262	1.508346771	0.219391528	0.658780148	-0.30369982	4.28970627	0.125133996	0.723531615	-0.140542488	1.805186536	5.208336826	8.804217551	0.00300535	2.522104939
C17orf62	0.040778299	4.530407416	0.003107483	0.95554511	0.019748806	0.939926205	4.90126974	2.200966422	0.137924243	0.860359391	-0.022038277	4.453065599	0.000814762	0.977228249	-0.010003987	0.510800455	4.656396354	0.508994789	0.475574328	0.322781597	0.13753948	4.937325906	0.049117914	0.82460534	0.083753857	0.024613064	4.900924391	0.001490412	0.969204634	0.013584518
C17orf70	-0.04199567	5.17187086	0.00596442	0.938440847	-0.027593097	0.021044687	5.202039307	0.001504355	0.969060991	0.013648888	-0.219075533	5.189856106	0.160522519	0.688675901	-0.161985114	0.634377676	5.563690003	1.750229979	0.185847823	0.730842521	-0.407268965	5.100588053	0.497135312	0.480761553	-0.318070271	0.188311856	5.334266129	0.127880115	0.720640214	0.142281507
C17orf75	0.296101374	4.386352784	0.140654421	0.707631294	0.150192969	0.555309868	4.488023986	0.531142606	0.46612688	0.331495852	0.213867426	4.305791309	0.065347122	0.798235909	0.097868739	1.185585825	4.703140286	2.706041301	0.099968789	1.000135567	-1.478999814	4.792459088	4.460346599	0.034690458	-1.459789967	-0.377341874	5.090361691	0.412985236	0.520458193	-0.28361415
C17orf80	-1.056525609	4.750268189	2.418951167	0.119875167	-0.921270774	-0.521697728	4.902653308	0.694026797	0.404798086	-0.39276155	0.936123123	4.263686492	1.136867426	0.286315231	0.543155549	0.85961804	4.247095013	0.913045665	0.339307603	0.469406408	0.108878363	4.571340728	0.02168797	0.882920205	0.054078544	-0.183485454	4.485985339	0.055019808	0.814547919	-0.089083361
C17orf85	0.69336479	4.583213022	0.921561595	0.337065282	0.472285978	0.751763837	4.612284875	1.088365377	0.296833672	0.527486835	0.339924723	4.780752891	0.265642812	0.606269702	0.217334135	0.893238414	5.031537642	2.153548666	0.142240792	0.846975839	-0.417073774	4.729491102	0.370252121	0.542866873	-0.26530666	-0.18048145	4.814929274	0.073816629	0.785858732	-0.104655517
C17orf89	-0.464268427	6.250097588	1.695307181	0.192902841	-0.714661377	-0.52267203	6.2347522	2.062577821	0.150954612	-0.821153614	-0.342421359	6.476021606	1.092269339	0.295968943	-0.528753858	-0.627541243	6.378871	3.221983647	0.072655535	-1.138731293	-0.016201651	5.934615984	0.001582092	0.968272095	-0.014002584	-0.040085422	5.927994402	0.009447416	0.922569298	-0.035001002
C17orf96	-0.77512908	4.515786855	1.067571288	0.301494679	-0.520720348	-0.441961001	4.615359339	0.38134706	0.536883193	-0.270120191	0.130252285	4.16032307	0.020607967	0.885852073	0.052638794	0.236204905	4.210615413	0.068333082	0.793779453	0.100300147	-0.329099031	4.665100482	0.217196786	0.641184178	-0.193017203	-1.032844248	4.495905382	1.663344162	0.197152406	-0.705197918
C18orf21	-0.295502818	5.462458867	0.375377016	0.540087823	-0.267535614	0.194118748	5.665826805	0.188310953	0.66432613	0.177618665	-0.425040194	5.273431755	0.644792628	0.421980627	-0.374707487	-0.435574145	5.284149617	0.654193345	0.418617427	-0.378182696	-0.130415383	5.251480912	0.058508614	0.808868856	-0.092121886	0.327174088	5.448092143	0.423108125	0.515390211	0.287863835
C18orf25	0.644562525	5.190425437	1.394679494	0.237616432	0.62412353	0.992305306	5.366621764	3.665431083	0.055552271	1.255298183	0.034681325	5.554788619	0.005479001	0.940994252	0.026413029	0.498921963	5.771467718	1.291762187	0.255723456	0.592229435	0.688758207	5.897664824	2.682210054	0.101474812	0.993641745	0.273047055	5.689198464	0.360242057	0.548371834	0.26092486
C18orf32	0.712638891	3.716877406	0.349088471	0.554629579	0.255996973	1.012639673	3.81176245	0.764324129	0.381978676	0.417960881	1.828107288	4.32853782	4.074410087	0.043537466	1.361136853	0.519181088	3.867141833	0.211084632	0.645918605	0.189822206	-1.769120931	3.884851933	2.22364563	0.135911793	-0.866742857	0.438067281	4.366253479	0.273105398	0.601256211	0.220940424
C18orf8	0.88624994	5.114656216	2.418020795	0.119946391	0.921012814	0.965784506	5.155190711	2.906291238	0.088234566	1.054361246	-0.305251373	5.662833564	0.461634424	0.496861112	-0.303764993	-0.210862644	5.709287174	0.220681822	0.638520894	-0.194824887	-0.046284107	5.638174127	0.010184252	0.919616304	-0.036393338	0.385544598	5.837261146	0.805446999	0.36946978	0.432421078
C19orf10	0.177440992	8.15816936	0.522508201	0.469773711	0.32811129	-0.111093543	8.018606607	0.156539945	0.692362293	-0.159666593	0.197243581	8.972708436	0.831770039	0.361761203	0.441578011	-0.960867195	8.485114486	18.52690238	1.67522989373931e-05	-4.775925586	0.453242094	8.933318151	10.81168471	0.001008615	2.996274674	0.007180609	8.692726017	0.002293454	0.96180389	0.016913471
C19orf12	0.320504346	4.531609892	0.191107548	0.661996409	0.179144366	0.39992895	4.567967578	0.300817727	0.583370233	0.234055735	1.041149414	4.821964787	2.444133651	0.117964999	0.928246833	0.516466073	4.599468039	0.49156249	0.48323114	0.315845087	0.400046157	5.058706275	0.458701089	0.498231647	0.30256869	0.301264251	5.020869447	0.247768844	0.618650503	0.20855463
C19orf24	-0.005271496	5.981900266	0.000182244	0.989229057	-0.004703135	0.082316547	6.023297045	0.045009308	0.831986914	0.079883504	-0.028146597	6.475838823	0.007421319	0.931349498	-0.030887315	-0.695746052	6.222430206	3.493068697	0.06162625	-1.210234259	0.045220392	6.293833464	0.016276162	0.898482892	0.046490188	-0.231212879	6.176439093	0.380673906	0.537242794	-0.269829401
C19orf25	-0.641570883	4.699949626	0.885683054	0.346649847	-0.460108987	0.319248625	5.037078012	0.298609372	0.584755536	0.233025658	-0.703349254	4.30058605	0.687465932	0.407027651	-0.390376087	0.470700172	4.679021263	0.442778583	0.505784391	0.296034577	0.120116872	4.598877901	0.027129405	0.869172196	0.060894175	-0.123189705	4.527043273	0.025906281	0.872129409	-0.059419068
C19orf26	-0.278893723	3.887164118	0.069496776	0.792070887	-0.101235949	-0.148113786	3.930737806	0.020123138	0.887193712	-0.051981545	-0.88314247	3.989554294	0.740346776	0.389549816	-0.409436996	-0.097881946	4.187422634	0.011415434	0.914913507	-0.038619961	-1.193321963	4.386714134	2.009553351	0.156311332	-0.806009537	-0.066552789	4.692767965	0.008935691	0.924689117	-0.034004254
C19orf33	-1.306183729	6.584020765	13.81195354	0.000202047	-3.69454832	-1.854482547	6.472510304	23.70111032	1.12517602808241e-06	-5.948779529	0.491891658	6.445735833	2.17972428	0.139839512	0.8543701	-0.070952449	6.177746303	0.036297079	0.8489033	-0.071141778	1.145427057	6.54229795	11.56666678	0.000671447	3.172988427	0.920211702	6.39851211	6.810625425	0.009061702	2.04279022
C19orf43	-0.131088025	8.34976208	0.390583109	0.531993054	-0.274094038	-0.275059879	8.286889548	1.855190266	0.17318094	-0.761499906	0.073708757	8.300715773	0.124889965	0.723790277	0.140387255	-0.031057777	8.250410906	0.025796772	0.872397636	-0.05928552	-0.332813018	8.153297129	3.417413159	0.064512028	-1.190359303	-0.457559638	8.104236147	6.081390091	0.013661323	-1.864507238
C19orf47	-0.014702887	4.70594429	0.000479587	0.982528148	-0.007654999	0.259959562	4.813963692	0.161819058	0.687487246	0.162735354	-0.515123244	4.605040864	0.512222603	0.474178288	-0.324058336	0.463855892	4.961220763	0.561445869	0.453678266	0.343252026	-0.324371022	4.478804428	0.174874516	0.675815514	-0.170171843	0.268807486	4.684965487	0.143998254	0.704338122	0.152218805
C19orf48	-0.860153462	7.037731002	9.747527479	0.001795641	-2.745780556	-0.946415932	7.017807467	11.83922074	0.000579961	-3.236601277	-0.255565187	6.690320375	0.716404884	0.39732571	-0.400853331	-0.695512233	6.531854968	4.417758739	0.035566724	-1.448956139	-0.639170314	6.456153266	3.615342952	0.057248917	-1.242232724	-0.594177322	6.479727682	3.116287092	0.077513217	-1.11062424
C19orf52	0.569717013	5.175015101	1.080915457	0.298492852	0.525066064	-0.259190298	4.852622642	0.16598024	0.683709289	-0.16512852	0.13509156	5.413559983	0.073853897	0.785805998	0.104684661	-0.019015664	5.35839646	0.00134839	0.970707922	-0.012911426	-0.517594	5.324285943	0.970079925	0.324660247	-0.488570886	-1.019121071	5.186255641	3.117040759	0.077477368	-1.110825139
C19orf53	0.395551454	8.08086804	2.991595981	0.083697641	1.077286784	0.009123086	7.881571653	0.001427337	0.969863	0.013289609	-0.017430878	8.025490104	0.006280216	0.936835513	-0.028336655	0.059911836	8.064232703	0.073756783	0.785943441	0.104608706	0.023261578	8.037427288	0.015427172	0.90115204	0.04520193	-0.456962631	7.822393245	4.964135735	0.025878244	-1.58706519
C19orf54	0.322964255	4.638661317	0.215658891	0.642367722	0.19221629	-0.878500862	4.301241778	1.049137514	0.305705809	-0.514696309	-0.153357872	4.763412632	0.053589104	0.816931664	-0.08781427	-2.086777328	4.379960962	5.043492466	0.024718607	-1.606976003	0.396242495	4.385579728	0.234142337	0.628469215	0.201715991	0.954327369	4.614120301	1.610426551	0.204431853	0.689451436
C19orf55	0.470061648	4.060585194	0.244085748	0.621270621	0.206719183	0.628905206	4.121330953	0.45356367	0.500647465	0.300467979	-0.706483774	4.226858382	0.638751285	0.424163337	-0.372466873	-0.641375472	4.266079391	0.521921396	0.470023218	-0.327880688	-1.047457494	4.305242088	1.440674641	0.2300302	-0.638215143	-0.587418464	4.422622801	0.51832685	0.471556274	-0.326466472
C19orf60	-0.187558645	4.601723534	0.070403093	0.790750779	-0.101960371	0.758498022	4.976875108	1.55998301	0.211667708	0.674345393	-0.117136323	4.61122668	0.027002268	0.869476351	-0.060742226	0.358993723	4.795490756	0.28943776	0.590581052	0.228720491	-1.118249226	4.724806344	2.508120902	0.113260911	-0.945919948	-1.042269012	4.75630118	2.194607901	0.138494447	-0.858567639
C19orf66	0.429748155	3.82615958	0.151133853	0.697454154	0.156484335	1.855772105	4.356842115	4.415523643	0.035613347	1.448387214	-1.188910512	3.559083925	0.689828635	0.406222674	-0.391235839	1.426873076	4.183266256	2.18823375	0.139068708	0.856770581	-0.891549749	3.94127423	0.682699698	0.40865864	-0.388639315	0.576512351	4.332486105	0.451975505	0.501398308	0.299817136
C19orf70	-0.13121596	6.913965584	0.20773724	0.648546743	-0.188058718	-0.502277439	6.76557837	2.7378701	0.097995302	-1.008794746	-0.644711822	6.31315105	3.366561815	0.06653247	-1.176966354	-0.212673228	6.488626144	0.411939253	0.520986855	-0.283173234	-0.34980317	6.339354946	1.00504894	0.316091889	-0.500186649	-0.104170102	6.447357111	0.095295041	0.757550544	-0.120588386
C1D	-0.341082139	4.127505393	0.139824615	0.708455431	-0.149687466	0.27648331	4.314972956	0.110878234	0.739146486	0.131269483	0.807493135	4.344618526	0.936354464	0.333217147	0.477272658	0.583972394	4.275179218	0.443824259	0.505282401	0.296465828	-0.234023424	4.401862762	0.084110424	0.771802488	-0.112493825	0.13127684	4.527104302	0.029403631	0.863850388	0.063561467
C1GALT1	0.332092495	4.445195556	0.187867261	0.664697637	0.177375865	0.413053042	4.4819601	0.293979211	0.58768177	0.230857781	0.569194169	5.013361282	0.910098567	0.340088267	0.46840835	-0.621366273	4.607772917	0.70516401	0.401053933	-0.39679722	0.341895457	5.642527056	0.551821347	0.457574446	0.339538237	0.437745069	5.690247734	0.920014639	0.337471129	0.471763376
C1GALT1C1	-0.370292702	5.29957635	0.512804268	0.473927423	-0.324288161	-0.13167741	5.393268653	0.069128689	0.792609657	-0.10094064	0.42563485	5.086516845	0.547982767	0.459143108	0.338051931	0.918751225	5.325918206	2.939868696	0.086417758	1.063397007	0.069930679	5.150944595	0.015396636	0.901249415	0.045155004	-0.191200312	5.058579739	0.103671905	0.747466923	-0.126408021
C1orf106	-1.317566677	4.176958839	2.016897413	0.155556701	-0.808111276	-0.290536111	4.414888126	0.135485312	0.712811127	-0.14702553	-0.308614172	4.427032662	0.154833582	0.693958358	-0.158666589	0.846869601	4.866347678	1.671456502	0.196063562	0.707603113	0.949153948	4.476414704	1.41032763	0.235002012	0.628928419	0.59355782	4.342747662	0.483995073	0.486618264	0.312811595
C1orf109	0.206245656	5.00251154	0.123725226	0.725028783	0.139644752	-0.079780251	4.900448825	0.016518271	0.897734761	-0.046851958	-0.234726129	4.928630613	0.146125617	0.702265699	-0.153498544	-0.856425103	4.76517104	1.528507236	0.21633662	-0.664869959	-0.985624536	4.656456796	1.849697974	0.173818526	-0.759903938	-0.744860977	4.729313864	1.124824563	0.288881967	-0.539279567
C1orf116	-0.020207751	7.467735293	0.006626503	0.935121195	-0.029132099	0.975586309	8.019520725	22.83904431	1.76150559810313e-06	5.754115972	-0.207850221	7.694889049	0.834453124	0.360988014	-0.442507218	-0.317001133	7.652274465	2.140517407	0.143453501	-0.843288848	0.379224066	8.084772241	4.189558897	0.040673679	1.390686544	0.167586167	7.969864225	0.748748022	0.386872904	0.412431687
C1orf122	-0.230472334	6.695597493	0.597230693	0.439636597	-0.356906162	0.373576873	6.982586398	1.899808368	0.16809977	0.77443288	-0.04383944	6.691584415	0.021157102	0.884351793	-0.05337494	0.236060482	6.826773019	0.655832205	0.418035199	0.378787148	-0.552387202	6.77942656	3.457899102	0.062950251	-1.201002535	-0.210963503	6.924193582	0.557096165	0.455432613	-0.341575873
C1orf123	-0.009622781	5.345243134	0.000363087	0.984797361	-0.006653124	-0.306867242	5.240175258	0.32775832	0.566982061	-0.246430682	0.131211134	5.369045092	0.067129914	0.795562397	0.099325753	-0.008550239	5.320370524	0.000263977	0.987037039	-0.00566655	-0.660047532	5.411720803	1.684230717	0.194363237	-0.711385877	-0.865154563	5.359669339	2.650989817	0.103485442	-0.985120743
C1orf172	-0.120281717	5.793382791	0.081693085	0.775015972	-0.110689347	-0.020771756	5.838896124	0.002477372	0.960303121	-0.01759166	0.384725384	5.70318417	0.752878739	0.385566333	0.413900895	0.960057289	6.004893745	5.557440018	0.018402305	1.735127781	0.2731619	6.451407434	0.66516491	0.414742436	0.382221526	0.38768925	6.509955212	1.371212133	0.241603732	0.616896362
C1orf174	0.055308084	5.259690361	0.011156389	0.915880833	0.03816103	-0.947368904	4.943952187	2.284242739	0.130693917	-0.883744627	0.733773316	5.422221584	2.124373255	0.144972071	0.838715657	-0.503196697	4.933970006	0.637362013	0.424667668	-0.371950803	-0.479321831	4.693597296	0.4710703	0.492495192	-0.307598005	-0.63685556	4.660975149	0.775545105	0.378507077	-0.421925996
C1orf192	1.112659498	5.461802464	4.986627755	0.025543943	1.592712066	0.585570274	5.190424388	1.135932866	0.286513377	0.542855097	-1.08987151	4.850454015	2.756191192	0.096878637	-1.01377198	0.888419891	5.606922756	3.485607728	0.061904627	1.208276886	-0.103944339	4.82423171	0.025331453	0.873543939	-0.058715245	0.229693711	4.956668643	0.136177239	0.712111324	0.147452108
C1orf198	0.241429032	4.896412987	0.153957946	0.694781338	0.158151855	0.48313203	5.001713316	0.658529733	0.417079483	0.379781173	0.249077013	5.036932634	0.180980642	0.670531843	0.173580593	-0.484775452	4.793094195	0.519269433	0.471153488	-0.32683759	-0.358996486	4.64492977	0.253145125	0.614869153	-0.211217294	-0.416078415	4.638816708	0.328099696	0.566780204	-0.246585327
C1orf21	0.03248259	4.370822418	0.001673095	0.967372837	0.014406111	0.013561317	4.37477314	0.000285102	0.986528391	0.005890412	0.139763046	4.704862929	0.042050178	0.837524153	0.077002659	-0.744439828	4.46046006	0.86113794	0.353420443	-0.451708333	0.400198603	4.956828861	0.418762136	0.517555361	0.286043188	-0.090406802	4.774443037	0.017843703	0.893734444	-0.048791504
C1orf216	-0.352676684	4.876419839	0.321074027	0.570962908	-0.243392105	0.11590541	5.050604884	0.039973552	0.841532301	0.07492921	-0.54936964	4.280073142	0.414343622	0.519773047	-0.284186245	1.252862964	4.965600158	3.834060567	0.050221127	1.299113545	-0.858970729	4.27975687	0.959147536	0.327401749	-0.484919005	0.211085171	4.593154389	0.081180591	0.775703841	0.110304058
C1orf27	0.056704219	5.02445391	0.009558385	0.922117317	0.035213822	0.246246735	5.105553728	0.189090603	0.663674581	0.178044816	-0.192836004	5.034603995	0.108588571	0.741756785	-0.129738472	-0.025313662	5.107733598	0.001923185	0.96502068	-0.01546338	-0.052807683	5.143123352	0.008731262	0.925553043	-0.033598687	0.163385063	5.235524475	0.088475889	0.766123763	0.115701067
C1orf35	-0.060476843	4.797076746	0.008840039	0.925092091	-0.033815032	0.059598825	4.847521246	0.008792196	0.925294477	0.03372003	0.472098018	4.447918579	0.366400577	0.544972829	0.26362515	0.907030624	4.633432589	1.524407299	0.216953754	0.663632831	-0.724173855	4.311016596	0.713542056	0.398270437	-0.399821929	-0.075635436	4.498663168	0.009487113	0.922407304	-0.035077267
C1orf43	-0.151546615	8.780408952	0.572109132	0.449422019	-0.347345654	-0.413125884	8.66771771	5.56521204	0.018320791	-1.73705577	0.031461914	8.797106099	0.02779763	0.86758548	0.061687725	-0.374857082	8.612950382	4.376616265	0.03643526	-1.438478122	0.20408334	9.16728214	2.610407881	0.106164453	0.974020872	0.052048074	9.087423019	0.158584364	0.690463216	0.160859453
C1orf50	-0.879273487	4.572765175	1.439758547	0.230178417	-0.637935401	-0.752800748	4.616508436	1.081185309	0.298432546	-0.525153817	-0.772399822	4.475724373	0.992791512	0.31906106	-0.496126196	-0.148609089	4.668963123	0.043961028	0.833926136	-0.078872415	0.025884725	4.670078097	0.001354129	0.970645672	0.012939278	-0.10157868	4.635668194	0.01966882	0.888465968	-0.051359203
C1orf51	0.575431017	3.462775928	0.150528494	0.698030821	0.156125401	0.709597384	3.504761898	0.235277765	0.627637762	0.202290935	-0.038335257	3.709212026	0.000982395	0.974995857	-0.01099723	0.241469309	3.794777942	0.041496144	0.838583234	0.076453825	-1.057729366	5.340520605	3.930695391	0.047412335	-1.324108654	-0.555394607	5.501744206	1.262161976	0.261242254	-0.582956577
C1orf52	-0.086296334	4.910637974	0.019975664	0.887605073	-0.051780224	0.018300739	4.955698493	0.000915153	0.975866481	0.010609599	0.07480062	4.668551007	0.011641262	0.914079237	0.039016156	0.209296081	4.729952887	0.092723383	0.760743074	0.118761993	-0.765277589	4.495235151	0.967079611	0.325409597	-0.487569643	-0.45522688	4.589195501	0.372967064	0.541391389	-0.266488656
C1orf53	-3.07763372	4.074321198	6.864224893	0.008793838	-2.05582152	-2.772462387	4.115404816	5.995745506	0.01434042	-1.843438139	0.472938681	4.435573781	0.362976054	0.546858039	0.262125399	-0.464252393	4.176165896	0.249622218	0.617341211	-0.20947473	-1.202857907	4.504963757	2.308865838	0.128637881	-0.890631123	-1.157749436	4.529588476	2.132035851	0.144249058	-0.840887015
C1orf74	1.35286247	5.142413446	5.447344796	0.019598091	1.707786226	3.597425675	6.759171291	83.88966757	5.2317248975202e-20	19.2813551	0.237329928	5.803851804	0.312566624	0.576109457	0.239494996	1.949518294	6.83392089	33.4654025	7.2543001538949e-09	8.139404479	1.473933726	6.432180663	16.76285558	4.23543262787488e-05	4.373102222	1.771354237	6.629322954	26.46361402	2.68549124032196e-07	6.57097626
C1orf85	-0.642817691	5.288598042	1.506208951	0.219718479	-0.658133415	0.154280953	5.591153401	0.11200335	0.737874777	0.132017335	0.595008947	4.923544274	0.915477496	0.338665243	0.470229373	1.81280606	5.587119684	12.55490926	0.000395167	3.403219565	0.527294463	5.435040474	1.093659135	0.295661883	0.529204662	0.276285966	5.321225527	0.271518206	0.60231516	0.220176206
C1orf86	-0.182162465	4.431154719	0.055927174	0.813053034	-0.089881125	0.429638707	4.649606714	0.375855253	0.539829825	0.267743125	0.428054687	4.596294057	0.350984967	0.553556093	0.256838365	-0.279559929	4.379547953	0.114976464	0.734548112	-0.133979753	0.125909137	4.77071973	0.03524398	0.851085331	0.070026895	-0.784187765	4.50517109	0.992611875	0.319104846	-0.4960666
C1QBP	-0.271981755	8.647957261	1.323105337	0.250035499	-0.601998327	-0.589438571	8.51980445	6.563384705	0.010409818	-1.982556856	-0.261634995	8.721952381	1.168861256	0.279635345	-0.553407936	-1.16752657	8.395164254	23.28871939	1.39415294734668e-06	-5.855689579	0.14499407	8.079210584	0.615929058	0.432564109	0.363949518	-0.181040702	7.921341346	0.844468763	0.358121822	-0.445969215
C1QTNF1	-0.146947853	3.412055534	0.009040087	0.924251781	-0.034209704	0.508125193	3.533859316	0.12857705	0.719911988	0.142720594	-0.039556323	3.725312973	0.001072061	0.973880063	-0.011494525	0.664071943	3.91862652	0.367817351	0.544196409	0.264244328	-0.021004633	3.537648578	0.000209606	0.988448815	-0.005045815	1.025043586	3.773905013	0.670941128	0.412723679	0.384340613
C1RL	-0.075193431	4.220009435	0.007605553	0.930504731	-0.031281414	-0.40674891	4.146555188	0.196191487	0.657812691	-0.181897752	-0.526740521	5.258650488	0.972758335	0.32399322	-0.489464078	-0.387340994	5.319688827	0.53479996	0.464595818	-0.332924704	-0.493979676	4.472778757	0.400444203	0.526859941	-0.278304821	-0.469239903	4.491689829	0.358274506	0.549466096	-0.2600591
C20orf112	-0.070239186	3.687234986	0.003330148	0.953981672	-0.020459969	0.732495262	3.895095979	0.459619992	0.497801624	0.302943691	0.886832514	4.449330849	1.251835153	0.263202262	0.579710382	1.032395697	4.519355582	1.738089651	0.187381063	0.727274302	-0.463441596	3.852418036	0.167965814	0.681926017	-0.16626274	0.355040439	4.061179153	0.12599996	0.722616014	0.141092418
C20orf194	-0.084977117	5.405244719	0.029753601	0.863050496	-0.063963793	-0.188821087	5.371169582	0.139313797	0.708964146	-0.149375727	0.148651496	5.329679346	0.083310947	0.77285967	0.111899355	-0.035995156	5.26362029	0.004455145	0.946783219	-0.023749448	-0.533804194	5.232097783	0.952574815	0.329064765	-0.482718618	-0.379925889	5.29271594	0.4996458	0.479655796	-0.319070303
C20orf24	0.211648001	6.040646638	0.306744108	0.579685037	0.23680791	-0.161345007	5.880783783	0.154091342	0.69465579	-0.15823034	0.545604726	6.314822141	2.420096769	0.11978753	0.921588388	0.609182607	6.346705107	2.999121808	0.083309663	1.079304621	-0.159470831	5.939042443	0.153796468	0.694933401	-0.158056814	-0.325007677	5.877891865	0.59350258	0.44106788	-0.355494568
C20orf27	-0.588404838	7.203535951	4.244547538	0.039376561	-1.404762218	-0.594359127	7.206727735	4.499549482	0.033903785	-1.469751817	-0.450349733	7.317135611	3.235996854	0.072036451	-1.14244769	-1.208682088	7.07178701	18.76289926	1.48018767609042e-05	-4.829683216	-1.091757752	6.172202941	8.15054868	0.004304813	-2.366045665	-0.082752859	6.549001414	0.064950239	0.798836354	-0.097542179
C20orf96	-1.207794365	3.431032563	0.589849544	0.442477305	-0.354109	-0.271222688	3.559090209	0.038421413	0.844599358	-0.073349253	0.929724072	3.323908905	0.272735595	0.601502587	0.2207625	-1.485415448	3.187887423	0.617863207	0.431842442	-0.364674677	-2.561112467	3.296949524	1.714184683	0.190443328	-0.720234237	-0.390322311	3.451436797	0.057859042	0.809912383	-0.091561961
C21orf119	-0.197459835	3.895278431	0.035294179	0.850980559	-0.070080361	0.214958996	4.010719661	0.047057222	0.828265417	0.081830472	0.368556821	4.415419708	0.217003607	0.641332565	0.192916707	-1.772248806	3.980204916	2.419842867	0.119806947	-0.921517997	0.445042378	4.780335024	0.438310368	0.507939098	0.294188357	-1.359251968	4.289850195	2.211085979	0.137022184	-0.863209114
C21orf33	0.350840415	6.473983837	1.168274581	0.279756051	0.553220511	0.598078025	6.603342453	3.636744088	0.056517359	1.24781814	-0.409584412	6.127686286	1.194589945	0.274405661	-0.561606933	0.484078333	6.537203722	2.202871357	0.137753929	0.860896004	-0.68683433	6.215397026	3.46320407	0.062748613	-1.202395867	-0.140236442	6.435119518	0.171031046	0.679197105	-0.168004174
C21orf59	-1.344897039	4.449667051	2.808667416	0.093756227	-1.02799988	-0.790610344	4.58090602	1.147053737	0.284166756	-0.546426731	-0.826959266	4.325780753	0.966885246	0.32545822	-0.487504755	-0.392461561	4.454573828	0.244161898	0.621216201	-0.206757227	0.004486535	4.606480081	3.82119629180888e-05	0.995067842	0.002147309	-0.329476523	4.511632517	0.181463247	0.670118753	-0.173848228
C21orf91	0.619822804	4.465915479	0.658192017	0.417198956	0.379656787	1.875170258	5.090967416	9.077511681	0.002587719	2.587082862	-0.037531732	4.480722951	0.002431619	0.960671094	-0.017425277	1.172522982	4.990875293	3.471605524	0.062430688	1.204601881	0.565938501	4.771453286	0.697056162	0.403774638	0.393860964	0.148184623	4.61487174	0.040949996	0.839634473	0.075909739
C22orf23	0.23408848	5.606249492	0.209878299	0.646862809	0.189187818	1.343703791	6.209822472	10.42480073	0.001243343	2.905409144	-0.173836704	7.045183281	0.29035426	0.589993601	-0.229152698	0.039132471	7.145232824	0.012509213	0.910946628	0.040507068	-1.164689822	6.731162658	14.03784114	0.000179169	-3.746738317	0.48134778	7.429317264	4.140820935	0.041860864	1.378191815
C22orf29	-0.872587076	5.433568776	3.07114734	0.079693208	-1.098578689	0.381839064	5.920849815	0.888699493	0.345829976	0.461137365	-0.953702179	5.348122504	3.322222475	0.068349373	-1.165265465	0.117105282	5.73879591	0.070046771	0.791268694	0.101676017	-1.03296354	5.408021545	3.979313881	0.046062322	-1.336654169	-0.629703803	5.539208999	1.665349882	0.196882539	-0.705792799
C22orf39	-0.66084704	3.852355954	0.364768918	0.545869556	-0.262911127	0.311878568	4.094382348	0.109560296	0.740645288	0.130389736	0.497548593	3.787793762	0.183175643	0.668658228	0.174795807	0.710377441	3.86634921	0.390274899	0.532154939	0.273961903	0.726686997	4.052946546	0.523634401	0.469295454	0.328553653	1.065033555	4.180295512	1.238139417	0.265829935	0.575396115
C2CD2	0.45149151	5.161826712	0.675692938	0.411073803	0.3860802	-0.705680751	4.75926752	1.095038805	0.295357463	-0.529652051	-0.141473632	4.987020363	0.056053104	0.812846579	-0.089991418	-0.376286539	4.922481533	0.355388071	0.551078807	-0.25878629	-0.619317366	5.112409984	1.14927319	0.283701348	-0.547138601	-0.113768442	5.295575274	0.045240738	0.831561978	-0.080105376
C2orf27A	-0.211073329	3.333332798	0.015856523	0.899793126	-0.045857329	-0.717670071	3.307784071	0.160114902	0.689050752	-0.161748789	1.504061209	3.771763413	1.46569173	0.226026674	0.645840306	1.122489798	3.685409608	0.715276193	0.397697789	0.400446824	0.23368993	3.728162381	0.035615444	0.850311849	0.070421769	-0.200216874	3.661887729	0.022641369	0.880393429	-0.055323207
C2orf42	-0.582239148	4.89734452	0.880557315	0.348049081	-0.458359509	-0.880865665	4.827670282	1.787918499	0.181179979	-0.741889795	0.404089595	4.521325624	0.290501358	0.589899427	0.229222026	-0.145750526	4.356562201	0.03061807	0.861095193	-0.064948835	-0.075830911	4.482168101	0.009623547	0.921853141	-0.03533826	-0.449052174	4.385869549	0.293480603	0.587998663	-0.230623661
C2orf43	0.095693492	4.838556667	0.022998766	0.879460281	0.05578377	0.873825096	5.182896411	2.458723545	0.116873725	0.932283115	-0.016917767	4.460726936	0.000483951	0.982448849	-0.007690052	0.76834491	4.769665414	1.264133465	0.26087013	0.583575646	-0.634506781	4.386501746	0.59839355	0.439191617	-0.357345958	-0.035583992	4.56910469	0.002258185	0.962098503	-0.016780461
C2orf44	-0.398935061	4.751216999	0.364923054	0.545784729	-0.26297862	-0.503233742	4.730733154	0.55065925	0.45804845	-0.339088582	-0.106227236	4.260294196	0.01538379	0.901290407	-0.045135251	-0.444066255	4.19489896	0.233744629	0.628761037	-0.201514379	-0.734911923	3.968209662	0.48680185	0.485357405	-0.31393834	-0.46417126	4.038296418	0.208446364	0.647987863	-0.188433129
C2orf47	0.065449931	5.704348193	0.022546218	0.880643132	0.055200047	-0.647684788	5.445220847	1.698035557	0.192545084	-0.715467565	-0.521943683	5.704768446	1.382832316	0.239619289	-0.620478224	0.10936963	5.964571171	0.073144402	0.786812373	0.104128819	-0.53825745	5.18559852	0.930023481	0.334856824	-0.475140847	0.289460646	5.513308672	0.350218749	0.553989327	0.256498602
C2orf49	-0.269749617	4.614243611	0.147051481	0.701369144	-0.154053344	-0.285056954	4.619459067	0.160568425	0.68863372	-0.162011715	0.408257369	4.475337507	0.282862559	0.594831103	0.225606331	0.404298121	4.48676083	0.269793531	0.603470307	0.219344094	0.452614665	4.71353186	0.425036675	0.514434481	0.28866993	0.146614972	4.604368718	0.039667756	0.842131598	0.074620037
C2orf68	0.025359965	4.359003513	0.001007143	0.974682972	0.011136621	0.97340404	4.731276274	2.007498308	0.156523239	0.805421173	0.366954285	5.125653091	0.422793767	0.51554629	0.287732334	0.3985533	5.145758089	0.49034161	0.483774959	0.315356615	0.683388701	4.90857985	1.144588766	0.284684782	0.545635748	0.613871952	4.880791051	0.889149625	0.345707855	0.461290752
C2orf69	-0.444712655	5.10207286	0.621865267	0.430354985	-0.366173162	-0.151830922	5.211171734	0.078700171	0.779066688	-0.108425365	0.453287613	5.083180839	0.618695041	0.43153263	0.364986359	-0.398345937	4.779517012	0.347951814	0.555274855	-0.255491993	-0.11720427	5.070314054	0.04032791	0.840840808	-0.075286219	-0.384678836	4.985404629	0.390361535	0.532109425	-0.273999049
C2orf76	0.05985247	3.704308024	0.002482341	0.960263364	0.01760964	1.78384608	4.274140078	3.778090355	0.051927893	1.284599295	-1.316707953	4.644637668	3.213775806	0.073020794	-1.136553447	-1.332923688	4.667959731	3.168345933	0.075078446	-1.124484724	0.385765438	4.58264465	0.272457593	0.601687942	0.220628692	0.852844503	4.783309614	1.53351854	0.215585142	0.666381174
C3	0.403770618	6.612910303	1.606884157	0.204930347	0.688393724	2.840941515	8.328411749	155.1076889	1.32635722452851e-35	34.87733949	0.120184266	5.825230075	0.081756908	0.774930473	0.110737261	2.475015864	7.320109075	76.37279102	2.3486510406657e-18	17.62918151	0.225220437	5.887473257	0.29296633	0.588325877	0.230382049	0.83722731	6.207397641	4.911884844	0.02667252	1.573935948
C3orf14	-0.01233297	5.087692992	0.000478133	0.982554645	-0.007643287	-0.498352277	4.929716954	0.650152856	0.420058035	-0.376690704	-0.093672396	4.452148441	0.014701482	0.903493284	-0.044075071	-0.426774956	4.377192355	0.265307226	0.60649724	-0.217171171	-0.325264426	4.563111791	0.191704679	0.661501599	-0.179469102	-0.026436533	4.668240677	0.001376558	0.970403687	-0.013047562
C3orf17	-0.068823008	4.923457886	0.012857413	0.909720946	-0.041091806	0.101046738	4.993405844	0.028870449	0.865078507	0.062944478	0.53087656	5.185397879	0.92352436	0.336551289	0.472948742	0.500219894	5.17600705	0.789606152	0.374219243	0.426873884	-0.291902984	5.282147318	0.300198648	0.583757913	-0.233767219	-0.174938978	5.332559945	0.110306763	0.739795161	-0.130888514
C3orf33	-0.288389047	3.919761814	0.07753236	0.780669757	-0.107532645	-1.893675335	3.709573467	1.980045617	0.159385601	-0.797550915	0.538378592	4.286246648	0.399135713	0.527535949	0.27774794	0.234097818	4.203162008	0.066539888	0.796442974	0.098845314	-0.9568557	4.235347258	1.121733352	0.289545524	-0.538283144	-0.510803755	4.34988654	0.363907162	0.546344264	-0.262533612
C3orf38	0.086495757	5.217800606	0.026316233	0.871130415	0.059916823	-0.045608753	5.171398068	0.006875941	0.933914122	-0.029693058	0.360007248	4.94990378	0.348046422	0.555221092	0.255534044	0.066514164	4.845065032	0.010460311	0.918537873	0.036902932	0.159843189	5.122877606	0.078316753	0.779591587	0.108132856	0.090572383	5.100317541	0.024174672	0.876441294	0.057277168
C3orf52	0.133245633	3.872560864	0.01561675	0.900549678	0.045492325	-0.734353706	3.719298782	0.354975995	0.551309766	-0.258604314	-0.209161104	4.806520516	0.10371896	0.747411573	-0.126440182	-0.915244228	4.628376796	1.518080804	0.217910156	-0.661722528	0.482417234	4.308322573	0.317362283	0.573197145	0.241695982	0.335788049	4.267921576	0.144473837	0.703873308	0.152505504
C3orf58	-0.37131818	4.613636213	0.277380949	0.598422996	-0.222991726	-0.372814456	4.623636907	0.274631029	0.600242021	-0.221673605	0.228918323	4.923497266	0.138107794	0.710169415	0.148638036	-0.258792882	4.762320115	0.14542695	0.702944406	-0.153079021	-0.12353972	4.837969665	0.03624421	0.849012057	-0.071086142	-0.517940671	4.722231176	0.548918493	0.458759934	-0.338414518
C4orf27	0.202929201	5.220883783	0.144977173	0.703382321	0.152808551	0.240175034	5.240703502	0.202282141	0.652885039	0.185163283	-1.262443951	4.202471355	1.871720701	0.171278136	-0.766298073	0.904787932	4.881681162	1.92502675	0.165303572	0.781717762	-0.651058805	4.910420437	1.056595279	0.303993009	-0.517136403	-0.191887963	5.068342892	0.105334973	0.745519027	-0.127541268
C4orf3	0.06201355	7.296483782	0.055552001	0.813669567	0.089551927	0.660814626	7.61414583	8.798072168	0.00301549	2.520642079	0.226698386	6.584890905	0.520554766	0.470605131	0.327343342	1.107769743	7.08053643	16.38117043	5.17972471345784e-05	4.285693321	0.540757962	7.351813604	4.989936615	0.025495143	1.593542554	0.014776462	7.075522598	0.003061446	0.955875296	0.019598762
C4orf32	-0.0077393	4.325042551	9.04595022076515e-05	0.992411418	-0.003308248	-0.952866298	4.111334411	0.986047053	0.320710432	-0.493886913	-0.502021723	4.506833652	0.441157137	0.506564483	-0.295365264	-0.668512669	4.485510862	0.717730627	0.396889315	-0.401330593	-0.336455458	4.521652458	0.196584556	0.657491934	-0.182109571	3.84601695151373e-05	4.637918943	2.83491868868779e-09	0.999957517	1.84503199265668e-05
C4orf46	0.095844574	4.91205744	0.024676159	0.8751767	0.057904253	-0.438492483	4.740001665	0.423564081	0.515163973	-0.288054516	0.341428645	4.055899178	0.124153061	0.724573094	0.139917797	-0.029739087	3.978690599	0.00081429	0.977234846	-0.010001056	-0.031235204	4.014620422	0.000956299	0.975330088	-0.010848378	-1.049800093	3.834112694	0.770197152	0.380156069	-0.420038072
C4orf48	0.050919771	7.076812288	0.019609751	0.888632478	0.051277818	1.09939978	7.669050229	7.340573694	0.006741532	2.171241394	0.816183033	7.3791072	4.793871765	0.028561157	1.544224209	1.281860703	7.66883812	17.32619428	3.14817255401329e-05	4.501941472	-0.097768833	6.651146328	0.099760093	0.752117722	-0.123714178	0.414328192	6.906264038	1.558227326	0.211924963	0.673817885
C5orf15	-0.233851186	6.451942793	0.5122005	0.474187825	-0.324049601	0.759004891	6.94786947	7.473517661	0.00626131	2.203334827	-0.340994136	6.377352886	1.005491853	0.315985279	-0.500333149	0.360563483	6.701471921	1.38927782	0.238527096	0.622462279	-0.429798744	6.248329184	1.411121172	0.234870361	-0.629171784	-0.68808128	6.161044785	3.252706304	0.071305634	-1.146876153
C5orf22	-0.290152466	5.409921458	0.346598939	0.556044731	-0.25489027	0.418114534	5.712978815	0.902018485	0.342241057	0.465667891	0.484388561	5.229445595	0.80097911	0.370800793	0.430859346	0.656025101	5.313698078	1.51586479	0.218246348	0.661053015	-0.392272683	5.3947847	0.594715836	0.440601306	-0.35595422	0.270805996	5.671173962	0.349226389	0.554551379	0.25605821
C5orf24	0.873248157	5.33715276	2.843389152	0.091750506	1.03739153	0.847527635	5.323360503	2.614564488	0.105886592	0.975159029	0.156694616	5.695083713	0.125137904	0.723527475	0.140544972	0.197004723	5.718195477	0.194827384	0.658928834	0.181161488	-0.219422713	5.659254272	0.232607422	0.629597168	-0.200937234	0.2084789	5.847132209	0.238941055	0.624971989	0.204139447
C5orf28	0.159117033	4.962780158	0.071144133	0.789678151	0.102549878	0.000520363	4.908856944	7.0891273307172e-07	0.999328206	0.000291855	0.691900851	4.982272469	1.295471536	0.255042059	0.593388193	0.07945216	4.740763859	0.013516418	0.907446381	0.042179027	0.158414324	4.782205383	0.056355045	0.812352559	0.090255447	0.518077765	4.934076622	0.669675613	0.413164726	0.383876764
C5orf30	0.414256638	4.91927641	0.459747999	0.49774177	0.302995912	0.24524223	4.85535933	0.149712823	0.698809946	0.155640922	0.262474161	4.847984344	0.169188078	0.680834399	0.16695851	-0.035948694	4.749898052	0.002789532	0.957878501	-0.018689574	-0.407084199	4.558714091	0.29813941	0.585051201	-0.232806125	-0.828390948	4.462528692	1.055172412	0.304318834	-0.516671169
C5orf38	-0.203857165	5.679419931	0.213832383	0.643780062	-0.191262478	-0.267098401	5.660646289	0.352854529	0.552501681	-0.257666396	0.141916446	6.004509701	0.106445272	0.744228015	0.128293986	0.702475074	6.288420794	3.78998644	0.051560066	1.287686534	-0.307621196	5.965084421	0.582583902	0.445301292	-0.351346044	-0.320405915	5.965848856	0.618498827	0.431605679	-0.36491285
C5orf51	-0.169273646	5.702859202	0.150369853	0.698182163	-0.15603125	-0.0696325	5.747940394	0.025872535	0.872212002	-0.059377941	0.16870023	5.790821457	0.156560883	0.692342771	0.159678838	-0.081565884	5.689781023	0.03261468	0.856685207	-0.067178733	0.333707075	5.932974586	0.663641383	0.415277334	0.381661772	0.050654238	5.803717505	0.013661792	0.90695224	0.042415582
C6orf1	0.044701384	5.635453781	0.009952896	0.920531529	0.035961332	0.952833742	6.091765226	6.078936229	0.013680312	1.863903982	0.678068566	5.91348727	2.712917872	0.099538774	1.002007711	0.776343609	5.96472652	3.198118909	0.073723021	1.13239688	0.53172354	6.573003726	2.721568388	0.099000695	1.004361758	-0.009910465	6.302845256	0.000772948	0.977820115	-0.009741033
C6orf106	0.449906394	6.983024132	2.790061289	0.0948506	1.022959919	0.786815481	7.170984386	9.431499569	0.002132898	2.671029891	0.340788737	7.409069431	1.871136044	0.171345024	0.766128504	0.73418095	7.62718532	11.08308351	0.000871188	3.059888046	0.394628434	7.475906283	2.934334731	0.08671438	1.061908878	0.508695221	7.537052731	4.990207983	0.025491145	1.593610661
C6orf120	-0.063226293	4.996645836	0.011591058	0.914263991	-0.038928385	-0.408707468	4.887625636	0.423210638	0.51533933	-0.287906711	-0.209645315	5.239057036	0.153419544	0.695288706	-0.157834825	-0.561281326	5.134905674	0.946115208	0.330710113	-0.480552524	-0.315009191	4.943371743	0.25899006	0.610814848	-0.214090415	-0.00585833	5.061768946	9.77821610708834e-05	0.992110258	-0.00344006
C6orf132	-0.198834768	5.241432233	0.141582606	0.706712729	-0.150757086	-0.478352199	5.153082254	0.731658322	0.392346189	-0.406330561	-0.418694767	5.511098931	0.763942819	0.382097437	-0.417825875	-1.13012796	5.316090871	4.22712698	0.039782728	-1.400305443	0.62662316	6.030946226	2.478597639	0.11540511	0.937774963	0.650797858	6.04263509	2.654721575	0.103242833	0.986140088
C6orf136	-0.511625717	4.528618138	0.480529783	0.488182445	-0.311417842	-0.840400349	4.459469647	1.140340809	0.285580324	-0.544271718	1.042349216	5.197008985	3.427253231	0.064128676	1.192947725	0.222909871	4.829403549	0.11562846	0.733825012	0.13440749	-0.004660653	5.152582148	6.85555324957399e-05	0.993393729	-0.002878586	0.371549385	5.316067163	0.487004948	0.485266379	0.314019797
C6orf203	-1.197864303	4.873319917	3.423902482	0.064258942	-1.192066429	-1.004678282	4.931442947	2.522623596	0.112223733	-0.949915291	0.41706081	4.614969733	0.339596326	0.560062323	0.251763643	1.060897398	4.904107694	2.659395207	0.102939869	0.987416391	-0.565578107	4.39867594	0.483666833	0.48676607	-0.312679702	-0.203678926	4.511093234	0.069563499	0.791973388	-0.101289411
C6orf211	-0.17110031	5.716652247	0.15534201	0.693481735	-0.158964973	-0.039968522	5.774680732	0.008713046	0.925630516	-0.033562336	-0.334515801	5.233552857	0.387435262	0.533650627	-0.272742976	0.470447559	5.574203238	0.979699151	0.322273092	0.491775954	0.528678244	5.873161177	1.570061839	0.210198033	0.677371351	0.423024572	5.820107644	0.9546953	0.328527022	0.483428903
C6orf226	1.984226319	3.95740943	3.16067652	0.075431918	1.12244485	3.461184934	4.734009359	15.61699158	7.75545486223318e-05	4.110392725	-1.447767036	4.425954984	3.058131995	0.080333974	-1.095100746	0.278966286	4.919088975	0.19666854	0.65742345	0.182154809	-0.076911728	4.921109361	0.01517568	0.901956954	-0.044814189	-1.162432975	4.626046315	2.368416599	0.123812577	-0.907235237
C6orf47	-0.129161251	4.967177384	0.047067072	0.828247725	-0.081839749	0.067755301	5.046824936	0.013615259	0.907110119	0.042339988	0.100732944	4.987593107	0.028421776	0.866121042	0.06242141	0.404534636	5.120818923	0.494063093	0.482120428	0.316844466	0.692505569	5.589654651	2.115564367	0.145808294	0.836217772	0.645536927	5.565420462	1.782139834	0.181886787	0.74019885
C6orf48	-0.908652818	7.907982676	9.346318088	0.002234339	-2.650850938	-2.122542526	7.616307469	35.6402685	2.37330510467225e-09	-8.624646427	-0.017096439	9.806182692	0.004508466	0.946466184	-0.023894898	-3.218540142	8.987398603	222.343914	2.78694382093716e-50	-49.55487179	-0.145110414	9.099763722	1.265157317	0.260677134	-0.583897063	-1.237072385	8.687530621	58.49440054	2.03870351811702e-14	-13.69064593
C6orf57	0.593367102	4.937738243	0.94947119	0.329853938	0.481678327	0.698853314	4.988344795	1.344034215	0.246323777	0.608493664	0.026620649	5.304100708	0.002381374	0.961079222	0.017240812	-0.165231998	5.240599152	0.091773203	0.761934883	-0.118082143	-0.311847994	5.812215771	0.530355692	0.466457357	-0.331188052	-0.312876942	5.817933518	0.524568358	0.468899429	-0.328920296
C6orf62	-0.10522662	7.746657179	0.199128171	0.655425484	-0.183476677	0.760687925	8.208557175	15.02983162	0.000105825	3.975411396	0.054787189	7.916770801	0.065367234	0.798205534	0.097885266	0.736089194	8.288317267	14.87325703	0.000114982	3.939371773	-0.333423962	7.711939838	2.505846944	0.113424492	-0.945293157	0.059560282	7.896809432	0.089936513	0.764257882	0.116760074
C6orf89	0.304442228	5.752028265	0.50432884	0.477604218	0.320931846	0.359126314	5.779383441	0.703283731	0.401682508	0.39611708	-0.317332733	5.852966721	0.580696779	0.446039335	-0.35062684	0.485568882	6.218695042	1.739415082	0.187212957	0.727664098	-0.080083862	5.706545785	0.032231332	0.857520883	-0.066755295	-0.056151384	5.721173732	0.015711129	0.900251186	-0.045636298
C7orf26	0.461540146	5.784537547	1.181188962	0.277114079	0.557341408	-0.292258812	5.464770823	0.359472367	0.548799415	-0.26058636	0.413118544	6.150874528	1.233549444	0.266717865	0.573947894	-0.049791636	5.939329048	0.014846256	0.903021605	-0.044301859	0.331009097	5.756128237	0.567307945	0.451330655	0.345505168	0.200430122	5.697229151	0.195803989	0.658129278	0.181688788
C7orf43	0.138751062	5.082366447	0.060185011	0.806203761	0.09355518	-0.288910356	4.933216376	0.221760451	0.637701805	-0.195382354	-0.81640796	4.224303613	0.842872938	0.3585764	-0.445418298	0.527995389	4.642596288	0.535974994	0.464105623	0.333383169	0.410143336	4.693168813	0.343056809	0.558070066	0.253311272	0.05377839	4.569486218	0.005158462	0.942743219	0.025606583
C7orf49	-0.606034824	4.431120682	0.606764792	0.43600853	-0.360505014	0.593405444	4.845868709	0.856854778	0.354620359	0.450236335	-0.73712234	4.3102161	0.761037914	0.383003905	-0.416796798	0.166559165	4.586661969	0.051014717	0.821306905	0.085494526	0.05358096	4.620140178	0.005521155	0.940768115	0.02651741	-0.149294281	4.562241215	0.039432768	0.842593758	-0.074381762
C7orf50	-0.216655465	5.86646338	0.280304052	0.596501999	-0.224388096	-0.757316794	5.682839511	2.792267439	0.094720115	-1.023557782	-0.033401194	5.601139645	0.005279932	0.942074181	-0.025914898	0.09394715	5.661894593	0.04236577	0.836924122	0.077313915	0.292252009	5.953943355	0.518483338	0.471489365	0.326528099	0.467903142	6.042244801	1.388932706	0.238585423	0.622356095
C7orf60	1.25330209	4.664651105	3.068508244	0.079822689	1.097873648	1.310283598	4.69377334	3.372084366	0.066309811	1.178422208	0.609144446	4.152928004	0.437080669	0.508534868	0.293679264	1.602748176	4.574353355	4.104111415	0.042779066	1.368768706	0.249999702	4.878223968	0.15311731	0.695573969	0.157656679	0.290905324	4.900346757	0.206958097	0.649162136	0.187646819
C8orf33	0.039245488	6.930806421	0.0195295	0.888859109	0.051167073	-0.483798804	6.711879973	2.575201539	0.108550276	-0.964369069	-0.115283693	7.644652189	0.260969028	0.6094552	-0.215058213	-0.98842927	7.316030159	15.43442734	8.54178903911641e-05	-4.068451159	-0.47525578	6.332486971	1.83645867	0.175366581	-0.756053166	-0.403991854	6.366143882	1.336054826	0.247730908	-0.606019806
C8orf58	-0.409200808	4.48204287	0.294921925	0.587083572	-0.231300072	-0.544815021	4.457542557	0.490849996	0.483548386	-0.315560062	-0.307591837	4.530430181	0.171062107	0.6791696	-0.168021762	-0.179532007	4.586837095	0.059077466	0.80796003	-0.092610124	-1.401148647	4.424041908	2.804829359	0.093980843	-1.026960662	0.05244977	4.819488158	0.00626939	0.936889868	0.028311457
C8orf59	0.366612285	6.025119426	0.904798137	0.341498404	0.466611322	-0.736556303	5.5905717	2.455627052	0.117104396	-0.931426802	0.163431555	6.155951924	0.195650953	0.658254413	0.181606221	-0.609696982	5.853759257	2.025012154	0.154727686	-0.810431971	-0.070185691	5.3978244	0.019196137	0.889805658	-0.050704837	-0.644368051	5.202739275	1.309306788	0.252520204	-0.597703869
C9orf114	-0.758660764	5.166426191	1.871729095	0.171277175	-0.766300508	-1.731504129	4.960562806	6.872908248	0.008751212	-2.057931777	-0.612423029	5.154807066	1.195588474	0.274205186	-0.561924335	-0.550682958	5.190312934	0.956752898	0.328006341	-0.48411776	-1.207208383	4.672736463	2.749604432	0.097278492	-1.011983168	-0.592141659	4.838944995	0.798469744	0.371551285	-0.429981232
C9orf129	1.179170783	5.372277213	5.155022903	0.02317923	1.634900997	0.64123586	5.095709585	1.249712658	0.263607365	0.57904246	-0.360014413	6.358625472	1.104003482	0.293389183	-0.532555902	-0.670988192	6.255021246	3.338236788	0.067687106	-1.169494055	-0.653069377	6.110264156	2.893524087	0.088936194	-1.050921462	-0.609576164	6.133380228	2.513236567	0.112893857	-0.947329687
C9orf142	0.441672494	6.007501265	1.290885098	0.255884902	0.591955337	-0.30339096	5.684357093	0.463403687	0.496037537	-0.304485458	-0.608234598	5.752868607	1.941033777	0.163556332	-0.786332637	-0.755109842	5.720199876	2.754962889	0.096953066	-1.013438452	-0.132977531	5.452180426	0.072110118	0.788288867	-0.103314607	0.519425879	5.74858123	1.351517228	0.245013048	0.610810787
C9orf156	0.090234616	4.725692484	0.018399724	0.89210147	0.049585745	-0.194262947	4.63775029	0.076175994	0.782548075	-0.106488973	0.564003775	4.841727285	0.76459135	0.38189548	0.418055482	0.383476249	4.775533313	0.323756192	0.569359007	0.244613804	-0.849581994	4.023009796	0.691930458	0.405508535	-0.392	-0.29831089	4.156277662	0.100325922	0.751438865	-0.124106347
C9orf16	0.230708212	6.20733846	0.414389141	0.519750116	0.284205405	0.063884848	6.131950281	0.029489907	0.863652744	0.063660843	0.907938427	7.357006366	10.16563192	0.001430829	2.844412372	-0.170739187	6.787230454	0.332559099	0.56415607	-0.248600735	0.507059971	6.980513793	3.35499539	0.067001398	1.173916133	-0.105970392	6.672987244	0.116863088	0.732461946	-0.135214933
C9orf169	-2.161739754	4.873443663	9.426095796	0.002139192	-2.669750169	-0.651154506	5.202832832	1.397448233	0.237151287	-0.624974514	-0.261483314	5.184243758	0.22742305	0.633441216	-0.198293682	0.84453469	5.682868007	3.364118888	0.066631219	1.176322243	-1.386006459	3.775013435	1.236326906	0.266180125	-0.574824376	1.200426742	4.450366955	2.090162129	0.148250336	0.829004312
C9orf3	0.656520426	3.758632478	0.316316301	0.573829869	0.24121685	0.725572202	3.789772614	0.389766909	0.53242195	0.273744049	-0.073428824	4.15584433	0.006525114	0.935618361	-0.028901264	-0.044291364	4.184616068	0.002331999	0.961484505	-0.01705771	-0.292914533	4.134026019	0.097254629	0.755149398	-0.12196712	-0.261819759	4.155229116	0.077270375	0.781031171	-0.107331633
C9orf37	1.001628507	4.168995087	1.205470309	0.272231075	0.565062302	0.246739761	3.938072766	0.056459495	0.81218199	0.090346645	0.181713806	4.033569416	0.034395477	0.852868113	0.069118123	0.159597973	4.04854142	0.025670773	0.872706977	0.059131552	1.51426201	4.108412974	2.19939354	0.138065047	0.859916256	0.832555491	3.884243034	0.530160855	0.46653924	0.331111822
C9orf40	0.699980477	5.421038118	1.990439013	0.158294984	0.800532846	-0.130279213	5.066188215	0.051081028	0.821192769	-0.085554883	-0.043331388	5.681209408	0.009482029	0.922428035	-0.035067506	-1.064777866	5.355080207	3.912574238	0.047926133	-1.319427607	0.09669603	5.001385444	0.025757878	0.872493043	0.059238027	-0.394926045	4.836414356	0.358238703	0.549486046	-0.260043332
C9orf41	0.684563179	5.268514739	1.676465652	0.195394747	0.709087116	0.567053459	5.213569039	1.087804403	0.296958195	0.527304686	-0.039417455	5.639686234	0.007587053	0.930589093	-0.031242042	0.550469145	5.916393838	1.759950245	0.184630722	0.733696033	-0.444412251	5.027136321	0.553602173	0.456849572	-0.340226777	-0.021770209	5.185659237	0.001506896	0.969034889	-0.013660587
C9orf69	-0.333052717	6.917280344	1.463894178	0.226311531	-0.645293317	-0.019738341	7.05719588	0.005627585	0.940201	-0.026779291	-0.213944814	7.37261866	0.811902832	0.367558275	-0.434673795	0.372475105	7.660297016	2.982848137	0.084151071	1.07494035	-0.185894888	6.381926666	0.29425562	0.587506246	-0.230987512	0.087309087	6.508154828	0.070082076	0.791217315	0.101704217
C9orf72	0.806450733	3.64031812	0.394487734	0.529949841	0.275765234	0.572191333	3.602323444	0.182979514	0.668825099	0.174687438	0.822802738	5.343410272	2.478830323	0.115388036	0.937839218	-0.734448386	4.759418814	1.131515198	0.287452375	-0.541434099	1.045408322	5.075195996	2.995121644	0.08351564	1.078232184	0.414090406	4.786394719	0.374693329	0.54045705	0.267238813
C9orf78	-0.124143498	5.403174355	0.063363956	0.801255966	-0.096228724	0.154739278	5.521985471	0.10646873	0.74420082	0.128309856	-0.211802641	6.020985931	0.296069225	0.586357222	-0.231837721	0.280656163	6.24563469	0.597729756	0.43944554	0.357094939	-0.747937554	5.783859894	2.914643024	0.087778835	-1.056610188	-0.665408858	5.82003301	2.330400164	0.126869259	-0.896643595
C9orf85	-0.478517914	4.215742675	0.302452194	0.582349184	-0.234816529	-0.19891216	4.300685888	0.056379265	0.812312993	-0.0902766	0.916942274	4.621938301	1.587837802	0.207635324	0.682698761	0.03060701	4.308022041	0.001283455	0.971421632	0.01259223	0.025838802	4.317810895	0.000936523	0.975586418	0.010734254	-0.102389632	4.291097197	0.013883468	0.906203842	-0.042774101
C9orf89	0.125175747	5.802307138	0.089132531	0.765282873	0.116178006	0.222093688	5.848427541	0.285206748	0.593308661	0.226719312	-0.439301975	6.256494863	1.515621784	0.218283252	-0.660979585	-0.058631743	6.420012431	0.029845053	0.862842274	-0.064068585	0.38515828	5.801660974	0.794403493	0.372771918	0.428556811	0.104340312	5.673282349	0.052142017	0.819377061	0.086516199
C9orf91	-0.378435408	4.217860637	0.190578369	0.662435682	-0.178856283	-0.067629314	4.314275985	0.006635987	0.935074888	-0.029153606	0.084203004	4.870074704	0.017849386	0.893717625	0.048799677	0.034985035	4.86398445	0.002944917	0.95672237	0.019214071	0.183355931	4.360831152	0.049263641	0.824349582	0.083888578	0.437116435	4.457451562	0.29993015	0.583926214	0.233642028
CA12	0.727780448	8.129605811	10.8250795	0.001001344	2.999416724	0.749810435	8.13887569	13.20973802	0.000278498	3.555177453	-0.672756909	6.712355418	4.940100399	0.026240512	-1.581027689	0.297595252	7.139589377	1.309865874	0.252418941	0.59787806	-1.772542502	6.859306411	32.61628892	1.12269879569318e-08	-7.949736743	-0.956251085	7.089571333	12.29996781	0.000452966	-3.343934293
CA13	0.840418224	3.758644493	0.510781558	0.474800721	0.32348863	1.361685182	3.931484577	1.560920495	0.211530493	0.674627019	0.403960119	4.319508183	0.23490086	0.627913487	0.202100189	-0.365270622	4.11918049	0.145142412	0.70322135	-0.152907952	-0.153764925	3.767113168	0.01645338	0.897934728	-0.046755231	0.087876164	3.833542314	0.005711941	0.939755328	0.026985203
CA2	-1.325213581	6.59843731	11.5876562	0.00066391	-3.177890555	0.781015203	7.493741409	7.155755728	0.00747238	2.126541029	-0.759266487	6.816623179	5.931283641	0.014874403	-1.827560454	0.238009804	7.246566183	0.727431399	0.393717041	0.404815788	1.276904628	6.198137602	10.85696364	0.000984249	3.006894836	0.525388873	5.765541495	1.401252003	0.236514057	0.626143042
CAB39	0.252766052	8.6295124	1.110118634	0.292056162	0.534533627	-0.400862765	8.321479455	2.694158513	0.10071665	-0.996898729	-0.309736696	7.34826845	1.669813551	0.19628351	-0.707116185	-0.158925362	7.418764174	0.457480347	0.498803897	-0.302070163	-0.64181148	7.419542324	7.414286265	0.006470798	-2.189042164	-0.322689456	7.553699089	2.054082863	0.151798634	-0.818732136
CAB39L	0.739499723	4.43677557	0.901126044	0.342479957	0.46536484	0.603105576	4.390217804	0.564330668	0.452520594	0.344361651	0.489738178	4.857039022	0.587527827	0.443376688	0.353227145	-0.106658416	4.64634518	0.022167879	0.881641367	-0.054708041	0.813107002	4.224003475	0.79774657	0.371767963	0.429728038	0.477299113	4.119289092	0.2432956	0.621835926	0.206324191
CABIN1	0.0536185	4.807109306	0.007015063	0.933250451	0.030001791	0.963156124	5.211204144	3.034712753	0.081500974	1.088837203	-0.615377403	5.122305027	1.173261269	0.27873215	-0.554812936	0.240646659	5.450513654	0.233142073	0.629203753	0.201208696	-0.900437767	4.728146954	1.669009581	0.196391245	-0.706877876	-0.322413177	4.905082592	0.25533893	0.61334061	-0.212298279
CABLES1	-2.680199193	3.26149509	1.872236845	0.171219111	-0.766447763	-0.507236486	3.411003087	0.10062781	0.751077534	-0.124315228	0.959631556	4.016217887	0.890591437	0.345317084	0.461781935	0.233373075	3.830957424	0.040879039	0.839771587	0.075838824	0.466061383	3.585648733	0.110753377	0.739288051	0.131186313	-0.497391588	3.461309761	0.095445062	0.757365767	-0.120694329
CABLES2	-1.386464772	4.243480193	2.382491323	0.122701727	-0.911149325	-0.468287188	4.451609869	0.362295411	0.547234179	-0.261826786	0.148933816	4.037530208	0.023237562	0.878840924	0.056089728	1.085856007	4.372395744	1.63727603	0.200699618	0.697453455	-0.755320937	3.848749211	0.436377434	0.508876116	-0.293387932	0.591417538	4.193387468	0.405380611	0.524323486	0.280400689
CACNB3	-0.712192532	4.356807514	0.76892679	0.380549263	-0.419589114	-0.300385377	4.476108906	0.154264267	0.694493131	-0.158332045	0.703567222	4.917483548	1.261998967	0.261273052	0.582905381	0.763166437	4.949676757	1.476040281	0.224395086	0.648986657	-0.701186289	4.319490419	0.676364385	0.410841453	-0.386325743	0.5632856	4.73392949	0.653479027	0.418871576	0.377919109
CACYBP	-0.324705823	5.909244667	0.648719353	0.420570917	-0.376160763	-0.457541156	5.866030229	1.20832782	0.271663546	-0.565968635	-0.152122381	5.307255982	0.085714123	0.769698156	-0.113679554	0.221162274	5.467786236	0.199860684	0.654833321	0.18386923	-0.584256123	5.036104388	0.957750722	0.327754233	-0.484451691	0.193655809	5.329024044	0.13461868	0.713690491	0.14649009
CAD	-0.289548826	6.503262514	0.814700993	0.366734041	-0.435648777	-0.974737563	6.269216348	7.154222284	0.007478772	-2.126169727	-0.590847264	6.841371326	3.463585719	0.062734134	-1.202496094	-1.150439221	6.672556391	12.75571799	0.000354922	-3.449866489	-0.587364318	6.297974632	2.715883695	0.099353935	-1.002814926	-0.410998797	6.371203483	1.387681903	0.238796961	-0.621971204
CADM1	-0.190849571	4.927022333	0.098982499	0.753054108	-0.123173818	1.280929602	5.616295177	7.25275724	0.007079223	2.150014406	-0.054836358	4.230283041	0.003964359	0.949795844	-0.022369735	1.643501698	4.946791758	6.122197119	0.013349478	1.874535725	-0.705854937	4.684801389	0.999367185	0.317463679	-0.498305955	-0.167362628	4.858758675	0.066170045	0.796997067	-0.098543277
CADM4	-0.823273043	4.737516043	1.488173508	0.222500067	-0.652669854	0.844883911	5.376623549	2.718020178	0.099221015	1.003396332	-1.043837944	4.334755378	1.521836768	0.217341747	-0.662856846	0.27886309	4.728189785	0.164114241	0.68539654	0.164058093	-1.567132039	4.81681929	5.054977454	0.024555302	-1.609854728	-0.100929506	5.233159768	0.033743363	0.854253778	-0.068413092
CALCOCO1	0.264953953	4.965723385	0.197268524	0.656934708	0.182477793	0.529964258	5.083209663	0.849838865	0.356597926	0.447821187	-0.407630075	5.334765404	0.625261063	0.429098934	-0.367442564	0.654702545	5.798909588	2.253270592	0.133332336	0.875064511	0.070652816	5.616618533	0.023287404	0.878712062	0.056153412	-0.969560182	5.261298385	3.027817582	0.08184804	-1.086991716
CALCOCO2	-0.167615526	5.513876279	0.126494426	0.722094793	-0.141405786	0.026246909	5.596877419	0.003257717	0.954484327	0.020231199	-0.385100269	5.390992796	0.585682437	0.444093567	-0.352525518	0.011109738	5.552524189	0.000541586	0.981433314	0.008139204	-0.408955685	5.927118455	0.99597148	0.318287259	-0.497180745	-0.436280915	5.923520766	1.103552014	0.293487905	-0.532409792
CALD1	-0.325243023	7.090323927	1.585011928	0.20804024	-0.681852653	0.340928166	7.405604732	2.154178184	0.1421825	0.847153853	-0.629804173	6.575160611	3.919522305	0.04772844	-1.321222757	0.250208521	6.959821123	0.812509586	0.36737933	0.434885283	-1.034421151	6.856517737	12.33624769	0.000444247	-3.352375415	-0.328716081	7.121587518	1.557938766	0.21196728	-0.673731173
CALM1	0.267531342	7.563656078	1.124200477	0.289015777	0.539078449	0.63800268	7.76580391	7.808046947	0.005201409	2.283879004	0.055025026	7.77020141	0.045890017	0.830375849	0.080725291	0.399883306	7.948018318	3.320334272	0.068427915	1.164766695	0.134201744	7.395165562	0.323595111	0.569455083	0.244540526	-0.098003124	7.283973536	0.15672293	0.692191733	-0.159773592
CALM2	0.536376314	7.571584109	4.694128691	0.030265841	1.519047259	0.80899403	7.727949632	13.19765791	0.000280299	3.552378158	0.139014918	7.775424714	0.31877238	0.572346335	0.242341094	0.435500352	7.930537398	4.222947186	0.039880833	1.399235774	0.555038699	8.423979705	11.27331762	0.000786291	3.104416802	0.267209384	8.259342847	2.330460485	0.126864343	0.896660424
CALM3	0.484106294	7.858925891	3.364893118	0.066599906	1.176526386	0.537140561	7.886243441	4.434744439	0.035214491	1.45327858	0.163505569	7.75706103	0.389329559	0.532652025	0.273556418	0.334458697	7.844907723	2.238777989	0.134587307	0.870995896	0.250383622	7.69216826	1.389355972	0.238513891	0.622486323	-0.022036178	7.55490348	0.009641563	0.921780265	-0.035372594
CALR	0.134524934	9.97845108	0.553084536	0.457060086	0.340026703	0.257075879	10.04234803	2.309759538	0.128563937	0.890880835	0.632365341	10.47741344	5.285358978	0.021505458	1.667451298	-0.01028555	10.12319974	0.001684347	0.967263369	-0.014455259	0.641096449	10.46262809	60.9543439	5.84139003891433e-15	14.23348379	1.015361348	10.69534662	77.73347193	1.17925933111407e-18	17.92839068
CALU	0.269381575	8.343232963	1.778251513	0.182364177	0.739060468	0.208377095	8.310360911	1.277057858	0.258446794	0.58762885	0.134405176	8.579858255	0.437053418	0.508548084	0.293667977	-0.066139467	8.481649414	0.113053139	0.736694599	-0.132712514	0.323177311	9.084141584	6.148976997	0.013148814	1.881113425	-0.094754188	8.867390329	0.450891317	0.501911986	-0.299372433
CAMK2D	0.007218277	5.486840838	0.000229881	0.987903079	0.005285661	-0.194483063	5.413035083	0.153050063	0.695637484	-0.157617024	0.369330448	5.846793948	0.778982236	0.377452589	0.423137591	0.01550039	5.691184051	0.001180691	0.97258913	0.012070588	0.571323582	6.476070706	2.912307696	0.087906009	1.055981436	0.705307039	6.5486616	4.575543737	0.032431452	1.489033608
CAMK2G	-0.761470014	4.866565925	1.443866293	0.229514714	-0.639189468	-0.239120039	5.036420032	0.167018586	0.682775192	-0.165722267	0.689998237	4.842613084	1.134348612	0.286849669	0.542345646	1.320757635	5.159015782	5.018292328	0.025080892	1.600657017	-0.259869942	4.822760503	0.157824666	0.691167242	-0.160416854	-0.430145215	4.77856917	0.401605712	0.526261163	-0.278798679
CAMK2N1	-0.298835594	7.393418909	1.510274557	0.219097196	-0.65936318	1.261583383	8.260341791	42.69858411	6.38584951227265e-11	10.19478132	0.140613368	7.662863065	0.282754546	0.594901447	0.225554974	1.337420026	8.378211598	41.19432736	1.37821945506394e-10	9.860681624	0.143088248	8.712720433	0.936825392	0.333095609	0.477431092	0.549040482	8.93585103	15.58852919	7.8730768600317e-05	4.103855509
CAMKK2	-0.022020555	5.802247655	0.002760163	0.958100614	-0.018588882	-0.392459504	5.66242961	0.758339612	0.383848637	-0.415839997	-0.395617826	6.450329336	1.426905039	0.232270203	-0.634006501	-0.232509596	6.523947284	0.505409019	0.477133039	-0.32136051	-0.238608213	5.620718495	0.266474865	0.605706326	-0.217737891	-0.261321269	5.618100069	0.311807934	0.576572878	-0.23914579
CAMLG	-0.37144382	6.654774787	1.496941865	0.221142506	-0.655327773	-0.7948854	6.50729118	5.813439484	0.015904159	-1.798489291	-0.160047786	6.483599942	0.22103107	0.638255416	-0.195005491	-0.679273872	6.293210543	3.170015372	0.07500174	-1.124928659	0.141980217	6.918268261	0.255732261	0.613067427	0.212491758	-0.046274039	6.829508464	0.025047117	0.874249713	-0.058364502
CAMP	1.712395365	3.134467315	0.790192108	0.374042043	0.42707958	4.785763428	3.917512393	8.030587343	0.004599392	2.33729955	1.042627922	4.201161451	1.298791359	0.254434114	0.59442466	0.763213775	4.114821095	0.620923469	0.430704326	0.365820766	-0.348889573	5.45885492	0.497128402	0.480764602	-0.318067516	1.308560989	6.295101297	12.1136206	0.000500549	3.30055382
CAMSAP1	-0.1569535	5.182197471	0.08392819	0.772042984	-0.11235852	0.014253114	5.253482319	0.00072124	0.978574662	0.009406034	-0.053858063	5.735134553	0.015298858	0.901561877	-0.045004461	-0.336471371	5.633812829	0.525808076	0.468374583	-0.329406681	0.288357869	5.488185627	0.346624424	0.55603021	0.254901612	-0.124101911	5.319100584	0.054921402	0.814710822	-0.088996515
CAMTA1	-0.557940989	4.488699059	0.547356759	0.459399737	-0.337809258	-0.042206195	4.652808978	0.00366197	0.951746099	-0.021478895	-0.131192789	4.676857359	0.036107385	0.849293903	-0.070941994	-0.563016806	4.567228959	0.558309256	0.454942272	-0.342043707	0.596376827	4.73580291	0.746358308	0.387631667	0.411580751	0.242411569	4.602390193	0.107969596	0.742467669	0.129322453
CAMTA2	0.335564477	4.588949374	0.221677861	0.637764436	0.195339702	0.463930059	4.644690033	0.435492971	0.509305867	0.293021321	0.22958812	5.35752314	0.203060835	0.65226149	0.185578262	0.051885416	5.291053353	0.009483643	0.922421451	0.035070606	-0.381220774	5.608788238	0.671013918	0.412698332	-0.384367286	0.038116982	5.782884315	0.007608438	0.930491585	0.03128755
CAND1	0.00980961	6.124925876	0.000705091	0.97881582	0.00929902	-0.115648041	6.074273736	0.092222084	0.761371017	-0.118403659	-0.047212736	6.317620146	0.01852249	0.891744318	-0.049759649	0.129508978	6.40197601	0.143773722	0.704557874	0.152083327	-0.066403981	6.002226652	0.028034048	0.867028801	-0.061966476	-0.118512311	5.984004393	0.086258747	0.768988381	-0.114080222
CANT1	0.46876896	6.699768434	2.455420321	0.117119814	0.931369626	0.183991373	6.554866531	0.337139636	0.56148495	0.25066188	-0.169938995	7.259421927	0.446658243	0.503926188	-0.297633071	-0.192887605	7.253683882	0.597296707	0.439611318	-0.356931135	0.434857485	7.030703898	2.572237772	0.108753791	0.963555595	0.634876311	7.140503608	5.780096462	0.016208652	1.790253106
[truncated: 7,840 more rows]
