# Supplementary material for: Aneuploidy generates enhanced nucleotide dependency and sensitivity to metabolic perturbation
Source: Genes Dev. 2025 Jun 1;39(11-12):770–86. doi: 10.1101/gad.352512.124 (PMC12128873; doi:10.1101/gad.352512.124)
Supplement: Supplement 8 [file Supplemental_Table_S8_GeneLevelDepMapBRCAnetgainCorr.csv]

#Table S8 Magesh et al. Gene Level DepMap BRCA Net Gain Correction
coefficients.Estimate	coefficients.Std..Error	coefficients.t.value	coefficients.Pr...t..	genes	neglogP
558.5889039	1097.669468	0.508886254	0.610980436	A2ML1	0.213972696
1542.276237	952.2282911	1.619649669	0.105725699	A1BG	0.975819433
353.9555343	1121.943677	0.315484228	0.752481322	A1CF	0.123504275
-927.5874055	1088.876213	-0.851875901	0.394553456	A2M	-0.403894149
564.12863	1099.415932	0.513116659	0.608020021	A2ML11	0.21608212
-33.43451015	765.1234915	-0.043698188	0.965156553	A3GALT2	-0.015402236
-1205.374843	905.646483	-1.330955141	0.183606086	A4GALT	-0.736112927
-33.57143846	1033.824843	-0.032473043	0.974103407	A4GNT	-0.011394938
860.7020554	510.1361668	1.687200617	0.091978388	AAAS	1.036314205
711.3966295	862.4670193	0.824839227	0.409723739	AACS	0.387508873
-5.645094294	973.8375765	-0.005796751	0.995376421	AADAC	-0.002012651
-226.0154976	1048.053424	-0.215652649	0.829316835	AADACL2	-0.081279518
477.2187814	979.8495271	0.487032721	0.626376693	AADACL3	0.20316441
-1056.079373	1145.883638	-0.921628809	0.357017017	AADACL4	-0.447311083
384.6360784	1083.019117	0.355151698	0.72257527	AADAT	0.141116906
-1742.943048	794.5711298	-2.193564531	0.028571315	AAGAB	-1.544069768
23.43621948	838.5554079	0.027948325	0.977710761	AAK1	0.009789605
927.9814674	1097.49858	0.845542295	0.398076366	AAMDC	0.400033606
-57.25361435	394.2994333	-0.14520339	0.884589095	AAMP	-0.053258419
-1444.977174	878.6144151	-1.644609	0.100467289	AANAT	-0.997975316
497.0906731	796.6258322	0.623995172	0.532819493	AAR2	0.273419895
261.0938648	721.7388626	0.361756694	0.71763521	AARD	0.144096261
-402.914994	285.5538855	-1.410994612	0.158658661	AARS1	-0.799536214
-391.3714881	317.7959864	-1.231518033	0.218513133	AARS2	-0.660522457
-644.3138608	862.4913213	-0.74703808	0.455273459	AARSD1	-0.341727667
-1898.867956	958.8941651	-1.980268548	0.048036471	AASDH	-1.318428909
-724.8921867	473.1208528	-1.532150153	0.125904831	AASDHPPT	-0.899957606
-568.1058631	936.20078	-0.60682054	0.544152686	AASS	-0.264279223
-684.7581599	468.4897451	-1.46162892	0.144259547	AATF	-0.840855437
-289.3745229	789.047878	-0.366738865	0.713916706	AATK	-0.146352455
1056.605221	812.2427152	1.300849119	0.193707511	ABAT	0.712853539
194.4410407	936.0352978	0.207728321	0.835497196	ABCA1	0.078055003
-435.6655694	742.7077967	-0.586590812	0.557654128	ABCA10	-0.253635079
133.6059833	818.6546056	0.163201895	0.870403205	ABCA12	0.060279518
2083.685119	984.9702185	2.115480326	0.034716358	ABCA13	1.459465841
1934.501653	868.2723999	2.227989342	0.026175476	ABCA2	1.582105406
-111.9531058	920.8705744	-0.121573117	0.903269497	ABCA3	-0.044182655
961.4379828	796.8684382	1.206520345	0.22799533	ABCA4	0.642074049
-96.17856322	920.7904057	-0.104452178	0.916838295	ABCA5	-0.037707255
-1201.550415	958.7791378	-1.25320876	0.210518219	ABCA6	-0.676710313
1616.366367	867.514524	1.863215338	0.062820574	ABCA7	1.201898101
-1023.405231	933.5472334	-1.096254366	0.273317483	ABCA8	-0.563332588
421.4284643	1100.185602	0.383052154	0.70178906	ABCA9	0.153793406
-435.0532821	960.3237958	-0.453027702	0.650659127	ABCB1	-0.186646474
-990.3168421	592.899148	-1.670295607	0.095275915	ABCB10	-1.021016873
1573.452038	1040.654998	1.511982397	0.130957333	ABCB11	0.882870179
1882.501393	928.9999006	2.02637416	0.043078006	ABCB4	1.365744403
-961.2150741	1014.407188	-0.947563351	0.343655372	ABCB5	-0.463876862
-774.4843739	961.1129448	-0.805820354	0.420600498	ABCB6	-0.376130217
-842.0153826	284.7388406	-2.957149719	0.003201968	ABCB7	-2.494583051
472.3161729	864.8090297	0.546150834	0.585123816	ABCB8	0.232752224
-314.1294782	935.435537	-0.335810931	0.737106867	ABCB9	-0.132469543
1216.078357	962.6076379	1.263316754	0.206865854	ABCC1	0.684311189
-727.8472177	867.5341646	-0.838983924	0.401744238	ABCC10	-0.396050343
1716.623126	991.8141433	1.730791134	0.083898137	ABCC11	1.076247683
-1066.913533	1059.354985	-1.007135047	0.314192971	ABCC12	-0.502803535
-840.2137078	1208.2427	-0.695401435	0.48701802	ABCC2	-0.312454969
-2319.478592	1031.626726	-2.24837001	0.024840676	ABCC3	-1.604836583
-1164.800441	849.2030259	-1.371639532	0.170583689	ABCC4	-0.768062499
-2165.060351	950.8362812	-2.277006456	0.023065169	ABCC5	-1.637043352
-2106.03205	1896.126006	-1.110702582	0.268246675	ABCC6	-0.571465653
-146.368868	1051.903871	-0.13914662	0.889371446	ABCC8	-0.050916818
367.4419785	1013.644772	0.362495806	0.717083139	ABCC9	0.144430489
353.5549792	538.2321201	0.656881977	0.511457247	ABCD1	0.291190663
-293.8037814	958.4524034	-0.306539772	0.759278331	ABCD2	-0.119598994
-177.4256383	721.4344179	-0.245934535	0.80579984	ABCD3	-0.093772823
425.1373759	732.5079674	0.580386009	0.561827744	ABCD4	0.250396818
678.4299626	459.3174506	1.47703938	0.140082616	ABCE1	0.853615755
32.5755596	413.0264749	0.078870391	0.937156641	ABCF1	0.028187813
-730.4678457	897.3967001	-0.813985438	0.415910278	ABCF3	-0.381000347
-1732.219493	985.6809852	-1.757383494	0.079258263	ABCG1	-1.100955452
230.1554141	996.4744606	0.230969707	0.817400994	ABCG2	0.087564838
-1186.880293	1038.359899	-1.143033638	0.253387422	ABCG4	-0.596214947
797.5406536	918.2988782	0.868497907	0.385398166	ABCG5	0.414090356
1240.158893	928.3165514	1.335922418	0.181977701	ABCG8	0.739981827
-1164.290116	1124.282504	-1.035585016	0.300727796	ABHD1	-0.521826429
1205.888812	847.0116741	1.423697983	0.154947587	ABHD10	0.809815182
76.84171793	428.8555224	0.179178567	0.857845629	ABHD11	0.066590857
44.66890559	880.8336728	0.050712078	0.959568383	ABHD12	0.01792407
166.6124293	740.2286058	0.225082397	0.821976161	ABHD12B	0.085140777
-781.4688977	692.6358783	-1.128253563	0.259571716	ABHD13	-0.585742631
550.8031213	928.7602539	0.593051995	0.55332419	ABHD14A	0.257020343
362.7641171	831.3347512	0.43636347	0.662697956	ABHD14B	0.178684369
251.2047327	661.2342961	0.379902758	0.704124582	ABHD15	0.152350494
303.8432397	875.6099301	0.347007531	0.728682489	ABHD16A	0.137461667
68.34271872	927.1563892	0.07371218	0.941258957	ABHD16B	0.026290878
443.6083899	519.3615106	0.854141828	0.393297695	ABHD17A	0.405278599
-1544.97748	1009.513158	-1.530418368	0.126332622	ABHD17B	-0.89848449
770.2979021	744.5879498	1.034529101	0.301220564	ABHD17C	0.521115382
-812.8703954	727.4905477	-1.11736214	0.264195421	ABHD18	-0.578074713
1267.050621	715.2573858	1.77146108	0.076887931	ABHD2	1.114141826
-1555.603052	990.1266808	-1.571115173	0.116575416	ABHD3	-0.933393025
-948.9279983	1014.965178	-0.934936507	0.350120343	ABHD4	-0.455782654
-510.9196321	1149.624486	-0.44442306	0.656864274	ABHD5	-0.182524358
-364.5967569	1255.380544	-0.29042728	0.771569235	ABHD6	-0.112625098
-573.4812898	913.2818982	-0.627934585	0.530236926	ABHD8	-0.275530031
476.1086973	633.9662205	0.751000104	0.452886908	ABI1	0.344010234
1235.162125	1052.221339	1.173861505	0.240821146	ABI2	0.618305381
-510.512711	864.1356827	-0.590778417	0.554845935	ABI3	-0.255827591
-1543.605661	935.4974603	-1.650037254	0.099351793	ABI3BP	-1.002824293
-1007.435332	931.7386849	-1.081242357	0.279935017	ABITRAM	-0.552942773
-664.9078282	446.8793262	-1.487891225	0.137197661	ABL1	-0.862653293
-959.8334467	1078.158874	-0.890252327	0.373614375	ABL2	-0.427576422
367.6404319	824.6920738	0.445791155	0.655876086	ABLIM1	0.183178204
555.8120174	905.1232517	0.614073295	0.539352123	ABLIM2	0.268127608
191.7078178	1042.687524	0.183859319	0.854173253	ABLIM3	0.068454032
-694.4731405	752.3014762	-0.923131434	0.35623402	ABR	-0.448264608
-143.2310237	710.4954954	-0.201593148	0.840289175	ABRA	-0.075571231
-196.8573642	1123.971002	-0.175144522	0.861013096	ABRACL	-0.064990243
38.99182083	698.2740344	0.055840285	0.955483836	ABRAXAS1	0.019776656
640.1802383	744.4847711	0.859897023	0.390119128	ABRAXAS2	0.408802756
166.0659124	449.5177243	0.369431289	0.711910005	ABT1	0.147574903
-1474.010747	1023.99854	-1.439465672	0.150433647	ABTB1	-0.822655016
-362.936661	902.0055933	-0.402366309	0.687528502	ABTB2	-0.162709293
-857.9447401	777.9133921	-1.102879509	0.270431375	ABTB3	-0.567942924
512.2880481	569.8386933	0.899005375	0.368936801	ACAA1	0.433048023
-6.072154267	918.3108693	-0.006612308	0.994725929	ACAA2	-0.002296561
145.0302116	365.9218618	0.396342025	0.691964867	ACACA	0.159915956
1184.21965	1079.679091	1.096825584	0.273067815	ACACB	0.563729485
584.8471836	939.3177646	0.622629749	0.533716111	ACAD10	0.272689687
-433.896628	1228.658332	-0.353146694	0.724077175	ACAD11	-0.140215143
-696.0927366	897.3142689	-0.775751329	0.43813907	ACAD8	-0.358388018
-755.393351	513.6209877	-1.470721347	0.141783671	ACAD9	-0.848373783
-2489.173521	775.8754692	-3.208212683	0.001392093	ACADL	-2.856331871
-2439.312132	961.3447298	-2.537395854	0.011368426	ACADM	-1.944299658
1134.74051	808.2782622	1.403898339	0.160760858	ACADS	0.793819684
-608.5540183	940.2105704	-0.6472529	0.517665282	ACADSB	-0.285950961
322.7968854	839.8428691	0.384353904	0.700824533	ACADVL	0.154390704
1753.514244	911.5188622	1.923727875	0.054764878	ACAN	1.261497879
151.6341256	1014.481789	0.149469539	0.881223113	ACAP1	0.05491412
533.8559979	781.8146075	0.682842189	0.49491631	ACAP2	0.305468233
-196.9425981	891.1169617	-0.221006452	0.825147243	ACAP3	-0.083468547
-2732.576924	1024.523735	-2.667168003	0.007813427	ACAT1	-2.10715846
-799.7818734	866.7564604	-0.922729636	0.356443285	ACAT2	-0.448009562
-997.4817355	750.4199912	-1.329231293	0.184173723	ACBD3	-0.734772333
-882.6600257	849.8807742	-1.038569235	0.29933805	ACBD4	-0.523838076
356.419774	682.1148451	0.522521649	0.601460664	ACBD5	0.22079277
-2303.428015	962.6801116	-2.392724215	0.016967575	ACBD6	-1.770380212
-1180.701255	1002.358659	-1.177922936	0.23919897	ACBD7	-0.621240695
271.7789551	964.1058158	0.281897433	0.77809951	ACCS	0.108964858
-1169.000957	878.9542431	-1.329990686	0.183923506	ACCSL	-0.735362762
389.6472914	509.8551748	0.764231316	0.444968497	ACD	0.351670735
-351.6920135	847.5818032	-0.414935776	0.678306954	ACE	-0.168573731
-1541.772057	1082.303488	-1.4245284	0.154707315	ACE2	-0.810489152
1136.529771	1106.149383	1.027464996	0.304531053	ACER1	0.516368415
1610.668681	943.6154698	1.706912119	0.08825011	ACER2	1.054284745
-1311.280548	946.9083242	-1.384802007	0.16652263	ACER3	-0.778526738
-113.3003635	558.8655399	-0.202732778	0.839398594	ACHE	-0.076031762
-121.033752	390.5352662	-0.309917599	0.756709254	ACIN1	-0.121070955
-933.2465013	1004.513927	-0.929052825	0.353159035	ACKR1	-0.452029679
2974.741895	1140.008405	2.609403476	0.009249862	ACKR2	2.033864761
-1519.591296	1042.53459	-1.457593167	0.145369069	ACKR3	-0.837527991
54.16531737	753.9048994	0.071846353	0.942743237	ACKR4	0.025606575
289.2634229	294.127244	0.983463548	0.32569481	ACLY	0.487189162
56.92788487	960.1269608	0.059292039	0.952735213	ACMSD	0.021027783
2655.041462	1028.983724	2.580256032	0.010060747	ACO1	1.997369771
-255.0660123	207.3270576	-1.230259163	0.218983757	ACO2	-0.659588097
-197.4925206	1082.21297	-0.182489516	0.855247635	ACOD1	-0.067908118
-2413.883205	1084.921098	-2.224938948	0.027433163	ACOT1	-1.561724115
477.4223618	871.0815319	0.548079995	0.583799196	ACOT11	0.233736507
591.1832898	684.2813399	0.8639477	0.387891368	ACOT12	0.411289885
-60.3377669	799.0727701	-0.075509727	0.939829188	ACOT13	-0.026951071
138.5632261	693.8305087	0.199707601	0.841763115	ACOT2	0.074810108
-135.4338114	591.7418294	-0.228873142	0.819029661	ACOT4	-0.08670037
616.2280449	902.3268043	0.682932217	0.49485945	ACOT6	0.305518132
-841.9081012	847.365416	-0.993559668	0.320756025	ACOT7	-0.493825177
1489.960761	819.2540443	1.818679774	0.069356881	ACOT8	1.158910443
593.4807443	1020.092954	0.581790848	0.560881466	ACOT9	0.251128911
510.5381368	472.6753215	1.08010322	0.280441583	ACOX1	0.552157591
563.8731696	830.0777259	0.679301651	0.497155222	ACOX2	0.303507995
501.5717817	907.3685598	0.552776241	0.580580476	ACOX3	0.236137573
1598.843483	849.2678598	1.882613907	0.060137515	ACOXL	1.22085452
-703.8178016	856.9183759	-0.821335872	0.411714595	ACP1	-0.385403738
-1137.247858	807.6482443	-1.408097976	0.159514227	ACP2	-0.797200576
68.53064671	653.1001403	0.1049313	0.916458229	ACP3	0.037887325
-470.7919324	919.2639661	-0.512140092	0.608702939	ACP4	-0.215594601
324.2534228	1239.266955	0.261649374	0.793663232	ACP5	0.100363739
-1849.534284	1079.731848	-1.712957053	0.087131536	ACP6	-1.05982463
1830.205602	880.8589628	2.077751013	0.038070149	ACP7	1.419415423
473.4915577	761.1732608	0.622054901	0.534093818	ACR	0.272382449
-130.9408518	996.403343	-0.131413501	0.895483265	ACRBP	-0.047942526
-1825.07551	1099.678316	-1.659644901	0.09740173	ACRV1	-1.011433329
3171.730871	1020.240383	3.108807417	0.001949053	ACSBG1	2.710176389
1056.116853	1019.008809	1.036415822	0.300340459	ACSBG2	0.52238616
-710.1490776	833.6069181	-0.851899213	0.394540524	ACSF2	-0.403908383
-1095.529676	878.2901854	-1.247343639	0.212658804	ACSF3	-0.672316632
1393.262442	871.8717732	1.598013016	0.110459036	ACSL1	0.95679875
-36.16696177	269.8659673	-0.134018239	0.893423914	ACSL3	-0.048942427
45.60927669	382.9264418	0.119107149	0.905222193	ACSL4	0.043244807
724.5140459	963.3810053	0.752053489	0.452253588	ACSL5	0.344617979
1806.088298	966.0698983	1.869521347	0.061937702	ACSL6	1.208044913
882.3913098	951.6556304	0.927217033	0.35411056	ACSM1	0.450861122
939.9856042	930.1351898	1.010590304	0.312537177	ACSM2A	0.505098315
851.2608478	1057.612324	0.804889304	0.42113932	ACSM2B	0.375574209
-1331.705195	977.4010484	-1.362496181	0.173448173	ACSM3	-0.760830271
-336.1715992	793.0520263	-0.423896022	0.671762547	ACSM4	-0.172784213
381.9553529	818.5503431	0.466624144	0.640903602	ACSM5	0.193207288
-849.0782161	935.8092144	-0.907319786	0.364527591	ACSM6	-0.438269594
2465.979045	1053.585532	2.340558949	0.019514697	ACSS1	1.70963819
981.8263756	796.80534	1.232203559	0.218257158	ACSS2	0.661031505
132.0234852	961.7408173	0.137275535	0.890849655	ACSS3	0.050195584
1242.580949	699.0652283	1.777489279	0.075890785	ACTA1	1.119810957
95.57920387	1176.751939	0.081222899	0.935286243	ACTA2	0.029055453
-346.7455503	217.0573663	-1.59748345	0.110576956	ACTB	-0.95633537
-114.4893626	911.7122694	-0.1255762	0.900100878	ACTBL2	-0.045708815
1178.661674	829.494468	1.420939765	0.155747688	ACTC1	0.807578393
1005.162652	332.1216669	3.026489241	0.002558306	ACTG1	2.592047472
-139.6143934	899.6108916	-0.155194201	0.876709755	ACTG2	-0.057144161
-1307.60047	959.7667848	-1.362414797	0.17347383	ACTL10	-0.760766034
-161.3166499	318.1880246	-0.506985296	0.612313369	ACTL6A	-0.213026258
-33.958366	934.75251	-0.036328724	0.971029862	ACTL6B	-0.012767414
827.2969978	702.7178553	1.17728188	0.2394545	ACTL7A	0.620776997
536.700283	680.6377638	0.788525573	0.43063719	ACTL7B	0.365888467
-1245.780467	661.4524044	-1.883401525	0.060030621	ACTL8	-1.221627165
-372.7994949	894.1742636	-0.416920404	0.676855298	ACTL9	-0.169504168
-294.1980823	762.7335482	-0.385715409	0.699816248	ACTMAP	-0.155015978
-1201.175656	750.7308578	-1.60000837	0.110015621	ACTN1	-0.958545645
-492.9626387	788.3738465	-0.625290452	0.531969641	ACTN2	-0.274113152
4152.615891	3668.917909	1.131836687	0.28411407	ACTN3	0.546507259
-749.5956907	678.7410985	-1.104391192	0.269775786	ACTN4	-0.568997034
264.9821999	410.6079718	0.645341099	0.518902485	ACTR10	0.284914249
-115.3981254	208.5704739	-0.553281216	0.580234872	ACTR1A	-0.236396174
-1040.972972	721.5474161	-1.442695169	0.149521633	ACTR1B	-0.825295967
416.1422215	252.5018612	1.648075858	0.099753708	ACTR2	1.001070952
1136.394651	436.3286429	2.604446601	0.009383498	ACTR3	2.027635242
185.2830813	853.0307634	0.217205626	0.82810686	ACTR3B	0.081913618
161.7564433	598.6201103	0.270215518	0.78706899	ACTR3C	0.103987198
-337.7337895	391.1291308	-0.86348411	0.388145935	ACTR5	-0.411004957
-320.7375113	348.3460587	-0.920743908	0.357478635	ACTR6	-0.446749909
92.75907748	425.4342045	0.218033897	0.827461694	ACTR8	0.082252102
-138.1122519	942.864306	-0.146481579	0.883580385	ACTRT1	-0.053753934
-466.5403301	946.8087464	-0.492750338	0.622332463	ACTRT2	-0.205977544
-1020.534094	884.7044472	-1.1535311	0.249057983	ACTRT3	-0.603699534
-1240.261461	943.9759179	-1.313869811	0.18928962	ACVR1	-0.722873201
369.2459028	733.3101583	0.503533053	0.61473662	ACVR1B	0.211310915
-1065.702844	574.7507242	-1.854200089	0.064100837	ACVR1C	-1.193136303
123.8605853	716.6416114	0.172834766	0.862827692	ACVR2A	0.064075925
-442.7628004	805.7634383	-0.549494776	0.582828655	ACVR2B	-0.234459104
-642.7133011	978.9609462	-0.656525987	0.511686065	ACVRL1	-0.29099641
-262.8895888	970.1325155	-0.270983175	0.786478139	ACY1	-0.104313345
1493.165149	912.0468268	1.637158428	0.10201463	ACY3	0.991337542
-2112.928571	1105.83422	-1.910710062	0.056420843	ACYP1	-1.248560432
249.2151562	1028.406428	0.242331387	0.808589293	ACYP2	0.092272014
-289.1835093	1120.549304	-0.25807299	0.796421	ADA	-0.098857297
-642.362803	863.0669958	-0.744279188	0.456939477	ADA2	-0.340141319
-412.1269725	1127.227019	-0.365611332	0.714757661	ADAD1	-0.145841181
336.0689583	855.2737984	0.392937278	0.694476873	ADAD2	0.158342212
-981.2331696	1087.794963	-0.902038714	0.367324356	ADAL	-0.434950274
120.2942558	688.1969367	0.174796267	0.861286646	ADAM10	0.064852286
-170.7405345	727.3490746	-0.234743592	0.814471483	ADAM11	-0.089124117
1845.808917	951.5278616	1.939836962	0.052772095	ADAM12	1.277595666
-156.5880166	893.5633338	-0.175239975	0.860938122	ADAM15	-0.065028061
-426.5486551	867.1314722	-0.491907708	0.622927766	ADAM17	-0.205562311
-550.2489704	801.8172984	-0.686252306	0.492764987	ADAM18	-0.307360158
295.588297	1093.932438	0.270207086	0.787074881	ADAM19	0.103983948
739.8302661	1058.898818	0.698678904	0.484968159	ADAM2	0.314286774
-666.1483089	957.5039833	-0.695713355	0.486822731	ADAM20	-0.312629152
-1637.325748	798.3248777	-2.050951678	0.040616748	ADAM21	-1.391294851
-1611.66224	911.7054423	-1.767744455	0.077508026	ADAM22	-1.110653324
1238.119572	911.7460896	1.357965322	0.174880905	ADAM23	0.757257608
-1644.369045	1168.223168	-1.407581266	0.159667212	ADAM28	-0.796784257
-143.1792706	1251.119317	-0.11444094	0.908918728	ADAM29	-0.041474948
1504.95816	757.450795	1.986872507	0.047298028	ADAM30	1.325156967
1666.564639	916.4315557	1.818536942	0.069378712	ADAM32	1.158773768
-661.3986323	881.8474884	-0.75001476	0.453479774	ADAM33	-0.343442078
845.8749822	1051.25716	0.804631839	0.421285795	ADAM7	0.375423184
1767.428539	737.7053182	2.395846275	0.016824856	ADAM8	1.774048643
-1235.081439	1041.130892	-1.186288341	0.235882115	ADAM9	-0.627304986
1556.276516	1110.456651	1.401474353	0.16148375	ADAMDEC1	0.791871173
261.4972578	750.871015	0.348258559	0.727743223	ADAMTS1	0.13802183
-658.7259979	897.5209816	-0.733939386	0.463213837	ADAMTS10	-0.334218476
27.5270439	807.7585668	0.034078306	0.972823727	ADAMTS12	0.011965846
1086.454972	820.0544883	1.324857053	0.185619935	ADAMTS13	0.731375384
-138.558695	864.7562683	-0.16022861	0.872743908	ADAMTS14	-0.059113174
-464.32305	765.2674394	-0.60674612	0.544202054	ADAMTS15	-0.264239823
-574.7428141	981.2981012	-0.58569645	0.55825478	ADAMTS16	-0.253167549
443.098248	978.4508189	0.452856944	0.650782033	ADAMTS17	0.186564446
746.093024	1001.562736	0.744928897	0.456546828	ADAMTS18	0.340514671
-487.9362335	1015.450872	-0.480511906	0.631002822	ADAMTS19	-0.199968699
-306.1594119	745.6546972	-0.410591408	0.681488816	ADAMTS2	-0.166541267
206.1605855	1109.567597	0.185802637	0.852649509	ADAMTS20	0.069229454
-39.71059189	1004.319728	-0.039539791	0.968470497	ADAMTS3	-0.013913605
476.92844	763.5123933	0.624650555	0.532389401	ADAMTS4	0.2737706
-1011.296487	837.0514719	-1.208165233	0.227362498	ADAMTS5	-0.643281168
599.1611657	956.5541597	0.626374534	0.531258889	ADAMTS6	0.27469379
-707.8095309	1544.404388	-0.458305827	0.647311259	ADAMTS7	-0.188886839
620.3076818	946.040029	0.655688621	0.512224505	ADAMTS8	0.290539648
-1221.877612	987.2437847	-1.23766554	0.216225367	ADAMTS9	-0.665093357
1045.745211	1157.114657	0.903752454	0.366415324	ADAMTSL1	0.436026372
465.6506311	695.9323758	0.669103274	0.503634415	ADAMTSL2	0.297884601
-99.35223747	839.9769267	-0.118279722	0.905877526	ADAMTSL3	-0.042930515
-392.5380063	676.1148047	-0.580578925	0.561697754	ADAMTSL4	-0.250497313
311.076696	689.0933238	0.45142898	0.651810212	ADAMTSL5	0.18587884
835.9449237	788.7653804	1.05981442	0.289568411	ADAP1	0.538248817
-770.9326503	751.6419483	-1.025664749	0.305378568	ADAP2	-0.515161446
544.7314822	289.8399756	1.879421501	0.060572404	ADAR	1.217725186
-1469.2007	930.2700574	-1.579327087	0.114680451	ADARB1	-0.940510609
394.1408217	1059.327771	0.372066921	0.709947568	ADARB2	0.148773724
132.0690239	878.3109609	0.150367045	0.880515255	ADAT1	0.055263116
323.3088915	328.3999868	0.984497273	0.325186871	ADAT2	0.487866997
399.5754769	472.1488166	0.846291387	0.397658714	ADAT3	0.400489496
-495.4949636	1107.628654	-0.447347549	0.654752621	ADCK1	-0.183922754
-45.35589779	787.758374	-0.057575901	0.954101701	ADCK2	-0.02040533
904.6902377	658.1008843	1.374698408	0.169633356	ADCK5	0.770488745
424.078614	1020.564977	0.415533183	0.677869854	ADCY1	0.168853679
-315.6033263	880.5797428	-0.358404027	0.720141299	ADCY10	-0.142582282
3396.255903	1155.223332	2.939912838	0.003383421	ADCY2	2.470644004
514.7639552	648.3612229	0.79394624	0.427476523	ADCY3	0.369087732
1440.746106	843.038903	1.708991247	0.08786408	ADCY4	1.056188635
-608.0911558	991.813724	-0.613110245	0.539988334	ADCY5	-0.267615622
534.4300678	849.1070218	0.629402483	0.529276246	ADCY6	0.276317596
99.45182807	781.6281961	0.127236746	0.898786947	ADCY7	0.046343244
-846.3734368	965.8544474	-0.876295014	0.381148761	ADCY8	-0.418905487
862.3401124	797.7823814	1.08092148	0.280077645	ADCY9	0.552721553
-382.8173052	904.3380782	-0.42331216	0.672188238	ADCYAP1	-0.172509091
1284.903902	955.5286578	1.344704726	0.179124969	ADCYAP1R1	0.746843873
1881.062655	974.8771203	1.929538211	0.054038975	ADD1	1.267292893
-200.5672073	886.6281127	-0.226213453	0.821096715	ADD2	-0.085605685
1412.448644	919.1384015	1.536709425	0.12478399	ADD3	0.903841132
1493.489142	954.3413318	1.564942325	0.11801601	ADGRA1	0.928059074
-582.1185103	815.5645297	-0.713761437	0.475595583	ADGRA2	-0.322762187
-852.1943591	735.4723251	-1.158703503	0.246943908	ADGRA3	-0.607401683
-981.7741054	828.5665613	-1.184906743	0.236427655	ADGRB1	-0.626301725
226.4774691	878.0580509	0.25792995	0.796531352	ADGRB2	0.098797126
-1957.978004	968.3696672	-2.021932398	0.043536032	ADGRB3	-1.361151161
1367.35551	804.8308856	1.698935186	0.08974391	ADGRD1	1.046995011
10045.9264	7891.003741	1.273086001	0.231786351	ADGRD2	0.634912142
-1717.869905	1050.691358	-1.63499004	0.102468516	ADGRE1	-0.989409555
65.68000307	617.6499216	0.10633856	0.915342024	ADGRE2	0.038416599
360.1503756	735.8754559	0.489417568	0.624688447	ADGRE3	0.204336526
-553.3938613	802.6569117	-0.689452558	0.490750637	ADGRE5	-0.309139128
1806.520628	1115.000024	1.620197837	0.105607907	ADGRF1	0.976303564
-401.6163225	778.129218	-0.516130629	0.605914498	ADGRF3	-0.217588656
-42.4550214	832.9032463	-0.050972333	0.959361067	ADGRF4	-0.01801791
1679.274285	766.8221551	2.189913624	0.028836173	ADGRF5	1.540062377
520.180743	851.0087951	0.6112519	0.541217062	ADGRG1	0.266628521
941.5711265	1182.851066	0.796018327	0.426271922	ADGRG2	0.370313273
-596.390823	904.1556545	-0.659610787	0.509705045	ADGRG3	-0.292681068
-739.0125713	665.8643101	-1.109854606	0.267415516	ADGRG4	-0.572813398
-4.481804632	1001.110183	-0.004476835	0.996429199	ADGRG5	-0.001553555
-1336.435765	1160.891575	-1.151214975	0.250008732	ADGRG6	-0.602044822
799.9137309	965.7393459	0.828291541	0.407767511	ADGRG7	0.38958738
-113.4764505	946.0623808	-0.119946055	0.904557833	ADGRL1	-0.043563661
-48.91997049	649.9292283	-0.075269688	0.940020104	ADGRL2	-0.026862858
-279.6975494	783.8213293	-0.3568384	0.721312626	ADGRL3	-0.141876466
-105.4509306	984.2349052	-0.107140003	0.914706413	ADGRL4	-0.038718276
-1611.914301	1073.236608	-1.501918858	0.133536726	ADGRV1	-0.874399277
-1018.109426	1038.363959	-0.980493802	0.327156921	ADH1A	-0.485243887
-1746.722545	924.7290176	-1.888902059	0.05928849	ADH1B	-1.227029613
7840.77875	6364.358147	1.23198264	0.246138127	ADH1C	0.608821108
-219.1941729	1077.050658	-0.203513336	0.838788734	ADH4	-0.076347411
-1293.586081	841.5533588	-1.537140893	0.124678324	ADH5	-0.904209045
-609.9205074	886.2018591	-0.688241061	0.491512674	ADH6	-0.308465279
-609.390022	1088.437233	-0.559876126	0.57573022	ADH7	-0.239780974
1143.330869	1248.97645	0.915414273	0.360266851	ADHFE1	0.443375697
242.7267455	734.00391	0.330688627	0.740971563	ADI1	0.130198459
-2565.766897	1038.044921	-2.47173012	0.013665886	ADIG	-1.864362203
2.81736063	953.942065	0.002953388	0.997644322	ADIPOQ	0.001024265
54.39510549	734.7639954	0.074030717	0.941005579	ADIPOR1	0.026407802
320.727161	690.2983366	0.464621083	0.642336963	ADIPOR2	0.192237086
545.1559019	839.7398124	0.649196208	0.516409258	ADIRF	0.287005981
-630.795283	807.4974284	-0.781173117	0.43494588	ADK	-0.361564779
-486.478837	944.1353991	-0.515263846	0.606519687	ADM	-0.217155098
421.1301721	785.8450028	0.5358947	0.59218937	ADM2	0.227539392
58.56070859	957.303566	0.061172559	0.951237995	ADM5	0.021710811
-187.543089	449.1895695	-0.417514345	0.676421092	ADNP	-0.169782859
-318.4392104	783.7879227	-0.406282364	0.684650424	ADNP2	-0.164531119
-711.5509283	871.7646331	-0.816219082	0.414632629	ADO	-0.382336524
-28.98845293	849.9498786	-0.034106073	0.972801592	ADORA1	-0.011975727
92.89069404	953.6684904	0.097403547	0.922431813	ADORA2A	0.035065727
-1109.840753	733.4986902	-1.51307803	0.130678863	ADORA2B	-0.883794652
3030.511955	1199.120564	2.527278778	0.012396537	ADORA3	1.906699605
-321.3391896	624.9790152	-0.514159967	0.607290809	ADPGK	-0.216603292
-560.0281298	704.6011706	-0.794815781	0.426970776	ADPRH	-0.369601849
-671.7787942	848.927568	-0.791326398	0.4290024	ADPRHL1	-0.367540279
-1079.219002	974.4534623	-1.107512102	0.268425762	ADPRM	-0.571175806
528.2504559	788.6696754	0.669799375	0.503190755	ADPRS	0.298267347
-484.4563507	956.1563381	-0.506670647	0.612534057	ADRA1A	-0.212869759
-331.0112623	1233.421941	-0.268368229	0.788489298	ADRA1B	-0.103204197
-1833.298439	897.3855172	-2.042932947	0.041406298	ADRA1D	-1.382933596
32.99328645	840.2863477	0.039264337	0.968690033	ADRA2A	0.013815169
-1168.398827	837.9832357	-1.39429857	0.163638161	ADRA2B	-0.786115409
651.8049353	1058.736796	0.61564398	0.538315301	ADRA2C	0.268963276
1990.675812	981.6080369	2.027974239	0.042914012	ADRB1	1.367400877
390.81316	783.5492259	0.498772952	0.618084819	ADRB2	0.208951923
582.4006034	1149.390707	0.506703769	0.612510825	ADRB3	0.212886232
225.8498557	390.8307782	0.577871213	0.563523602	ADRM1	0.249087889
-311.6949982	162.5888478	-1.917074894	0.055606042	ADSL	-1.254878018
-648.3371288	665.3395016	-0.974445568	0.330147865	ADSS1	-0.481291506
-209.9917493	283.8168222	-0.739884788	0.459600207	ADSS2	-0.337619784
-247.372794	818.2449697	-0.302321191	0.762490601	ADTRP	-0.117765506
-527.0919288	838.2881176	-0.6287718	0.529688894	AEBP1	-0.275979133
-564.8787369	843.8112387	-0.669437323	0.503421483	AEBP2	-0.298068256
1339.478437	962.192874	1.39211012	0.164299508	AEN	0.784363736
-235.3350657	1140.431262	-0.206356204	0.836568387	AFAP1	-0.077498551
-652.4318902	818.141152	-0.797456391	0.425437076	AFAP1L1	-0.371164665
604.0521782	950.1725945	0.6357289	0.525146036	AFAP1L2	0.279719908
1260.915222	546.2066287	2.30849491	0.021241291	AFDN	1.672819098
-695.4496289	757.6444089	-0.917910329	0.358959332	AFF1	-0.444954752
-715.294301	773.2916305	-0.924999409	0.355262158	AFF2	-0.449451051
-1492.688185	740.4095273	-2.016030494	0.044150995	AFF3	-1.355059507
-1036.291027	719.9697366	-1.439353593	0.150465375	AFF4	-0.82256343
-974.9285052	910.8297054	-1.070374077	0.284793476	AFG1L	-0.545469963
-388.6862753	326.0654873	-1.192049728	0.233616787	AFG3L2	-0.631495953
-1570.347242	891.7358696	-1.761000421	0.078643646	AFM	-1.104336362
-1954.703517	924.9476528	-2.113312587	0.034901964	AFMID	-1.457150131
-1623.618318	955.9548043	-1.698425816	0.089839986	AFP	-1.046530324
70.5022243	757.4588092	0.093077305	0.925866873	AFTPH	0.033451454
2723.303053	1156.929684	2.35390542	0.018833028	AGA	1.725079841
-55.99034045	784.6508668	-0.071357011	0.943132545	AGAP1	-0.025427269
-819.8108214	647.9626741	-1.265213035	0.206185828	AGAP2	-0.685741188
118.9807258	904.9875782	0.13147222	0.895436833	AGAP3	0.047965045
-891.4047172	546.2398787	-1.631892419	0.103123047	AGAP5	-0.986644262
-767.1222381	536.0175184	-1.43115143	0.152801148	AGAP6	-0.815873382
-134.5713296	504.1858723	-0.266908172	0.789613431	AGAP9	-0.102585473
-678.16628	1059.443858	-0.640115354	0.522292068	AGBL1	-0.28208657
99.64836158	856.2422748	0.116378699	0.907383406	AGBL2	0.042209167
274.6361621	1029.289875	0.266821008	0.789679934	AGBL3	0.102548897
-202.8156234	782.3011187	-0.259255188	0.795509117	AGBL4	-0.099354839
153.131127	958.6262022	0.159740185	0.873128525	AGBL5	0.058921823
-785.9191243	1049.24469	-0.749033216	0.45407079	AGER	-0.342876435
-712.5413366	724.422999	-0.983598447	0.325628496	AGFG1	-0.487277597
67.35525085	865.385339	0.077832669	0.937981808	AGFG2	0.027805584
-949.6270282	733.3189943	-1.294971268	0.195726522	AGGF1	-0.708350322
-1232.072119	946.4696969	-1.301755484	0.193397548	AGK	-0.713549036
-680.6143484	844.1360544	-0.80628513	0.420332687	AGL	-0.376406836
147.347721	792.7788351	0.185862329	0.852602713	AGMAT	0.06925329
-715.7187019	1086.239931	-0.658895592	0.510163976	AGMO	-0.292290211
1831.595845	822.2014183	2.227672933	0.026196679	AGO1	1.581753754
-666.6661561	560.4387595	-1.189543273	0.234600398	AGO2	-0.629671256
1413.566621	880.9559844	1.604582574	0.109004442	AGO3	0.962555802
-1540.410873	1101.457449	-1.398520546	0.162367969	AGO4	-0.789499642
129.408338	473.5902347	0.273249591	0.784736188	AGPAT1	0.10527632
108.2934551	665.4232849	0.162743711	0.870763834	AGPAT2	0.060099617
835.6554161	854.3612339	0.978105493	0.328335864	AGPAT3	0.483681677
-1863.720829	925.1504405	-2.014505693	0.044311064	AGPAT4	-1.35348782
-176.1539149	635.2109277	-0.277315624	0.781613776	AGPAT5	-0.107007795
-1036.701522	695.0691439	-1.49150848	0.136246288	AGPS	-0.86567532
-181.0273478	827.5954226	-0.218738943	0.826912604	AGR2	-0.082540388
-554.868317	1221.692277	-0.454180097	0.649829916	AGR3	-0.187200299
1218.896258	852.6145252	1.429598279	0.153246544	AGRN	0.814609311
127.4890802	995.263987	0.128095743	0.898107361	AGRP	0.046671744
-170.4273138	812.9020014	-0.209652964	0.833995172	AGT	-0.078836463
-864.2371068	948.6985577	-0.910971246	0.36260166	AGTPBP1	-0.440570212
771.7762768	873.3300969	0.883716569	0.377130917	AGTR1	0.423507863
1174.448194	866.1012003	1.35601728	0.175499621	AGTR2	0.755723816
679.6076445	1070.387945	0.634917132	0.525675074	AGTRAP	0.279282615
-439.6458577	880.0308663	-0.499580043	0.617516558	AGXT	-0.209351393
709.7859515	773.5568534	0.917561454	0.359141905	AGXT2	0.444733919
7.912892613	406.4057664	0.019470424	0.984470982	AHCTF1	0.006797081
-294.5572007	267.1702514	-1.10250748	0.270592885	AHCY	-0.567683627
559.9282229	300.6963093	1.862105406	0.062977044	AHCYL1	1.20081773
367.2488144	986.6032531	0.37223556	0.709822068	AHCYL2	0.148850503
-571.825664	807.3180573	-0.708302829	0.478976126	AHDC1	-0.319686133
-762.6727513	937.6766411	-0.813364349	0.416265955	AHI1	-0.380629107
1113.224687	782.3941924	1.422843751	0.155195047	AHNAK	0.809122144
-882.3556185	730.7467176	-1.207471203	0.227629356	AHNAK2	-0.64277173
304.2901797	360.3509105	0.844427392	0.398698462	AHR	0.399355439
240.5128228	729.6877768	0.329610596	0.74178576	AHRR	0.129721508
570.6451152	807.1137107	0.707019479	0.479772816	AHSA1	0.318964363
-625.0146279	765.8541133	-0.816101418	0.414699875	AHSG	-0.382266095
-327.7390627	687.2907568	-0.476856497	0.633602482	AHSP	-0.19818313
771.1123745	1025.82773	0.751697729	0.452467423	AICDA	0.344412684
194.7804507	824.6401602	0.23620054	0.813341208	AIDA	0.089727224
-354.4227648	998.401256	-0.354990303	0.722696127	AIF1	-0.141044272
-1149.485037	786.9489278	-1.46068569	0.144518278	AIF1L	-0.840077221
-264.5478757	257.9883923	-1.025425498	0.305491319	AIFM1	-0.515001126
-562.3367108	758.274789	-0.741600168	0.458560543	AIFM2	-0.338603317
443.0242362	720.8934111	0.614548877	0.539038081	AIFM3	0.268380552
825.9056146	799.9770297	1.032411662	0.302210341	AIG1	0.519690679
-255.962952	888.738818	-0.288006945	0.773420569	AIM2	-0.111584282
-2177.65813	813.423345	-2.677152239	0.007586522	AIMP1	-2.119957299
-68.1137744	887.9390162	-0.076709969	0.938874624	AIMP2	-0.027392399
177.1722431	498.626546	0.355320519	0.722448858	AIP	0.141192891
-310.3213131	1116.299029	-0.277991206	0.781095319	AIPL1	-0.107295965
1308.122875	1060.211627	1.233831852	0.21765002	AIRE	0.66224129
-1583.232112	861.8747672	-1.836963063	0.066608778	AJAP1	-1.176468531
1307.231799	706.6874035	1.849802037	0.064733198	AJM1	1.188872936
-911.3143923	565.9659296	-1.610193025	0.107774263	AJUBA	-0.96748494
397.9725844	764.6657474	0.520453003	0.602900662	AK1	0.21975424
-113.3097474	409.7876344	-0.276508459	0.78223334	AK2	-0.106663678
-510.5019104	804.0227845	-0.634934631	0.525663667	AK3	-0.27929204
-92.23040088	523.2453682	-0.176266063	0.860132254	AK4	-0.065434767
1043.285394	745.2261218	1.399958165	0.161937163	AK5	0.790653473
59.31505775	195.7696379	0.302983948	0.761985667	AK6	0.118053198
1010.6364	879.6613585	1.148892571	0.250964606	AK7	0.600387523
179.6885719	1135.334074	0.158269338	0.874286946	AK8	0.058346006
-408.1848069	1013.880283	-0.402596651	0.687359087	AK9	-0.162816321
-1255.486823	1150.18769	-1.091549522	0.275379821	AKAIN1	-0.560067886
-1257.407554	929.0661337	-1.35341017	0.176330223	AKAP1	-0.753673244
-211.3166375	716.7582128	-0.294822764	0.768210431	AKAP10	-0.1145198
-1751.452866	1125.664614	-1.5559278	0.120144876	AKAP11	-0.920294745
481.0895507	931.7107448	0.516350759	0.605760846	AKAP12	0.217698801
751.6923892	686.0551816	1.095673365	0.273571587	AKAP13	0.562929011
1069.061614	1148.138381	0.931126101	0.352086367	AKAP14	0.453350791
1124.235199	7389.395991	0.152141691	0.88210097	AKAP17A	0.054481701
145.0268852	1018.67856	0.142367662	0.886827637	AKAP3	0.052160781
394.5937462	1098.431047	0.35923397	0.719520642	AKAP4	0.142956742
-360.31848	1012.825643	-0.355755685	0.722123046	AKAP5	-0.141388795
688.5127865	869.0083515	0.792297088	0.42843667	AKAP6	0.368113365
233.6776648	915.7281402	0.255182357	0.798651847	AKAP7	0.0976425
403.9951782	1006.131768	0.40153307	0.688141472	AKAP8	0.162322268
877.2388009	731.7499777	1.198823133	0.230973357	AKAP8L	0.636438113
329.4829464	904.070186	0.364443991	0.715628674	AKAP9	0.145312266
-578.9208129	889.1041103	-0.651128261	0.51516208	AKIP1	-0.288056112
677.8236688	524.8696302	1.291413391	0.196956119	AKIRIN1	0.705630522
16.39391961	382.8230349	0.042823754	0.965853366	AKIRIN2	0.015088802
-1501.07217	978.6590176	-1.533805077	0.125497083	AKNA	-0.901366369
1310.475242	1031.615085	1.270314152	0.204364592	AKNAD1	0.689594348
891.2225579	922.4168379	0.966182014	0.334262899	AKR1A1	0.475911824
256.803303	469.1696732	0.547356996	0.584295465	AKR1B1	0.233367484
-2307.599504	973.6368748	-2.37008228	0.018034844	AKR1B10	-1.743887612
613.5612689	749.0110541	0.819161834	0.412952924	AKR1B15	0.384099454
-582.4940788	809.6460478	-0.719442873	0.472091012	AKR1C2	-0.325974268
-1489.817252	1152.302625	-1.292904502	0.196440105	AKR1C3	-0.706769843
933.3453954	919.156554	1.015436806	0.310223378	AKR1C4	0.508325478
-433.2887972	831.8916449	-0.520847637	0.602625835	AKR1D1	-0.219952254
-866.7405127	1150.363141	-0.753449482	0.451415056	AKR1E2	-0.34542396
-1385.855646	779.4666502	-1.777953741	0.075814397	AKR7A2	-1.120248314
-412.3599174	725.4099358	-0.568450881	0.569898105	AKR7A3	-0.244202787
-361.9370965	508.9583811	-0.711132992	0.477221753	AKT1	-0.321279768
640.1022588	801.2155099	0.798913964	0.42459188	AKT1S1	0.372028315
448.9667425	498.0011576	0.901537548	0.367590459	AKT2	0.43463577
-1333.606538	750.2888842	-1.777457412	0.075896028	AKT3	-1.119780952
-273.4510265	678.8563552	-0.402811323	0.687201212	AKTIP	-0.162916083
-724.3723039	440.7556458	-1.643478219	0.100700917	ALAD	-0.996966576
-775.420636	494.6916701	-1.567482703	0.117421461	ALAS1	-0.930252519
372.7312796	1009.223863	0.369324679	0.711989425	ALAS2	0.147526457
449.1080408	1193.844111	0.376186503	0.706884073	ALB	0.150651804
-517.6372659	912.6941529	-0.567153043	0.570779013	ALCAM	-0.243532004
-269.680124	943.0221079	-0.285974339	0.774976324	ALDH16A1	-0.110711565
-213.5127767	435.6520959	-0.490099276	0.624206223	ALDH18A1	-0.204671906
420.1661415	1146.957221	0.366331136	0.714220765	ALDH1A1	0.146167527
491.5387339	1070.513897	0.459161469	0.646250557	ALDH1A2	0.189599069
782.5955096	831.0951561	0.94164369	0.346676682	ALDH1A3	0.460075368
-469.2703568	835.881978	-0.561407434	0.574686633	ALDH1B1	-0.240568905
-278.1445347	796.4753595	-0.349219259	0.727022212	ALDH1L1	-0.13845232
3377.408508	1249.886391	2.7021724	0.007043689	ALDH1L2	2.152199814
712.3750847	785.8144417	0.90654364	0.364937787	ALDH2	0.437781166
1038.73256	1000.75406	1.037949883	0.299626127	ALDH3A1	0.523420319
-2060.166014	1028.873895	-2.00235036	0.04560473	ALDH3A2	-1.340990108
795.4472682	3137.339751	0.25354196	0.804985945	ALDH3B1	0.094211702
-112.4698172	785.5386846	-0.143175402	0.886189909	ALDH3B2	-0.0524732
47.98731439	886.2671844	0.054145426	0.956833643	ALDH4A1	0.019163563
-2765.896063	923.9279744	-2.99362736	0.002846925	ALDH5A1	-2.545624002
-671.3337251	900.9414104	-0.745146929	0.456415103	ALDH6A1	-0.340639993
1438.156797	894.723165	1.607376285	0.108390493	ALDH7A1	0.965008807
1158.417234	962.8935419	1.203058473	0.229331308	ALDH8A1	0.639536651
140.4849634	830.4918516	0.16915875	0.865717145	ALDH9A1	0.062623981
-544.8869746	224.6809493	-2.425158769	0.015535557	ALDOA	-1.808673179
384.9303638	1000.97822	0.384554185	0.700676178	ALDOB	0.154482647
-399.1559149	606.0608861	-0.658606955	0.510349252	ALDOC	-0.292132518
569.5821021	302.016951	1.885927595	0.059688851	ALG1	1.224106782
190.8881961	595.9803379	0.320292775	0.748835139	ALG10	0.125613785
558.5121787	465.732751	1.199211731	0.230822349	ALG10B	0.636722143
159.386061	278.9454026	0.571388019	0.567906924	ALG11	0.245722836
673.4289471	398.7364869	1.688907259	0.091650656	ALG12	1.037864421
-109.7928346	227.1090031	-0.483436734	0.628926025	ALG13	-0.201400434
-172.648717	442.4852349	-0.390179611	0.696513936	ALG14	-0.15707019
-262.4671639	242.6646251	-1.081604555	0.279774081	ALG2	-0.553192523
1322.682698	554.4984798	2.385367582	0.017308088	ALG3	1.761750912
1379.062393	526.3127943	2.620233458	0.008963792	ALG5	2.047508216
679.3917149	513.5204578	1.32300808	0.186233766	ALG6	0.729941574
788.122337	483.2308312	1.630943818	0.103319772	ALG8	0.985816561
273.178149	489.6079279	0.557952871	0.577042189	ALG9	0.238792434
-656.4917753	822.8150854	-0.797860646	0.425202564	ALK	-0.371404126
1448.177385	901.1710905	1.606994942	0.108474136	ALKAL1	0.964673801
113.2835998	970.4266227	0.116735874	0.907100447	ALKAL2	0.042344619
-707.4696808	773.0233724	-0.915198306	0.360380122	ALKBH1	-0.443239172
-2002.780775	992.5040425	-2.017906919	0.043954684	ALKBH2	-1.356994834
217.2139551	802.0724252	0.270815887	0.786606758	ALKBH3	0.104242327
912.4965832	767.8309908	1.188408119	0.235046833	ALKBH4	0.628845596
-1370.986236	804.3266023	-1.70451435	0.088697002	ALKBH5	-1.052091061
326.4371905	760.1570491	0.429433879	0.667730184	ALKBH6	0.175398991
-1599.667309	711.0288966	-2.249792262	0.024749773	ALKBH7	-1.606428775
-591.1551864	740.6329873	-0.79817561	0.425019903	ALKBH8	-0.371590732
539.4299906	925.3401317	0.5829532	0.560099108	ALLC	0.251735119
851.9479586	950.7947899	0.896037681	0.370518612	ALMS1	0.431189971
1341.726615	828.4923319	1.619479823	0.105762218	ALOX12	0.975669451
-500.9139621	950.2481337	-0.527140169	0.598251311	ALOX12B	-0.223116341
1310.06062	807.1924179	1.622984299	0.105010754	ALOX15	0.978766223
-65.73106146	966.7777317	-0.067989838	0.945811749	ALOX15B	-0.024195296
-1565.796406	877.8317877	-1.783708938	0.074873075	ALOX5	-1.12567433
655.1702223	779.5131334	0.840486445	0.40090214	ALOX5AP	0.396961625
-1196.949877	966.8604228	-1.237975874	0.216110338	ALOXE3	-0.665324458
-93.99823061	877.1293584	-0.107165756	0.914686027	ALPG	-0.038727955
453.0358881	799.6857237	0.566517414	0.571210684	ALPI	0.243203678
2120.98847	1355.812839	1.56436671	0.118151054	ALPK1	0.927562399
165.8858702	947.0222818	0.175165752	0.860996421	ALPK2	0.064998654
1148.109543	1446.044608	0.793965509	0.428309536	ALPK3	0.368242256
-164.2677971	815.6494024	-0.201395105	0.84044396	ALPL	-0.075491239
-1791.855748	937.449922	-1.911414899	0.056330125	ALPP	-1.249259288
-1031.315506	1399.552792	-0.736889321	0.461418879	ALS2	-0.33590464
-884.4342436	1067.737498	-0.828325544	0.407748271	ALS2CL	-0.389607872
440.3826522	837.2211609	0.526005162	0.599039292	ALX1	0.222544691
1709.465013	676.1042047	2.528404647	0.011661211	ALX3	1.933256335
1113.868857	892.2284641	1.248412152	0.212267662	ALX4	0.673116164
-239.9426638	375.2488642	-0.639422758	0.522742161	ALYREF	-0.281712471
747.5316619	850.9182904	0.878499934	0.379952332	AMACR	0.420270885
-1532.173949	819.5811952	-1.869459619	0.061946294	AMBN	-1.207984672
114.9892816	653.4742171	0.175966057	0.860367857	AMBP	0.065315823
62.9804133	251.9204498	0.250001194	0.802654523	AMBRA1	0.095471343
468.2570582	318.003886	1.472488478	0.141306299	AMD1	0.84983848
2365.590683	771.0804049	3.067891063	0.002232896	AMDHD1	2.651131572
-295.6046227	919.6612298	-0.321427731	0.74797535	AMDHD2	-0.126112714
-455.1063101	1074.982232	-0.423361704	0.672152111	AMELX	-0.172532433
-2957.812816	1631.251035	-1.813217434	0.071541599	AMELY	-1.14544136
1601.324737	912.998749	1.753917778	0.079850851	AMER1	1.097720452
-1629.213577	853.0724918	-1.909818442	0.056535776	AMER2	-1.247676645
859.9727223	937.8739934	0.916938446	0.359468082	AMER3	0.444339666
1072.274386	544.3000432	1.970006064	0.049203253	AMFR	1.308006188
-1612.425755	1016.071944	-1.586920853	0.112949819	AMH	-0.94711446
338.2520978	1047.759535	0.32283371	0.746910684	AMHR2	0.126731328
555.0443407	957.5798757	0.57963242	0.562335669	AMIGO1	0.250004368
1103.574218	776.0740593	1.421996013	0.155440922	AMIGO2	0.808434636
-1315.098692	964.2138745	-1.363907663	0.173003639	AMIGO3	-0.761944762
363.8652123	953.9239663	0.381440477	0.702983893	AMMECR1	0.153054626
322.9274787	787.1406479	0.410253847	0.681736288	AMMECR1L	0.166383588
-1117.48139	873.6332295	-1.279119603	0.201248448	AMN	-0.69626746
-487.9569783	873.410728	-0.558679854	0.576546103	AMN1	-0.239165959
-258.3385701	1096.90446	-0.235516018	0.8138722	AMOT	-0.089443786
777.9282554	735.6797689	1.057427822	0.29065504	AMOTL1	0.536622142
-750.9426239	473.1072967	-1.587256483	0.112873807	AMOTL2	-0.947406827
171.5027587	745.2008036	0.230143014	0.818043065	AMPD1	0.087223833
486.0947755	1039.373753	0.467680442	0.640148269	AMPD2	0.193719425
65.47069969	995.3304815	0.065777851	0.947572127	AMPD3	0.023387723
-574.161793	960.7402865	-0.597624354	0.550270048	AMPH	-0.259424126
697.7434749	799.1203794	0.873139383	0.38286509	AMT	0.416954232
-1196.737662	1087.090486	-1.100862971	0.271307614	AMTN	-0.566538018
-145.5931429	607.6073115	-0.239617167	0.810692264	AMY2A	-0.091143971
14.86253271	787.6789818	0.018868769	0.984950786	AMZ1	0.006585469
1070.822639	1011.371468	1.058782725	0.290037809	AMZ2	0.537545384
-496.6327502	410.0667655	-1.211102172	0.226235702	ANAPC1	-0.645438858
-1756.471651	580.6448439	-3.025036164	0.002570479	ANAPC10	-2.589985881
514.0037263	241.3449811	2.129746904	0.033515776	ANAPC11	1.474750727
-494.7959177	398.1546	-1.242723097	0.214356215	ANAPC13	-0.66886392
-243.9582543	298.8278861	-0.81638383	0.414538485	ANAPC15	-0.382435144
166.0220026	961.6853494	0.17263651	0.86298348	ANAPC16	0.063997518
-220.7973395	277.876906	-0.794586865	0.427103886	ANAPC2	-0.369466478
-312.4339947	378.38942	-0.82569432	0.409238687	ANAPC4	-0.388023318
-28.75882333	419.8690424	-0.068494746	0.945409962	ANAPC5	-0.024379826
-218.6847713	596.3259621	-0.366720192	0.71393063	ANAPC7	-0.146343985
1553.955957	731.2964677	2.124932945	0.033916847	ANG	1.469584529
-324.5832477	939.6935628	-0.345413931	0.729879546	ANGEL1	-0.136748806
-2134.132434	1029.194204	-2.073595464	0.038455885	ANGEL2	-1.415037195
-129.1243807	880.4703197	-0.146653871	0.883444432	ANGPT1	-0.053820762
-357.7300509	1120.19144	-0.319347246	0.749551665	ANGPT2	-0.125198427
1515.636548	913.05613	1.659959885	0.097338321	ANGPT4	1.011716151
1425.851258	1085.469726	1.313579941	0.189387155	ANGPTL1	0.722649479
-108.2588348	969.3514602	-0.111681716	0.9111055	ANGPTL2	-0.040431332
-693.4169045	875.2783325	-0.79222446	0.428478983	ANGPTL3	-0.368070475
-190.4299801	805.5481255	-0.236398018	0.813188038	ANGPTL4	-0.089809019
-252.8463535	948.3133268	-0.266627439	0.789828927	ANGPTL5	-0.102466965
177.6212671	662.8753806	0.267955746	0.788806669	ANGPTL6	0.103029427
-555.9748256	1053.879198	-0.527550811	0.597966338	ANGPTL7	-0.223323263
344.1839871	909.0949335	0.37860071	0.705090971	ANGPTL8	0.151754847
341.137026	638.7466608	0.5340725	0.593448796	ANHX	0.226616747
-432.4162123	933.4009475	-0.463269524	0.643304876	ANK1	-0.191583157
-1891.530461	995.8255941	-1.899459576	0.05788544	ANK2	-1.237430658
417.4460825	989.1186165	0.422038445	0.673117263	ANK3	0.171909271
197.4923424	942.7660895	0.209481805	0.834128723	ANKAR	0.078766924
951.40119	873.3759904	1.089337468	0.27635313	ANKDD1A	0.558535613
-1089.836723	762.7100824	-1.428900376	0.153447003	ANKDD1B	-0.81404159
-397.0356633	1036.656773	-0.382996257	0.701830488	ANKEF1	-0.15376777
-725.3936155	945.5727676	-0.767147321	0.443234071	ANKFN1	-0.353366863
216.8465755	692.4558433	0.313155817	0.754248886	ANKFY1	0.122485323
774.8135515	567.8282924	1.364520863	0.172810783	ANKH	0.762429161
-1003.866898	694.842245	-1.444740739	0.148946153	ANKHD1	-0.82697071
-157.7709294	809.57599	-0.194880939	0.845538655	ANKIB1	-0.072866533
1593.237927	953.8767657	1.670276481	0.095279698	ANKK1	1.020999626
-942.1385384	813.9278104	-1.157521007	0.247426106	ANKLE1	-0.60655448
-470.8128811	214.393451	-2.196022682	0.028394172	ANKLE2	-1.546770797
-2175.606174	1025.070451	-2.12239673	0.034129799	ANKMY1	-1.466866275
371.5983427	696.8605672	0.533246334	0.59402021	ANKMY2	0.226198779
163.9038858	541.2773989	0.302809403	0.762118637	ANKRA2	0.117977418
-1082.492144	911.9242433	-1.187041744	0.235585002	ANKRD1	-0.627852361
369.9234803	718.0839646	0.515153518	0.606596738	ANKRD10	0.217099929
298.8867185	402.3394124	0.742872086	0.457790507	ANKRD11	0.339333217
-663.7156493	1021.575994	-0.649697774	0.516085336	ANKRD12	-0.28727848
-911.1567492	778.0572988	-1.171066386	0.241942045	ANKRD13A	-0.616288652
-6.42719666	729.1669086	-0.008814438	0.992969518	ANKRD13B	-0.003064083
82.32295689	786.5456215	0.104663931	0.916670318	ANKRD13C	0.037786831
1087.685601	689.4129812	1.577698174	0.115054392	ANKRD13D	0.939096798
-247.6093769	837.9257396	-0.29550277	0.767691193	ANKRD16	-0.114813442
-698.8519467	377.6630396	-1.850464232	0.064637658	ANKRD17	-1.189514389
-596.9501204	848.9357875	-0.703174644	0.482163977	ANKRD18A	-0.31680524
423.6630574	3600.617416	0.117664003	0.908663694	ANKRD18B	0.041596824
-457.2170934	896.6024526	-0.509944058	0.610239885	ANKRD2	-0.21449941
515.0560909	809.7105778	0.636099003	0.524904927	ANKRD22	0.279919351
2082.01189	896.3355824	2.322804015	0.020454947	ANKRD23	1.68920165
66.58221958	946.0995326	0.070375491	0.943913459	ANKRD24	0.025067822
-334.6371825	870.6096727	-0.384371083	0.700811808	ANKRD26	-0.154398589
-265.3038253	750.6487259	-0.353432726	0.723862849	ANKRD27	-0.140343712
-320.2305483	939.2595789	-0.340939348	0.73324422	ANKRD28	-0.134751352
-1111.40313	960.855365	-1.156680985	0.247769051	ANKRD29	-0.605952942
-1052.169055	949.1550371	-1.10853234	0.267985444	ANKRD30A	-0.571888795
468.5835481	991.5027085	0.472599363	0.636635799	ANKRD30B	0.196108944
-15091.14181	7895.820419	-1.9112823	0.085024673	ANKRD30BL	-1.070455032
-187.3721655	837.467649	-0.223736601	0.82302287	ANKRD31	-0.084588097
-834.3685804	849.6079874	-0.982063014	0.326383812	ANKRD33	-0.48627139
395.3450526	878.3803518	0.450084126	0.652779155	ANKRD33B	0.185233722
603.5855306	685.6177492	0.880352837	0.378948705	ANKRD34A	0.421419573
-397.949405	846.7002486	-0.47000034	0.638490678	ANKRD34B	-0.194845439
-280.285961	918.7028893	-0.305088799	0.760382719	ANKRD34C	-0.118967762
-82.27223028	754.3948603	-0.109057252	0.913186097	ANKRD35	-0.039440709
-166.1511756	733.6912692	-0.226459251	0.821113152	ANKRD36	-0.085596992
3309.302022	4989.061226	0.663311567	0.522127426	ANKRD36B	0.282223494
-2018.087886	8427.684781	-0.239459346	0.815586053	ANKRD36C	-0.08853021
-905.029314	968.8342304	-0.934142587	0.350529399	ANKRD37	-0.455275551
-441.247212	669.9401711	-0.658636743	0.510330129	ANKRD39	-0.292148791
-868.1365475	694.5931381	-1.249849012	0.211742502	ANKRD40	-0.674191959
-7007.944525	9597.01429	-0.730221329	0.482011235	ANKRD40CL	-0.316942839
-317.7289411	847.8127723	-0.374763098	0.707942042	ANKRD42	-0.150002296
-702.4501376	1062.968156	-0.660838364	0.508917831	ANKRD44	-0.293352333
-2082.649257	1139.606813	-1.827515624	0.06801736	ANKRD45	-1.167380227
1095.243595	932.376083	1.174680062	0.240493583	ANKRD46	0.618896507
-61.0002189	347.157845	-0.175713209	0.860566436	ANKRD49	-0.065215596
163.8146395	1070.865335	0.15297408	0.878459643	ANKRD50	0.056278185
62.84905603	450.0153755	0.139659797	0.888966088	ANKRD52	0.051114806
1283.23439	810.3113358	1.583631295	0.113696966	ANKRD53	0.944251124
483.1326985	674.3815553	0.71640853	0.473960958	ANKRD54	0.324257431
-948.7037791	1014.366706	-0.935267072	0.349950114	ANKRD55	-0.455993861
268.7203781	896.0057037	0.299909227	0.764329056	ANKRD6	0.11671963
361.1602887	8122.696219	0.044463104	0.965410603	ANKRD60	0.015287936
89.568926	972.5584012	0.092096193	0.926646076	ANKRD61	0.033086109
1439.682054	1030.161111	1.397530967	0.162665016	ANKRD62	0.788705841
489.4169451	6201.30957	0.078921547	0.938651978	ANKRD63	0.0274954
533.3482002	797.5854382	0.668703533	0.503889283	ANKRD65	0.297664878
186.9050785	657.2026582	0.284394891	0.776185859	ANKRD66	0.110034274
608.6960516	953.0066497	0.638711232	0.523204765	ANKRD7	0.28132831
-328.631919	881.5855443	-0.372773716	0.70942163	ANKRD9	-0.149095574
-1875.929963	903.9304682	-2.075303388	0.038296947	ANKS1A	-1.416835849
2076.04324	1040.54249	1.995154701	0.04638547	ANKS1B	1.333618038
383.3080465	709.9355403	0.539919506	0.589411965	ANKS3	0.229581052
-966.0715941	1201.990269	-0.803726635	0.421808175	ANKS4B	-0.374885008
-1015.153135	627.4366675	-1.617937215	0.10609435	ANKS6	-0.974307742
3797.109893	7615.022622	0.498634092	0.62882193	ANKUB1	0.201472321
-762.2281631	948.5658155	-0.803558541	0.421905221	ANKZF1	-0.3747851
-54.95244369	415.8348572	-0.132149681	0.894901156	ANLN	-0.048224931
-623.2093703	753.5288447	-0.827054432	0.408467868	ANO1	-0.388842102
192.9195323	1269.183535	0.152002864	0.879225339	ANO10	0.055899804
1467.862077	974.0599062	1.506952567	0.132244446	ANO2	0.878622559
1338.698655	1326.466103	1.00922191	0.313191975	ANO3	0.504189375
533.1652473	1007.709351	0.529086335	0.59690128	ANO4	0.22409749
-1037.906118	818.0466531	-1.268761524	0.204917676	ANO5	-0.688420577
292.7757292	1121.15024	0.261138712	0.794056849	ANO6	0.100148404
462.5403315	1018.694755	0.454051942	0.649922109	ANO7	0.187138689
-1130.390397	847.0313175	-1.334531998	0.182432426	ANO8	-0.738897966
487.3829958	861.3292262	0.56584983	0.571664223	ANO9	0.242858987
602.4507094	1108.907209	0.543283247	0.58709537	ANOS1	0.231291345
-1037.871006	772.9184907	-1.342794898	0.17974248	ANP32A	-0.74534927
-749.6781834	610.257989	-1.228461072	0.219657231	ANP32B	-0.658254495
-1041.158717	714.8977037	-1.456374404	0.145705419	ANP32D	-0.836524295
-1070.905283	701.8593739	-1.525811755	0.127476085	ANP32E	-0.894571281
-222.6218845	837.5974725	-0.265786242	0.790476495	ANPEP	-0.102111039
320.2544556	907.9602772	0.352718576	0.724398007	ANTKMT	0.140022753
-1575.331046	759.1554135	-2.075110074	0.038314908	ANTXR1	-1.41663221
-2427.896863	980.6696078	-2.475754162	0.013514091	ANTXR2	-1.869213155
46.28611889	764.8732767	0.060514755	0.9517617	ANTXRL	0.021471776
229.1617539	1072.204075	0.213729605	0.830815703	ANXA1	0.080495304
772.881048	936.4608384	0.82532127	0.409450258	ANXA10	0.387798851
-49.20005792	979.2994256	-0.050240056	0.959944397	ANXA11	-0.017753922
341.4664631	681.9356674	0.500731197	0.616706444	ANXA13	0.209921513
1479.486205	1024.901379	1.443540067	0.149283732	ANXA2	0.825987515
-1701.816494	923.9501844	-1.841892044	0.065883492	ANXA2R	-1.181223387
122.5428196	985.1938613	0.124384473	0.901044018	ANXA3	0.045253992
217.1615447	1070.059689	0.202943394	0.839234028	ANXA4	0.076116915
1265.833179	1109.316244	1.141093161	0.254193444	ANXA5	0.594835654
1152.411005	840.4456726	1.371190361	0.170723573	ANXA6	0.767706508
-1338.544459	898.5078038	-1.489741606	0.136710354	ANXA7	-0.864198593
-1303.310016	717.2085662	-1.817198061	0.069586805	ANXA8	-1.157473102
-619.8072459	622.5568199	-0.995583417	0.319774546	ANXA8L1	-0.495156108
-626.1248012	728.2109797	-0.85981236	0.390165773	ANXA9	-0.408750832
-45.63389831	1026.012766	-0.04447693	0.964536017	AOAH	-0.015681551
-552.0042915	975.120168	-0.566088478	0.571502072	AOC1	-0.242982191
-835.4423055	855.843417	-0.976162565	0.329296987	AOC2	-0.482412243
1844.880238	768.389016	2.400971642	0.016592848	AOC3	1.78007907
-1823.548993	1198.808687	-1.521134283	0.128645375	AOPEP	-0.890605821
1806.623503	1242.167451	1.454412206	0.146248195	AOX1	0.834909486
-478.4385127	989.9536431	-0.483293855	0.629027409	AP1AR	-0.201330431
-191.8067459	620.3034099	-0.309214399	0.757243867	AP1B1	-0.120764235
-285.4512901	450.7940306	-0.633218878	0.526782728	AP1G1	-0.278368473
-351.7205216	639.8210119	-0.549717054	0.582676241	AP1G2	-0.23457269
275.641237	528.9669404	0.521093505	0.602454638	AP1M1	0.220075648
696.5918876	816.6018169	0.853037396	0.39390946	AP1M2	0.404603589
-971.8975902	776.3932315	-1.251811003	0.211026933	AP1S1	-0.675662113
-853.7508305	850.9886548	-1.003245843	0.316064108	AP1S2	-0.500224819
-1308.674629	950.0739611	-1.377445001	0.168783438	AP1S3	-0.772670171
1267.875266	664.7246878	1.907369005	0.056852522	AP2A1	1.245250264
1109.290516	883.4117887	1.255689057	0.209617703	AP2A2	0.678572042
88.00183534	632.2543411	0.139187396	0.889339235	AP2B1	0.050932547
-433.9240074	264.5981475	-1.639935923	0.10143559	AP2M1	-0.993809641
-208.2523798	233.6466754	-0.891313259	0.373045469	AP2S1	-0.42823823
-216.0605924	519.2208186	-0.416124671	0.677437192	AP3B1	-0.169130964
1192.25624	877.962323	1.357981099	0.174875901	AP3B2	0.757270036
-444.8829888	626.121499	-0.710537794	0.477590414	AP3D1	-0.320944399
-1282.266789	845.5343512	-1.516516493	0.129807922	AP3M1	-0.886698804
-388.6391761	913.6027093	-0.425391882	0.670672405	AP3M2	-0.173489563
-610.1706541	669.8727956	-0.910875405	0.362652128	AP3S1	-0.440509769
1082.284616	898.9667565	1.203920621	0.228998074	AP3S2	0.640168171
-332.6159	861.1648033	-0.386239543	0.699428233	AP4B1	-0.155256841
48.78515465	896.6969516	0.054405398	0.95662659	AP4E1	0.019257552
125.7966649	1017.107004	0.123680856	0.901600932	AP4M1	0.044985648
-1047.915557	774.2364839	-1.353482532	0.176307129	AP4S1	-0.753730126
1263.015663	826.0707878	1.528943623	0.126697812	AP5B1	0.897230884
-1710.219744	924.9510525	-1.848984051	0.064851377	AP5M1	-1.188080798
-594.6349164	912.9629857	-0.651324233	0.515035663	AP5S1	-0.288162697
-771.297655	862.5955348	-0.894159109	0.371522088	AP5Z1	-0.430015361
1710.518626	894.225198	1.912849951	0.056145798	APAF1	1.250682739
2250.483444	1044.056331	2.155519178	0.031437036	APBA1	1.502558404
1182.827048	678.3891597	1.743581883	0.081639597	APBA2	1.08809915
-729.6551986	833.7039406	-0.875197013	0.38174542	APBA3	-0.418226165
-827.3699523	1012.182671	-0.817411694	0.413951406	APBB1	-0.383050638
-46.17839638	883.9639128	-0.052240138	0.958351188	APBB1IP	-0.018475314
-586.2429961	1034.695782	-0.56658489	0.571164851	APBB2	-0.243238526
692.8759433	1084.35974	0.638972398	0.523034942	APBB3	0.281469297
-284.0079863	378.490283	-0.750370615	0.453265611	APC	-0.343647229
-204.7011496	831.9676815	-0.246044593	0.805714675	APC2	-0.093818726
662.1967351	925.9194315	0.71517749	0.474720761	APCDD1	0.323561775
1176.457208	933.7206958	1.259966941	0.208071116	APCDD1L	0.681788204
7.696036602	835.2808768	0.009213711	0.992651063	APCS	0.003203388
700.8605504	838.4890216	0.835861332	0.403497714	APEH	0.394158921
5958.699464	6204.07264	0.960449661	0.359476032	APELA	0.44433006
741.3943604	855.4268482	0.86669522	0.386384739	APEX1	0.412980035
47.28901734	386.8043269	0.122255658	0.902729125	APEX2	0.044442546
490.6776138	653.983259	0.750290787	0.453313649	APH1A	0.343601205
-228.0723068	892.2537181	-0.255613737	0.798318824	APH1B	-0.09782363
-365.8385675	552.522968	-0.662123728	0.508094244	API5	-0.294055725
-811.0857271	696.8278207	-1.163968635	0.244804901	APIP	-0.611179892
1638.633187	1019.467616	1.60734207	0.108397996	APLF	0.964978747
-119.1237122	1311.781246	-0.090810653	0.927667163	APLN	-0.032607816
-620.6387712	760.0410926	-0.81658581	0.414423083	APLNR	-0.382556063
1.748562865	877.4708678	0.00199273	0.998410559	APLP1	0.000690834
-81.37141934	964.7621707	-0.084343501	0.932805715	APLP2	-0.030208802
653.0882723	753.0026219	0.867312083	0.38604697	APMAP	0.413359852
1708.06464	803.6335011	2.125427372	0.033875466	APOA1	1.470114728
-1710.88216	1038.030499	-1.648200281	0.099728174	APOA2	-1.001182135
-26.04911896	942.7962461	-0.027629638	0.977964854	APOA4	-0.009676753
305.6284298	839.7475482	0.36395275	0.715995324	APOA5	0.145089814
1265.826194	1079.476595	1.172629587	0.241314718	APOB	0.61741619
-1372.142483	1100.609187	-1.24671182	0.212890335	APOBEC1	-0.671844055
1146.140573	899.4285823	1.274298588	0.202950218	APOBEC2	0.692610477
-1536.153477	917.1248851	-1.67496652	0.09435545	APOBEC3A	-1.025233008
-91.33015734	580.7777094	-0.157254929	0.87508604	APOBEC3B	-0.057949245
-2436.10498	1044.770488	-2.33171305	0.019978313	APOBEC3C	-1.699441185
-742.3833894	845.4023734	-0.878142069	0.380146359	APOBEC3D	-0.420049165
-1048.181339	1529.068926	-0.685503002	0.493949434	APOBEC3F	-0.306317508
-1026.887273	751.5929935	-1.366281062	0.172258084	APOBEC3G	-0.763820389
-892.1364269	832.8717548	-1.07115702	0.284441578	APOBEC3H	-0.546006921
594.5907994	1021.333925	0.582170811	0.560625662	APOBEC4	0.251327027
-371.2449544	898.5431537	-0.413163188	0.679604526	APOBR	-0.167743737
959.6554206	641.2534201	1.496530686	0.134933871	APOC1	0.869879022
-233.8513012	907.0533338	-0.257814279	0.796620592	APOC2	-0.098748471
85.76233413	830.3534016	0.103284137	0.917764929	APOC3	0.037268542
-41.63232769	1235.66001	-0.033692381	0.973131372	APOC4	-0.011828527
37.87085473	949.8888416	0.039868723	0.968208341	APOD	0.01403118
-165.0175731	697.7405684	-0.236502764	0.813106796	APOE	-0.089852409
986.7270488	912.8570756	1.080921729	0.280077535	APOF	0.552721725
-175.8456809	966.549391	-0.181931397	0.855685463	APOH	-0.067685846
-192.3975936	1137.582144	-0.169128528	0.865740908	APOL1	-0.062612061
-981.2095143	933.0169617	-1.051652386	0.293295983	APOL2	-0.532693885
252.3118313	934.6471031	0.269954115	0.787269421	APOL3	0.103876617
-13212.34418	10341.81248	-1.277565631	0.230264463	APOL4	-0.637773082
816.0893473	970.4591445	0.840931174	0.400653093	APOL5	0.3972315
1136.515263	963.5250497	1.179538885	0.238555697	APOL6	0.622410208
-537.2164512	578.9554291	-0.927906406	0.353753055	APOLD1	-0.451299801
246.5934867	994.9163307	0.247853492	0.804315246	APOM	0.094573699
2676.981995	1167.845231	2.292240378	0.022166435	APOO	1.654304149
1854.498711	800.7606791	2.315921297	0.020829947	APOOL	1.681311829
-210.1309191	860.5829254	-0.244172773	0.807163439	APP	-0.093038518
162.3711473	856.5595963	0.189561997	0.849703387	APPBP2	0.070732651
-1046.626544	914.1947531	-1.144861684	0.252629734	APPL1	-0.597515535
668.8386373	1092.684859	0.612105706	0.540652356	APPL2	0.2670819
1196.993198	695.6421138	1.720702606	0.085715062	APRT	1.066942857
-182.5661793	774.8248526	-0.235622513	0.813789584	APTX	-0.089487873
1781.758879	912.3991373	1.952828326	0.051209555	AQP1	1.290648997
-836.789287	722.4599511	-1.158250067	0.247128732	AQP10	-0.60707676
-320.339665	956.5725624	-0.334882765	0.737806663	AQP11	-0.132057427
69.06593506	588.1554842	0.117428022	0.906552152	AQP12B	0.042607207
-1519.848048	730.2807544	-2.081183215	0.037754048	AQP2	-1.423036475
847.1140176	765.2106294	1.107033783	0.268632368	AQP3	0.57084166
930.9190084	881.3883143	1.056196223	0.291216866	AQP4	0.535783476
-849.0076642	919.1566209	-0.923681171	0.355947831	AQP5	-0.448613649
-2052.919725	771.5866037	-2.660647185	0.007964891	AQP6	-2.098820161
629.8881117	470.1750242	1.339688583	0.18075024	AQP7	0.742921118
-3282.7039	6927.349892	-0.473875862	0.646873178	AQP7B	-0.189180856
-1161.174708	923.1857005	-1.257791046	0.20885673	AQP8	-0.680151525
598.8208659	936.2720511	0.639579987	0.522639967	AQP9	0.281797383
-399.7246775	439.846532	-0.908782151	0.363755511	AQR	-0.439190418
1669.876678	777.9087227	2.1466229	0.03214171	AR	1.492931022
-441.9441207	1019.612013	-0.433443423	0.664816634	ARAF	-0.177298123
-307.0661744	822.0732722	-0.373526527	0.708861603	ARAP1	-0.149438548
-1246.069475	923.5608143	-1.349201326	0.177677312	ARAP2	-0.750368024
-719.500039	991.6515567	-0.725557313	0.468335327	ARAP3	-0.329443081
-1467.695806	667.6523239	-2.198293563	0.028231367	ARC	-1.549268096
-587.8848766	338.7388829	-1.735510467	0.083058985	ARCN1	-1.080613378
698.343619	871.9458914	0.800902471	0.423440403	AREG	0.373207706
496.0053785	828.4362573	0.598724856	0.549536203	AREL1	0.260003691
124.6108772	301.2171707	0.413691148	0.679217949	ARF1	0.167990846
-363.107526	821.89871	-0.441791089	0.658767063	ARF3	-0.181268123
-353.1821124	233.2226918	-1.514355699	0.130354709	ARF4	-0.884873276
-48.59329446	972.1037839	-0.049987764	0.960145378	ARF5	-0.017663005
46.4618202	400.1325465	0.116116074	0.907591469	ARF6	0.042109595
556.3908129	877.4481842	0.634101048	0.526207201	ARFGAP1	0.278843213
1064.701582	690.913348	1.541005953	0.123734891	ARFGAP2	0.90750782
846.4728269	1036.911822	0.816340222	0.414563403	ARFGAP3	0.382409039
-1182.206324	680.1767209	-1.738087011	0.082603729	ARFGEF1	-1.083000344
-1040.105262	765.2977625	-1.359085722	0.174525795	ARFGEF2	-0.758140376
646.4926135	894.4326016	0.722796343	0.470029148	ARFGEF3	0.32787521
628.0134372	913.7989364	0.687255601	0.492133001	ARFIP1	0.307917512
-1283.157813	855.2423224	-1.500344148	0.133943881	ARFIP2	-0.873077123
-432.4481463	305.1253522	-1.417280285	0.156814068	ARFRP1	-0.804614978
-867.6365933	1088.721068	-0.796931941	0.425741426	ARG1	-0.370854089
-1770.740685	1200.473536	-1.475035169	0.140620514	ARG2	-0.851951319
534.3988396	680.513621	0.785287499	0.432531702	ARGFX	0.363982056
323.0367123	474.7453337	0.680442101	0.496433451	ARGLU1	0.304138962
-237.6338576	512.3764139	-0.463787659	0.642933744	ARHGAP1	-0.19183378
628.739448	1121.843057	0.560452235	0.575337497	ARHGAP10	0.240077321
354.1012028	596.7752485	0.593357723	0.553119717	ARHGAP11A	0.25718086
-1802.747088	883.5529215	-2.040338551	0.041664523	ARHGAP12	-1.380233584
2729.225925	1069.415438	2.552072683	0.010904529	ARHGAP15	1.962393105
-1953.847417	876.5678463	-2.228974546	0.026109551	ARHGAP17	-1.583200593
678.5301987	954.6017318	0.710799254	0.477428449	ARHGAP18	0.321091706
-889.0889496	1046.081405	-0.84992329	0.395637527	ARHGAP19	-0.402702522
-1562.294643	1052.077445	-1.484961636	0.137971927	ARHGAP20	-0.860209269
-564.5113283	622.9083576	-0.90625101	0.365092518	ARHGAP21	-0.437597067
560.5810487	953.1807715	0.588116195	0.556630409	ARHGAP22	0.254433071
390.5652101	629.1816223	0.620751141	0.534950963	ARHGAP23	0.271686026
-1417.166738	983.1327488	-1.441480552	0.149864145	ARHGAP24	-0.824302258
2283.782192	977.8129128	2.335602407	0.019773297	ARHGAP25	1.703920908
-507.7237125	731.7273802	-0.693870048	0.487977416	ARHGAP26	-0.311600277
-271.6599461	646.0073166	-0.420521469	0.674224369	ARHGAP27	-0.171195554
-508.0597932	1043.946591	-0.486672208	0.626632073	ARHGAP28	-0.20298738
301.7205494	434.4228596	0.694531935	0.487562626	ARHGAP29	0.311969592
316.7375752	748.6916418	0.423054776	0.672375928	ARHGAP30	0.172387843
-706.0031062	947.0985675	-0.745437836	0.456239385	ARHGAP31	-0.340807227
-1518.730554	931.5055634	-1.630404169	0.10343373	ARHGAP32	-0.985337815
583.6006694	884.104328	0.660103848	0.509388781	ARHGAP33	0.292950625
-1435.071925	822.7681725	-1.744199609	0.081531784	ARHGAP35	-1.088673053
2147.81715	988.3079411	2.173226644	0.030073876	ARHGAP36	1.521810589
-286.2289631	889.464153	-0.321799324	0.747693918	ARHGAP39	-0.126276152
79.68450576	745.3893498	0.106903199	0.914894212	ARHGAP4	0.03862912
-2500.250747	1025.107855	-2.439012378	0.014957119	ARHGAP44	-1.825152038
-141.1788604	516.199751	-0.273496568	0.784546428	ARHGAP45	-0.105381351
1164.964265	725.1287936	1.606561863	0.108569188	ARHGAP5	0.96429341
48.07702295	956.0035756	0.050289585	0.959904942	ARHGAP6	0.017771772
431.9719454	1117.881548	0.386420141	0.699294555	ARHGAP8	0.155339853
375.6134652	659.9790166	0.569129405	0.569437815	ARHGAP9	0.244553696
595.5079072	569.3859267	1.045877461	0.295952778	ARHGDIA	0.528777579
131.9500673	920.1540359	0.143399977	0.886012616	ARHGDIB	0.052560094
1050.843489	921.5007768	1.140360937	0.254498054	ARHGDIG	0.594315533
219.3304972	667.7571116	0.328458497	0.742656216	ARHGEF1	0.129212179
604.7612955	1000.233736	0.604619974	0.545613428	ARHGEF10	0.26311495
973.6126309	973.8183199	0.999788781	0.317733478	ARHGEF10L	0.497937023
185.3533805	774.9108722	0.23919316	0.811020807	ARHGEF11	0.090968004
-498.0217538	676.9641431	-0.735669324	0.462160742	ARHGEF12	-0.335206948
457.2635341	1105.704709	0.413549414	0.67932172	ARHGEF15	0.1679245
978.922041	861.5812612	1.136192354	0.256237061	ARHGEF16	0.591358055
-650.0375262	866.3182302	-0.75034497	0.453281043	ARHGEF17	-0.343632443
-1800.268172	869.700183	-2.069987114	0.038793522	ARHGEF18	-1.411240791
-1261.299398	975.1217583	-1.293478878	0.196241601	ARHGEF19	-0.707208921
1113.21066	784.9202424	1.418246849	0.156531872	ARHGEF2	0.805397221
-4.054636131	707.1847226	-0.005733489	0.995426879	ARHGEF25	-0.001990636
-235.656698	857.293062	-0.274884644	0.783480168	ARHGEF26	-0.105971992
442.0674834	762.5114978	0.579751892	0.56225513	ARHGEF28	0.250066574
-1239.218579	1063.118318	-1.165645025	0.244126595	ARHGEF3	-0.612384907
155.981443	748.4359255	0.208409882	0.834965225	ARHGEF33	0.078331612
-252.1251609	672.2212665	-0.375062756	0.707720115	ARHGEF35	-0.150138461
1621.432722	1249.334938	1.297836691	0.194740342	ARHGEF37	0.710544072
346.9338643	991.2552574	0.349994476	0.726440584	ARHGEF38	0.138799901
-1322.474855	889.8145744	-1.486236451	0.13763459	ARHGEF39	-0.861272405
501.8885395	798.6814835	0.628396363	0.529934616	ARHGEF4	0.275777711
-260.0458385	725.1345653	-0.358617353	0.71998175	ARHGEF40	-0.142678512
-455.5930332	499.5049733	-0.912089083	0.362013345	ARHGEF5	-0.44127542
632.3407364	1210.213091	0.522503633	0.601473199	ARHGEF6	0.220783719
397.8042033	284.6262661	1.397637009	0.162633165	ARHGEF7	0.788790887
-1001.33963	1053.100085	-0.950849444	0.341985492	ARHGEF9	-0.465992317
589.0214237	328.5032049	1.793046202	0.073366232	ARID1A	1.134503785
-302.374111	500.1961087	-0.604511122	0.545685735	ARID1B	-0.263057399
-342.294179	360.9450006	-0.948327802	0.343266439	ARID2	-0.464368655
-924.657264	667.3060602	-1.385656926	0.1662614	ARID3A	-0.779208566
-599.284672	600.2206225	-0.998440656	0.318386037	ARID3B	-0.497045987
-155.2758606	816.5782524	-0.190154293	0.849239408	ARID3C	-0.070969861
1059.164927	619.0491917	1.710954382	0.08750084	ARID4A	1.057987779
-680.9486082	447.1451712	-1.52288038	0.128207907	ARID4B	-0.892085189
635.8712565	767.0575929	0.828974594	0.407381126	ARID5A	0.389999096
490.3042943	686.1657197	0.714556674	0.475104185	ARID5B	0.323211144
262.139224	288.2295661	0.909480688	0.36338707	ARIH1	0.43963053
-843.1833068	441.0215426	-1.911886893	0.056269443	ARIH2	-1.249727381
-498.321179	690.9608942	-0.721200264	0.471009867	ARL1	-0.326969995
-1040.877148	542.8580905	-1.917401925	0.055564443	ARL10	-1.255203032
554.5189631	1034.656066	0.535945211	0.592154477	ARL11	0.227564983
-3270.175078	1287.532399	-2.539877894	0.011288762	ARL13A	-1.947353668
-881.7935434	709.8297999	-1.24226053	0.214526682	ARL13B	-0.668518683
-143.6303631	1023.979438	-0.140266843	0.888486622	ARL14	-0.051349107
277.1036322	880.9892296	0.314536912	0.7532003	ARL14EP	0.123089516
-402.194763	981.2011975	-0.4099004	0.681995443	ARL14EPL	-0.166218527
-1080.366674	826.5476332	-1.30708338	0.191582865	ARL15	-0.717643336
700.095322	1547.654439	0.45235894	0.651580424	ARL16	0.186031972
-77.12318465	321.7764455	-0.239679398	0.810643948	ARL2	-0.091169855
-1079.734031	803.801656	-1.343284159	0.179584135	ARL2BP	-0.745732034
-1564.070603	983.2599501	-1.590698984	0.112096494	ARL3	-0.950407972
418.311365	668.5439425	0.625705116	0.53169772	ARL4A	0.274335202
2389.700259	717.2350913	3.331822841	0.000904838	ARL4C	3.043428954
-547.3305197	683.8517492	-0.80036429	0.423751864	ARL4D	-0.372888378
490.9362184	899.8326212	0.545586153	0.585511808	ARL5A	0.232464342
-1500.295541	967.0498078	-1.551414962	0.121221884	ARL5B	-0.91641897
-56.40431289	784.7149915	-0.071878725	0.942717483	ARL5C	-0.025618439
-3127.730751	1062.81848	-2.942864477	0.003351698	ARL6	-2.474735148
-459.2267919	1009.347278	-0.454974023	0.649258896	ARL6IP1	-0.187582091
2606.620265	1787.983559	1.457854716	0.14676987	ARL6IP4	0.833363091
417.4175111	887.315093	0.470427602	0.638185593	ARL6IP5	0.195053004
-1590.697542	788.6224462	-2.017058416	0.044043363	ARL6IP6	-1.356119531
-821.8452543	812.6107649	-1.011363976	0.31216669	ARL8A	-0.505613441
156.2218183	574.4158094	0.271966432	0.785722282	ARL8B	0.104730931
-1500.526399	1016.127622	-1.476710569	0.140170755	ARL9	-0.853342587
-577.0087676	856.6130892	-0.673593218	0.500776389	ARMC1	-0.300356156
1004.698008	699.3219451	1.436674503	0.151225295	ARMC10	0.82037556
-1309.548378	870.6144255	-1.504165724	0.132957441	ARMC12	-0.876287352
-108.9088639	1037.300021	-0.104992636	0.916409575	ARMC2	-0.037910382
-1367.790509	1097.87154	-1.245856605	0.213204019	ARMC3	-0.671204613
-893.4836569	342.740581	-2.606880265	0.009317673	ARMC5	-2.030692549
719.0335071	651.1820775	1.104197324	0.269859802	ARMC6	0.568861803
437.962623	260.0577878	1.684097318	0.092576742	ARMC7	1.033498107
-7.925904537	891.7639849	-0.008887895	0.99291093	ARMC8	-0.003089708
-669.4014365	816.4800411	-0.819862584	0.412553536	ARMC9	-0.384519686
-52.423208	1028.015995	-0.050994545	0.959343373	ARMCX1	-0.01802592
890.9573607	1060.181915	0.840381587	0.400960874	ARMCX2	0.396898004
-1377.073993	931.5405184	-1.478276002	0.13975152	ARMCX3	-0.854643461
1832.137002	1026.181271	1.78539314	0.074599423	ARMCX4	1.127264534
-599.4040569	994.3348425	-0.602819122	0.546810287	ARMCX5	-0.262163324
-763.3211381	696.3755144	-1.096134373	0.273369949	ARMCX6	-0.563249228
-986.4526439	882.9220743	-1.117259011	0.264239473	ARMH1	-0.578002306
-892.836183	860.950357	-1.037035615	0.300051717	ARMH2	-0.522803884
226.9298473	512.6546691	0.442656355	0.658141272	ARMH3	0.181680874
2430.637976	859.6173093	2.827581471	0.004814435	ARMH4	2.31745468
-655.1562592	1023.444806	-0.640148111	0.522270785	ARMS2	-0.282104267
-172.0204502	1023.171719	-0.168124712	0.866530254	ARMT1	-0.06221627
47.74434956	354.4126511	0.13471401	0.892873947	ARNT	0.049209849
499.718215	1044.89623	0.478246739	0.63261323	ARNT2	0.19886173
285.4036324	965.3152772	0.295658464	0.767572322	ARPC1A	0.114880694
-1262.732082	963.4700839	-1.310608501	0.190389127	ARPC1B	-0.720357858
685.3147377	479.2312288	1.430029382	0.153122818	ARPC2	0.814960087
1486.437079	408.6496269	3.637436525	0.000294113	ARPC3	3.531485294
572.4991096	328.4471415	1.743047928	0.081732881	ARPC4	1.087603191
330.5557263	675.0516707	0.489674703	0.624506537	ARPC5	0.204463012
572.9270027	947.0984491	0.604928667	0.545408399	ARPC5L	0.263278178
1155.156088	1307.453088	0.88351628	0.377239004	ARPIN	0.423383411
392.4942925	605.6260597	0.648080257	0.51713034	ARPP19	0.286399981
-1594.51781	1353.046873	-1.178464577	0.238983218	ARPP21	-0.621632595
-191.4737467	962.2157604	-0.198992528	0.842322236	ARR3	-0.074521735
1090.024172	765.9503459	1.423100307	0.155120694	ARRB1	0.80933026
6.619943452	749.1790301	0.008836264	0.992952111	ARRB2	0.003071697
997.0219721	815.4657391	1.222641154	0.22184729	ARRDC1	0.653945873
247.8285746	601.8705731	0.4117639	0.680629508	ARRDC2	0.167089227
39.42242143	487.0948974	0.08093376	0.935516109	ARRDC3	0.02894873
514.3491939	843.6007607	0.609706887	0.542239679	ARRDC4	0.265808705
-2480.826077	899.2672665	-2.758719425	0.005943461	ARRDC5	-2.225960599
189.6307323	592.0737794	0.320282267	0.7488431	ARSA	0.125609167
-245.5404942	781.6412561	-0.314134512	0.753505773	ARSB	-0.122913416
84.18492486	881.4444283	0.095507921	0.923936776	ARSD	0.034357746
127.5679582	1078.941631	0.118234346	0.905913467	ARSF	0.042913284
-103.2554691	945.8784152	-0.109163575	0.913101796	ARSG	-0.039480803
1099.477536	1227.020089	0.896055041	0.370509347	ARSH	0.431200832
-852.2082064	763.9456955	-1.115535059	0.264976606	ARSI	-0.576792466
263.7119265	1208.252743	0.21825891	0.827286445	ARSJ	0.082344091
236.0948702	954.5885435	0.247326319	0.804723022	ARSK	0.094353574
-71.86792372	983.7077065	-0.07305821	0.941779172	ARSL	-0.026050918
479.4787124	796.8562397	0.601712942	0.547546107	ART1	0.261579304
762.0035163	866.4931451	0.8794109	0.379458702	ART3	0.420835483
143.023256	981.9843859	0.145647179	0.884238848	ART4	0.053430409
1187.639347	1171.863472	1.013462213	0.311164534	ART5	0.507009909
-1208.209364	670.2343541	-1.802667017	0.071839719	ARTN	-1.143635374
-1021.733406	762.4585554	-1.340051074	0.180632423	ARV1	-0.743204293
-1508.806903	793.4179311	-1.901654656	0.057597223	ARVCF	-1.239598456
-476.6299074	954.5713655	-0.499313016	0.617704542	ARX	-0.209219205
-729.4341339	1211.763334	-0.601960889	0.547381132	AS3MT	-0.261710176
1034.911911	884.2471725	1.170387583	0.242214813	ASAH1	0.6157993
452.252963	772.6431416	0.585332269	0.558499454	ASAH2	0.252977247
117.1979443	792.4809847	0.14788739	0.882471178	ASAP1	0.05429947
-826.5963862	796.0815452	-1.038331301	0.299448698	ASAP2	-0.523677572
226.7911962	826.1936044	0.274501273	0.783774616	ASAP3	0.105808806
429.8719108	718.4858257	0.598302563	0.549817742	ASB1	0.25978125
-541.1405498	843.3814444	-0.641632032	0.52130713	ASB10	-0.282906335
1421.6631	1191.211498	1.193459853	0.233064699	ASB11	0.632523501
1524.650304	967.0931998	1.576528823	0.115323426	ASB12	0.938082464
1614.826087	1028.652121	1.56984665	0.116870323	ASB13	0.932295754
-803.288925	979.9016468	-0.819764848	0.412609226	ASB14	-0.384461065
-1273.411172	883.6904257	-1.441015015	0.149995582	ASB15	-0.823921533
681.2388766	740.0660914	0.920510863	0.357600268	ASB16	0.446602164
-845.9310528	840.3290922	-1.006666389	0.31441806	ASB17	-0.502492517
648.2021187	783.9288689	0.826863437	0.408576058	ASB18	0.388727086
-13.84379432	1052.550634	-0.013152616	0.989509513	ASB2	-0.004580026
94.62447324	595.2416982	0.158968153	0.873736534	ASB3	0.058619504
998.1674512	870.2524999	1.14698602	0.251751229	ASB4	0.599028401
721.9333596	983.1166477	0.734331334	0.462975122	ASB5	0.334442345
-331.6014886	780.6920926	-0.424753231	0.671137752	ASB6	-0.173188331
385.9814976	691.0330047	0.558557254	0.57662975	ASB7	0.239102955
-863.6915757	983.6247889	-0.87807016	0.380185354	ASB8	-0.420004618
1443.618333	1093.567284	1.320100148	0.187202195	ASB9	0.727689063
-40.80663745	830.1283874	-0.04915702	0.960807181	ASCC1	-0.01736376
343.2220455	737.5412664	0.465359785	0.641808203	ASCC2	0.192594737
-119.8827095	403.2897738	-0.297261962	0.766348396	ASCC3	-0.115573747
346.5873304	546.5632154	0.634121215	0.526194047	ASCL1	0.278854069
-129.6002796	800.5803365	-0.161882916	0.871441425	ASCL2	-0.059761799
-17.41775787	1073.867549	-0.016219652	0.987063448	ASCL3	-0.00565493
-387.3206624	705.4567274	-0.549035323	0.583143757	ASCL4	-0.234224369
-1226.50773	654.4410325	-1.874130242	0.061298962	ASCL5	-1.212546876
-4579.726049	3495.377447	-1.310223608	0.219416108	ASDURF	-0.658731492
-545.9855439	481.8536849	-1.133094051	0.257534925	ASF1A	-0.589163866
-54.25386381	530.5744762	-0.102254945	0.918581504	ASF1B	-0.036882304
-201.4505121	997.8018801	-0.2018943	0.840053816	ASGR1	-0.075692891
-1006.334717	1093.030129	-0.92068342	0.357510203	ASGR2	-0.446711559
675.065803	493.6949297	1.36737439	0.171915448	ASH1L	0.764685097
1007.171477	539.1618665	1.868031735	0.062145321	ASH2L	1.206591563
-424.553461	699.2404081	-0.607163797	0.543925007	ASIC1	-0.264460974
-1008.838962	943.1162831	-1.069686718	0.285102657	ASIC2	-0.544998735
789.85972	1033.608282	0.764177043	0.445000815	ASIC3	0.351639193
1787.62066	834.5230127	2.142086716	0.032506213	ASIC4	1.488033623
-602.9617518	1095.597408	-0.550349743	0.582242513	ASIC5	-0.234896087
1655.665144	742.7307337	2.229159328	0.026097203	ASIP	1.583406044
1020.588541	762.9424234	1.337700605	0.181397388	ASL	0.741368972
-15907.47199	8221.490241	-1.93486479	0.081773356	ASMT	-1.087388176
4931.406156	5093.68161	0.968141814	0.35580518	ASMTL	0.448787734
-33.25222712	365.9467046	-0.090866311	0.927622953	ASNS	-0.032628514
240.594111	753.1104619	0.319467227	0.74946073	ASNSD1	0.125251118
575.1201172	1309.310725	0.43925411	0.660603274	ASPA	0.180059278
-882.4818795	996.8339689	-0.885284718	0.376285321	ASPDH	-0.424482724
671.2073789	797.246301	0.841907172	0.400106862	ASPG	0.397824
812.0419156	698.0839346	1.163243953	0.245098534	ASPH	0.610659287
512.4430012	886.7437411	0.577893	0.563508899	ASPHD1	0.249099221
-225.901796	896.9825964	-0.251846353	0.801228455	ASPHD2	-0.096243635
204.5525016	403.6369305	0.506773504	0.612461912	ASPM	0.212920914
18.16659309	671.9561125	0.027035386	0.978438664	ASPRV1	0.009466394
-1365.110057	765.3393563	-1.783666351	0.074880005	ASPSCR1	-1.125634134
658.9040589	906.5976756	0.726787721	0.46758158	ASRGL1	0.330142606
-1288.925525	655.3597187	-1.966745114	0.049578955	ASS1	-1.304702627
-789.1314444	944.3421322	-0.835641467	0.403621351	ASTE1	-0.394025868
-951.450658	775.5340792	-1.226832816	0.220268378	ASTL	-0.657047846
705.5797901	797.9709405	0.8842174	0.376860726	ASTN1	0.42381912
-648.6092405	841.6695352	-0.770622214	0.441172285	ASTN2	-0.355391778
1373.087982	676.0855334	2.030938267	0.042611623	ASXL1	1.370471927
5656.732686	7513.211266	0.752904781	0.46886089	ASXL2	0.328955993
-1724.7655	824.9286472	-2.090805678	0.036879737	ASXL3	-1.433212179
746.1481766	856.5665371	0.871091905	0.383981234	ASZ1	0.41569
-678.6320367	841.5945815	-0.806364551	0.420286934	ATAD1	-0.376454111
615.0777359	752.6211333	0.817247495	0.414045158	ATAD2	0.38295229
260.4640034	1027.68006	0.253448533	0.799990717	ATAD2B	0.096915052
-88.92531771	594.2781594	-0.14963585	0.881091937	ATAD3A	-0.054978773
-203.0597856	671.5751581	-0.302363456	0.762458397	ATAD3B	-0.117783848
-462.9524653	805.0065238	-0.57509157	0.565400932	ATAD3C	-0.24764348
-1227.079825	651.7204378	-1.882831585	0.060107957	ATAD5	-1.221068036
716.7660761	1005.616016	0.712763187	0.476212823	ATAT1	0.322198914
296.9040335	864.7359279	0.343346476	0.731433532	ATCAY	0.135825134
313.6437755	742.782039	0.422255465	0.672958936	ATE1	0.172011435
-492.9895737	747.141295	-0.659834461	0.509561561	ATF1	-0.29280334
739.5753882	1038.724785	0.712003217	0.476683024	ATF2	0.321770314
-369.015138	915.0369762	-0.403278936	0.686857366	ATF3	-0.16313344
384.0267417	300.6151217	1.277469808	0.201829631	ATF4	0.695015073
-617.3331968	735.4217421	-0.839427449	0.401495551	ATF5	-0.396319263
82.18591471	807.7085936	0.101751938	0.918980628	ATF6	0.036693643
5.202887696	713.9576214	0.00728739	0.994187483	ATF6B	0.002531709
-226.5207491	712.5990721	-0.317879658	0.750664239	ATF7	-0.124554273
-204.4102682	500.1458326	-0.408701332	0.682874906	ATF7IP	-0.165658846
1027.141906	834.2249831	1.231252872	0.218612202	ATF7IP2	0.660325602
-1336.868657	793.5361464	-1.684697872	0.092460704	ATG10	-1.034042803
537.0179682	548.0818166	0.979813509	0.327492454	ATG101	0.484798703
642.7935122	673.527977	0.954367946	0.340203286	ATG12	0.468261496
154.3097623	600.8294866	0.256827878	0.797381712	ATG13	0.098333729
839.1564422	571.8401364	1.467466847	0.142666089	ATG14	0.845679246
737.3038422	852.7739024	0.864594754	0.387536228	ATG16L1	0.411687693
-911.9061185	709.9041422	-1.284548243	0.199344703	ATG16L2	-0.700395299
689.7227044	693.0154651	0.995248648	0.319934629	ATG2A	0.49493875
-1443.377523	1015.480087	-1.421374522	0.155621366	ATG2B	-0.807930778
408.7604781	656.7813546	0.622369188	0.533887297	ATG3	0.272550412
495.8210533	980.5091285	0.505677141	0.613231111	ATG4A	0.21237582
-817.2524404	739.6899398	-1.104858126	0.269573506	ATG4B	-0.569322793
-675.3446765	903.8317574	-0.747201756	0.455174727	ATG4C	-0.341821859
201.7170894	552.3215492	0.365216765	0.715052026	ATG4D	0.145662358
159.2179118	883.8947973	0.180132197	0.857097187	ATG5	0.06696993
-1082.103425	790.200941	-1.369402855	0.171281105	ATG7	-0.766290543
697.2076224	432.1171425	1.61346902	0.107061058	ATG9A	0.970368468
13669.40673	7807.099166	1.750894467	0.110520902	ATG9B	0.956555578
-162.0179613	264.0222148	-0.613652762	0.53962989	ATIC	-0.267904003
-318.9780603	876.6608552	-0.363855713	0.716067759	ATL1	-0.14504588
-113.6683627	262.2461758	-0.43344145	0.664818066	ATL2	-0.177297187
-216.6592211	905.9710977	-0.239145842	0.811057484	ATL3	-0.090948364
-749.3484504	479.6672334	-1.562225639	0.118654436	ATM	-0.92571602
518.1088986	491.1720074	1.054842073	0.291835441	ATMIN	0.534861968
827.5509859	707.3888023	1.16986724	0.242424053	ATN1	0.615424293
-2036.15921	699.6668849	-2.910183766	0.003718553	ATOH1	-2.429626039
734.2051885	797.9293493	0.920138091	0.357794883	ATOH7	0.446365875
447.0556287	913.4764016	0.489400304	0.624700661	ATOH8	0.204328035
-1312.939245	823.7695892	-1.593818541	0.11139576	ATOSA	-0.953131341
-670.7778039	819.3643914	-0.818656279	0.413241204	ATOSB	-0.383796382
-883.6858	659.0053848	-1.340938664	0.18034418	ATOX1	-0.743897867
-705.8512955	964.6773899	-0.731696734	0.464581036	ATP10A	-0.332938522
1363.138163	896.1622619	1.521084095	0.128657967	ATP10B	0.890563316
-1087.850946	1013.831649	-1.073009456	0.283610163	ATP10D	-0.547278211
-675.3040039	941.2055424	-0.717488342	0.473295045	ATP11A	-0.324868042
1326.403983	950.5621123	1.395389071	0.163309365	ATP11B	0.78698891
-1248.302728	1129.373733	-1.10530526	0.269379901	ATP11C	-0.569634811
-1547.88164	845.5560349	-1.830607998	0.06755362	ATP12A	-1.170351375
-121.8655663	571.8413687	-0.213110791	0.831298154	ATP13A1	-0.080243184
-88.166232	760.4999566	-0.115931936	0.907737354	ATP13A2	-0.042039793
-360.2449968	929.6352414	-0.387512199	0.698486417	ATP13A3	-0.155842035
359.5197341	827.5669047	0.434429811	0.664100646	ATP13A4	0.177766097
-1031.659114	1142.574734	-0.902924845	0.366854143	ATP13A5	-0.435506572
81.98106692	163.3680879	0.501818121	0.615941961	ATP1A1	0.210460209
828.902078	977.7452843	0.847768935	0.396835694	ATP1A2	0.401389271
901.2886999	835.364241	1.078917023	0.280969739	ATP1A3	0.551340453
1407.149449	998.6373318	1.409069543	0.159226871	ATP1A4	0.797983639
-185.5929203	924.5797006	-0.200732203	0.84096211	ATP1B1	-0.075223571
1167.282644	926.6693106	1.259653935	0.208183995	ATP1B2	0.681552661
-124.3404369	268.8330515	-0.462519159	0.643842508	ATP1B3	-0.191220354
-966.6798112	840.1238883	-1.150639596	0.250245314	ATP1B4	-0.601634047
-547.3109435	637.0493914	-0.859134238	0.390539508	ATP23	-0.408335025
178.5398053	1082.281953	0.164966074	0.869014901	ATP2A1	0.060972777
-111.826139	299.6805882	-0.373151093	0.709140874	ATP2A2	-0.149267482
928.3569063	804.7400013	1.153610986	0.249025236	ATP2A3	0.603756641
-209.3159725	380.0357734	-0.550779656	0.581947881	ATP2B1	-0.235115909
2155.824781	1054.148896	2.04508565	0.041193068	ATP2B2	1.385175865
854.7895961	708.1218504	1.207122186	0.22776364	ATP2B3	0.642515606
-246.8653863	700.101695	-0.35261361	0.724476675	ATP2B4	-0.139975592
-580.7477828	440.1042857	-1.31956857	0.187379629	ATP2C1	-0.727277625
2527.367514	964.367657	2.620751013	0.008950322	ATP2C2	2.048161357
125.6230646	940.1249167	0.133623801	0.893735718	ATP4A	0.048790885
945.0916989	930.1440267	1.016070277	0.309921844	ATP4B	0.508747813
-1219.519661	394.9103551	-3.088092387	0.002088324	ATP5F1A	-2.680202117
-451.4658251	302.2856384	-1.493507358	0.135722758	ATP5F1B	-0.867347325
-484.6129611	332.7314409	-1.456468796	0.145679348	ATP5F1C	-0.83660201
-273.6290564	317.3699425	-0.862176973	0.388864262	ATP5F1D	-0.410201969
-638.4096115	343.1366941	-1.860511052	0.063204967	ATP5F1E	-1.199248794
-375.0864884	796.4820654	-0.470928982	0.637827661	ATP5IF1	-0.19529665
408.7568493	728.9379434	0.560756719	0.575129986	ATP5MC1	0.240233988
1133.170803	732.450551	1.547095298	0.122259865	ATP5MC2	0.912716088
-1640.668549	991.0288862	-1.655520411	0.098235089	ATP5MC3	-1.007733358
-483.8519092	257.2585063	-1.88080043	0.060384239	ATP5ME	-1.219076403
-744.3535092	417.4407618	-1.783135662	0.074966409	ATP5MF	-1.12513329
-148.9625509	514.6665424	-0.289435078	0.772328021	ATP5MG	-0.112198208
536.3380001	720.5060918	0.744390653	0.456872101	ATP5MGL	0.340205362
-858.9147043	651.1530444	-1.319067325	0.187547052	ATP5MJ	-0.726889759
-77.29594596	717.3284569	-0.107755304	0.914218465	ATP5MK	-0.038950011
-1051.469535	395.0177001	-2.661828913	0.007937248	ATP5PB	-2.100330043
-472.2366375	585.8296272	-0.806098933	0.420439965	ATP5PD	-0.376296009
-689.0744624	505.6833167	-1.362660067	0.173396514	ATP5PF	-0.760959638
-1343.530151	479.0380987	-2.80464154	0.00516688	ATP5PO	-2.286771609
-479.9207864	217.3916809	-2.207631793	0.027570331	ATP6AP1	-1.559558026
-521.2758672	274.481809	-1.899127192	0.057929188	ATP6AP2	-1.237102563
-615.7434167	600.4967459	-1.025390097	0.305508005	ATP6V0A1	-0.514977405
1027.42637	556.6771895	1.845641225	0.065336188	ATP6V0A2	1.184846206
-2471.07113	908.4734566	-2.720025678	0.006677987	ATP6V0A4	-2.17535444
-43.27648284	325.9331579	-0.132777172	0.894405035	ATP6V0B	-0.048465765
82.63860597	186.1861694	0.443849327	0.657278866	ATP6V0C	0.182250332
-963.7299862	420.7529257	-2.290489091	0.022268177	ATP6V0D1	-1.652315344
-1031.240742	910.6447142	-1.132429284	0.257813987	ATP6V0D2	-0.588693524
-91.25332073	323.4781853	-0.282100385	0.77794395	ATP6V0E1	-0.109051692
2.591040306	696.7514928	0.003718744	0.997033862	ATP6V0E2	0.001290092
16.29594467	237.1314895	0.068721133	0.945229816	ATP6V1A	0.024462588
1697.532384	892.0017881	1.903059396	0.057413406	ATP6V1B1	1.240986686
128.1881726	164.437468	0.779555743	0.435897029	ATP6V1B2	0.360616091
-776.7078081	420.6949655	-1.846249354	0.065247769	ATP6V1C1	-1.185434333
741.6489854	943.5638804	0.78600824	0.432109598	ATP6V1C2	0.364406088
-148.5822359	450.296354	-0.329965443	0.741517725	ATP6V1D	-0.129878463
137.5952269	373.0164837	0.368871706	0.712326906	ATP6V1E1	0.147320651
-37.11792711	830.6182401	-0.044687108	0.964368541	ATP6V1E2	-0.015756965
310.8078976	229.8252264	1.352366328	0.176663603	ATP6V1F	0.752852917
2693.813884	5104.392069	0.527744313	0.609186438	ATP6V1FNB	0.215249774
189.0515469	260.1520433	0.726696376	0.467637515	ATP6V1G1	0.330090656
-337.2500896	854.889171	-0.394495686	0.693326668	ATP6V1G2	-0.159062095
-2137.712955	872.0841296	-2.451269186	0.014461292	ATP6V1G3	-1.839792912
-66.10618421	358.8194711	-0.184232433	0.853880654	ATP6V1H	-0.068602826
-273.9331323	597.0944575	-0.45877688	0.646526613	ATP7A	-0.189413594
1081.3967	1042.392647	1.037417813	0.299873756	ATP7B	0.523061541
926.9932973	1078.958008	0.859156047	0.390527485	ATP8A1	0.408348395
224.8237086	844.4707249	0.266230317	0.79013462	ATP8A2	0.102298909
-747.8697523	872.5833057	-0.857075476	0.391675495	ATP8B1	-0.407073599
-1314.55388	1007.39004	-1.304910539	0.192321414	ATP8B2	-0.715972356
-691.2419074	767.0881949	-0.901124423	0.367809905	ATP8B3	-0.434376579
1316.078436	785.7438871	1.674945815	0.094359515	ATP8B4	1.025214302
-1137.712253	1025.244239	-1.109698753	0.267482649	ATP9A	-0.572704385
-1192.265102	772.9286902	-1.542529236	0.123364606	ATP9B	-0.908809423
-1409.757033	835.6507591	-1.687016996	0.092013706	ATPAF1	-1.036147478
-1093.325882	538.5359999	-2.030181608	0.042688645	ATPAF2	-1.369687632
391.1894711	975.4555516	0.401032595	0.688509745	ATPSCKMT	0.162089908
-1022.640756	397.7191445	-2.571263591	0.010323416	ATR	-1.986176564
-667.6519427	994.651264	-0.67124224	0.502271803	ATRAID	-0.299061202
-695.5896161	437.6959249	-1.58920743	0.112432764	ATRIP	-0.949107113
632.3488217	640.4798226	0.987304829	0.323809937	ATRN	0.489709828
-84.02122863	1105.458855	-0.076005749	0.939434686	ATRNL1	-0.027133409
-411.015196	472.2412261	-0.870350095	0.38438611	ATRX	-0.415232314
85.08013785	679.6581063	0.125180789	0.900413793	ATXN1	0.045557861
571.391299	581.7509995	0.982192208	0.326320214	ATXN10	0.486356023
-418.3754402	742.7612484	-0.56327042	0.573418218	ATXN1L	-0.241528514
-522.4960461	640.8288089	-0.81534419	0.415132792	ATXN2	-0.38181296
-305.4904731	547.7417407	-0.55772721	0.577196218	ATXN2L	-0.238676523
-1164.247384	968.9967894	-1.20149767	0.229935463	ATXN3	-0.638394042
278.0728546	1189.206941	0.233830501	0.815180042	ATXN3L	0.088746462
-838.0318149	667.349314	-1.255761859	0.209591314	ATXN7	-0.67862672
-722.7425941	855.6047718	-0.844715478	0.398537659	ATXN7L1	-0.399530635
1472.619443	741.9173271	1.984883476	0.047519424	ATXN7L2	1.323128829
169.6342907	316.9726586	0.535170104	0.592690032	ATXN7L3	0.227172376
-652.5583374	736.8390288	-0.885618584	0.376105441	ATXN7L3B	-0.424690384
123.9595591	930.594577	0.133204687	0.894067046	AUH	0.048629912
-599.5239341	769.4073941	-0.7792022	0.436105101	AUNIP	-0.360408833
1394.846398	657.2080685	2.12238173	0.034131061	AUP1	1.466850205
-696.2425527	347.8494863	-2.001562688	0.04568965	AURKA	-1.340182173
-399.3790883	541.3294983	-0.737774479	0.460881044	AURKAIP1	-0.336411154
-462.9286286	303.4120546	-1.525742374	0.127493369	AURKB	-0.894512404
-711.6610226	957.9771153	-0.742878939	0.457786361	AURKC	-0.339337151
-448.0438913	779.4815063	-0.574797333	0.565599831	AUTS2	-0.247490729
348.4804756	592.4939396	0.588158717	0.556601885	AVEN	0.254455327
-975.8814673	724.6861454	-1.346626362	0.178505237	AVIL	-0.748349039
-250.6707295	923.5670542	-0.271415842	0.786145511	AVL9	-0.104497061
-1573.364878	791.900014	-1.986822642	0.047303568	AVP	-1.325106104
1142.066538	1016.675566	1.123334302	0.261653077	AVPI1	0.582274153
-133.32413	631.4584403	-0.211136825	0.832837556	AVPR1A	-0.079439699
150.7571144	757.6339024	0.198984119	0.842328811	AVPR1B	0.074518344
-236.050034	894.4032093	-0.263919037	0.79191442	AVPR2	-0.101321749
96.39096961	840.8204357	0.114639185	0.908761639	AWAT1	0.041550014
2154.607932	878.596026	2.452330614	0.014419045	AWAT2	1.841063511
1961.896131	958.4087983	2.047034767	0.041000808	AXDND1	1.387207589
-167.7070844	455.2354413	-0.368396371	0.712681109	AXIN1	-0.147104753
-484.0755398	800.8731214	-0.604434744	0.545736473	AXIN2	-0.26301702
1001.830868	745.3265475	1.344150254	0.179304085	AXL	0.746409816
2431.744162	1010.943274	2.405420981	0.016393729	AZGP1	1.785322258
352.4856731	1059.746331	0.332613252	0.739518691	AZI2	0.131050845
261.7032167	646.916954	0.404539122	0.685931044	AZIN1	0.163719541
99.51514815	964.7450369	0.10315176	0.917869954	AZIN2	0.037218846
722.3503179	815.5873264	0.885681146	0.37607174	AZU1	0.4247293
1990.846108	1037.650618	1.918609283	0.055411092	B2M	1.256403293
1254.56593	1109.814497	1.130428494	0.258655166	B3GALNT1	0.587278844
-698.100047	526.804562	-1.325159456	0.185519684	B3GALNT2	-0.731610003
-918.5146029	1081.19521	-0.849536323	0.395852581	B3GALT1	-0.402466519
-541.6656028	935.6462392	-0.57892137	0.562815126	B3GALT2	-0.249634239
-456.7371392	941.4983847	-0.485117284	0.627734065	B3GALT4	-0.202224303
-1339.326169	1181.458525	-1.133620978	0.257313876	B3GALT5	-0.589536793
491.2606756	488.9086901	1.004810685	0.315310367	B3GALT6	0.50126175
745.2353185	831.2216022	0.89655432	0.370242935	B3GAT1	0.43151322
-136.9491719	658.446428	-0.207988328	0.835294247	B3GAT2	-0.07816051
1129.908978	507.2899752	2.227343399	0.026218778	B3GAT3	1.581387555
581.6492889	871.0953074	0.667721757	0.504515538	B3GLCT	0.297125454
-356.643254	579.2287445	-0.615720918	0.538264539	B3GNT2	-0.26900423
-579.438769	694.4978663	-0.834327645	0.404360628	B3GNT3	-0.393231138
286.4307699	670.6695198	0.427081836	0.669441647	B3GNT4	0.174287273
-569.617067	792.1302605	-0.719095199	0.472305063	B3GNT5	-0.325777399
51.42538218	755.67567	0.068052187	0.945762133	B3GNT6	0.024218079
-649.5763893	880.8975131	-0.73740291	0.461106772	B3GNT7	-0.336198499
887.1979521	945.0349609	0.93879908	0.34813454	B3GNT8	0.458252886
-597.0816704	835.2786567	-0.714829315	0.474935777	B3GNT9	-0.323365113
-654.7112433	922.4923885	-0.709719941	0.478097241	B3GNTL1	-0.320483763
64.00292549	767.5955006	0.083381059	0.93357068	B4GALNT1	0.029852796
-1568.646227	775.3746671	-2.023081607	0.043417134	B4GALNT2	-1.362338847
617.0447996	865.327765	0.713076391	0.476019115	B4GALNT3	0.322375608
-657.1670064	950.893464	-0.691104768	0.489712417	B4GALNT4	-0.310058884
526.1435977	728.5837869	0.72214563	0.470428845	B4GALT1	0.327506057
-103.7987463	928.1469638	-0.111834387	0.910984486	B4GALT2	-0.040489019
1053.945897	777.2820239	1.355937567	0.175524974	B4GALT3	0.755661083
-2010.133043	981.3925638	-2.048245643	0.040881751	B4GALT4	-1.388470509
738.9248002	585.8735499	1.261235979	0.207613918	B4GALT5	0.682743537
-228.0017339	987.3009518	-0.230934381	0.817428428	B4GALT6	-0.087550263
852.843992	628.2235107	1.357548671	0.1750131	B4GALT7	0.756929443
61.35712413	875.07706	0.070116253	0.944119723	B4GAT1	0.02497293
34.98929782	899.1819718	0.038912366	0.968970558	B9D1	0.013689419
-165.1694355	900.5989541	-0.183399542	0.854533841	B9D2	-0.068270734
1507.631023	1060.855116	1.421146959	0.155687476	BAALC	0.807746322
-1418.917535	1070.290664	-1.325731021	0.185330313	BAAT	-0.732053541
-823.1039054	872.4715631	-0.943416313	0.345770189	BABAM1	-0.461212453
-1294.062148	670.3125554	-1.930535446	0.053915201	BABAM2	-1.268288774
-273.0777203	888.7674061	-0.307254427	0.758734562	BACE1	-0.119910132
-958.1315827	797.7915461	-1.200979864	0.230136145	BACE2	-0.638015165
-847.8621431	734.2999089	-1.15465375	0.248598057	BACH1	-0.604502269
-1266.314545	912.3563287	-1.387960499	0.165559055	BACH2	-0.781047061
484.86646	654.5407201	0.740773561	0.459061371	BAD	0.338129251
235.1720591	1130.898631	0.207951493	0.835322997	BAG1	0.078145562
261.7904449	731.2639621	0.357997192	0.720445611	BAG2	0.1423988
-1384.070883	991.7509061	-1.395583179	0.163250892	BAG3	-0.787144438
290.2454673	804.3696196	0.360835939	0.718323164	BAG4	0.143680128
1520.68085	1044.852374	1.45540259	0.145974045	BAG5	0.835724356
-95.89134167	587.1108149	-0.1633275	0.870304349	BAG6	-0.060328846
-11077.38108	6000.231335	-1.846159	0.094639034	BAHCC1	-1.023929701
204.787358	733.6811485	0.279123102	0.780226895	BAHD1	0.107779083
73.3011145	876.1137281	0.083666209	0.933344031	BAIAP2	0.029958245
-575.8349795	752.8500632	-0.764873389	0.444586262	BAIAP2L1	-0.352043961
375.1991206	766.0920819	0.48975721	0.624448172	BAIAP2L2	0.204503601
-742.8775649	936.0703564	-0.793612959	0.42767046	BAIAP3	-0.368890746
614.1866341	577.3562112	1.063791507	0.287763722	BAK1	0.540963958
-888.3855702	514.2487686	-1.727540491	0.084480129	BAMBI	-1.073245432
378.7745416	334.851926	1.131170264	0.258343086	BANF1	0.587803156
-87.56613111	1208.225741	-0.072474976	0.94224314	BANF2	-0.025837016
-680.5581116	776.1794538	-0.87680511	0.380871768	BANK1	-0.419221218
-185.3414351	378.9275402	-0.489121047	0.624898248	BANP	-0.204190693
193.6577947	324.7707658	0.596290723	0.551159997	BAP1	0.258722311
-430.442483	395.093673	-1.089469441	0.276294995	BARD1	-0.558626982
1127.597496	961.2881535	1.173006754	0.241163529	BARHL1	0.617688369
-65.90866953	762.6424783	-0.086421451	0.931154339	BARHL2	-0.030978329
-800.3457634	807.9951625	-0.990532865	0.322231492	BARX1	-0.491832017
-851.4827698	729.1674945	-1.167746473	0.24327817	BARX2	-0.61389686
1706.547869	997.406429	1.710985432	0.087495104	BASP1	1.058016247
-9.828018231	856.8178703	-0.01147037	0.990851204	BATF	-0.003991559
1045.037272	680.9801826	1.534607466	0.125299758	BATF2	0.902049767
-220.3324844	696.1379099	-0.316506947	0.751705357	BATF3	-0.123952355
1305.951051	768.775787	1.698741133	0.089780502	BAX	1.04681797
652.36121	617.781423	1.055974145	0.29131825	BAZ1A	0.535632307
227.6166323	650.0308272	0.350162827	0.726314295	BAZ1B	0.138875408
-242.3201465	667.9314399	-0.362791945	0.716861982	BAZ2A	-0.144564451
267.8819315	1237.984394	0.216385548	0.828745759	BAZ2B	0.081578681
-344.4047682	988.5225007	-0.34840357	0.727634376	BBC3	-0.138086792
1170.289392	872.3534015	1.3415313	0.180151914	BBIP1	0.744361119
222.8882117	693.5880884	0.321355305	0.748030208	BBLN	0.126080864
-749.7856869	1003.371035	-0.747266625	0.455135601	BBOF1	-0.341859192
-1719.00425	1025.010544	-1.677060066	0.093945215	BBOX1	-1.027125337
500.3311092	818.8823002	0.610992702	0.541388553	BBS1	0.266490931
-65.49164755	836.5759327	-0.078285359	0.937621833	BBS10	-0.027972288
-290.9974967	834.3215454	-0.34878339	0.727349305	BBS12	-0.138256972
-1132.562752	1197.582737	-0.945707312	0.344600849	BBS2	-0.462683656
-637.922716	982.9629711	-0.648979397	0.516549312	BBS4	-0.286888213
-1202.632607	917.4743081	-1.310807939	0.190321754	BBS5	-0.720511569
1550.517982	1059.696211	1.463172148	0.143837	BBS7	0.842129383
-987.2666712	849.7992425	-1.161764593	0.245698722	BBS9	-0.609597103
-791.4008201	931.704267	-0.849412038	0.395921667	BBX	-0.402390731
-77.0184569	880.3303877	-0.087488127	0.930306752	BCAM	-0.031373827
311.4473392	624.0487958	0.499075299	0.617871914	BCAN	0.209101546
-1582.464584	916.5022899	-1.726634621	0.084642897	BCAP29	-1.072409481
170.1472141	487.6063012	0.348943838	0.727228893	BCAP31	0.138328875
532.4139337	453.5748832	1.173817055	0.240838943	BCAR1	0.618273288
1041.673207	561.4803193	1.855226569	0.063953985	BCAR3	1.194132391
-415.4097596	866.2916302	-0.479526461	0.631703204	BCAS1	-0.199486921
-362.3192088	468.808039	-0.772851954	0.439852201	BCAS2	-0.356693231
-755.1383517	778.3911136	-0.970127149	0.332294209	BCAS3	-0.478477227
1200.419414	851.7148545	1.409414674	0.159124888	BCAS4	0.798261889
111.0052232	855.5191886	0.12975188	0.896797341	BCAT1	0.047305688
446.8753031	921.6311997	0.484874322	0.62790633	BCAT2	0.202105139
-673.3752749	562.254893	-1.197633464	0.231436097	BCCIP	-0.635568904
-113.5300411	655.6635718	-0.173152888	0.862577725	BCDIN3D	-0.064201761
-718.6094728	976.5062885	-0.735898459	0.462021358	BCHE	-0.335337948
-1284.173186	976.2861901	-1.315365514	0.188786935	BCKDHA	-0.724028064
-306.0458882	784.1110326	-0.390309376	0.69641803	BCKDHB	-0.157129994
382.6949102	883.2157478	0.4332972	0.664922799	BCKDK	0.177228776
445.4663112	642.3910489	0.693450371	0.488240518	BCL10	0.311366183
-851.4475934	755.4613421	-1.12705647	0.260077151	BCL11A	-0.584897801
-520.5323576	746.651629	-0.697155591	0.485920318	BCL11B	-0.313434941
-451.7685239	522.8890029	-0.863985514	0.387870608	BCL2	-0.411313129
-1554.25189	832.6636985	-1.866602199	0.062345109	BCL2A1	-1.205197608
117.6197535	149.4072296	0.787242718	0.431387177	BCL2L1	0.365132768
526.5062452	848.1522271	0.62076857	0.5349395	BCL2L10	0.271695332
795.260658	791.2447823	1.00507539	0.315182983	BCL2L11	0.501437239
118.5020155	788.4698487	0.150293655	0.880573187	BCL2L12	0.055234543
-1943.161889	908.2282579	-2.139508292	0.032714978	BCL2L13	-1.485253362
-1205.345242	926.6945955	-1.300693074	0.193760913	BCL2L14	-0.712733827
1588.129266	1080.865034	1.469313204	0.142164955	BCL2L15	0.847207448
122.0396161	727.3573242	0.167784955	0.86679745	BCL2L2	0.062082375
-667.9299342	820.6176823	-0.813935586	0.41593882	BCL3	-0.380970545
204.5719859	384.5430075	0.531987273	0.594891519	BCL6	0.225562222
2051.31567	912.2685105	2.24858761	0.02482675	BCL6B	1.605080134
85.00407184	793.770441	0.107088986	0.914746871	BCL7A	0.038699067
184.4552024	905.5715343	0.203689267	0.83865129	BCL7B	0.076418581
366.4676235	823.7719448	0.444865385	0.656544712	BCL7C	0.182735692
-281.8292488	460.4374426	-0.612090206	0.540662606	BCL9	-0.267073667
-737.2971559	480.8055597	-1.533462209	0.125581475	BCL9L	-0.901074419
50.76767457	333.2763847	0.152329048	0.878968166	BCLAF1	0.056026854
1092.446505	968.4075358	1.128085505	0.259642632	BCLAF3	0.585623997
89.27590748	888.5092518	0.100478309	0.919991313	BCO1	0.036216274
773.0621428	851.3079952	0.908087493	0.36412214	BCO2	0.438752913
-385.9300382	496.474278	-0.777341456	0.437201159	BCOR	-0.359318695
-42.60114234	636.6688546	-0.066912559	0.946669053	BCORL1	-0.02380182
-598.0102539	524.2919387	-1.140605471	0.254396298	BCR	-0.594489213
-277.9997938	360.5641319	-0.771013446	0.440940498	BCS1L	-0.355620012
2101.833976	967.9440692	2.171441556	0.03020895	BDH1	1.519864376
170.9841949	585.0182311	0.292271567	0.770159399	BDH2	0.11341938
1646.138477	951.2735267	1.730457571	0.083957708	BDKRB1	1.075939428
2020.157233	831.5977742	2.429248003	0.015362799	BDKRB2	1.813529661
1719.757859	1227.158616	1.401414484	0.161501636	BDNF	0.791823075
275.1818612	359.6290419	0.765182533	0.444402292	BDP1	0.35222371
390.2578611	881.6526374	0.442643559	0.658150693	BEAN1	0.181674657
-1022.757962	596.8667999	-1.713544735	0.087023404	BECN1	-1.060363934
7549.647419	4625.218923	1.632278935	0.133671185	BECN2	0.873962202
-154.2745696	801.5023838	-0.192481735	0.847416703	BEGAIN	-0.07190298
-74.45517527	1255.759027	-0.059290974	0.952736061	BEND2	-0.021027397
-233.2153173	583.9099832	-0.39940286	0.689709491	BEND3	-0.161333798
573.467652	968.8644667	0.591896671	0.554097213	BEND4	0.256414035
-2212.052903	1055.634228	-2.095472887	0.036461929	BEND5	-1.43816036
739.9442659	853.7039136	0.866745782	0.386357047	BEND6	0.413011162
60.35959604	796.2789364	0.075802075	0.939596672	BEND7	0.02705853
-571.7703499	1060.53642	-0.539133158	0.589954128	BEST1	-0.229181756
457.8141316	834.6022065	0.548541722	0.583482368	BEST2	0.233972263
-614.7004415	945.5989305	-0.650064654	0.515848465	BEST3	-0.287477858
1294.671548	988.1767566	1.310161911	0.190540055	BEST4	0.720013715
368.0015428	516.4029775	0.71262475	0.476298456	BET1	0.322120826
-402.0519572	678.3906479	-0.592655513	0.553589415	BET1L	-0.256812223
-209.185719	1005.703154	-0.207999466	0.835285553	BEX1	-0.07816503
-329.7632651	1000.44256	-0.329617389	0.741780628	BEX2	-0.129724513
-385.4983128	975.7313165	-0.395086543	0.692890762	BEX3	-0.159335229
1697.292522	892.3850702	1.901973238	0.057555492	BEX4	1.239913229
-394.7640029	950.6651313	-0.415250323	0.678076799	BEX5	-0.168721115
1414.465757	989.253703	1.429831147	0.153179702	BFAR	0.814798781
421.0063585	948.6282365	0.443805426	0.657310594	BFSP1	0.182229368
1147.024651	1253.044786	0.915389987	0.360279587	BFSP2	0.443360343
-751.2544904	855.1250147	-0.878531767	0.379935076	BGLAP	-0.42029061
1580.401609	1163.477838	1.358342683	0.17476124	BGN	0.757554882
1672.03235	669.478222	2.49751567	0.012718787	BHLHA15	1.895554289
-827.5072196	944.2415551	-0.876372381	0.381106742	BHLHA9	-0.418953369
307.2918588	794.6097076	0.386720494	0.699072256	BHLHE22	0.155477933
370.5192775	729.9638901	0.507585762	0.611893304	BHLHE23	0.213324299
-665.6109052	683.9157297	-0.973235263	0.330748503	BHLHE40	-0.480502113
48.98977581	630.507839	0.077698916	0.93808817	BHLHE41	0.027756341
-1429.128349	1087.241309	-1.314453688	0.18909327	BHMT	-0.723323929
-342.6343577	762.0830877	-0.449602364	0.653126398	BHMT2	-0.185002762
-398.5032354	780.0976021	-0.510837662	0.609614267	BICC1	-0.214944878
-425.2605841	799.770659	-0.531728164	0.595070903	BICD1	-0.225431285
-913.7076479	729.5319366	-1.252457366	0.210791578	BICD2	-0.676146744
-317.7289504	859.6259847	-0.369613013	0.711774636	BICDL1	-0.147657492
318.7742888	650.377983	0.490136962	0.62417957	BICDL2	0.20469045
-154.6653451	535.9031565	-0.288606893	0.772961543	BICRA	-0.111842113
73.83954835	849.7499004	0.086895625	0.930777548	BICRAL	0.031154101
478.4802378	543.1677048	0.880907008	0.378648855	BID	0.421763352
-2140.918753	1027.003078	-2.084627396	0.037439096	BIK	-1.426674648
871.7151481	802.1882253	1.086671582	0.277529244	BIN1	0.556691247
-1003.655925	1020.801835	-0.983203488	0.325822676	BIN2	-0.487018693
1439.530029	935.4253605	1.538904214	0.124247215	BIN3	0.905713336
309.441909	423.047391	0.731459207	0.464725972	BIRC2	0.332803055
-803.073284	940.0760306	-0.854264185	0.393229954	BIRC3	-0.405353407
81.27433251	279.5196193	0.290764322	0.771311532	BIRC5	0.112770175
-265.3993077	314.6183687	-0.843559481	0.399183148	BIRC6	-0.398827801
256.9023374	976.7501209	0.263017462	0.792608974	BIRC7	0.100941015
-428.8756844	1083.340731	-0.395882544	0.692303672	BIVM	-0.159703365
-3101.125808	870.6781509	-3.561736108	0.000391549	BLCAP	-3.407214177
-1011.665985	960.1954739	-1.053604201	0.292401674	BLID	-0.534020145
-2.722257496	917.1886213	-0.002968045	0.997632631	BLK	-0.001029354
525.1225723	548.5443665	0.957301915	0.338721728	BLM	0.470156943
-809.9550262	713.3550191	-1.135416454	0.256561654	BLMH	-0.590808253
-1530.312745	975.9431282	-1.568034756	0.117292571	BLNK	-0.930729493
-218.4200872	781.7972433	-0.279382013	0.78002829	BLOC1S1	-0.107889646
302.7318902	788.6942417	0.383839356	0.701205728	BLOC1S2	0.154154545
851.0760615	696.0449245	1.22273151	0.221813169	BLOC1S3	0.654012674
520.7251968	849.9705862	0.612639079	0.540299735	BLOC1S4	0.267365246
1340.433322	923.1193072	1.452069426	0.146898274	BLOC1S5	0.832983307
-1235.335505	889.3257914	-1.389069694	0.165221667	BLOC1S6	-0.781933
-392.8291756	773.9019708	-0.507595523	0.61188547	BLTP1	-0.213329859
613.2342443	473.8645127	1.294113038	0.196022607	BLTP2	0.707693838
-1178.634514	765.9437831	-1.538800288	0.124272591	BLTP3A	-0.905624646
-369.5813651	925.7915608	-0.399205805	0.689854608	BLTP3B	-0.16124243
1698.067602	1026.481322	1.654260595	0.098490771	BLVRA	1.006604463
1537.352735	942.7591733	1.630695068	0.103372288	BLVRB	0.985595871
-766.2042885	766.044219	-1.000208956	0.317530273	BLZF1	-0.498214864
1828.620474	730.1934788	2.504295815	0.012479625	BMAL1	1.903798478
-37.61644599	663.696644	-0.056677168	0.954817378	BMAL2	-0.020079685
733.0034834	847.4076897	0.864995081	0.387316604	BMERB1	0.411933884
293.5078096	683.0696691	0.42968942	0.667544345	BMF	0.175519879
-1197.963692	632.6566164	-1.893544873	0.058668034	BMI1	-1.231598466
148.7040255	1002.976758	0.148262683	0.882175105	BMP1	0.054445202
270.426239	1010.405161	0.267641387	0.789048565	BMP10	0.102896266
366.3731704	998.4149207	0.366954823	0.713755676	BMP15	0.146450425
254.3831548	1004.074525	0.25335087	0.80006615	BMP2	0.096874104
-594.6505254	972.4918953	-0.611470932	0.541072166	BMP2K	-0.266744806
-1250.059772	1082.969059	-1.154289462	0.248747233	BMP3	-0.604241741
-1351.726884	691.352427	-1.955192217	0.050929453	BMP4	-1.293030992
284.027475	858.1085013	0.330992496	0.740742115	BMP5	0.130332963
760.2098989	930.3090639	0.817158435	0.414096013	BMP6	0.382898951
280.1163751	917.7054616	0.305235598	0.760270963	BMP7	0.119031596
-655.620691	701.8159267	-0.934177561	0.350513771	BMP8A	-0.455294915
439.6125429	589.4336275	0.745821959	0.456009282	BMP8B	0.341026317
1150.335551	1100.098111	1.045666327	0.296050217	BMPER	0.528634617
387.7381157	476.2335008	0.814176481	0.41580091	BMPR1A	0.381114565
187.9868711	971.5755186	0.193486628	0.846629987	BMPR1B	0.072306353
-752.354261	683.5686111	-1.10062728	0.271410155	BMPR2	-0.566373908
-660.2772043	440.2601474	-1.499743296	0.13409949	BMS1	-0.872572875
629.3206319	1013.134442	0.621162016	0.534680762	BMT2	0.271905441
1543.628754	1308.906443	1.179327034	0.23863996	BMX	0.622256833
1691.281146	682.1946481	2.479176802	0.013386159	BNC1	1.873344017
135.2830392	700.2153479	0.193202048	0.846852765	BNC2	0.07219209
-331.4242726	441.1622473	-0.751252571	0.452735073	BNIP1	-0.34415586
-449.8995874	834.2527142	-0.539284535	0.590387932	BNIP2	-0.228862529
333.0959574	705.0948685	0.472412965	0.636768753	BNIP3	0.196018256
1325.884397	1172.115311	1.131189385	0.258335045	BNIP3L	0.587816674
150.5584698	803.2903277	0.187427216	0.851376109	BNIP5	0.069878541
233.6250532	732.65488	0.318874629	0.749909897	BNIPL	0.124990915
245.7546089	773.4537441	0.317736659	0.750772673	BOC	0.124491543
347.8044414	726.7501638	0.478574975	0.632379765	BOD1	0.199022035
504.0167841	669.5325865	0.752789027	0.451811662	BOD1L1	0.345042563
1794.923889	1081.483725	1.659686454	0.097393363	BOD1L2	1.011470637
1775.741468	759.463958	2.338151073	0.019639952	BOK	1.706859575
263.1287997	864.0569039	0.304527165	0.76081033	BOLA1	0.118723599
-298.7460688	540.4494342	-0.552773395	0.580582423	BOLA3	-0.236136116
-1413.244061	1095.838539	-1.289646249	0.197568943	BOLL	-0.704281325
132.829134	340.1128912	0.39054425	0.696244454	BOP1	0.157238251
-200.8246157	348.3908483	-0.576434819	0.564493345	BORA	-0.248341174
265.9609697	841.9959368	0.315869659	0.752188855	BORCS5	0.123673106
248.6778316	805.689335	0.308652257	0.757671323	BORCS6	0.12051915
30.69661955	683.3110303	0.044923349	0.964180301	BORCS7	0.015841746
-73.84635893	630.0053526	-0.117215447	0.906720541	BORCS8	-0.042526545
920.6702819	812.2438304	1.133490028	0.257368798	BPGM	0.589444105
1143.221856	828.8553437	1.379277898	0.168218042	BPHL	0.774127426
-714.8398649	835.6935862	-0.855385128	0.392609698	BPI	-0.406038977
-1650.483461	1120.300815	-1.473250255	0.141100894	BPIFA1	-0.850470234
356.4846299	1085.974333	0.328262482	0.742804346	BPIFA2	0.129125564
1248.369177	1035.223268	1.205893662	0.228236761	BPIFA3	0.641614404
779.2606851	905.5218828	0.860565272	0.389751074	BPIFB1	0.40921268
1745.507623	992.3303863	1.758998461	0.078983353	BPIFB2	1.102464436
199.0220086	862.9648583	0.230625855	0.81766804	BPIFB3	0.087422977
61.22820681	901.0871512	0.067949262	0.945844038	BPIFB4	0.024180469
1063.58701	1049.549284	1.013375004	0.311206144	BPIFB6	0.506951837
2524.647158	1128.563827	2.237044196	0.025574961	BPIFC	1.592185013
-109.0478891	674.3297631	-0.161713	0.871575189	BPNT1	-0.059695141
375.0457753	842.0276326	0.445407919	0.65615284	BPNT2	0.182994987
-1015.46966	336.4510663	-3.018179348	0.002628641	BPTF	-2.580268647
187.7234489	274.6154009	0.683586748	0.494446165	BRAF	0.305880987
767.374435	424.7194052	1.806779784	0.071195159	BRAP	1.147549537
-276.9291778	269.2755177	-1.028423156	0.304080612	BRAT1	-0.517011269
-951.1475895	368.8776693	-2.578490564	0.010111841	BRCA1	-1.995169774
-688.9268281	418.4231854	-1.646483398	0.100080978	BRCA2	-0.999648458
266.6178728	703.7450199	0.378855786	0.704901614	BRCC3	0.151871495
68.28275605	475.1150341	0.143718365	0.885761269	BRD1	0.052683314
132.3403222	273.2253902	0.484363192	0.628268798	BRD2	0.201854508
-387.2075187	1047.626854	-0.369604423	0.711781035	BRD3	-0.147653588
-3552.457859	7177.224883	-0.494962596	0.631320584	BRD3OS	-0.199750051
238.3993894	350.6065113	0.679962812	0.496736716	BRD4	0.303873738
-765.8799965	517.302396	-1.480526675	0.139150466	BRD7	-0.856515335
-952.8646676	503.0260187	-1.894265171	0.058572261	BRD8	-1.232308015
-411.6047384	422.3450263	-0.974569872	0.330086217	BRD9	-0.481372609
1037.403134	899.1373695	1.153776019	0.248957594	BRDT	0.603874622
-141.5647386	403.3866005	-0.350940607	0.725730937	BRF1	-0.139224363
-367.914096	307.0481544	-1.198229303	0.231204254	BRF2	-0.63600418
1089.091421	644.9634746	1.688609454	0.091707777	BRI3	1.037593835
537.7727128	842.793524	0.638083584	0.523613009	BRI3BP	0.280989572
7.913093009	880.3734681	0.008988337	0.992830819	BRICD5	0.00312475
-2198.802944	1088.062097	-2.020843249	0.043648969	BRINP1	-1.360026005
212.4371987	933.261885	0.22762871	0.819996608	BRINP2	0.086187944
-493.3698946	1274.487184	-0.38711248	0.698782175	BRINP3	-0.155658182
-242.5710668	484.5114944	-0.500650799	0.616763009	BRIP1	-0.209881682
-224.1176436	326.3002335	-0.686844877	0.492391668	BRIX1	-0.307689305
823.0872894	362.1400317	2.272842595	0.023316271	BRK1	1.632340909
-1801.129475	965.3290131	-1.86581927	0.062454755	BRME1	-1.204434491
720.3338264	512.374915	1.405872546	0.160173914	BRMS1	0.795408212
-1015.448316	816.7468432	-1.243284042	0.214149625	BRMS1L	-0.669282682
789.6206101	1063.966569	0.742147952	0.458228818	BROX	0.338917601
19.46320296	433.7121431	0.044875854	0.964218145	BRPF1	0.0158247
-1255.419279	1144.750927	-1.096674612	0.273133787	BRPF3	-0.563624574
-1499.825613	1350.552895	-1.110527117	0.267125968	BRS3	-0.573283892
-632.7957507	1086.078024	-0.582642993	0.560307851	BRSK1	-0.251573293
774.8630418	781.2828379	0.991783006	0.321621553	BRSK2	0.492654856
-931.8035472	858.8546035	-1.084937478	0.278296114	BRWD1	-0.555492858
641.9302866	933.7275283	0.687492086	0.4919841	BRWD3	0.308048933
1212.367729	806.0022771	1.504174075	0.132955292	BSCL2	0.876294373
587.6363804	836.6160132	0.702396764	0.48264854	BSDC1	0.316369003
-1614.117277	517.8168178	-3.117158851	0.001895362	BSG	-2.722307875
305.1297874	771.1891657	0.395661403	0.692466756	BSN	0.159601072
791.8440663	762.1571563	1.038951166	0.299160495	BSND	0.524095756
-857.0467603	999.2438915	-0.857695271	0.391333292	BSPH1	-0.407453203
1880.225291	996.4637512	1.886897831	0.059558011	BSPRY	1.225059812
-753.0596927	926.6247114	-0.81269114	0.416651684	BST1	-0.380226859
1071.886985	932.5668362	1.149394278	0.250757893	BST2	0.600745387
-1482.436708	1033.831075	-1.433925468	0.152008097	BSX	-0.818133278
-776.0316728	371.3333207	-2.089851973	0.036965614	BTAF1	-1.432202074
417.9905127	865.1799935	0.483125495	0.629146883	BTBD1	0.201247951
-638.9516757	911.4611091	-0.701019132	0.483507357	BTBD10	-0.315596913
-390.1062995	1051.138577	-0.371127374	0.710646915	BTBD16	-0.148346125
201.9114925	602.6911297	0.335016533	0.737705795	BTBD17	0.132116805
-376.1756648	776.0618561	-0.484723817	0.628013052	BTBD18	-0.20203133
505.5606867	6293.503012	0.08033057	0.937559268	BTBD19	0.028001269
1414.573453	858.5121516	1.647703472	0.099830161	BTBD2	1.000738227
1280.064732	719.2705288	1.779670765	0.075532553	BTBD3	1.121865838
420.0801289	540.6332202	0.777015013	0.437393612	BTBD6	0.359127564
488.3525344	821.4141899	0.594526538	0.552338349	BTBD7	0.257794803
-872.7244004	944.4663748	-0.924039673	0.355761276	BTBD8	-0.448841326
38.05873186	573.0551249	0.066413736	0.94706604	BTBD9	0.023619736
-769.1255326	817.2270851	-0.941140531	0.346934267	BTC	-0.459752803
-939.2197171	921.6435953	-1.019070411	0.308496407	BTD	-0.51074989
538.1556776	433.2362008	1.242176154	0.214557788	BTF3	0.668455718
-390.7696266	401.7219226	-0.972736623	0.330996169	BTF3L4	-0.480177033
-414.4658708	609.7964024	-0.679679101	0.496916278	BTG1	-0.303716776
-1468.299922	748.8077226	-1.960850399	0.05026422	BTG2	-1.298741049
-599.9660424	1002.661104	-0.598373708	0.549770306	BTG3	-0.259818721
-2911.269441	1101.301769	-2.643480218	0.008376317	BTG4	-2.076946876
-763.2255848	958.7793268	-0.796038842	0.426260005	BTK	-0.370325414
-1401.264141	1066.858826	-1.313448515	0.18943139	BTLA	-0.722548055
150.0621833	697.8495913	0.215035138	0.829798071	BTN1A1	0.081027579
-822.4307533	1072.036741	-0.767166574	0.443222632	BTN2A1	-0.353378071
-2414.388949	1048.684044	-2.302303504	0.021589631	BTN2A2	-1.665754788
-1.41027143	957.7234739	-0.001472525	0.998825485	BTN3A1	-0.000510385
-60.97114734	936.5229244	-0.065103743	0.94810868	BTN3A2	-0.023141877
-298.6414873	885.748262	-0.337162939	0.736087904	BTN3A3	-0.133070319
5303.453023	8780.180188	0.604025534	0.559279528	BTNL2	0.252371077
-417.5658784	826.8280688	-0.505021412	0.61369137	BTNL3	-0.212049984
1363.950584	875.6752237	1.557598693	0.11974802	BTNL8	0.921731658
228.3599836	1047.241679	0.218058532	0.827442507	BTNL9	0.082262173
-875.8097992	883.3905456	-0.991418579	0.321799278	BTRC	-0.492414935
-483.0279986	515.7959854	-0.936471032	0.349330562	BUB1	-0.456763417
-295.8358831	298.5116676	-0.991036248	0.321985803	BUB1B	-0.492163277
-137.0844871	172.2093946	-0.796033732	0.426262974	BUB3	-0.37032239
512.9859869	416.5854268	1.231406463	0.218554813	BUD13	0.660439624
229.607067	376.6135431	0.609662268	0.542269226	BUD23	0.265785041
-218.9986046	281.5373228	-0.777867043	0.436891405	BUD31	-0.359626499
-758.1109663	904.4770814	-0.838175982	0.402197494	BVES	-0.39556064
-417.2975899	420.0882635	-0.993356935	0.320854712	BYSL	-0.493691578
926.0042321	836.1406417	1.107474252	0.268442107	BZW1	0.571149362
257.7318554	960.9750913	0.268198268	0.788620064	BZW2	0.103132178
126.4110205	798.9303646	0.15822533	0.87432161	C10orf105	0.058328787
-40.41448111	1059.098644	-0.038159317	0.969570758	C10orf120	-0.013420491
8970.27254	5122.958969	1.750994415	0.110503032	C10orf143	0.956625804
1509.016145	890.7992432	1.6940025	0.090677791	C10orf53	1.042499066
751.292599	987.4972294	0.760804766	0.44701154	C10orf62	0.349681265
-777.7363621	785.02127	-0.990720114	0.322140086	C10orf67	-0.491955229
174.0412043	1116.355335	0.155901261	0.87615258	C10orf71	0.057420256
1243.764562	1155.979785	1.075939716	0.282298367	C10orf82	0.549291633
-287.2935114	618.9192461	-0.464185777	0.642648639	C10orf88	-0.192026408
1504.455556	757.6805107	1.985606776	0.047438814	C10orf90	1.323866178
240.4469474	1158.631492	0.20752668	0.835844062	C10orf95	0.077874739
246.7053208	865.0128556	0.285204225	0.775566007	C11orf16	0.110381235
-259.9621397	954.721321	-0.272291122	0.785472729	C11orf21	-0.104868889
-1283.642655	864.9340498	-1.4840931	0.138202121	C11orf24	-0.85948529
761.1831182	997.8368011	0.762833278	0.445801417	C11orf42	0.350858555
-821.0489603	752.5757209	-1.090985183	0.275627909	C11orf52	-0.55967681
-547.5607556	969.5779983	-0.564741317	0.572417697	C11orf54	-0.242286948
-1326.575039	784.8000404	-1.690335081	0.09137719	C11orf58	-1.039162202
777.0200876	764.0784541	1.016937572	0.309509324	C11orf65	0.509326264
1502.508677	660.6332353	2.274346183	0.023225324	C11orf68	1.634038218
-826.1683931	740.0367908	-1.116388271	0.26461161	C11orf71	-0.577391105
57.64430012	786.4608599	0.073295828	0.94159015	C11orf80	0.026138093
-1127.334015	997.7431201	-1.129884027	0.258884402	C11orf86	-0.586894116
-2631.141135	813.6998951	-3.233552261	0.001275844	C11orf87	-2.894202384
160.1749537	729.4394896	0.219586348	0.826252757	C11orf91	0.082887079
10047.19131	6244.260027	1.609028335	0.138688709	C11orf96	0.857958896
3243.752521	6699.301837	0.484192622	0.638678199	C11orf97	0.194717908
1727.530092	1071.575042	1.61214103	0.107349717	C12orf29	0.969199096
596.8860002	1143.905439	0.521796628	0.601965179	C12orf4	0.22042863
-2133.977642	1065.640748	-2.00253007	0.045585374	C12orf40	-1.341174474
119.7922962	922.7576022	0.129819896	0.896743545	C12orf42	0.047331741
-44.13749338	1051.249048	-0.041985763	0.966521163	C12orf43	-0.014788632
-595.2775658	816.7064407	-0.728875807	0.466303962	C12orf50	-0.331330894
-694.7737927	917.9997444	-0.756834408	0.449385497	C12orf54	-0.347380948
315.5155405	604.849526	0.521643032	0.602072085	C12orf56	0.220351508
-216.385234	710.858046	-0.304400063	0.760907112	C12orf57	-0.118668357
-1690.077675	982.0691185	-1.720935567	0.08567275	C12orf60	-1.067157295
-792.0265164	777.9185361	-1.01813555	0.308940115	C12orf71	-0.510125695
526.9360279	903.8797089	0.582971409	0.560086856	C12orf75	0.251744619
9459.353224	5203.620039	1.817840879	0.099125784	C13orf42	1.003813367
889.4562246	899.5286626	0.988802538	0.323076961	C14orf119	0.490694011
3696.089158	8141.107771	0.454003222	0.659520709	C14orf132	0.180771563
-1969.294184	974.5253164	-2.02077273	0.04365629	C14orf180	-1.35995317
-264.8191623	958.2093452	-0.276368795	0.782340557	C14orf28	-0.106604155
330.680038	860.1348243	0.384451401	0.700752313	C14orf39	0.15443546
536.1829529	942.6210566	0.568821319	0.569646789	C14orf93	0.244394346
2016.354076	868.1681938	2.322538524	0.020469302	C15orf39	1.688896976
958.9892057	945.5303067	1.014234233	0.310796339	C15orf40	0.507524105
-106.326565	964.3396339	-0.110258421	0.912233771	C15orf48	-0.039893854
-134.9224384	737.4986496	-0.182946014	0.854889558	C15orf61	-0.068089988
-1572.242068	929.4584058	-1.691567969	0.091141587	C15orf62	-1.040283411
90.32790641	816.3784271	0.110644651	0.911927582	C16orf46	0.040039649
-1164.553305	893.9928861	-1.302642698	0.193094488	C16orf54	-0.714230122
-210.070935	1006.534886	-0.208707058	0.834733297	C16orf74	-0.078452262
-712.3564036	1030.839223	-0.69104511	0.489749885	C16orf78	-0.310025658
-1088.923823	628.7050411	-1.732010643	0.083680638	C16orf86	-1.077375017
-1615.005972	754.7933775	-2.139666325	0.03270215	C16orf87	-1.485423693
261.2524675	877.3353756	0.297779475	0.76595351	C16orf89	0.115797589
2290.870037	1002.795567	2.28448361	0.022620163	C16orf90	1.645504269
-14.20252212	806.2460935	-0.017615617	0.985950158	C16orf92	-0.006145039
1323.806038	785.9867464	1.684260001	0.092545297	C16orf95	1.033645645
1254.506216	881.222556	1.423597487	0.154976684	C16orf96	0.809733635
4441.980501	3450.29933	1.287418881	0.226945839	C17orf100	0.644077776
413.7438446	974.1172903	0.424737194	0.671149438	C17orf107	0.173180769
2015.812239	7243.596393	0.278288868	0.786460024	C17orf113	0.104323348
758.4805428	664.8749968	1.140786684	0.25432091	C17orf49	0.594617932
8.164156652	639.5010312	0.012766448	0.989817502	C17orf50	0.004444871
625.4549731	546.0593139	1.1453975	0.252407949	C17orf58	0.597896972
-2388.798121	1025.147784	-2.330198785	0.020060394	C17orf67	-1.697660546
247.7823695	871.1403944	0.284434485	0.776155531	C17orf75	0.110051243
519.9435167	975.7547308	0.532862922	0.594285481	C17orf78	0.22600488
1008.944118	942.5073037	1.070489442	0.284741606	C17orf80	0.545549069
1276.836114	999.8082454	1.277081	0.201966777	C17orf97	0.694720064
899.265007	696.0949453	1.291871192	0.196797586	C17orf98	0.705980232
-216.721117	829.9741829	-0.261117902	0.79407289	C17orf99	-0.100139631
211.5151732	686.4293225	0.308138313	0.758062194	C18orf21	0.120295162
1008.145836	957.0389852	1.053401013	0.292494688	C18orf25	0.533882017
133.2190514	747.6721729	0.178178427	0.858630711	C18orf32	0.066193582
-1459.467598	1109.166298	-1.315823966	0.188633054	C18orf54	-0.724382205
-325.5040958	1033.288825	-0.315017532	0.7528355	C18orf63	-0.12329991
597.9312081	795.2259619	0.751901015	0.452345227	C19orf12	0.344529988
597.1484276	978.2831093	0.610404516	0.541777811	C19orf18	0.266178786
167.5937051	358.6080683	0.467345048	0.64038806	C19orf25	0.193556774
230.2098706	854.3974796	0.269441186	0.787663913	C19orf33	0.103659052
810.6385355	721.0889493	1.124186602	0.26129164	C19orf38	0.582874485
-467.8359396	854.7154793	-0.547358684	0.584294306	C19orf44	-0.233368346
-452.5931303	889.5027086	-0.50881591	0.611030117	C19orf47	-0.213937383
1007.02263	323.7312365	3.110674896	0.001936927	C19orf53	2.712886782
-370.2101828	726.4508634	-0.509614898	0.610470404	C19orf67	-0.214335386
-332.0505057	1089.985101	-0.304637656	0.7607262	C19orf73	-0.118771626
-501.1015172	773.2660286	-0.648032499	0.517161211	C19orf81	-0.286374056
-1823.603146	983.3850488	-1.854414147	0.06407019	C19orf84	-1.19334399
343.2787703	426.3270269	0.805200582	0.420957776	C1D	0.375761463
3.563403778	947.0043994	0.003762816	0.996998709	C1GALT1	0.001305404
-383.1255915	899.7660282	-0.425805798	0.670370877	C1GALT1C1	-0.173684861
6800.165174	7477.497007	0.909417305	0.384524718	C1GALT1C1L	0.415075738
-522.9672394	876.8855114	-0.596391698	0.55109259	C1QA	-0.258775429
-1241.591641	996.7378513	-1.245655154	0.213277958	C1QB	-0.671054026
-403.9715293	381.5188633	-1.058850736	0.29000685	C1QBP	-0.537591744
-283.4046002	863.1104368	-0.328352651	0.742736204	C1QC	-0.129165407
390.5432583	957.6662579	0.407807266	0.683530945	C1QL1	0.165241819
1810.806477	893.9818577	2.025551706	0.043162507	C1QL2	1.364893338
-157.0617503	1043.311363	-0.150541589	0.880377604	C1QL3	-0.055331014
-467.6622618	1002.239271	-0.466617379	0.64090844	C1QL4	-0.193204009
1007.013354	783.4132658	1.285417797	0.199040993	C1QTNF1	0.701057471
904.6049608	814.5398208	1.110571807	0.267106734	C1QTNF12	0.573315163
-263.4349348	815.8227748	-0.322907061	0.746855153	C1QTNF2	-0.126763618
533.9373292	975.5117804	0.547340729	0.584306633	C1QTNF3	0.233359184
-198.5743868	475.1168358	-0.417948538	0.676103741	C1QTNF4	-0.169986661
-384.88439	711.0826061	-0.54126537	0.588484567	C1QTNF5	-0.230264922
-578.0968154	872.1787774	-0.662819172	0.507648936	C1QTNF6	-0.29443652
-1536.298813	1011.872663	-1.51827287	0.129364788	C1QTNF7	-0.88818392
891.3380983	1085.471663	0.821152803	0.411818785	C1QTNF8	0.385293847
-1401.1602	797.1888018	-1.757626546	0.079220094	C1QTNF9	-1.101164648
-261.0723054	681.887197	-0.382867293	0.701926936	C1QTNF9B	-0.153708091
12790.77787	8298.635093	1.541311038	0.154266787	C1R	0.811727566
273.5116608	1074.141369	0.254632834	0.799076128	C1RL	0.097411844
-1093.808907	977.9357555	-1.118487488	0.263715061	C1S	-0.578865066
679.8984161	938.5969069	0.724377431	0.469058755	C1orf100	0.328772753
-846.8819883	936.2804999	-0.904517384	0.366010031	C1orf105	-0.436507012
60.34130914	154.1211711	0.391518626	0.695524543	C1orf109	0.15768754
-66.60937453	728.9207902	-0.091380813	0.927214278	C1orf112	-0.032819889
-1723.802787	961.5504381	-1.792732569	0.073416439	C1orf115	-1.134206682
86.54168307	937.1988622	0.09234079	0.926451809	C1orf116	0.033177166
-454.9823116	725.5002061	-0.627129128	0.530764442	C1orf122	-0.27509818
-150.2356504	925.4832605	-0.16233211	0.871087822	C1orf127	-0.059938058
157.1369054	574.0870473	0.273716166	0.784377716	C1orf131	0.105474753
-2112.742369	990.4498998	-2.13311382	0.033237685	C1orf141	-1.478369229
966.0467253	975.5592038	0.990249204	0.322369995	C1orf146	0.491645388
265.7345392	833.1813287	0.318939623	0.74986063	C1orf159	0.125019448
1109.406629	860.4135943	1.289387611	0.197658752	C1orf162	0.70408395
-10168.37604	8444.352254	-1.204162941	0.256254195	C1orf167	-0.591329016
-571.8469268	896.5258993	-0.637847637	0.523766519	C1orf174	-0.280862266
-334.4428719	898.610537	-0.372177777	0.709865069	C1orf185	-0.148824194
-45.70211252	999.4961618	-0.045725151	0.963541425	C1orf198	-0.016129609
416.8465925	1000.013779	0.416840849	0.676913465	C1orf21	0.169466847
-827.709419	870.6823665	-0.950644518	0.342089476	C1orf210	-0.465860286
-276.6026231	961.7147716	-0.28761399	0.773721265	C1orf216	-0.111415467
2321.950743	729.0554356	3.184875428	0.001507737	C1orf226	2.821674464
16391.21391	7505.16585	2.183990899	0.05388072	C1orf232	1.268566606
-1265.01505	817.3166575	-1.547766143	0.122098211	C1orf35	-0.913290698
-67.91468551	791.075316	-0.085851099	0.931607576	C1orf43	-0.030766988
-82.07957967	809.0289412	-0.101454442	0.919216693	C1orf50	-0.036582097
63.40832793	788.1517227	0.080451931	0.935899174	C1orf52	0.028770936
-991.308375	832.0096088	-1.191462652	0.233846911	C1orf53	-0.631068363
-432.5784177	781.8203041	-0.553296474	0.58022443	C1orf54	-0.236403989
-1672.318958	827.8783857	-2.02000558	0.043735999	C1orf56	-1.359160948
1137.731531	1203.833353	0.945090554	0.344915397	C1orf68	0.462287418
-42.24395975	642.0139035	-0.065799135	0.947555186	C1orf74	-0.023395487
6.699261015	846.138412	0.007917453	0.993684947	C1orf87	0.002751289
815.7516793	1009.947603	0.807716833	0.41950835	C1orf94	0.377259391
-248.4412828	1015.901591	-0.244552509	0.806869474	C2	-0.093196715
935.5626982	1067.509825	0.876397271	0.381093223	C20orf141	0.418968774
2257.317504	945.2535826	2.388054958	0.017183009	C20orf144	1.764900788
2549.89009	1003.733531	2.540405409	0.011271895	C20orf173	1.948003051
-745.9548214	799.6684457	-0.932830132	0.351206288	C20orf202	-0.454437717
-9191.574744	9254.703388	-0.99317875	0.344046569	C20orf203	-0.463382769
6848.990568	6689.563383	1.023832226	0.330043693	C20orf204	0.481428561
-72.38996027	1006.186133	-0.0719449	0.942664837	C20orf27	-0.025642693
994.8613143	797.0935635	1.248111087	0.212377817	C20orf85	0.672890847
-1020.14337	817.4946033	-1.247890036	0.212458724	C20orf96	-0.672725432
-1818.475714	972.6774361	-1.869556799	0.061932768	C21orf140	-1.208079513
-1553.305082	805.9934998	-1.927193064	0.054330987	C21orf58	-1.264952403
2535.298714	922.3836002	2.748638108	0.006127455	C21orf62	2.212719866
448.0749952	1038.845231	0.43132026	0.66635881	C21orf91	0.176291856
-514.6103545	901.8290033	-0.570629635	0.568420738	C22orf15	-0.245330086
955.3002337	837.8571249	1.140170806	0.254577192	C22orf23	0.594180509
116.2458576	1198.188957	0.097017968	0.922737907	C22orf31	0.034921638
-435.475808	633.5060294	-0.687405941	0.492038338	C22orf39	-0.308001057
-52.93088772	1118.090192	-0.047340445	0.962254429	C22orf42	-0.016710081
-233.4714536	802.8447188	-0.290805243	0.771280245	C2CD2	-0.112787792
2.513979194	905.8858105	0.002775161	0.997786479	C2CD2L	0.000962386
-557.2527173	831.255735	-0.670374584	0.502824301	C2CD3	-0.298583741
207.3977478	830.4458489	0.249742651	0.802854396	C2CD4A	0.09536321
-853.8507922	696.4012739	-1.226090222	0.220547508	C2CD4B	-0.656497846
1236.908356	903.7787947	1.368596346	0.171533107	C2CD4C	0.765652046
-738.8020593	568.4336764	-1.299715499	0.194095706	C2CD4D	-0.711984072
546.8865412	900.9793258	0.606991221	0.544039469	C2CD5	0.264369592
1552.705689	1111.700783	1.396693887	0.162916606	C2CD6	0.788034646
-158.4404632	785.9773109	-0.201584017	0.840296312	C2orf15	-0.075567542
731.4156567	928.3751672	0.787844917	0.431035023	C2orf42	0.36548744
420.7666872	852.6707873	0.493469101	0.621824865	C2orf49	0.206331915
-1139.24564	696.0193566	-1.636801662	0.102089197	C2orf50	-0.99102021
1519.703644	783.9121236	1.938614799	0.052921124	C2orf66	1.276370941
-1254.470644	730.6798841	-1.716853949	0.08641654	C2orf68	-1.063403127
-207.544084	767.183568	-0.27052728	0.786828666	C2orf69	-0.104119826
1379.052918	823.9370186	1.67373584	0.094597276	C2orf72	1.024121369
836.4213863	1053.869418	0.793667006	0.427639006	C2orf73	0.368922689
4315.73362	8245.509507	0.523404117	0.612093967	C2orf74	0.213181901
-897.9373117	684.7498983	-1.311336174	0.190143394	C2orf76	-0.720918758
-1041.980159	731.9547093	-1.423558241	0.154988048	C2orf78	-0.809701791
-1887.535168	866.3682307	-2.178675419	0.029664793	C2orf80	-1.527758673
3716.140596	2583.833611	1.438227516	0.180919933	C2orf81	0.742513582
59.93621838	1287.547767	0.046550676	0.962883671	C2orf88	0.016426178
-2596.27496	3505.66123	-0.740594938	0.475968696	C2orf92	-0.322421609
-397.8804931	1082.890845	-0.367424376	0.713405596	C3	-0.146663488
-1867.111216	1216.013467	-1.535436299	0.125096185	C3AR1	-0.902755935
-1302.960164	898.1292649	-1.450749035	0.147265633	C3orf14	-0.831898592
631.3653314	1022.183691	0.61766328	0.536983818	C3orf18	0.270038801
-134.2867397	965.5150713	-0.139083007	0.889421695	C3orf20	-0.050892281
-1617.903082	939.2844894	-1.722484614	0.085391828	C3orf22	-1.068583687
-530.0464518	946.8398012	-0.559805842	0.575778141	C3orf33	-0.239744827
-89.36913856	338.8762448	-0.263722052	0.792066159	C3orf38	-0.101238541
2964.008809	3349.63242	0.884875842	0.397001216	C3orf49	0.401208162
-2707.943975	1001.103431	-2.704959238	0.006985443	C3orf52	-2.155806065
-210.800809	731.9332154	-0.288005524	0.773421656	C3orf62	-0.111583672
-1060.279359	865.0151297	-1.225735045	0.220681103	C3orf70	-0.656234854
-374.3695174	869.3891384	-0.43061214	0.666873474	C3orf80	-0.175956557
636.6460114	1378.489702	0.461843139	0.644327032	C3orf84	0.190893648
5362.452271	9188.456133	0.583607539	0.572411597	C3orf85	0.242291576
-552.3528486	1461.163405	-0.378022641	0.705896721	C4B	-0.151258836
2889.257768	1223.811335	2.360868612	0.018485738	C4BPA	1.733163204
2127.755242	956.2272568	2.225156444	0.026365844	C4BPB	1.578958322
110.6250982	1079.508225	0.102477309	0.91840507	C4orf17	0.036965728
-1830.258374	797.7321769	-2.294326877	0.022045748	C4orf19	-1.656675158
-2326.166969	1076.096554	-2.161671237	0.030957535	C4orf3	-1.509233631
901.5574411	1008.433306	0.894017915	0.371597578	C4orf33	0.429927125
1569.603338	1094.538038	1.4340327	0.151977504	C4orf36	0.818220692
-2471.132921	1000.645435	-2.469538994	0.013749173	C4orf45	-1.861723433
902.0979808	680.0907025	1.326437749	0.185096357	C4orf46	0.732602129
1419.373867	928.4588221	1.528741861	0.126747839	C4orf47	0.897059438
314.716479	687.6846453	0.457646512	0.647338265	C4orf48	0.18886872
-12298.51678	6856.597305	-1.793676402	0.103108416	C4orf50	-0.986705887
916.8689327	1187.972089	0.771793329	0.440478661	C4orf51	0.356075127
-3566.270439	8727.828266	-0.408609144	0.691439248	C4orf54	-0.160245972
720.0374499	1177.84165	0.611319399	0.541172407	C5	0.266664355
1016.076732	968.8051571	1.048793687	0.294609137	C5AR1	0.530753788
3131.884118	1127.755377	2.777095265	0.005620871	C5AR2	2.250196385
-52.44956138	755.854496	-0.069391082	0.944696726	C5orf15	-0.02470759
-1638.476308	960.9143272	-1.705122155	0.088583548	C5orf22	-1.052646931
727.1153675	832.6896305	0.873212949	0.382825024	C5orf24	0.416999682
349.7671276	691.1408575	0.506072133	0.612953939	C5orf34	0.21257216
-1055.830858	1028.136679	-1.026936282	0.304779797	C5orf46	-0.516013824
1309.844051	817.7963104	1.601675178	0.109646298	C5orf47	0.960006026
789.1090258	829.0558789	0.951816453	0.341495083	C5orf52	0.466615545
696.2301035	908.1814004	0.766620086	0.444358346	C5orf58	0.352266658
602.0698052	756.8049819	0.795541546	0.426548921	C5orf63	0.370031152
-1425.31561	979.3339176	-1.455392879	0.145976731	C6	-0.835716365
1027.835028	926.3433934	1.109561568	0.26754175	C6orf118	0.572608437
160.5623053	879.2371525	0.182615469	0.855148834	C6orf120	0.067958292
994.3598444	990.7291618	1.003664657	0.315862261	C6orf132	0.50050226
-652.2092897	653.8513378	-0.997488652	0.318847382	C6orf136	-0.496417144
-1183.501342	807.2370164	-1.466113815	0.143034187	C6orf141	-0.844560148
-375.9298704	882.8666709	-0.425805937	0.670370775	C6orf15	-0.173684927
-1667.116538	933.812198	-1.785280318	0.074617728	C6orf163	-1.127157976
1755.784078	748.7281603	2.345022093	0.019284377	C6orf226	1.71479439
-1118.845035	889.7754541	-1.257446505	0.208981325	C6orf47	-0.679892521
-274.8721174	1091.686511	-0.251786676	0.801274568	C6orf52	-0.096218641
-81.42035269	916.8258631	-0.08880678	0.929259051	C6orf58	-0.0318632
-865.4517077	580.008419	-1.492136458	0.136081645	C6orf62	-0.866200449
-1245.458691	877.4176416	-1.419459368	0.156178412	C6orf89	-0.806378996
-1612.784711	1169.923776	-1.378538281	0.168446021	C7	-0.773539244
-415.080951	742.776786	-0.558823268	0.576448263	C7orf25	-0.239239665
-422.7990379	961.7266644	-0.439624951	0.660334739	C7orf31	-0.180235855
-815.1124872	949.7998001	-0.858193997	0.391058067	C7orf33	-0.407758751
107.5880459	603.039536	0.178409606	0.85844923	C7orf50	0.066285385
781.1254228	818.2745346	0.954600675	0.340085614	C7orf57	0.468411739
705.8003586	1175.123552	0.600618001	0.548274935	C8A	0.261001608
1360.278996	871.3184147	1.561173244	0.118902479	C8B	0.92480909
-189.1701107	746.2790358	-0.253484423	0.799962997	C8G	-0.096930101
335.8611638	495.074385	0.678405456	0.4977228	C8orf33	0.303012464
1643.553401	1141.008981	1.440438618	0.15015844	C8orf34	0.823450253
-377.1400742	1253.504762	-0.300868481	0.76359773	C8orf48	-0.117135372
2232.737537	1196.015227	1.866813637	0.062315526	C8orf58	1.205403736
327.9191941	1060.034381	0.309347697	0.757142517	C8orf74	0.120822365
172.5821657	757.554551	0.227814836	0.819851954	C8orf76	0.086264564
-992.8277588	908.7301888	-1.092544048	0.274942993	C8orf82	-0.560757344
-430.8269832	809.8266931	-0.531998991	0.594883407	C8orf88	-0.225568144
22562.17146	15360.84629	1.468810444	0.172625811	C8orf89	0.762894268
1933.153133	878.8938259	2.199529768	0.02814308	C9	1.550628381
342.4279684	857.9765579	0.399111101	0.689924355	C9orf131	0.161198524
-1742.248971	985.916598	-1.767136262	0.077609887	C9orf152	-1.110082951
-2578.073006	970.5731589	-2.656237691	0.008068802	C9orf153	-2.093190954
-842.6528839	585.2629775	-1.439785047	0.150343266	C9orf24	-0.822916019
-1474.013376	950.2184566	-1.551236314	0.121264675	C9orf40	-0.916265694
415.2266917	963.2298547	0.431077473	0.666535251	C9orf43	0.176176877
726.8005376	717.762531	1.012591918	0.311579945	C9orf50	0.506430504
2897.55442	1420.580506	2.03969744	0.042910163	C9orf57	1.367439836
802.1046628	890.8931643	0.900337655	0.368228052	C9orf64	0.433883129
664.7945897	888.6185348	0.748121453	0.454620178	C9orf72	0.342351292
-718.5139765	515.1087363	-1.394878257	0.163463318	C9orf78	-0.78657969
1112.861339	812.0569448	1.370422784	0.170962817	C9orf85	0.767098334
551.1986901	1004.993166	0.548460138	0.583538344	CA1	0.233930601
-2394.09024	879.4051824	-2.722397238	0.006630718	CA10	-2.178439475
-402.6330656	889.6902684	-0.452554198	0.650999964	CA11	-0.186419035
-237.9000466	930.6265421	-0.255634281	0.798302965	CA12	-0.097832258
1041.130127	1306.046516	0.797161597	0.425608135	CA13	0.370990079
212.5630794	1108.396711	0.191775271	0.847969875	CA14	0.071619576
288.2824552	1027.51294	0.280563333	0.779122305	CA2	0.108394362
2675.552612	1012.032155	2.643742689	0.008369886	CA3	2.077280447
-969.0956557	744.0870899	-1.302395471	0.193178903	CA4	-0.714040306
671.9810141	678.9783982	0.989694246	0.322641076	CA5A	0.491280343
1449.252113	923.9824652	1.568484433	0.117187666	CA5B	0.931118096
1495.21363	881.7725917	1.695690753	0.090357285	CA6	1.044036826
-105.3400586	741.0690309	-0.142146081	0.887002593	CA7	-0.052075111
980.4608894	1125.366453	0.871236997	0.383902074	CA8	0.415779541
-351.4753959	987.5136543	-0.35591953	0.722000387	CA9	-0.14146257
-1306.611955	867.1463645	-1.506795172	0.132281997	CAAP1	-0.878499257
-367.0299308	260.1298426	-1.41094896	0.158672118	CAB39	-0.79949938
-1100.454563	1431.240719	-0.768881537	0.442204406	CAB39L	-0.354376935
-17.56526445	942.7880805	-0.018631191	0.98514025	CABCOCO1	-0.006501937
[truncated: 16,446 more rows]
